# Supplementary material for: Characterization of QTL and eQTL controlling early Fusarium graminearum infection and deoxynivalenol levels in a Wuhan 1 x Nyubai doubled haploid wheat population
Source: BMC Plant Biol. 2019 Dec 3;19:536. doi: 10.1186/s12870-019-2149-4 (PMC6892237; doi:10.1186/s12870-019-2149-4)
Supplement: Supplementary file 3 — Additional file 3. Wheat genes within QTL intervals. gene_id, IWGSC RefSeq v1.0 gene ID; chr, chromosome; start, gene start position; end, gene end position; strand, gene strand; description, IWGSC RefSeq v1.0 gene annotation. [file 12870_2019_2149_MOESM3_ESM.xlsx]

## Sheet: Genes within QTL intervals
Additional file 3. Wheat genes within QTL intervals. gene_id, IWGSC RefSeq v1.0 gene ID; chr, chromosome; start, gene start position; end, gene end position; strand, gene strand; description, IWGSC RefSeq v1.0 gene annotation.
gene_id	chr	start	end	strand	description
TraesCS1A01G422400	chr1A	577920629	577927200	+	Phox-associated domain,Phox-like,Sorting nexin isoform 2
TraesCS1A01G422500	chr1A	577985321	577987238	+	Glucan endo-1,3-beta-glucosidase 3
TraesCS1A01G422600	chr1A	578014666	578017588	-	Receptor-like protein kinase, putative,expressed
TraesCS1A01G422700	chr1A	578021942	578025045	+	Receptor-like protein kinase, putative,expressed
TraesCS1A01G422800	chr1A	578196408	578199175	+	Receptor-like protein kinase, putative,expressed
TraesCS1A01G422900	chr1A	578206485	578208509	-	Glucan endo-1,3-beta-glucosidase 3
TraesCS1A01G423000	chr1A	578355229	578357193	-	S-type anion channel
TraesCS1A01G423100	chr1A	578516212	578522067	+	ATP-dependent zinc metalloprotease FtsH 1
TraesCS1A01G423200	chr1A	578544744	578546075	+	Carboxypeptidase
TraesCS1A01G423300	chr1A	578758760	578759402	-	B3 domain-containing protein family
TraesCS1A01G423400	chr1A	578812533	578813744	+	Membrane-associated kinase regulator, putative
TraesCS1A01G423500	chr1A	578830962	578831297	-	Disease resistance protein (TIR-NBS-LRR class)
TraesCS1A01G423600	chr1A	578835067	578835402	-	arginine/serine-rich zinc knuckle-containing protein 33
TraesCS1A01G423700	chr1A	578911403	578912158	-	Late embryogenesis abundant hydroxyproline-rich glycoprotein family, putative
TraesCS1A01G423800	chr1A	578922238	578922843	+	Late embryogenesis abundant protein Lea14
TraesCS1A01G423900	chr1A	578933328	578934969	+	S-type anion channel
TraesCS1A01G424000	chr1A	578939697	578941136	-	Glycosyltransferase
TraesCS1A01G424100	chr1A	579171978	579173603	+	FAD-binding Berberine family protein
TraesCS1A01G424200	chr1A	579296218	579299200	+	Calcium-dependent protein kinase
TraesCS1A01G424300	chr1A	579300387	579302858	-	Protein ABIL1
TraesCS1A01G424400	chr1A	579533509	579535313	-	S-type anion channel
TraesCS1A01G424500	chr1A	579573900	579576192	-	S-type anion channel
TraesCS1A01G424600	chr1A	579647984	579648817	+	TTF-type zinc finger protein with HAT dimerization domain-containing protein
TraesCS1A01G424700	chr1A	579677386	579683389	+	F-box family protein
TraesCS1A01G424800	chr1A	579836462	579837359	-	Cellulose synthase
TraesCS1A01G424900	chr1A	579861533	579863608	+	Protein kinase family protein
TraesCS1A01G425000	chr1A	579864314	579869203	-	Mitochondrial carrier-like protein
TraesCS1A01G425100	chr1A	580183361	580189231	+	Indole-3-acetic acid-amido synthetase GH3.3
TraesCS1A01G425200	chr1A	580420857	580424626	+	Extra-large G-like protein
TraesCS1A01G425300	chr1A	580433890	580436597	+	Amino acid transporter family protein
TraesCS1A01G425400	chr1A	580444570	580446533	+	Amino acid transporter family protein
TraesCS1A01G425500	chr1A	580448575	580449047	+	Amino acid transporter family protein
TraesCS1A01G425600	chr1A	580453354	580454637	+	transmembrane protein, putative (DUF594)
TraesCS1A01G425700	chr1A	580492051	580496581	+	Transducin/WD40 repeat protein
TraesCS1A01G425800	chr1A	580571333	580573227	-	Disease resistance protein (NBS-LRR class) family
TraesCS1A01G425900	chr1A	580659531	580665348	-	Disease resistance protein (NBS-LRR class) family
TraesCS1A01G426000	chr1A	580739950	580743663	-	NBS-LRR disease resistance protein, putative
TraesCS1A01G426100	chr1A	580925443	580926236	+	Lipid transfer protein
TraesCS1A01G426200	chr1A	580959561	580964556	-	B-block binding subunit of TFIIIC
TraesCS1A01G426300	chr1A	580988276	580989918	+	Polyol transporter
TraesCS1A01G426400	chr1A	581206186	581206386	+	Agenet and bromo-adjacent homology (BAH) domain-containing protein
TraesCS1A01G426500	chr1A	581255339	581255539	+	Agenet and bromo-adjacent homology (BAH) domain-containing protein
TraesCS1A01G426600	chr1A	581256211	581256411	+	Ribonucleoside-diphosphate reductase large subunit
TraesCS1A01G426700	chr1A	581438178	581440087	-	RNA polymerase sigma factor
TraesCS1A01G426800	chr1A	581506492	581507406	+	Polypyrimidine tract-binding-like protein, putative
TraesCS1A01G426900	chr1A	581540710	581543316	+	Pentatricopeptide repeat-containing protein, putative
TraesCS1A01G427000	chr1A	581570414	581576192	-	Protein phosphatase 2C family protein
TraesCS1A01G427100	chr1A	581580561	581585966	+	CTP synthase
TraesCS1A01G427200	chr1A	581589503	581593802	+	Protein N-methyltransferase
TraesCS1A01G427300	chr1A	581754085	581757273	+	Leucine-rich repeat receptor-like protein kinase family protein
TraesCS1A01G427400	chr1A	581829492	581832668	-	TPR repeat-containing thioredoxin TTL1
TraesCS1A01G427500	chr1A	581867869	581869641	-	intracellular protein transporter
TraesCS1A01G427600	chr1A	581871320	581873348	-	muscle M-line assembly protein
TraesCS1A01G427700	chr1A	581879170	581880757	+	Tesmin/TSO1-like CXC domain-containing protein
TraesCS1A01G427800	chr1A	581915155	581916438	+	Tesmin/TSO1-like CXC domain-containing protein
TraesCS1A01G427900	chr1A	581942735	581943283	+	DNA topoisomerase
TraesCS1A01G428000	chr1A	581957739	581959345	+	Tesmin/TSO1-like CXC domain protein
TraesCS1A01G428100	chr1A	582219350	582221953	-	Acyl-protein thioesterase 2
TraesCS1A01G428200	chr1A	582226657	582227481	-	F-box protein
TraesCS1A01G428300	chr1A	582241121	582242365	-	F-box and associated interaction domains-containing protein
TraesCS1A01G428400	chr1A	582276713	582279580	+	Tryptophan synthase alpha chain
TraesCS1A01G428500	chr1A	582354761	582355763	-	Protein SPA1-RELATED 3
TraesCS1A01G428600	chr1A	582360570	582361710	-	F-box protein
TraesCS1A01G428700	chr1A	582417557	582427825	-	Structural maintenance of chromosomes protein
TraesCS1A01G428800	chr1A	582509400	582509765	-	Delta-aminolevulinic acid dehydratase
TraesCS1A01G428900	chr1A	582535194	582543952	+	F-box domain containing protein
TraesCS1A01G429000	chr1A	582642430	582643134	+	transmembrane protein
TraesCS1A01G429100	chr1A	582648179	582652314	-	Paired amphipathic helix protein Sin3
TraesCS1A01G429200	chr1A	582656596	582660965	-	Paired amphipathic helix protein Sin3
TraesCS1A01G429300	chr1A	582693394	582695379	-	ATP-dependent zinc metalloprotease FtsH
TraesCS1A01G429400	chr1A	582708623	582711979	-	dihydroflavonol 4-reductase/flavanone protein
TraesCS1A01G429500	chr1A	582747395	582751341	+	transmembrane protein, putative (DUF247)
TraesCS1A01G429600	chr1A	582763867	582767687	+	transmembrane protein, putative (DUF247)
TraesCS1A01G429700	chr1A	582825551	582829621	-	Glucosidase 2 subunit beta
TraesCS1A01G429800	chr1A	582841073	582842856	+	ATP-dependent zinc metalloprotease FtsH
TraesCS1A01G429900	chr1A	582842281	582846036	-	P-glycoprotein 11
TraesCS1A01G430000	chr1A	582854683	582855970	+	ATP-dependent zinc metalloprotease FtsH
TraesCS1A01G430100	chr1A	582858137	582859679	+	ATP-dependent zinc metalloprotease FtsH
TraesCS1A01G430200	chr1A	582861856	582863497	+	ATP-dependent zinc metalloprotease FtsH
TraesCS1A01G430300	chr1A	582862495	582863031	-	Fructose-bisphosphate aldolase, cytoplasmic isozyme
TraesCS1A01G430400	chr1A	582865170	582871135	-	Lysine-specific demethylase
TraesCS1A01G430500	chr1A	583114544	583117076	+	E3 ubiquitin-protein ligase MARCH6
TraesCS1A01G430600	chr1A	583260411	583261989	-	carboxyl-terminal peptidase (DUF239)
TraesCS1A01G430700	chr1A	583288909	583293954	+	Trimethylguanosine synthase
TraesCS1A01G430800	chr1A	583301530	583305437	+	E3 ubiquitin-protein ligase MARCH6
TraesCS1A01G430900	chr1A	583332996	583361285	-	RNase P Rpr2/Rpp21 subunit domain protein
TraesCS1A01G431000	chr1A	583363549	583365005	-	F-box family protein
TraesCS1A01G431100	chr1A	583527033	583530022	-	Leucine-rich repeat receptor-like protein kinase family protein
TraesCS1A01G431200	chr1A	583539592	583542590	-	Leucine-rich repeat receptor-like protein kinase family protein
TraesCS1A01G431300	chr1A	583587305	583587663	-	Type II proteinase inhibitor family protein
TraesCS1A01G431400	chr1A	583604369	583605397	+	Pathogen-related protein
TraesCS1A01G431500	chr1A	583659941	583663916	-	Phosphoglucan phosphatase LSF1
TraesCS1A01G431600	chr1A	583892469	583895020	+	RNA polymerase sigma factor
TraesCS1A01G431700	chr1A	583895645	583896352	-	Plant basic secretory family protein
TraesCS1A01G431800	chr1A	583923883	583926955	+	F-box family protein
TraesCS1A01G431900	chr1A	583989195	583991323	-	F-box family protein
TraesCS1A01G432000	chr1A	583996011	584006618	+	Lectin receptor kinase
TraesCS1A01G432100	chr1A	584069722	584072287	-	Ubiquitin carboxyl-terminal hydrolase-related protein
TraesCS1A01G432200	chr1A	584083916	584086258	+	Ubiquitin carboxyl-terminal hydrolase 2
TraesCS1A01G432300	chr1A	584098348	584104300	-	Methyltransferase
TraesCS1A01G432400	chr1A	584291013	584313692	-	receptor kinase 1
TraesCS1A01G432500	chr1A	584339236	584340735	-	Ubiquitin carboxyl-terminal hydrolase 2
TraesCS1A01G432600	chr1A	584351973	584355668	+	ubiquitin carboxyl-terminal hydrolase
TraesCS1A01G432700	chr1A	584356987	584357549	-	CST complex subunit TEN1-like protein
TraesCS1A01G432800	chr1A	584373615	584375025	-	Metacaspase-1
TraesCS1A01G432900	chr1A	584469224	584480151	-	Na-translocating NADH-quinone reductase subunit A
TraesCS1A01G433000	chr1A	584506528	584509477	+	RNA binding protein
TraesCS1A01G433100	chr1A	584510149	584514617	-	Kinase family protein
TraesCS1A01G433200	chr1A	584538184	584539266	+	F-box protein
TraesCS1A01G433300	chr1A	584671767	584674541	+	Cytoplasmic membrane protein
TraesCS1A01G433400	chr1A	584676043	584676930	-	Pentatricopeptide repeat-containing protein
TraesCS1A01G433500	chr1A	584679823	584683435	-	Protein kinase family protein
TraesCS1A01G433600	chr1A	584753439	584762373	+	Disease resistance protein (NBS-LRR class) family
TraesCS1A01G433700	chr1A	584778668	584779039	-	50S ribosomal protein L14
TraesCS1A01G433800	chr1A	584779150	584779605	-	50S ribosomal protein L16
TraesCS1A01G433900	chr1A	584807518	584809131	-	FAD-binding Berberine family protein
TraesCS1A01G434000	chr1A	584863679	584865215	+	TIR-NBS-LRR class disease resistance protein
TraesCS1A01G434100	chr1A	584880584	584889391	+	Connector enhancer of kinase suppressor of ras 3
TraesCS1A01G434200	chr1A	584942489	584944614	-	28S ribosomal protein S5, mitochondrial
TraesCS1A01G434300	chr1A	584960767	584961883	+	ADP,ATP carrier protein, mitochondrial
TraesCS1A01G434400	chr1A	584971255	584972321	+	Breast cancer metastasis-suppressor 1-like protein
TraesCS1A01G434500	chr1A	585231211	585231673	-	Ethylene-responsive transcription factor
TraesCS1A01G434600	chr1A	585304256	585304951	+	Cysteine-histidine-rich C1 domain family protein
TraesCS1A01G434700	chr1A	585351897	585354263	-	Serine/threonine-protein kinase
TraesCS1A01G434800	chr1A	585576238	585576680	-	Transcription factor jumonji (jmjC) domain-containing protein
TraesCS1A01G434900	chr1A	585615984	585620070	+	Stachyose synthase
TraesCS1A01G435000	chr1A	585626138	585628073	-	Sigma factor sigB regulation protein rsbQ
TraesCS1A01G435100	chr1A	585690570	585691306	+	Calmodulin, putative
TraesCS1A01G435200	chr1A	585743125	585743685	+	Calcium-binding protein
TraesCS1A01G435300	chr1A	585821371	585823096	-	Kinase family protein
TraesCS1A01G435400	chr1A	585843537	585845306	-	Cytochrome P450
TraesCS1A01G435500	chr1A	585920321	585923316	-	Cytochrome P450
TraesCS1A01G435600	chr1A	585983416	585989837	-	Low affinity potassium transport system protein
TraesCS1A01G435700	chr1A	586314921	586318153	-	Disease resistance protein RPP13
TraesCS1A01G435800	chr1A	586330531	586348176	-	Disease resistance protein RPP13
TraesCS1A01G435900	chr1A	586402531	586404533	-	Disease resistance protein (NBS-LRR class) family
TraesCS1A01G436000	chr1A	586408116	586411754	-	Disease resistance protein RPP13
TraesCS1A01G436100	chr1A	586512310	586512804	+	calpain-type cysteine protease family
TraesCS1A01G436200	chr1A	586516495	586519878	-	Disease resistance protein (NBS-LRR class) family
TraesCS1A01G436300	chr1A	586598527	586599099	-	HTH-type transcriptional regulator
TraesCS1A01G436400	chr1A	586605499	586606068	-	HTH-type transcriptional regulator
TraesCS1A01G436500	chr1A	586717961	586720510	-	Dihydroflavonol-4-reductase
TraesCS1A01G436600	chr1A	586722240	586725615	-	Dihydroflavonol-4-reductase
TraesCS1A01G436700	chr1A	586728984	586730957	-	Transposon protein, putative, Pong sub-class
TraesCS1A01G436800	chr1A	586898149	586898897	-	NBS-LRR disease resistance protein-like protein
TraesCS1A01G436900	chr1A	586912778	586913548	+	FBD-associated F-box protein
TraesCS1A01G437000	chr1A	586919024	586920362	+	F-box/RNI-like/FBD-like domains-containing protein
TraesCS1A01G437100	chr1A	586922548	586923567	-	Leucine-rich repeat (LRR) family protein
TraesCS1A01G437200	chr1A	586923645	586925928	-	disease resistance protein (TIR-NBS-LRR class)
TraesCS1A01G437300	chr1A	586937591	586938559	+	Heat shock family protein
TraesCS1A01G437400	chr1A	586951842	586955974	-	Transcription factor, putative
TraesCS1A01G437500	chr1A	586993404	586999147	-	ATP-dependent Clp protease proteolytic subunit
TraesCS1A01G437600	chr1A	587360041	587361959	-	2-aminoethanethiol dioxygenase
TraesCS1A01G437700	chr1A	587385130	587387840	-	Tubulin beta chain
TraesCS1A01G437800	chr1A	587673926	587678255	-	Mitogen-activated protein kinase kinase 3
TraesCS1A01G437900	chr1A	587769449	587770204	+	Strictosidine synthase
TraesCS1A01G438000	chr1A	587821170	587825232	+	transmembrane protein, putative (DUF247)
TraesCS1A01G438100	chr1A	587862912	587871174	+	mevalonate kinase
TraesCS1A01G438200	chr1A	587952349	587953504	+	Uroporphyrinogen decarboxylase
TraesCS1A01G438300	chr1A	588018450	588019684	-	glucan synthase-like 11
TraesCS1A01G438400	chr1A	588096801	588098783	+	S-locus lectin protein kinase family protein
TraesCS1A01G438500	chr1A	588118228	588120093	-	Polyketide cyclase/dehydrase and lipid transport superfamily protein
TraesCS1A01G438600	chr1A	588296990	588303540	-	Translation initiation factor IF-2, putative
TraesCS1A01G438700	chr1A	588309893	588310369	+	Polynucleotidyl transferase, ribonuclease H-like superfamily protein
TraesCS1A01G438800	chr1A	588377503	588378833	-	stomatal cytokinesis defective / SCD1 protein (SCD1)
TraesCS1A01G438900	chr1A	588388287	588389383	-	DNA-directed RNA polymerase II protein
TraesCS1A01G439000	chr1A	588470062	588472278	-	3-ketoacyl-CoA synthase
TraesCS1A01G439100	chr1A	588491852	588493437	-	piezo-type mechanosensitive ion channel component
TraesCS1A01G439200	chr1A	588691280	588692848	-	F-box family protein
TraesCS1A01G439300	chr1A	588899833	588903358	+	calcium-dependent lipid-binding family protein
TraesCS1A01G439400	chr1A	588905724	588907936	-	Structural maintenance of chromosomes (SMC) family protein
TraesCS1A01G439500	chr1A	589022448	589033191	+	Helicase/SANT-associated, DNA-binding protein, putative
TraesCS1A01G439600	chr1A	589038812	589039466	+	WAS/WASL-interacting family protein
TraesCS1A01G439700	chr1A	589040177	589042501	+	cDNA clone:J023106B01, full insert sequence
TraesCS1A01G439800	chr1A	589053764	589057299	+	cDNA clone:J023106B01, full insert sequence
TraesCS1A01G439900	chr1A	589109732	589111232	+	zinc finger MYM-type-like protein
TraesCS1A01G440000	chr1A	589113474	589114067	+	GH3.3
TraesCS1A01G440100	chr1A	589247343	589248494	-	Mitochondrial transcription termination factor-like
TraesCS4B01G010300	chr4B	7031942	7034779	-	Histidine-containing phosphotransfer protein
TraesCS4B01G010400	chr4B	7037780	7043327	-	Aldo-keto reductase, putative
TraesCS4B01G010500	chr4B	7043533	7046943	-	Monodehydroascorbate reductase
TraesCS4B01G010600	chr4B	7101721	7102639	+	Dynamin-related protein
TraesCS4B01G010700	chr4B	7170637	7173189	+	Histidine-containing phosphotransfer protein
TraesCS4B01G010800	chr4B	7217596	7220150	+	Histidine-containing phosphotransfer protein
TraesCS4B01G010900	chr4B	7263137	7265955	+	Histidine-containing phosphotransfer protein
TraesCS4B01G011000	chr4B	7308627	7311445	+	Histidine-containing phosphotransfer protein
TraesCS4B01G011100	chr4B	7353622	7356165	+	Histidine-containing phosphotransfer protein
TraesCS4B01G011200	chr4B	7375685	7378404	+	Histidine-containing phosphotransfer protein
TraesCS4B01G011300	chr4B	7381494	7384084	+	Histidine-containing phosphotransfer protein
TraesCS4B01G011400	chr4B	7398600	7405888	+	Histidine-containing phosphotransfer protein
TraesCS4B01G011500	chr4B	7462899	7465268	+	Histidine-containing phosphotransfer protein
TraesCS4B01G011600	chr4B	7499917	7502399	+	Histidine-containing phosphotransfer protein
TraesCS4B01G011700	chr4B	7540825	7543812	+	Histidine-containing phosphotransfer protein
TraesCS4B01G011800	chr4B	7761518	7763179	+	Protein DETOXIFICATION
TraesCS4B01G011900	chr4B	7769707	7774428	+	Leucine-rich repeat receptor-like protein kinase family protein
TraesCS4B01G012000	chr4B	7808606	7811600	-	Polyadenylation and cleavage factor
TraesCS4B01G012100	chr4B	7816424	7822186	-	Protein kinase family protein
TraesCS4B01G012200	chr4B	7830723	7831784	-	DUF868 family protein (DUF868)
TraesCS4B01G012300	chr4B	7856900	7858929	+	DNA (Cytosine-5-)-methyltransferase
TraesCS4B01G012400	chr4B	7885518	7888457	-	Leucine-rich repeat receptor-like protein kinase family protein
TraesCS4B01G012500	chr4B	7894984	7896645	-	Protein DETOXIFICATION
TraesCS4B01G012600	chr4B	8015454	8018813	+	HAT transposon superfamily protein, putative
TraesCS4B01G012700	chr4B	8117342	8119140	+	Xylose isomerase 1
TraesCS4B01G012800	chr4B	8206328	8208116	+	alpha/beta-Hydrolases superfamily protein
TraesCS4B01G012900	chr4B	8366261	8368731	+	Xylose isomerase
TraesCS4B01G013000	chr4B	8419503	8422915	-	alpha/beta-Hydrolases superfamily protein
TraesCS4B01G013100	chr4B	8981064	8983921	-	Methyltransferase
TraesCS4B01G013200	chr4B	9385797	9387817	+	Phosphate transporter
TraesCS4B01G013300	chr4B	9430132	9433857	+	Disease resistance protein (NBS-LRR class) family
TraesCS4B01G013400	chr4B	9514989	9518506	-	C2 calcium/lipid-binding and GRAM domain protein
TraesCS4B01G013500	chr4B	9676270	9683958	+	CCR4-NOT transcription complex subunit 3
TraesCS4B01G013600	chr4B	9690964	9692403	+	Xyloglucan galactosyltransferase KATAMARI1
TraesCS4B01G013700	chr4B	9694317	9696626	+	Carboxypeptidase
TraesCS4B01G013800	chr4B	9703654	9707997	-	Cationic amino acid transporter, putative
TraesCS4B01G013900	chr4B	9932552	9933874	+	Polynucleotidyl transferase, ribonuclease H-like superfamily protein
TraesCS4B01G014000	chr4B	9946124	9947797	-	Glycosyltransferase
TraesCS4B01G014100	chr4B	9949871	9952991	-	Membrin
TraesCS4B01G014200	chr4B	9954488	9958106	+	HSP20-like chaperone superfamily protein
TraesCS4B01G014300	chr4B	10436726	10437419	+	Dehydrin family protein, expressed
TraesCS4B01G014400	chr4B	10517028	10518689	+	Ankyrin repeat-containing protein
TraesCS4B01G014500	chr4B	10524255	10525355	-	Potassium channel
TraesCS4B01G014600	chr4B	10557304	10563773	+	Protein FAR1-RELATED SEQUENCE 5
TraesCS4B01G014700	chr4B	10587301	10592800	+	5-methyltetrahydropteroyltriglutamate--homocysteine methyltransferase
TraesCS4B01G014800	chr4B	10593441	10594239	-	Heat shock family protein
TraesCS4B01G014900	chr4B	10608366	10609461	-	18.2 kDa class I heat shock protein
TraesCS4B01G015000	chr4B	10610251	10613260	-	Chaperone protein DnaJ
TraesCS4B01G015100	chr4B	11347535	11349841	-	Replication protein A 32 kDa subunit
TraesCS4B01G015200	chr4B	11433414	11435150	+	Cation calcium exchanger
TraesCS4B01G015300	chr4B	11567321	11568975	+	Non specific phospholipase C
TraesCS4B01G015400	chr4B	11609428	11610419	+	histone acetyltransferase of the CBP family 12
TraesCS4B01G015500	chr4B	11656106	11659196	-	Glucan endo-1,3-beta-glucosidase, putative
TraesCS4B01G015600	chr4B	11672244	11675492	+	N utilization substance protein B-like protein
TraesCS4B01G015700	chr4B	11710890	11714713	+	TATA-box-binding protein
TraesCS4B01G015800	chr4B	11734989	11735417	+	Ferredoxin
TraesCS4B01G015900	chr4B	11736190	11739045	-	Lactoylglutathione lyase
TraesCS4B01G016000	chr4B	11740890	11746318	-	DWNN domain, A CCHC-type zinc finger protein
TraesCS4B01G016100	chr4B	11749766	11752916	+	Pre-rRNA-processing protein TSR2
TraesCS4B01G016200	chr4B	11903878	11905527	+	LOB domain-containing protein, putative
TraesCS4B01G016300	chr4B	11906023	11908859	-	PH-response transcription factor pacC/RIM101 isoform 2
TraesCS4B01G016400	chr4B	11911673	11919439	-	S3 self-incompatibility locus-linked pollen protein
TraesCS4B01G016500	chr4B	11928239	11928565	-	Auxin responsive protein
TraesCS4B01G016600	chr4B	11995553	11996040	+	SAUR-like auxin-responsive protein family
TraesCS4B01G016700	chr4B	12016406	12016693	+	SAUR-like auxin-responsive protein family
TraesCS4B01G016800	chr4B	12051721	12052008	+	SAUR-like auxin-responsive protein family, putative
TraesCS4B01G016900	chr4B	12052857	12054151	+	Retrovirus-related Pol polyprotein from transposon TNT 1-94
TraesCS4B01G017000	chr4B	12142260	12143988	-	E3 ubiquitin-protein ligase
TraesCS4B01G017100	chr4B	12227896	12231118	+	Tubulin beta chain
TraesCS4B01G017200	chr4B	12251657	12253344	+	Ethylene-responsive nuclear / ethylene-regulated nuclear protein (ERT2)-like protein
TraesCS4B01G017300	chr4B	12492184	12492970	-	Thaumatin-like protein
TraesCS4B01G017400	chr4B	12526182	12531043	+	Type I inositol-1,4,5-trisphosphate 5-phosphatase CVP2
TraesCS4B01G017500	chr4B	13052500	13054709	-	Globulin 1
TraesCS4B01G017600	chr4B	13077817	13080139	+	Globulin-1
TraesCS4B01G017700	chr4B	13088900	13093630	+	U3 small nucleolar RNA-associated protein 25
TraesCS4B01G017800	chr4B	13093784	13098547	+	U3 small nucleolar RNA-associated protein 25
TraesCS4B01G017900	chr4B	13125606	13127461	-	Bifunctional inhibitor/lipid-transfer protein/seed storage 2S albumin superfamily protein
TraesCS4B01G018000	chr4B	13277411	13278102	+	Lipid transfer protein
TraesCS4B01G018100	chr4B	13280043	13280941	+	Lipid transfer protein
TraesCS4B01G018200	chr4B	13283367	13285097	-	PHP
TraesCS4B01G018300	chr4B	13297173	13298655	+	Acetyltransferase, GNAT family protein, expressed
TraesCS4B01G018400	chr4B	13299816	13301974	-	senescence-associated family protein, putative (DUF581)
TraesCS4B01G018500	chr4B	13395470	13395832	+	DUF1677 family protein
TraesCS4B01G018600	chr4B	13408205	13411423	+	Kinesin-like protein
TraesCS4B01G018700	chr4B	13416143	13421501	+	Guanine nucleotide exchange family protein
TraesCS4B01G018800	chr4B	13422344	13426147	-	Pleckstrin-like (PH) domain protein
TraesCS4B01G018900	chr4B	13944552	13947600	+	Regulatory protein NPR1
TraesCS4B01G019000	chr4B	13973843	13976333	+	Transmembrane protein 56
TraesCS4B01G019100	chr4B	13977250	13981662	-	Ras family protein
TraesCS4B01G019200	chr4B	13994292	13995427	-	Trihelix transcription factor GT-4-like protein
TraesCS4B01G019300	chr4B	13998345	14001242	-	Zinc transporter
TraesCS4B01G019400	chr4B	14013153	14014352	+	Ubiquitin carboxyl-terminal hydrolase-like protein
TraesCS4B01G019500	chr4B	14028023	14028668	-	B3 domain-containing protein
TraesCS4B01G019600	chr4B	14054651	14055886	+	SBP (S-ribonuclease binding protein) family protein
TraesCS4B01G019700	chr4B	14104211	14107757	+	Acidic leucine-rich nuclear phosphoprotein 32-related protein
TraesCS4B01G019800	chr4B	14108924	14109788	+	Deoxyuridine 5'-triphosphate nucleotidohydrolase
TraesCS4B01G019900	chr4B	14110754	14115548	-	Guanine nucleotide-binding protein subunit beta
TraesCS4B01G020000	chr4B	14118078	14125801	-	Aminopeptidase
TraesCS4B01G020100	chr4B	14266179	14268038	+	Glucan endo-1,3-beta-glucosidase
TraesCS4B01G020200	chr4B	14270111	14274079	+	Tryptophan-tRNA ligase
TraesCS4B01G020300	chr4B	14388539	14389132	+	RNA-binding protein
TraesCS4B01G020400	chr4B	14391446	14396423	+	Pumilio
TraesCS4B01G020500	chr4B	14530867	14533733	-	F-box family protein
TraesCS4B01G020600	chr4B	14639293	14640114	-	Ribosomal RNA large subunit methyltransferase K/L
TraesCS4B01G020700	chr4B	14652244	14653941	-	basic helix-loop-helix (bHLH) DNA-binding superfamily protein
TraesCS4B01G020800	chr4B	14710395	14711057	+	Protein FAR1-RELATED SEQUENCE 5
TraesCS4B01G020900	chr4B	14839951	14842592	-	basic helix-loop-helix (bHLH) DNA-binding superfamily protein
TraesCS4B01G021000	chr4B	14889549	14891189	-	Fatty acid oxidation complex subunit alpha
TraesCS4B01G021100	chr4B	15146117	15150854	-	Basic helix loop helix (BHLH) DNA-binding family protein
TraesCS4B01G021200	chr4B	15259656	15263139	-	basic helix-loop-helix (bHLH) DNA-binding superfamily protein
TraesCS4B01G021300	chr4B	15408715	15413866	+	Pyruvate kinase
TraesCS4B01G021400	chr4B	15417183	15421234	-	F-box domain containing protein, expressed
TraesCS4B01G021500	chr4B	15427017	15431870	-	basic helix-loop-helix (bHLH) DNA-binding superfamily protein
TraesCS4B01G021600	chr4B	15596302	15597753	-	Chalcone synthase
TraesCS4B01G021700	chr4B	15641334	15641827	-	Epidermal patterning factor-like protein
TraesCS4B01G021800	chr4B	15751607	15754127	+	Endo-1,4-beta-xylanase, putative, expressed
TraesCS4B01G021900	chr4B	15760280	15769721	-	Homeobox protein knotted-1-like 1
TraesCS4B01G022000	chr4B	15921858	15926448	-	Homeobox protein knotted-1-like 1
TraesCS4B01G022100	chr4B	15937387	15938795	-	Retrovirus-related Pol polyprotein from transposon TNT 1-94
TraesCS4B01G022200	chr4B	16054647	16055195	+	F-box and Leucine Rich Repeat domains containing protein
TraesCS4B01G022300	chr4B	16056897	16063157	-	ERD (Early-responsive to dehydration stress) family protein
TraesCS4B01G022400	chr4B	16087310	16093151	+	DUF21 domain-containing protein
TraesCS4B01G022500	chr4B	16503058	16503510	+	Fasciclin-like arabinogalactan protein 16
TraesCS4B01G022600	chr4B	16679692	16684001	+	Subtilisin-like protease
TraesCS4B01G022700	chr4B	16785018	16785428	+	Protein BUD31
TraesCS4B01G022800	chr4B	16796572	16796970	+	Fasciclin-like arabinogalactan protein 16
TraesCS4B01G022900	chr4B	16812987	16814301	-	Transmembrane 9 superfamily member
TraesCS4B01G023000	chr4B	16871210	16871895	-	Basic-leucine zipper (bZIP) transcription factor family protein
TraesCS4B01G023100	chr4B	16877477	16877902	-	Plant calmodulin-binding protein-like protein
TraesCS4B01G023200	chr4B	16894777	16895391	-	VQ motif-containing protein
TraesCS4B01G023300	chr4B	17017132	17019148	+	AGAMOUS-like MADS-box transcription factor
TraesCS4B01G023400	chr4B	17033828	17044280	+	ERD (Early-responsive to dehydration stress) family protein
TraesCS4B01G023500	chr4B	17043692	17044960	-	double-stranded-RNA-binding protein 4
TraesCS4B01G023600	chr4B	17060390	17062537	+	E3 ubiquitin-protein ligase
TraesCS4B01G023700	chr4B	17083255	17084328	+	Hexosyltransferase
TraesCS4B01G023800	chr4B	17091704	17095208	+	Phosphomethylpyrimidine synthase
TraesCS4B01G023900	chr4B	17103441	17108040	+	Ankyrin repeat family protein
TraesCS4B01G024000	chr4B	17229197	17236874	+	Argonaute protein
TraesCS4B01G024100	chr4B	17253638	17258213	+	Ankyrin repeat family protein
TraesCS4B01G024200	chr4B	17260233	17270846	+	Ankyrin repeat protein-like
TraesCS4B01G024300	chr4B	17362410	17368483	+	Ankyrin repeat family protein
TraesCS4B01G024400	chr4B	17370484	17378700	+	Ankyrin repeat protein-like
TraesCS4B01G024500	chr4B	17468456	17470187	-	Dirigent protein
TraesCS4B01G024600	chr4B	17489237	17490637	+	Leucine-rich repeat and F-box containing protein, LRR/F-box
TraesCS4B01G024700	chr4B	17491778	17493444	+	tetratricopeptide repeat (TPR)-containing protein
TraesCS4B01G024800	chr4B	17494562	17500063	+	Ankyrin repeat protein-like
TraesCS4B01G024900	chr4B	17784679	17785881	+	Transposon protein, putative, Mutator sub-class
TraesCS4B01G025000	chr4B	17824058	17825570	+	Leucine-rich repeat and F-box containing protein, LRR/F-box
TraesCS4B01G025100	chr4B	17849434	17850967	+	F-box family protein
TraesCS4B01G025200	chr4B	17989454	17999033	+	Ankyrin repeat protein-like
TraesCS4B01G025300	chr4B	18084270	18090935	+	Ankyrin repeat family protein
TraesCS4B01G025400	chr4B	18091908	18093975	-	BEL1-like homeodomain protein
TraesCS4B01G025500	chr4B	18162363	18165744	-	Homeobox protein BEL1 like
TraesCS4B01G025600	chr4B	18423367	18426436	+	Serine/arginine rich splicing factor, putative
TraesCS4B01G025700	chr4B	18434851	18452870	+	Golgi-body localization protein domain isoform 1
TraesCS4B01G025800	chr4B	18579351	18579899	-	DNA topoisomerase
TraesCS4B01G025900	chr4B	18820745	18821110	-	glucan synthase-like 4
TraesCS4B01G026000	chr4B	19719832	19728547	+	Ubiquitin-conjugating enzyme E2
TraesCS4B01G026100	chr4B	19735496	19738028	+	Beta-xylosidase, putative
TraesCS4B01G026200	chr4B	19740974	19744058	+	WD40 repeat-like protein
TraesCS4B01G026300	chr4B	19745956	19752157	-	Serine/threonine protein phosphatase 2A regulatory subunit B
TraesCS4B01G026400	chr4B	19754785	19759359	-	RNA-binding protein
TraesCS4B01G026500	chr4B	20001150	20003090	+	Nodulin-like / Major Facilitator Superfamily protein
TraesCS4B01G026600	chr4B	20005649	20008978	-	Argonaute family protein
TraesCS4B01G026700	chr4B	20278828	20280986	-	Peptide transporter
TraesCS4B01G026800	chr4B	20305400	20306737	-	Agmatine coumaroyltransferase-2
TraesCS4B01G026900	chr4B	20353443	20353967	-	alpha-mannosidase 1
TraesCS4B01G027000	chr4B	20355048	20356085	+	Pollen allergen Phl p 5
TraesCS4B01G027100	chr4B	20583331	20588310	+	GDSL esterase/lipase
TraesCS4B01G027200	chr4B	20589014	20599094	-	E3 ubiquitin-protein ligase
TraesCS4B01G027300	chr4B	20679751	20680432	+	Cysteine/Histidine-rich C1 domain family protein
TraesCS4B01G027400	chr4B	20716649	20723397	+	ARM repeat superfamily protein
TraesCS4B01G027500	chr4B	20724395	20726404	+	RecQ-mediated genome instability protein 2
TraesCS4B01G027600	chr4B	20727523	20728887	+	Aquaporin
TraesCS4B01G027700	chr4B	20732881	20734300	+	RecQ-mediated genome instability protein 2
TraesCS4B01G027800	chr4B	20737936	20743109	+	Magnesium transporter MRS2-like protein
TraesCS4B01G027900	chr4B	20743909	20746468	+	Exostosin-2
TraesCS4B01G028000	chr4B	20747166	20748964	-	Integral membrane HPP family protein
TraesCS4B01G028100	chr4B	21147039	21148838	+	Ferredoxin family protein, expressed
TraesCS4B01G028200	chr4B	21150880	21153353	-	Pollen allergen Phl p 5
TraesCS4B01G028300	chr4B	21157382	21158206	-	Pollen allergen
TraesCS4B01G028400	chr4B	21183162	21184622	+	WAT1-related protein
TraesCS4B01G028500	chr4B	21187173	21192244	+	Tesmin/TSO1-like CXC domain-containing protein
TraesCS4B01G028600	chr4B	21194544	21198092	+	23S rRNA (Guanosine-2'-O-)-methyltransferase RlmB
TraesCS4B01G028700	chr4B	21215665	21219098	+	GMP synthase [glutamine-hydrolyzing]
TraesCS4B01G028800	chr4B	21316443	21320059	-	p8MTCP1
TraesCS4B01G028900	chr4B	21366456	21378019	+	Calcineurin-binding protein cabin-1
TraesCS4B01G029000	chr4B	21379078	21379368	+	NADH-ubiquinone oxidoreductase subunit
TraesCS4B01G029100	chr4B	21383187	21396240	+	F-box protein family-like
TraesCS4B01G029200	chr4B	21477013	21481560	-	Glycine-rich family protein
TraesCS4B01G029300	chr4B	21551279	21553934	+	NADH dehydrogenase [ubiquinone] 1 beta subcomplex subunit 9
TraesCS4B01G029400	chr4B	21554893	21558113	-	Hexosyltransferase
TraesCS4B01G029500	chr4B	21607681	21608125	-	L-lactate dehydrogenase 2
TraesCS4B01G029600	chr4B	21928978	21936874	+	NRT1/PTR family protein 2.2
TraesCS4B01G029700	chr4B	21934891	21944001	-	5'-AMP-activated protein kinase subunit beta
TraesCS4B01G029800	chr4B	22254303	22254802	+	Methionyl-tRNA formyltransferase
TraesCS4B01G029900	chr4B	22258164	22261353	-	Bifunctional inhibitor/lipid-transfer protein/seed storage 2S albumin superfamily protein
TraesCS4B01G030000	chr4B	22266531	22267635	+	Cysteine protease
TraesCS4B01G030100	chr4B	22272845	22276351	-	protein kinase family protein
TraesCS5A01G026600	chr5A	21685757	21686211	+	Protein kinase superfamily protein
TraesCS5A01G026700	chr5A	22056503	22059547	-	DNA-directed RNA polymerase subunit alpha
TraesCS5A01G026800	chr5A	22210630	22220693	-	Leucine-rich repeat receptor-like protein kinase family protein, putative
TraesCS5A01G026900	chr5A	22224467	22228297	-	cDNA clone:J013058P10, full insert sequence
TraesCS5A01G027000	chr5A	22272388	22279489	-	Ubiquitin carboxyl-terminal hydrolase, putative
TraesCS5A01G027100	chr5A	22485164	22486133	-	VQ motif family protein
TraesCS5A01G027200	chr5A	22715166	22719192	+	EEIG1/EHBP1 N-terminal domain-containing protein
TraesCS5A01G027300	chr5A	22723922	22725383	+	UDP-glycosyltransferase
TraesCS5A01G027400	chr5A	22976259	22985160	+	Methyl-CpG binding domain containing protein, expressed
TraesCS5A01G027500	chr5A	22985789	22986220	-	RING/U-box superfamily protein
TraesCS5A01G027600	chr5A	23609077	23610561	-	Senescence/dehydration-associated-like protein
TraesCS5A01G027700	chr5A	23612909	23615933	-	F-box protein
TraesCS5A01G027800	chr5A	23904327	23904548	-	Powder tolerance-related protein
TraesCS5A01G027900	chr5A	23906995	23907834	-	Ubiquitin family protein
TraesCS5A01G028000	chr5A	23915121	23915579	-	RING/U-box superfamily protein
TraesCS5A01G028100	chr5A	23933812	23934294	+	RING/U-box superfamily protein
TraesCS5A01G028200	chr5A	24149348	24149821	-	RING/U-box superfamily protein
TraesCS5A01G028300	chr5A	24161014	24162537	+	RING/U-box superfamily protein
TraesCS5A01G028400	chr5A	24177123	24177572	+	RING/U-box superfamily protein
TraesCS5A01G028500	chr5A	24182186	24182668	-	RING/U-box superfamily protein
TraesCS5A01G028600	chr5A	24185029	24185496	+	RING/U-box superfamily protein
TraesCS5A01G028700	chr5A	24188786	24189241	+	RING/U-box superfamily protein
TraesCS5A01G028800	chr5A	24198070	24198906	+	Ubiquitin family protein
TraesCS5A01G028900	chr5A	24414996	24418423	-	NBS-LRR class disease resistance protein
TraesCS5A01G029000	chr5A	24775477	24776726	+	Assimilatory nitrate reductase catalytic subunit
TraesCS5A01G029100	chr5A	25017682	25019988	+	F-box family protein
TraesCS5A01G029200	chr5A	25075651	25076064	-	RING/U-box superfamily protein
TraesCS5A01G029300	chr5A	25091854	25095254	+	NBS-LRR-like resistance protein
TraesCS5A01G029400	chr5A	25095303	25096774	-	Thioesterase family protein
TraesCS5A01G029500	chr5A	25119045	25119938	+	F-box family protein
TraesCS5A01G029600	chr5A	25699795	25704275	+	Protein IQ-DOMAIN 1
TraesCS5A01G029700	chr5A	25838327	25840443	-	Tropinone reductase-like protein
TraesCS5A01G029800	chr5A	25863949	25865028	+	core-2/I-branching beta-1,6-N-acetylglucosaminyltransferase family protein
TraesCS5A01G029900	chr5A	25887879	25891445	+	Nuclear transcription factor Y subunit
TraesCS5A01G030000	chr5A	26131321	26134845	+	GTP binding protein
TraesCS5A01G030100	chr5A	26144011	26145591	-	p-type ATPase
TraesCS5A01G030200	chr5A	26154855	26156861	-	Nucleolar GTP-binding protein 1
TraesCS5A01G030300	chr5A	26440467	26449266	+	Serine/threonine-protein phosphatase
TraesCS5A01G030400	chr5A	26456571	26462287	+	Glutathione-regulated potassium-efflux system protein
TraesCS5A01G030500	chr5A	26466873	26468455	+	Tubulin-specific chaperone A
TraesCS5A01G030600	chr5A	26538070	26538410	-	Retrovirus-related Pol polyprotein from transposon 412 family
TraesCS5A01G030700	chr5A	27938077	27938817	+	Zinc finger protein, putative
TraesCS5A01G030800	chr5A	28104117	28106647	-	1-deoxy-D-xylulose 5-phosphate synthase 1
TraesCS5A01G030900	chr5A	28228138	28229249	+	Heavy metal transport/detoxification superfamily protein, putative
TraesCS5A01G031000	chr5A	28664497	28665783	+	cotton fiber protein
TraesCS5A01G031100	chr5A	28670984	28674778	-	Serine protease
TraesCS5A01G031200	chr5A	28697290	28700350	+	Dihydrolipoamide acetyltransferase component of pyruvate dehydrogenase complex
TraesCS5A01G031300	chr5A	28904617	28906402	+	Replicase polyprotein 1a
TraesCS5A01G031400	chr5A	28959321	28959868	-	DNA topoisomerase
TraesCS5A01G031500	chr5A	29123824	29126533	-	Enolase
TraesCS5A01G031600	chr5A	29179728	29183656	+	Cation/H(+) antiporter
TraesCS5A01G031700	chr5A	29188534	29197592	+	Cation/H(+) antiporter
TraesCS5A01G031800	chr5A	29504739	29506544	+	Pentatricopeptide repeat-containing protein
TraesCS5A01G031900	chr5A	29514239	29515132	-	TCP transcription factor
TraesCS5A01G032000	chr5A	29626599	29627882	+	30S ribosomal protein S10
TraesCS5A01G032100	chr5A	29636896	29637078	-	Cyst nematode resistance protein-like
TraesCS5A01G032200	chr5A	29676963	29678786	+	60S ribosomal protein L24
TraesCS5A01G032300	chr5A	29680512	29682207	+	50S ribosomal protein L14
TraesCS5A01G032400	chr5A	29684177	29684707	+	2,3-diketo-5-methylthiopentyl-1-phosphate enolase
TraesCS5A01G032500	chr5A	29879796	29884187	+	Kinesin-like protein
TraesCS5A01G032600	chr5A	29886998	29889211	+	Pentatricopeptide repeat-containing protein
TraesCS5A01G032700	chr5A	29892548	29896327	-	tRNA modification GTPase MnmE
TraesCS5A01G032800	chr5A	29905295	29910322	-	Lipoxygenase
TraesCS5A01G032900	chr5A	30008681	30009323	+	cytochrome P450, family 81, subfamily D, polypeptide 7
TraesCS5A01G033000	chr5A	30144743	30145062	+	Transposon protein, putative, Mutator sub-class
TraesCS5A01G033100	chr5A	30214619	30215209	-	GPI-anchored adhesin-like protein
TraesCS5A01G033200	chr5A	30399732	30401751	+	Ureide permease
TraesCS5A01G033300	chr5A	30404522	30406672	+	Pentatricopeptide repeat-containing protein
TraesCS5A01G033400	chr5A	30407025	30409182	+	MatE transporter
TraesCS5A01G033500	chr5A	30412998	30414926	+	Cytochrome P450
TraesCS5A01G033600	chr5A	30415759	30417716	-	Wd-repeat protein
TraesCS5A01G033700	chr5A	30419884	30423274	-	15-cis-zeta-carotene isomerase
TraesCS5A01G033800	chr5A	30634376	30634648	+	Ribosomal RNA small subunit methyltransferase A
TraesCS5A01G033900	chr5A	30659908	30660129	+	glutamate receptor 3.5
TraesCS5A01G034000	chr5A	30709025	30709666	+	Potassium-transporting ATPase ATP-binding subunit
TraesCS5A01G034100	chr5A	30782100	30783804	-	Protein kinase, putative
TraesCS5A01G034200	chr5A	31453424	31455209	-	SAC3/GANP/Nin1/mts3/eIF-3 p25 family
TraesCS5A01G034300	chr5A	31508313	31513853	-	Protein kinase superfamily protein
TraesCS5A01G034400	chr5A	31571417	31574330	+	Seminal vesicle secretory protein 4
TraesCS5A01G034500	chr5A	32103931	32105661	+	Protein kinase, putative
TraesCS5A01G034600	chr5A	32109847	32111078	-	amino acid permease 7
TraesCS5A01G034700	chr5A	32147027	32147967	+	ATPase E1-E2 type family protein / haloacid dehalogenase-like hydrolase family protein
TraesCS5A01G034800	chr5A	32189947	32191320	+	Pentatricopeptide repeat (PPR) superfamily protein
TraesCS5A01G034900	chr5A	32190728	32193201	-	ATP synthase epsilon chain
TraesCS5A01G035000	chr5A	32664083	32668962	+	Metallo-hydrolase/oxidoreductase superfamily protein
TraesCS5A01G035100	chr5A	32702440	32704067	+	Methyltransferase
TraesCS5A01G035200	chr5A	32705951	32708499	-	Protein kinase family protein
TraesCS5A01G035300	chr5A	32710473	32712965	+	Receptor-like protein kinase
TraesCS5A01G035400	chr5A	32748537	32749053	+	Vacuolar membrane protease
TraesCS5A01G035500	chr5A	32771171	32771827	+	DNA-directed RNA polymerase subunit beta'
TraesCS5A01G035600	chr5A	32897242	32898408	-	F-box family protein
TraesCS5A01G035700	chr5A	32946521	32955199	-	Haloacid dehalogenase-like hydrolase domain-containing protein
TraesCS5A01G035800	chr5A	32992586	32993686	+	BTB/POZ domain containing protein
TraesCS5A01G035900	chr5A	32999003	33000064	+	BTB/POZ domain containing protein
TraesCS5A01G036000	chr5A	33004516	33009262	-	Subtilisin-like protease
TraesCS5A01G036100	chr5A	33121005	33122627	+	Phospholipase A1
TraesCS5A01G036200	chr5A	33126135	33130553	+	Chloroplast stem-loop-binding protein
TraesCS5A01G036300	chr5A	33149632	33153749	+	Exostosin family protein
TraesCS5A01G036400	chr5A	33179954	33181495	+	NBS-LRR-like resistance protein
TraesCS5A01G036500	chr5A	33719767	33720712	-	GDSL-like lipase/acylhydrolase superfamily protein
TraesCS5A01G036600	chr5A	33874336	33879764	+	Kinesin-related protein
TraesCS5A01G036700	chr5A	33880735	33880956	-	Powder tolerance-related protein
TraesCS5A01G036800	chr5A	33909464	33910124	+	Protein FAR1-RELATED SEQUENCE 5
TraesCS5A01G036900	chr5A	33926955	33931751	+	NBS-LRR-like resistance protein
TraesCS5A01G037000	chr5A	34251443	34253571	+	glutathione S-transferase THETA 3
TraesCS5A01G037100	chr5A	34262293	34263726	+	Kinase family protein
TraesCS5A01G037200	chr5A	34382430	34384938	+	rRNA N-glycosidase
TraesCS5A01G037300	chr5A	34525757	34527198	+	F-box family protein
TraesCS5A01G037400	chr5A	34654468	34658063	-	Pentatricopeptide repeat (PPR) superfamily protein
TraesCS5A01G037500	chr5A	34903543	34905328	+	F-box family protein
TraesCS5A01G037600	chr5A	34908826	34910945	+	Cytochrome P450 family protein, expressed
TraesCS5A01G037700	chr5A	34929393	34930380	+	Natural resistance-associated macrophage protein 1
TraesCS5A01G037800	chr5A	34937165	34942376	-	Werner Syndrome-like exonuclease
TraesCS5A01G037900	chr5A	34980986	34986566	-	NRT1/PTR family protein 2.2
TraesCS5A01G038000	chr5A	35194407	35196027	-	mediator of RNA polymerase II transcription subunit
TraesCS5A01G038100	chr5A	35259133	35262381	-	Beta-1,3-galactosyltransferase-like protein
TraesCS5A01G038200	chr5A	35279033	35281005	-	60S ribosomal protein L36
TraesCS5A01G038300	chr5A	35627715	35632660	+	Auxin response factor
TraesCS5A01G038400	chr5A	35639429	35640673	-	Cystic fibrosis transmembrane conductance regulator
TraesCS5A01G038500	chr5A	35655108	35657069	+	SEC1 family transport protein SLY1
TraesCS5A01G038600	chr5A	35690093	35691235	-	Transducin family protein / WD-40 repeat family protein
TraesCS5A01G038700	chr5A	35739592	35739810	-	CLIP-associating protein 1
TraesCS5A01G038800	chr5A	35804011	35805510	+	Protein ROOT PRIMORDIUM DEFECTIVE 1
TraesCS5A01G038900	chr5A	35822179	35825771	+	Bidirectional sugar transporter SWEET
TraesCS5A01G039000	chr5A	36011892	36015456	+	Bidirectional sugar transporter SWEET
TraesCS5A01G039100	chr5A	36020315	36021772	+	Peroxidase
TraesCS5A01G039200	chr5A	36074262	36076920	+	Peroxidase
TraesCS5A01G039300	chr5A	36107439	36110747	-	DUF2921 family protein
TraesCS5A01G039400	chr5A	36130953	36133421	+	Peroxidase
TraesCS5A01G039500	chr5A	36164601	36167261	+	Peroxidase
TraesCS5A01G039600	chr5A	36193638	36196294	+	Peroxidase
TraesCS5A01G039700	chr5A	36252824	36255285	-	Gag-Pol polyprotein
TraesCS5A01G039800	chr5A	36287909	36292542	-	Gag polyprotein
TraesCS5A01G039900	chr5A	36318224	36322246	-	Gag polyprotein
TraesCS5A01G040000	chr5A	36325060	36326496	-	Gag-Pol polyprotein
TraesCS5A01G040100	chr5A	36329625	36331986	+	Glucan endo-1,3-beta-glucosidase, putative
TraesCS5A01G040200	chr5A	36351446	36351994	+	DNA topoisomerase
TraesCS5A01G040300	chr5A	36362991	36363854	+	Zinc finger protein
TraesCS5A01G040400	chr5A	36365941	36366653	-	protein kinase family protein
TraesCS5A01G040500	chr5A	36482557	36484850	-	Remorin
TraesCS5A01G040600	chr5A	36493565	36496338	-	Nucleolar and coiled-body phosphoprotein 1
TraesCS5A01G040700	chr5A	36740169	36741494	+	Splicing factor U2AF, large subunit
TraesCS5A01G040800	chr5A	36825530	36826832	-	BTB/POZ and MATH domain-containing protein 2
TraesCS5A01G040900	chr5A	36941902	36942579	-	BTB/POZ domain containing protein, expressed
TraesCS5A01G041000	chr5A	36949131	36950552	-	BTB/POZ and MATH domain-containing protein 1
TraesCS5A01G041100	chr5A	37055883	37066072	+	Guanosine nucleotide diphosphate dissociation inhibitor
TraesCS5A01G041200	chr5A	37082184	37082794	+	F-box domain containing protein, expressed
TraesCS5A01G041300	chr5A	37193304	37194362	-	BTB/POZ and MATH domain-containing protein 2
TraesCS5A01G041400	chr5A	37401198	37402256	-	BTB/POZ and MATH domain-containing protein 2
TraesCS5A01G041500	chr5A	37617437	37619959	+	MYB-related transcription factor
TraesCS5A01G041600	chr5A	37624454	37627130	-	Pentatricopeptide repeat superfamily protein
TraesCS5A01G041700	chr5A	37778430	37780543	-	FBD, F-box and Leucine Rich Repeat domains containing protein
TraesCS5A01G041800	chr5A	37831853	37843442	-	Vacuolar fusion protein CCZ1
TraesCS5A01G041900	chr5A	37922777	37923447	+	ternary complex factor MIP1 leucine-zipper protein (Protein of unknown function, DUF547)
TraesCS5A01G042000	chr5A	37935223	37936347	+	BTB/POZ domain containing protein
TraesCS5A01G042100	chr5A	37963894	37967149	+	Embryogenesis transmembrane protein-like
TraesCS5A01G042200	chr5A	37974793	37981549	-	Meiosis-specific protein PAIR3
TraesCS5A01G042300	chr5A	38126219	38127949	+	RNA helicase
TraesCS5A01G042400	chr5A	38130301	38133040	+	Eukaryotic translation initiation factor 3 subunit A
TraesCS5A01G042500	chr5A	38710864	38714276	+	Protein TRIGALACTOSYLDIACYLGLYCEROL 2, chloroplastic
TraesCS5A01G042600	chr5A	38718223	38721647	+	BTB/POZ domain-containing protein
TraesCS5A01G042700	chr5A	38724575	38731929	+	Histone-lysine N-methyltransferase
TraesCS5A01G042800	chr5A	38774964	38782871	-	Glutamate receptor
TraesCS5A01G042900	chr5A	38790138	38792059	+	Cationic amino acid transporter, putative
TraesCS5A01G043000	chr5A	38796678	38797786	+	Heavy metal transport/detoxification superfamily protein, putative
TraesCS5A01G043100	chr5A	38801044	38805628	+	WD40 repeat-like protein
TraesCS5A01G043200	chr5A	39241998	39244504	-	protein phosphatase 2A 55 kDa regulatory subunit B alpha isoform
TraesCS5A01G043300	chr5A	39733250	39737626	+	Nuclear transcription factor Y subunit
TraesCS5A01G043400	chr5A	39845363	39851741	+	Homeobox leucine-zipper protein
TraesCS5A01G043500	chr5A	39854153	39856266	-	30S ribosomal protein S17
TraesCS5A01G043600	chr5A	39916915	39930209	+	Protein kinase family protein
TraesCS5A01G043700	chr5A	40097789	40102753	+	Protein FAR1-RELATED SEQUENCE 5
TraesCS5A01G043800	chr5A	40163449	40167630	-	Pectinesterase
TraesCS5A01G043900	chr5A	40239993	40240882	-	Divalent ion symporter
TraesCS5A01G044000	chr5A	40611714	40617825	+	Ankyrin repeat protein family-like protein
TraesCS5A01G044100	chr5A	40629011	40629322	+	Glutaredoxin family protein
TraesCS5A01G044200	chr5A	40684722	40686399	+	Glutaredoxin family protein
TraesCS5A01G044300	chr5A	40719842	40720781	+	Germin-like protein
TraesCS5A01G044400	chr5A	40813223	40814039	+	Glutaredoxin family protein
TraesCS5A01G044500	chr5A	40836236	40839237	-	30S ribosomal protein S21
TraesCS5A01G044600	chr5A	40871846	40873711	+	Pentatricopeptide repeat-containing protein
TraesCS5A01G044700	chr5A	40911125	40911436	+	Glutaredoxin family protein
TraesCS5A01G044800	chr5A	40925399	40935123	+	Glutaredoxin family protein
TraesCS5A01G044900	chr5A	40968695	40969006	+	Glutaredoxin family protein
TraesCS5A01G045000	chr5A	41046170	41046628	+	Glutaredoxin family protein
TraesCS5A01G045100	chr5A	41088072	41091334	+	Glutaredoxin family protein
TraesCS5A01G045200	chr5A	41156653	41161783	+	Protein methyltransferase
TraesCS5A01G045300	chr5A	41302789	41307166	+	Chaperone protein dnaJ
TraesCS5A01G045400	chr5A	41332804	41336756	+	WPP domain-associated protein
TraesCS5A01G045500	chr5A	41337332	41338215	+	Glutathione synthetase
TraesCS5A01G045600	chr5A	41341581	41342460	+	evolutionarily conserved C-terminal region 5
TraesCS5A01G045700	chr5A	41348554	41351892	+	Protoporphyrinogen oxidase
TraesCS5A01G045800	chr5A	41373768	41374754	+	Acidic endochitinase
TraesCS5A01G045900	chr5A	41393401	41393889	+	RING/U-box superfamily protein
TraesCS5A01G046000	chr5A	41414558	41418188	+	Retrovirus-related Pol polyprotein from transposon TNT 1-94
TraesCS5A01G046100	chr5A	41424465	41427528	+	GDP-L-galactose phosphorylase 1
TraesCS5A01G046200	chr5A	41438927	41451426	+	DNA replication and repair protein RecF
TraesCS5A01G046300	chr5A	41461292	41461791	-	Defensin
TraesCS5A01G046400	chr5A	41473338	41474007	-	Defensin protein
TraesCS5A01G046500	chr5A	41474853	41475200	-	Defensin
TraesCS5A01G046600	chr5A	41497065	41498165	-	Beta-1,4-mannosyl-glycoprotein 4-beta-N-acetylglucosaminyltransferase
TraesCS5A01G046700	chr5A	41710024	41710254	+	nodulin MtN21 /EamA-like transporter family protein
TraesCS5A01G046800	chr5A	41954111	41969012	+	ATP-dependent Clp protease ATP-binding subunit
TraesCS5A01G046900	chr5A	42101366	42109994	-	Cullin-associated NEDD8-dissociated protein 1
TraesCS5A01G047000	chr5A	42259372	42260913	+	Patatin
TraesCS5A01G047100	chr5A	42281457	42287349	-	cDNA clone:J013058P10, full insert sequence
TraesCS5A01G047200	chr5A	42345969	42348195	+	BAG family molecular chaperone regulator 7
TraesCS5A01G047300	chr5A	42619089	42622633	+	ATP-dependent RNA helicase
TraesCS5A01G047400	chr5A	42695390	42696367	-	Protein EXORDIUM-like 1
TraesCS5A01G047500	chr5A	42734680	42735783	-	BTB/POZ domain containing protein
TraesCS5A01G047600	chr5A	42742951	42744535	+	BTB/POZ domain containing protein, expressed
TraesCS5A01G047700	chr5A	43252628	43253605	-	Protein EXORDIUM-like 1
TraesCS5A01G047800	chr5A	43269224	43270192	-	BTB/POZ domain containing protein
TraesCS5A01G047900	chr5A	43532425	43542377	+	Cytosolic Fe-S cluster assembly factor NAR1
TraesCS5A01G048000	chr5A	44092911	44093126	+	Powder tolerance-related protein
TraesCS5A01G048100	chr5A	44266093	44284016	-	Valine--tRNA ligase
TraesCS5A01G048200	chr5A	44277621	44279018	-	Cortactin-binding protein 2
TraesCS5A01G048300	chr5A	44290055	44292876	-	Serine/threonine-protein phosphatase 7 long form
TraesCS5A01G048400	chr5A	44295664	44296895	-	2-oxoglutarate and Fe(II)-dependent oxygenase superfamily protein, putative
TraesCS5A01G048500	chr5A	44598656	44603703	-	Stomatal closure-related actin-binding protein 1
TraesCS5A01G048600	chr5A	44944356	44948284	+	Receptor-like kinase
TraesCS5A01G048700	chr5A	44946216	44946605	-	SNF2 domain-containing protein / helicase domain-containing protein / F-box family protein
TraesCS5A01G048800	chr5A	44947988	44952192	-	Tuftelin interacting protein 11 domain containing protein
TraesCS5A01G048900	chr5A	44975983	44978705	+	Zinc finger protein LSD1
TraesCS5A01G049000	chr5A	44980187	44981777	+	CASP-like protein
TraesCS5A01G049100	chr5A	44983964	44988301	-	NAC domain-containing protein
TraesCS5A01G049200	chr5A	44993417	45000579	-	Protein RRNAD1
TraesCS5A01G049300	chr5A	45244613	45246070	+	serine/arginine repetitive matrix-like protein
TraesCS5A01G049400	chr5A	45282168	45283088	+	E3 ubiquitin-protein ligase
TraesCS5A01G049500	chr5A	45292697	45295560	-	Trypsin family protein with PDZ domain-containing protein
TraesCS5A01G049600	chr5A	45370227	45371518	-	Basic helix-loop-helix transcription factor
TraesCS5A01G049700	chr5A	45526389	45527729	-	Glutamate--tRNA ligase, chloroplastic/mitochondrial
TraesCS5A01G049800	chr5A	45707694	45714643	-	WD40 repeat protein
TraesCS5A01G049900	chr5A	45738571	45740929	-	Pentatricopeptide repeat-containing protein
TraesCS5A01G050000	chr5A	45743120	45743834	+	Ypt/Rab-GAP domain of gyp1p superfamily protein
TraesCS5A01G050100	chr5A	45983011	45989884	+	Protein kinase
TraesCS5A01G050200	chr5A	45997941	45998366	+	Auxin responsive SAUR protein
TraesCS5A01G050300	chr5A	46001361	46002885	+	Short-chain dehydrogenase/reductase family protein
TraesCS5A01G050400	chr5A	46003922	46009943	-	Vacuolar sorting receptor family protein
TraesCS5A01G050500	chr5A	46143371	46163215	-	Vacuolar sorting receptor family protein
TraesCS5A01G050600	chr5A	46229228	46229539	+	alpha/beta-Hydrolases superfamily protein
TraesCS5A01G050700	chr5A	46246374	46247036	-	Protein FAR1-RELATED SEQUENCE 3
TraesCS5A01G050800	chr5A	46248698	46250602	-	L-arabinose isomerase
TraesCS5A01G050900	chr5A	46275689	46275937	+	Metal tolerance protein A2
TraesCS5A01G051000	chr5A	46422315	46432546	-	Receptor-like kinase
TraesCS5A01G051100	chr5A	46494698	46496959	+	Kinase, putative
TraesCS5A01G051200	chr5A	46500373	46503321	+	Kinase, putative
TraesCS5A01G051300	chr5A	46570143	46571252	+	F-box family protein
TraesCS5A01G051400	chr5A	46572561	46588038	-	DNA (Cytosine-5-)-methyltransferase
TraesCS5A01G051500	chr5A	46612343	46622429	+	ATP-dependent DNA helicase 2 subunit KU70
TraesCS5A01G051600	chr5A	46704031	46705659	+	Pentatricopeptide repeat-containing protein
TraesCS5A01G051700	chr5A	46708702	46711050	+	Kinase, putative
TraesCS5A01G051800	chr5A	46714635	46716887	+	Glutathione S-transferase
TraesCS5A01G051900	chr5A	47127855	47128325	-	Histone H2B
TraesCS5A01G052000	chr5A	47442951	47444033	-	Ribosomal protein S13
TraesCS5A01G052100	chr5A	47446018	47448696	+	transmembrane protein
TraesCS5A01G052200	chr5A	47453541	47459461	+	Sulfurtransferase
TraesCS5A01G052300	chr5A	47460837	47462051	-	Cysteine-rich receptor-kinase-like protein
TraesCS5A01G052400	chr5A	47539213	47541588	-	Kinase, putative
TraesCS5A01G052500	chr5A	47584532	47585473	-	Kinase family protein
TraesCS5A01G052600	chr5A	47644542	47647372	-	Glucan 1,3-beta-glucosidase
TraesCS5A01G052700	chr5A	47650111	47652957	+	Glucan 1,3-beta-glucosidase
TraesCS5A01G052800	chr5A	47771708	47774242	-	Gag polyprotein
TraesCS5A01G052900	chr5A	47956085	47965326	-	Receptor-like protein kinase
TraesCS5A01G053000	chr5A	48168493	48170113	+	CBS domain protein-like
TraesCS5A01G053100	chr5A	48171538	48175200	-	Homocysteine s-methyltransferase
TraesCS5A01G053200	chr5A	48179093	48179446	-	Non-lysosomal glucosylceramidase
TraesCS5A01G053300	chr5A	48369868	48371040	+	F-box family protein
TraesCS5A01G053400	chr5A	48464155	48471133	-	Sentrin-specific protease
TraesCS5A01G053500	chr5A	48757764	48762349	+	Poly(A)-specific ribonuclease PARN-like
TraesCS5A01G053600	chr5A	48881075	48883060	+	Epoxide hydrolase 2
TraesCS5A01G053700	chr5A	48889595	48895552	-	Acetyl-CoA carboxylase, putative
TraesCS5A01G053800	chr5A	48917158	48924439	+	Tesmin/TSO1-like CXC domain containing protein, expressed
TraesCS5A01G053900	chr5A	48967599	48969387	+	F-box protein
TraesCS5A01G054000	chr5A	49955268	49956368	+	F-box protein
TraesCS5A01G054100	chr5A	50739470	50741756	+	Ubiquitin-conjugating enzyme, E2
TraesCS5A01G054200	chr5A	50743576	50746569	+	Tesmin/TSO1-like CXC domain containing protein
TraesCS5A01G054300	chr5A	51035032	51041436	+	Kinase interacting (KIP1-like) family protein, putative
TraesCS5A01G054400	chr5A	51207516	51216196	+	Phosphatidylinositol 3-kinase
TraesCS5A01G054500	chr5A	51218505	51223790	+	Tetratricopeptide repeat-containing family protein
TraesCS5A01G054600	chr5A	51428188	51428850	+	F-box protein family
TraesCS5A01G054700	chr5A	51468652	51472200	+	Kinase family protein
TraesCS5A01G054800	chr5A	51548213	51560417	-	Inter-alpha-trypsin inhibitor heavy chain, putative
TraesCS5A01G054900	chr5A	51671576	51674643	+	Dehydrogenase/reductase SDR family protein 7-like protein
TraesCS5A01G055000	chr5A	51675575	51692314	-	Protein ROOT HAIR DEFECTIVE 3 homolog
TraesCS5A01G055100	chr5A	51736743	51738052	-	Protein IQ-DOMAIN 31
TraesCS5A01G055200	chr5A	51748040	51748294	-	Phosphatidylinositol glycan anchor biosynthesis class U protein
TraesCS5A01G055300	chr5A	51791984	51792458	-	PAP/OAS1 substrate-binding domain superfamily
TraesCS5A01G055400	chr5A	51809571	51809819	-	Major facilitator superfamily protein
TraesCS5A01G055500	chr5A	51882752	51883213	-	Major facilitator superfamily protein
TraesCS5A01G055600	chr5A	52006030	52006549	-	Tetratricopeptide repeat (TPR)-like superfamily protein
TraesCS5A01G055700	chr5A	52173365	52173556	-	8-oxo-dGDP phosphatase NUDT18
TraesCS5A01G055800	chr5A	52177714	52179026	-	ENTH/VHS family protein
TraesCS5A01G055900	chr5A	52251882	52253011	+	Protein kinase family protein
TraesCS5A01G056000	chr5A	52279103	52283958	-	Glycosyltransferase
TraesCS5A01G056100	chr5A	52341732	52344323	+	Nitrate transporter 1.2
TraesCS5A01G056200	chr5A	52414709	52417528	-	Nitrate transporter 1.2
TraesCS5A01G056300	chr5A	52435597	52435809	-	NADH-quinone oxidoreductase subunit H 1
TraesCS5A01G056400	chr5A	52438559	52443199	+	L-galactose dehydrogenase
TraesCS5A01G056500	chr5A	52446881	52449051	+	Cytochrome P450, putative
TraesCS5A01G056600	chr5A	52711257	52712873	+	Cytochrome P450, putative
TraesCS5A01G056700	chr5A	52854599	52859153	+	Auxin canalization protein (DUF828)
TraesCS5A01G056800	chr5A	53218911	53220049	-	ATP-dependent helicase family protein
TraesCS5A01G056900	chr5A	53228496	53229920	+	Outer arm dynein light chain 1 protein
TraesCS5A01G057000	chr5A	53430588	53431025	-	Transducin/WD40 repeat-like superfamily protein
TraesCS5A01G057100	chr5A	54463929	54464750	+	Calmodulin
TraesCS5A01G057200	chr5A	54481581	54482419	-	Calmodulin
TraesCS5A01G057300	chr5A	54674383	54674766	-	Repellent protein 1
TraesCS5A01G057400	chr5A	55018328	55019837	+	Non-specific serine/threonine protein kinase
TraesCS5A01G057500	chr5A	55024089	55028551	-	Basic-leucine zipper (BZIP) transcription factor family
TraesCS5A01G057600	chr5A	55158499	55161138	+	Cyclin family protein
TraesCS5A01G057700	chr5A	55161762	55165751	-	Phosphoribosylformylglycinamidine cyclo-ligase
TraesCS5A01G057800	chr5A	55273202	55273741	+	Cytochrome P450
TraesCS5A01G057900	chr5A	55341587	55342732	+	Eukaryotic aspartyl protease family protein, expressed
TraesCS5A01G058000	chr5A	55655270	55660606	-	E3 ubiquitin protein ligase DRIP2
TraesCS5A01G058100	chr5A	56308783	56319235	+	Pyridoxal kinase
TraesCS5A01G058200	chr5A	56726895	56731519	-	Subtilisin-like protease
TraesCS5A01G058300	chr5A	56838303	56838910	-	Phosphate acyltransferase
TraesCS5A01G058400	chr5A	57362624	57367260	+	F-box/LRR-repeat protein 17
TraesCS5A01G058500	chr5A	57367678	57371875	+	Uridine kinase-like
TraesCS5A01G058600	chr5A	57374792	57378619	-	Auxin-responsive protein
TraesCS5A01G058700	chr5A	57563056	57564122	+	Auxin-responsive protein
TraesCS5A01G058800	chr5A	59138352	59139098	-	Pectinesterase inhibitor
TraesCS5A01G058900	chr5A	59139514	59140312	+	Invertase/pectin methylesterase inhibitor family protein
TraesCS5A01G059000	chr5A	59565139	59565633	+	Pathogenesis-related protein 1
TraesCS5A01G059100	chr5A	59596066	59599515	+	WRKY transcription factor
TraesCS5A01G059200	chr5A	59617669	59618289	-	50S ribosomal protein L11
TraesCS5A01G059300	chr5A	59618791	59623342	-	Aminotransferase
TraesCS5A01G059400	chr5A	59642561	59647180	-	GTP 3',8-cyclase
TraesCS5A01G059500	chr5A	59700368	59706197	-	RNA-binding KH domain-containing protein
TraesCS5A01G059600	chr5A	59706999	59711653	+	N-carbamyl-L-amino acid amidohydrolase
TraesCS5A01G059700	chr5A	59717611	59721425	+	Cinnamoyl-CoA reductase 4
TraesCS5A01G059800	chr5A	60107718	60110917	+	FAD/NAD(P)-binding oxidoreductase family protein
TraesCS5A01G059900	chr5A	60112461	60118116	+	Gamma-tubulin complex component
TraesCS5A01G060000	chr5A	60125940	60132390	+	WAT1-related protein
TraesCS5A01G060100	chr5A	60331250	60331531	-	Zinc finger MYM-type protein 5
TraesCS5A01G060200	chr5A	60413461	60414467	-	WRKY transcription factor
TraesCS5A01G060300	chr5A	60526490	60528270	-	Receptor-like kinase
TraesCS5A01G060400	chr5A	63372648	63381379	-	MATH domain containing protein, expressed
TraesCS5A01G060500	chr5A	63665319	63666575	-	acyl-activating enzyme 7
TraesCS5A01G060600	chr5A	64366309	64370551	-	Calcineurin B-like protein
TraesCS5A01G060700	chr5A	64374724	64380452	-	Phosphatidylinositol-glycan biosynthesis class X protein
TraesCS5A01G060800	chr5A	64381217	64386534	-	Protein DA1-related 1
TraesCS5A01G060900	chr5A	64411520	64414668	-	BTB/POZ domain-containing protein
TraesCS5A01G061000	chr5A	64655295	64657442	+	Peroxisomal membrane protein PMP22
TraesCS5A01G061100	chr5A	64755970	64760309	+	tRNA(His) guanylyltransferase
TraesCS5A01G061200	chr5A	64762097	64763139	+	Chaperone protein dnaJ
TraesCS5A01G061300	chr5A	64943524	64944658	+	F-box domain containing protein, expressed
TraesCS5A01G061400	chr5A	64950375	64950761	+	lipid-binding serum glycoprotein family protein
TraesCS5A01G061500	chr5A	64981423	64982244	-	Cysteine/histidine-rich C1 domain protein
TraesCS5A01G061600	chr5A	65010902	65012269	+	Cinnamoyl-CoA reductase
TraesCS5A01G061700	chr5A	65355050	65356327	+	Cinnamoyl-CoA reductase
TraesCS5A01G061800	chr5A	65359769	65361402	+	Cinnamoyl-CoA reductase
TraesCS5A01G061900	chr5A	65996745	65997209	+	SET-domain containing protein lysine methyltransferase family protein
TraesCS5A01G062000	chr5A	66090855	66091947	+	FBD, F-box and Leucine Rich Repeat domains containing protein
TraesCS5A01G062100	chr5A	66824326	66824547	+	Powder tolerance-related protein
TraesCS5A01G062200	chr5A	66825168	66826169	+	F-box protein family-like protein
TraesCS5A01G062300	chr5A	67319313	67321475	-	Syntaxin, putative
TraesCS5A01G062400	chr5A	67326711	67328313	+	RING/U-box superfamily protein
TraesCS5A01G062500	chr5A	67468147	67469700	+	Octanoyltransferase
TraesCS5A01G062600	chr5A	67470715	67475614	-	Receptor-like kinase
TraesCS5A01G062700	chr5A	67476972	67479194	-	wall-associated receptor kinase-like protein
TraesCS5A01G062800	chr5A	67520617	67523183	-	ATP-dependent Clp protease ATP-binding subunit
TraesCS5A01G062900	chr5A	68545162	68550085	+	SPX and EXS domain-containing protein 1
TraesCS5A01G063000	chr5A	68550629	68551311	-	ATP-dependent Clp protease proteolytic subunit
TraesCS5A01G063100	chr5A	68613322	68613995	+	HVA22-like protein
TraesCS5A01G063200	chr5A	68616961	68622808	-	Kinase family protein
TraesCS5A01G063300	chr5A	68811848	68831298	-	Vacuolar protein sorting-associated protein, putative (DUF1162)
TraesCS5A01G063400	chr5A	68931472	68936864	+	Serine/threonine-protein kinase BRSK1
TraesCS5A01G063500	chr5A	68941732	68943070	+	Myosin-related family protein
TraesCS5A01G063600	chr5A	69040245	69041763	+	tubby like protein 5
TraesCS5A01G063700	chr5A	69091773	69094046	+	V-type proton ATPase subunit C
TraesCS5A01G063800	chr5A	69101385	69104104	-	Sirohydrochlorin ferrochelatase
TraesCS5A01G063900	chr5A	69140695	69142050	+	WD40-repeat protein
TraesCS5A01G064000	chr5A	69230777	69232271	-	Anthocyanin 3'-O-beta-glucosyltransferase
TraesCS5A01G064100	chr5A	69536122	69536566	+	Glutaredoxin, putative
TraesCS5A01G064200	chr5A	69545237	69546838	+	Cytochrome P450 family protein, expressed
TraesCS5A01G064300	chr5A	69795552	69798149	+	Reticulon-like protein
TraesCS5A01G064400	chr5A	69842212	69848155	+	Guanine nucleotide-binding protein subunit alpha-like protein
TraesCS5A01G064500	chr5A	69867506	69868150	-	Sulfate transporter 2.1
TraesCS5A01G064600	chr5A	69999374	70000563	+	Receptor-like kinase
TraesCS5A01G064700	chr5A	70172060	70178318	-	Myb family transcription factor-like
TraesCS5A01G064800	chr5A	70172884	70173279	-	5-methylthioadenosine/S-adenosylhomocysteine deaminase
TraesCS5A01G064900	chr5A	70454142	70454560	+	caspase-6 protein
TraesCS5A01G065000	chr5A	70457556	70459371	-	B3 domain-containing protein
TraesCS5A01G065100	chr5A	70461327	70463224	-	B3 domain-containing protein
TraesCS5A01G065200	chr5A	70482048	70483103	-	Alpha/beta-Hydrolases superfamily protein, putative
TraesCS5A01G065300	chr5A	70489897	70498302	+	Histone deacetylase
TraesCS5A01G065400	chr5A	70676153	70676518	-	Ethylene-responsive transcription factor, putative
TraesCS5A01G065500	chr5A	71397210	71398699	+	Glycosyltransferase
TraesCS5A01G065600	chr5A	71457687	71458076	+	Ribosomal protein L37, mitochondrial
TraesCS5A01G065700	chr5A	71459509	71462707	-	F-box family protein
TraesCS5A01G065800	chr5A	72228055	72229714	-	F-box family protein
TraesCS5A01G065900	chr5A	72330195	72331593	-	F-box family protein
TraesCS5A01G066000	chr5A	72388858	72389505	-	F-box family protein
TraesCS5A01G066100	chr5A	73032592	73033434	+	Cytochrome c oxidase subunit 3
TraesCS5A01G066200	chr5A	73826001	73828658	-	Receptor protein kinase, putative
TraesCS5A01G066300	chr5A	73833719	73837477	-	OTU domain-containing protein, putative
TraesCS5A01G066400	chr5A	74105972	74110732	-	Zinc finger CCCH domain-containing protein 62
TraesCS5A01G066500	chr5A	74477882	74480620	+	Molybdenum cofactor sulfurase
TraesCS5A01G066600	chr5A	74481535	74485708	+	B3 domain-containing protein
TraesCS5A01G066700	chr5A	74487006	74488266	+	B3 domain-containing protein
TraesCS5A01G066800	chr5A	74496131	74498669	+	B3 domain-containing protein
TraesCS5A01G066900	chr5A	74590212	74593027	+	B3 domain-containing protein
TraesCS5A01G067000	chr5A	74671366	74674926	+	B3 domain-containing protein
TraesCS5A01G067100	chr5A	74678496	74683445	-	Hexosyltransferase
TraesCS5A01G067200	chr5A	74730564	74733494	+	Pentatricopeptide repeat-containing protein, putative
TraesCS5A01G067300	chr5A	74738855	74752095	+	Kinesin-like protein
TraesCS5A01G067400	chr5A	74863096	74864172	+	F-box SKIP23-like protein (DUF295)
TraesCS5A01G067500	chr5A	74939803	74944356	+	Adenine phosphoribosyltransferase
TraesCS5A01G067600	chr5A	74948200	74949457	+	basic helix-loop-helix (bHLH) DNA-binding superfamily protein
TraesCS5A01G067700	chr5A	75048960	75050652	+	F-box family protein
TraesCS5A01G067800	chr5A	75338586	75340160	+	F-box family protein
TraesCS5A01G067900	chr5A	75357292	75366059	-	disease resistance protein (TIR-NBS-LRR class)
TraesCS5A01G068000	chr5A	76125772	76134298	+	Disease resistance protein (NBS-LRR class) family
TraesCS5A01G068100	chr5A	76491222	76492796	+	F-box family protein
TraesCS5A01G068200	chr5A	76494214	76494990	+	pre-mRNA-processing protein 40A
TraesCS5A01G068300	chr5A	76545282	76545989	+	F-box/RNI-like superfamily protein
TraesCS5A01G068400	chr5A	76742348	76742842	+	Sodium- and chloride-dependent glycine transporter 2
TraesCS5A01G068500	chr5A	76907693	76910483	+	Cytoplasmic tRNA 2-thiolation protein 2
TraesCS5A01G068600	chr5A	76955858	76957301	+	Cyclin family protein
TraesCS5A01G068700	chr5A	77085545	77090063	-	Calcium-transporting ATPase
TraesCS5A01G068800	chr5A	77092076	77095691	-	Protein misato-like protein 1
TraesCS5A01G068900	chr5A	77325461	77327530	-	Two-component response regulator
TraesCS5A01G069000	chr5A	77366091	77366650	-	Senescence-associated protein
TraesCS5A01G069100	chr5A	77785543	77788064	+	Cation/H(+) antiporter
TraesCS5A01G069200	chr5A	77790076	77791687	-	FBD-associated F-box protein
TraesCS5A01G069300	chr5A	77796065	77797712	-	F-box family protein
TraesCS5A01G069400	chr5A	78144538	78155817	+	Methionine--tRNA ligase
TraesCS5A01G069500	chr5A	78157672	78159775	+	Kinase family protein
TraesCS5A01G069600	chr5A	78171285	78175202	-	Disease resistance protein (NBS-LRR class) family
TraesCS5A01G069700	chr5A	78263487	78266194	-	Tubulin beta chain
TraesCS5A01G069800	chr5A	78322318	78325026	-	Tubulin beta chain
TraesCS5A01G069900	chr5A	78333745	78334032	+	B3 domain-containing protein
TraesCS5A01G070000	chr5A	78368981	78369310	+	Lipid transfer protein
TraesCS5A01G070100	chr5A	78426465	78427631	+	Protease inhibitor/seed storage/lipid transfer protein family protein
TraesCS5A01G070200	chr5A	78442291	78444520	-	Cortactin-binding protein 2
TraesCS5A01G070300	chr5A	78474456	78474773	+	Protease inhibitor/seed storage/lipid transfer protein family protein
TraesCS5A01G070400	chr5A	78480627	78480944	+	Protease inhibitor/seed storage/lipid transfer protein family protein
TraesCS5A01G070500	chr5A	78961780	78969513	-	Nucleobase-ascorbate transporter
TraesCS5A01G070600	chr5A	79152400	79153555	+	Zinc finger protein, putative
TraesCS5A01G070700	chr5A	79260588	79264622	+	BTB/POZ domain-containing protein
TraesCS5A01G070800	chr5A	79273870	79274436	+	Polynucleotidyl transferase, ribonuclease H-like superfamily protein
TraesCS5A01G070900	chr5A	79277411	79279091	+	Alpha/beta-Hydrolases superfamily protein
TraesCS5A01G071000	chr5A	79280777	79282096	+	Aspartic proteinase nepenthesin-1
TraesCS5A01G071100	chr5A	79284233	79289451	-	Elongation factor Tu
TraesCS5A01G071200	chr5A	80151022	80154110	+	GDP-Man:Man(3)GlcNAc(2)-PP-Dol alpha-1,2-mannosyltransferase
TraesCS5A01G071300	chr5A	80154708	80155961	-	Ethylene-responsive transcription factor
TraesCS5A01G071400	chr5A	80162273	80167771	-	ERD (Early-responsive to dehydration stress) family protein
TraesCS5A01G071500	chr5A	81186038	81188813	-	rRNA-processing protein UTP23 like
TraesCS5A01G071600	chr5A	81473749	81474344	+	transcriptional regulator of RNA polII, SAGA, subunit
TraesCS5A01G071700	chr5A	81499729	81501922	+	Cytochrome P450
TraesCS5A01G071800	chr5A	82299947	82301590	+	Cytochrome P450 family protein, expressed
TraesCS5A01G071900	chr5A	82306649	82307215	+	Zinc finger protein, putative
TraesCS5A01G072000	chr5A	82314237	82315968	-	Cyclin
TraesCS5A01G072100	chr5A	82868743	82872155	-	MAR-binding filament-like protein 1 isoform 1
TraesCS5A01G072200	chr5A	82982111	82985798	+	Metal transporter
TraesCS5A01G072300	chr5A	83276477	83278496	+	glutamyl-tRNA (Gln) amidotransferase subunit A (DUF620)
TraesCS5A01G072400	chr5A	83541341	83545828	-	cytochrome P450, family 81, subfamily D, polypeptide 6
TraesCS5A01G072500	chr5A	83630010	83632626	-	Phosphatase 2C family protein
TraesCS5A01G072600	chr5A	83929944	83932346	-	RING/U-box superfamily protein
TraesCS5A01G072700	chr5A	84115380	84120110	-	Pyrophosphate--fructose 6-phosphate 1-phosphotransferase subunit alpha
TraesCS5A01G072800	chr5A	84150593	84151315	-	A-kinase anchor protein 9, putative isoform 1
TraesCS5A01G072900	chr5A	84387739	84388689	-	Transcriptional adapter 1
TraesCS5A01G073000	chr5A	84894726	84896271	-	Amino acid transporter, putative
TraesCS5A01G073100	chr5A	85163959	85165483	-	Expansin protein
TraesCS5A01G073200	chr5A	85255227	85256513	+	F-box protein
TraesCS5A01G073300	chr5A	85270019	85287323	-	Disease resistance protein RPM1
TraesCS5A01G073400	chr5A	85357314	85358191	-	inosine-uridine preferring nucleoside hydrolase family protein
TraesCS5A01G073500	chr5A	85780179	85787910	+	Disease resistance protein RPM1
TraesCS5A01G073600	chr5A	85819798	85860235	-	Endoribonuclease Dicer homolog 3
TraesCS5A01G073700	chr5A	86166402	86167299	+	Dirigent protein
TraesCS5A01G073800	chr5A	86181804	86183272	-	Ubiquitin
TraesCS5A01G073900	chr5A	86658951	86662837	+	Hexosyltransferase
TraesCS5A01G074000	chr5A	86663715	86666525	-	Heparanase
TraesCS5A01G074100	chr5A	87401123	87409083	+	ATP-dependent RNA helicase, putative
TraesCS5A01G074200	chr5A	87416198	87417775	-	ATP-dependent zinc metalloprotease FtsH
TraesCS5A01G074300	chr5A	87417258	87419412	+	dentin sialophosphoprotein-like protein
TraesCS5A01G074400	chr5A	87426620	87430376	-	carboxyl-terminal peptidase (DUF239)
TraesCS5A01G074500	chr5A	87891200	87896169	-	carboxyl-terminal peptidase, putative (DUF239)
TraesCS5A01G074600	chr5A	87931690	87935354	-	RNA-binding protein
TraesCS5A01G074700	chr5A	87982672	87984833	-	Plant calmodulin-binding-like protein
TraesCS5A01G074800	chr5A	88023878	88030187	+	Translation initiation factor eIF-2B subunit epsilon
TraesCS5A01G074900	chr5A	88641053	88646869	+	WD-repeat protein, putative
TraesCS5A01G075000	chr5A	88988819	88990636	+	Pentatricopeptide repeat-containing protein
TraesCS5A01G075100	chr5A	89383581	89386098	+	T-box transcription factor, putative (DUF863)
TraesCS5A01G075200	chr5A	89977750	89980213	+	Kinase family protein
TraesCS5A01G075300	chr5A	90218899	90223410	-	Protein ENHANCED DISEASE RESISTANCE 2-like
TraesCS5A01G075400	chr5A	90621908	90625931	-	F-box family protein
TraesCS5A01G075500	chr5A	90913931	90925320	+	Formin-like protein
TraesCS5A01G075600	chr5A	90927738	90928757	-	Transmembrane protein, putative
TraesCS5A01G075700	chr5A	91001783	91004725	-	Transposon protein, putative, Mutator sub-class
TraesCS5A01G075800	chr5A	91049680	91050228	+	GRF zinc finger family protein
TraesCS5A01G075900	chr5A	91118209	91129484	-	RNA binding protein, putative
TraesCS5A01G076000	chr5A	91624657	91625405	-	Cysteine protease
TraesCS5A01G076100	chr5A	91810540	91812787	-	TPX2 (Targeting protein for Xklp2) family protein
TraesCS5A01G076200	chr5A	91824751	91824894	+	Photosystem II reaction center protein J
TraesCS5A01G076300	chr5A	92172651	92178170	+	Diacylglycerol kinase
TraesCS5A01G076400	chr5A	92184573	92185445	-	Retrotransposon protein, putative, unclassified
TraesCS5A01G076500	chr5A	92196099	92197574	-	3-ketoacyl-CoA synthase
TraesCS5A01G076600	chr5A	92201876	92204208	-	Protein phosphatase 2C-like protein
TraesCS5A01G076700	chr5A	92208742	92209029	+	Polynucleotidyl transferase, ribonuclease H-like superfamily protein
TraesCS5A01G076800	chr5A	92429180	92441729	-	tRNA N6-adenosine threonylcarbamoyltransferase
TraesCS5A01G076900	chr5A	92443140	92446642	+	Purple acid phosphatase
TraesCS5A01G077000	chr5A	93188456	93189094	+	Pathogenesis-related thaumatin family protein
TraesCS5A01G077100	chr5A	93197119	93200887	+	Succinate dehydrogenase [ubiquinone] flavoprotein subunit, mitochondrial
TraesCS5A01G077200	chr5A	94083266	94088186	+	Importin subunit beta-1
TraesCS5A01G077300	chr5A	94092397	94092876	+	Pathogenesis-related thaumatin superfamily protein
TraesCS5A01G077400	chr5A	94310801	94311280	+	Pathogenesis-related thaumatin-like protein
TraesCS5A01G077500	chr5A	94690021	94690515	+	Glutamate-1-semialdehyde 2,1-aminomutase
TraesCS5A01G077600	chr5A	94742030	94742737	+	Thaumatin-like protein
TraesCS5A01G077700	chr5A	94744686	94746519	-	Ubiquitin-related modifier 1 homolog
TraesCS5A01G077800	chr5A	94782093	94782467	-	40S ribosomal protein S13
TraesCS5A01G077900	chr5A	94798808	94799428	-	Rubredoxin
TraesCS5A01G078000	chr5A	95565480	95569011	+	70 kDa heat shock protein
TraesCS5A01G078100	chr5A	95868642	95869933	+	Dof zinc finger protein
TraesCS5A01G078200	chr5A	96332145	96332537	+	Protein P
TraesCS5A01G078300	chr5A	96414457	96415489	-	Transcriptional factor B3 family protein
TraesCS5A01G078400	chr5A	96425614	96429912	-	U-box domain-containing protein
TraesCS5A01G078500	chr5A	96983598	96985643	+	ABC transporter G family member
TraesCS5A01G078600	chr5A	97224698	97229725	+	Phosphatidylinositol N-acetyglucosaminlytransferase subunit P-like protein
TraesCS5A01G078700	chr5A	97336649	97337134	+	Phosphoribosyl-AMP cyclohydrolase
TraesCS5A01G078800	chr5A	97561574	97563062	+	Plant regulator RWP-RK family protein
TraesCS5A01G078900	chr5A	97563921	97565424	-	Mitochondrial import inner membrane translocase subunit Tim9
TraesCS5A01G079000	chr5A	98034184	98037816	+	Serine/arginine rich splicing factor, putative
TraesCS5A01G079100	chr5A	98429421	98430514	+	Myb transcription factor
TraesCS5A01G079200	chr5A	98435667	98435870	+	DNA ligase
TraesCS5A01G079300	chr5A	98444417	98444653	-	Chromosomal replication initiator protein DnaA
TraesCS5A01G079400	chr5A	98451292	98453564	-	XH/XS domain protein
TraesCS5A01G079500	chr5A	98978691	98981830	+	XH/XS domain-containing protein
TraesCS5A01G079600	chr5A	99019676	99023756	+	XH/XS domain-containing protein
TraesCS5A01G079700	chr5A	99102678	99104315	+	Xyloglucan galactosyltransferase KATAMARI1-like protein
TraesCS5A01G079800	chr5A	99416269	99423661	-	Ankyrin repeat-containing protein, putative
TraesCS5A01G079900	chr5A	99553614	99554065	+	acyl-CoA binding protein 5
TraesCS5A01G080000	chr5A	99598334	99599867	-	Transposon Ty3-G Gag-Pol polyprotein
TraesCS5A01G080100	chr5A	99600165	99601588	+	WW domain-containing protein
TraesCS5A01G080200	chr5A	100348599	100349420	-	Histone H3
TraesCS5A01G080300	chr5A	100618548	100620910	-	Scarecrow transcription factor family protein
TraesCS5A01G080400	chr5A	100710155	100711560	-	F-box family protein
TraesCS5A01G080500	chr5A	101168345	101168752	-	Thiolase family protein
TraesCS5A01G080600	chr5A	102480805	102482913	-	L-lactate dehydrogenase
TraesCS5A01G080700	chr5A	102836081	102841780	-	Ubiquitin carboxyl-terminal hydrolase-related protein
TraesCS5A01G080800	chr5A	103569104	103569337	+	Rotundifolia-like protein
TraesCS5A01G080900	chr5A	103748329	103749575	+	Retrovirus-related Pol polyprotein from transposon TNT 1-94
TraesCS5A01G081000	chr5A	103907527	103910750	-	cDNA clone:J013058P10, full insert sequence
TraesCS5A01G081100	chr5A	104147360	104149733	+	cation/H+ exchanger 18
TraesCS5A01G081200	chr5A	104230649	104257703	-	cDNA clone:J013058P10, full insert sequence
TraesCS5A01G081300	chr5A	104248835	104250714	+	Ubiquitin-like-specific protease 1
TraesCS5A01G081400	chr5A	104616968	104637605	-	DNA repair protein Rad50
TraesCS5A01G081500	chr5A	104977610	104980545	-	Amino acid transporter family protein, putative, expressed
TraesCS5A01G081600	chr5A	105415268	105417355	-	Lectin receptor kinase
TraesCS5A01G081700	chr5A	105688185	105689273	-	Transcription initiation factor TFIID subunit 8
TraesCS5A01G081800	chr5A	105690235	105695953	-	Asparagine synthetase, putative
TraesCS5A01G081900	chr5A	106144723	106145561	-	wiskott-aldrich syndrome family protein, putative (DUF1118)
TraesCS5A01G082000	chr5A	106146070	106148736	+	Mitochondrial import receptor subunit TOM5
TraesCS5A01G082100	chr5A	106164352	106167309	-	RNA 3-terminal phosphate cyclase-like protein
TraesCS5A01G082200	chr5A	106357105	106362354	-	APOLLO
TraesCS5A01G082300	chr5A	106728637	106731362	-	Foldase protein prsA 1
TraesCS5A01G082400	chr5A	106747802	106751031	-	Purple acid phosphatase
TraesCS5A01G082500	chr5A	106855137	106855823	-	Pathogenesis-related thaumatin family protein
TraesCS5A01G082600	chr5A	107387460	107393359	-	Importin subunit beta-1
TraesCS5A01G082700	chr5A	107445299	107445975	-	CASP-like protein
TraesCS5A01G082800	chr5A	108279936	108281383	-	50S ribosomal protein L2
TraesCS5A01G082900	chr5A	108577777	108589251	+	Receptor-like protein kinase
TraesCS5A01G083000	chr5A	108744421	108744672	+	Ribosomal RNA small subunit methyltransferase G
TraesCS5A01G083100	chr5A	109279392	109280322	+	MYB transcription factor
TraesCS5A01G083200	chr5A	109282930	109291410	-	Diaminopimelate epimerase
TraesCS5A01G083300	chr5A	109293763	109298561	+	ATP-dependent RNA helicase
TraesCS5A01G083400	chr5A	109300931	109301137	+	Nuclear transport factor 2 (NTF2)-like protein
TraesCS5A01G083500	chr5A	109334484	109334963	+	SWAP (Suppressor-of-White-APricot)/surp domain-containing protein
TraesCS5A01G083600	chr5A	109335637	109342992	+	UNC93-like protein
TraesCS5A01G083700	chr5A	109343757	109344572	-	Keratinocyte proline-rich protein
TraesCS5A01G083800	chr5A	109668491	109668841	+	Alpha-1,4-glucan-protein synthase [UDP-forming]
TraesCS5A01G083900	chr5A	109928754	109932119	+	UNC93-like protein
TraesCS5A01G084000	chr5A	109940484	109942823	+	UNC93-like protein
TraesCS5A01G084100	chr5A	109950488	109953841	+	GDSL esterase/lipase
TraesCS5A01G084200	chr5A	109957043	109967255	+	Protein kinase family protein
TraesCS5A01G084300	chr5A	109967698	109968054	-	forkhead box protein G1
TraesCS5A01G084400	chr5A	110352267	110354444	-	Protein kinase
TraesCS5A01G084500	chr5A	110362569	110370988	-	Zinc finger C3H1 domain-containing protein
TraesCS5A01G084600	chr5A	110372021	110374403	-	Membrane magnesium transporter
TraesCS5A01G084700	chr5A	110378335	110382772	-	Succinate--CoA ligase [ADP-forming] subunit beta
TraesCS5A01G084800	chr5A	110662579	110670403	-	Protein MODIFIER OF SNC1 1
TraesCS5A01G084900	chr5A	111553950	111554984	+	1-(5-phosphoribosyl)-5-[(5-phosphoribosylamino)methylideneamino] imidazole-4-carboxamide isomerase
TraesCS5A01G085000	chr5A	111588746	111590648	+	Wuschel-related homeobox protein
TraesCS5A01G085100	chr5A	111609758	111621337	+	Complex 1 LYR protein
TraesCS5A01G085200	chr5A	111623468	111627617	-	Boron transporter
TraesCS5A01G085300	chr5A	112094195	112098237	+	Tetratricopeptide repeat protein 7A
TraesCS5A01G085400	chr5A	112106092	112107530	-	HEAT repeat-containing protein
TraesCS5A01G085500	chr5A	112141812	112142599	-	Protein-tyrosine phosphatase mitochondrial 1-like protein
TraesCS5A01G085600	chr5A	112313124	112318710	-	Mitogen activated protein kinase kinase kinase-like protein
TraesCS5A01G085700	chr5A	113601586	113610943	+	F-box protein
TraesCS5A01G085800	chr5A	113717840	113722331	+	Pentatricopeptide repeat-containing protein
TraesCS5A01G085900	chr5A	113797242	113803737	+	Protein kinase family protein, putative, expressed
TraesCS5A01G086000	chr5A	114680200	114683385	+	Retrovirus-related Pol polyprotein from transposon TNT 1-94
TraesCS5A01G086100	chr5A	114703411	114707051	+	Prefoldin subunit 3
TraesCS5A01G086200	chr5A	115013622	115015244	+	Glycerol-3-phosphate acyltransferase
TraesCS5A01G086300	chr5A	115019939	115025476	-	30S ribosomal protein S6
TraesCS5A01G086400	chr5A	115025734	115029022	+	UPF0176 protein
TraesCS5A01G086500	chr5A	115092527	115098051	+	Xaa-pro dipeptidase, putative
TraesCS5A01G086600	chr5A	115248900	115249541	+	DUF538 family protein (Protein of unknown function, DUF538)
TraesCS5A01G086700	chr5A	115616656	115619527	-	Stress responsive alpha-beta barrel domain protein
TraesCS5A01G086800	chr5A	115623214	115630759	-	Pectinesterase
TraesCS5A01G086900	chr5A	115663754	115679843	-	5-methylthioadenosine/S-adenosylhomocysteine deaminase
TraesCS5A01G087000	chr5A	115741145	115742115	-	tRNA U34 carboxymethyltransferase
TraesCS5A01G087100	chr5A	116033249	116034883	-	MYB transcription factor
TraesCS5A01G087200	chr5A	116571020	116573744	+	PsbP-like protein 1
TraesCS5A01G087300	chr5A	116574244	116581981	-	Nuclear export mediator factor Nemf
TraesCS5A01G087400	chr5A	116584294	116587352	-	Disease resistance protein RPM1
TraesCS5A01G087500	chr5A	117379826	117388460	+	disease resistance protein (TIR-NBS-LRR class)
TraesCS5A01G087600	chr5A	117388579	117389997	+	Disease resistance protein RPM1
TraesCS5A01G087700	chr5A	117494219	117498136	+	Solute carrier family 40 protein
TraesCS5A01G087800	chr5A	118253431	118253964	+	Vimentin
TraesCS5A01G087900	chr5A	118346328	118351283	+	Ubiquitin carboxyl-terminal hydrolase-related protein
TraesCS5A01G088000	chr5A	118389898	118390563	+	Pectinesterase inhibitor
TraesCS5A01G088100	chr5A	118663238	118665737	+	PAPA-1-like conserved region family protein, expressed
TraesCS5A01G088200	chr5A	118668955	118669146	+	Cytochrome c oxidase subunit 5C
TraesCS5A01G088300	chr5A	118670426	118670998	-	BZIP transcription factor
TraesCS5A01G088400	chr5A	118757617	118762160	+	DNA helicase
TraesCS5A01G088500	chr5A	118865572	118866000	-	Serine/threonine-protein kinase
TraesCS5A01G088600	chr5A	119027611	119029472	-	U-box domain-containing protein
TraesCS5A01G088700	chr5A	119031610	119031942	+	DCD (Development and Cell Death) domain protein
TraesCS5A01G088800	chr5A	119065650	119066164	+	Hydroxyacylglutathione hydrolase
TraesCS5A01G088900	chr5A	119216613	119218470	-	ATP synthase subunit b
TraesCS5A01G089000	chr5A	119218730	119225095	+	Pseudouridine synthase family protein
TraesCS5A01G089100	chr5A	119226494	119227409	-	DNA-directed RNA polymerase subunit
TraesCS5A01G089200	chr5A	119439118	119442069	+	ADP-ribosylation factor family protein
TraesCS5A01G089300	chr5A	119542577	119544625	+	Pentatricopeptide repeat-containing protein, putative
TraesCS5A01G089400	chr5A	119572065	119574931	-	Lysine/histidine transporter
TraesCS5A01G089500	chr5A	119833413	119835445	+	Transmembrane protein 205
TraesCS5A01G089600	chr5A	119861463	119862389	-	calmodulin-binding protein (DUF1645)
TraesCS5A01G089700	chr5A	119863366	119864030	+	GRF zinc finger family protein
TraesCS5A01G089800	chr5A	120140286	120140819	-	SAUR-like auxin-responsive protein family
TraesCS5A01G089900	chr5A	120745630	120752926	+	CTP synthase
TraesCS5A01G090000	chr5A	121113332	121119139	-	Calmodulin-binding protein
TraesCS5A01G090100	chr5A	121409306	121414870	+	B3 domain-containing protein
TraesCS5A01G090200	chr5A	121416263	121420850	-	Calmodulin-binding protein, putative, expressed
TraesCS5A01G090300	chr5A	121719946	121720790	-	mediator of RNA polymerase II transcription subunit
TraesCS5A01G090400	chr5A	122328572	122332786	-	Dehydration-induced 19-like protein
TraesCS5A01G090500	chr5A	122953910	122957745	+	Cellulose synthase-like protein
TraesCS5A01G090600	chr5A	122997396	122997896	-	Pathogenesis-related protein 1
TraesCS5A01G090700	chr5A	123387794	123388933	-	Gag polyprotein
TraesCS5A01G090800	chr5A	123709703	123713316	-	Pectin lyase-like superfamily protein
TraesCS5A01G090900	chr5A	125138541	125139026	-	Beta-1,3-N-Acetylglucosaminyltransferase family protein, putative
TraesCS5A01G091000	chr5A	125143749	125148870	-	Sn1-specific diacylglycerol lipase alpha
TraesCS5A01G091100	chr5A	125228227	125228652	-	Retrovirus-related Pol polyprotein from transposon TNT 1-94
TraesCS5A01G091200	chr5A	125832227	125842540	+	Trafficking protein particle complex subunit 10
TraesCS5A01G091300	chr5A	126099842	126101244	-	Metacaspase-1
TraesCS5A01G091400	chr5A	126267955	126272753	+	Trichome birefringence-like protein
TraesCS5A01G091500	chr5A	126273382	126276247	-	Splicing factor, arginine/serine-rich 12
TraesCS5A01G091600	chr5A	126301625	126303443	-	2-oxoglutarate (2OG) and Fe(II)-dependent oxygenase superfamily protein
TraesCS5A01G091700	chr5A	126627465	126640897	+	NADP-dependent alkenal double bond reductase
TraesCS5A01G091800	chr5A	126693054	126698034	-	F-box/LRR-repeat protein
TraesCS5A01G091900	chr5A	126909210	126932343	+	Oligopeptide transporter, putative
TraesCS5A01G092000	chr5A	127519739	127532360	+	Universal stress protein
TraesCS5A01G092100	chr5A	127532936	127534300	+	Universal stress protein
TraesCS5A01G092200	chr5A	127565713	127569559	+	Pentatricopeptide repeat-containing protein
TraesCS5A01G092300	chr5A	127571242	127573669	-	ARM repeat superfamily protein
TraesCS5A01G092400	chr5A	127610747	127615433	-	Nucleoside diphosphate kinase
TraesCS5A01G092500	chr5A	127979540	127986581	+	Auxilin-related protein 2
TraesCS5A01G092600	chr5A	128426850	128429968	+	ATP-dependent 6-phosphofructokinase
TraesCS5A01G092700	chr5A	128430382	128441298	-	Meiosis-specific protein PAIR3
TraesCS5A01G092800	chr5A	129107233	129110539	+	Calmodulin-binding protein, putative, expressed
TraesCS5A01G092900	chr5A	129109627	129117199	-	Kinesin-related protein
TraesCS5A01G093000	chr5A	129276086	129276454	-	Rapid alkalinization factor (RALF) family protein
TraesCS5A01G093100	chr5A	129596848	129599254	+	5'-adenylylsulfate reductase-like 5
TraesCS5A01G093200	chr5A	129599657	129604415	-	elongation factor Ts family protein
TraesCS5A01G093300	chr5A	129605898	129609876	-	uveal autoantigen with coiled-coil/ankyrin
TraesCS5A01G093400	chr5A	129718429	129720385	-	BRCT domain-containing DNA repair protein
TraesCS5A01G093500	chr5A	129749599	129750717	+	SKP1-like protein
TraesCS5A01G093600	chr5A	130083315	130087608	-	Respiratory burst oxidase, putative, expressed
TraesCS5A01G093700	chr5A	130088669	130098339	-	GPI ethanolamine phosphate transferase
TraesCS5A01G093800	chr5A	130122365	130123579	-	Riboflavin synthase
TraesCS5A01G093900	chr5A	130127180	130134864	+	Tryptophan--tRNA ligase
TraesCS5A01G094000	chr5A	130136947	130141128	-	Acyl-CoA-binding domain-containing protein 4
TraesCS5A01G094100	chr5A	130142440	130146831	-	Dynein beta chain, ciliary protein
TraesCS5A01G094200	chr5A	130285343	130286969	-	F-box protein
TraesCS5A01G094300	chr5A	130529188	130536353	+	Golgin candidate 6
TraesCS5A01G094400	chr5A	130536923	130542132	-	Acyl-CoA-binding domain-containing protein 4
TraesCS5A01G094500	chr5A	131566748	131567315	-	Glutaredoxin family protein
TraesCS5A01G094600	chr5A	131644325	131645282	-	Glutaredoxin family protein
TraesCS5A01G094700	chr5A	131785912	131786223	-	Glutaredoxin family protein
TraesCS5A01G094800	chr5A	131802903	131803214	-	Glutaredoxin family protein
TraesCS5A01G094900	chr5A	132092012	132092323	-	Glutaredoxin family protein
TraesCS5A01G095000	chr5A	132095506	132099603	-	RING finger and CHY zinc finger protein
TraesCS5A01G095100	chr5A	132101184	132105737	-	Conserved oligomeric Golgi complex subunit 8
TraesCS5A01G095200	chr5A	132595119	132596468	-	COBRA-like protein
TraesCS5A01G095300	chr5A	132817455	132818000	+	Vacuolar fusion protein MON1 homolog A
TraesCS5A01G095400	chr5A	132963855	132969557	+	rRNA-processing protein FYV7
TraesCS5A01G095500	chr5A	132971651	132975643	+	Glutaredoxin family protein
TraesCS5A01G095600	chr5A	133384680	133385938	+	Basic helix-loop-helix transcription factor
TraesCS5A01G095700	chr5A	133818750	133819516	+	B3 domain-containing protein
TraesCS5A01G095800	chr5A	134084625	134089233	-	SAGA-associated factor 11
TraesCS5A01G095900	chr5A	134090852	134093311	+	2,3-bisphosphoglycerate-independent phosphoglycerate mutase
TraesCS5A01G096000	chr5A	134095588	134097570	-	RNA polymerase-associated protein RTF1-like protein
TraesCS5A01G096100	chr5A	135057233	135060202	+	Acyl carrier protein
TraesCS5A01G096200	chr5A	135061300	135062231	+	AT4g03150/F4C21_7
TraesCS5A01G096300	chr5A	135154310	135162438	+	GDSL esterase/lipase
TraesCS5A01G096400	chr5A	135534797	135551541	-	Nucleolar complex 3-like protein
TraesCS5A01G096500	chr5A	136388693	136392762	+	Shikimate dehydrogenase (NADP(+))
TraesCS5A01G096600	chr5A	136393719	136397343	+	Mitochondrial carrier protein, expressed
TraesCS5A01G096700	chr5A	136398346	136402433	-	Phenylalanine--tRNA ligase alpha subunit
TraesCS5A01G096800	chr5A	136403911	136407009	-	Syntaxin
TraesCS5A01G096900	chr5A	136568400	136569147	+	Glutaredoxin, putative
TraesCS5A01G097000	chr5A	136644152	136644661	+	RING/U-box superfamily protein
TraesCS5A01G097100	chr5A	137276077	137279207	+	Protein VERNALIZATION INSENSITIVE 3
TraesCS5A01G097200	chr5A	137280184	137282661	-	Rho GTPase-activating protein
TraesCS5A01G097300	chr5A	138080218	138081189	-	Dihydroorotate dehydrogenase (quinone)
TraesCS5A01G097400	chr5A	138202312	138202617	+	50S ribosomal protein L6, putative
TraesCS5A01G097500	chr5A	138237236	138237493	+	PHD type transcription factor with transmembrane domain protein (PTM)
TraesCS5A01G097600	chr5A	138428819	138430585	-	L-gulonolactone oxidase
TraesCS5A01G097700	chr5A	139071440	139071941	+	RING/U-box superfamily protein
TraesCS5A01G097800	chr5A	139078647	139083845	-	Peroxidase
TraesCS5A01G097900	chr5A	139475215	139475833	-	Beta-fructofuranosidase 1
TraesCS5A01G098000	chr5A	139482686	139484889	-	2,3-bisphosphoglycerate-independent phosphoglycerate mutase
TraesCS5A01G098100	chr5A	139507601	139507939	-	Ribonuclease Z
TraesCS5A01G098200	chr5A	139511041	139516625	-	Ankyrin repeat protein-like
TraesCS5A01G098300	chr5A	139681946	139682455	+	Histone H2A
TraesCS5A01G098400	chr5A	139684840	139686270	-	Myosin-1
TraesCS5A01G098500	chr5A	139790177	139790380	-	Sorting nexin-17
TraesCS5A01G098600	chr5A	139893332	139893964	-	Late embryogenesis abundant (LEA) hydroxyproline-rich glycoprotein family
TraesCS5A01G098700	chr5A	139927634	139938101	-	Enolase-phosphatase E1
TraesCS5A01G098800	chr5A	140591429	140595505	-	weak chloroplast movement under blue light protein (DUF827)
TraesCS5A01G098900	chr5A	141025568	141027628	+	Auxin-binding protein
TraesCS5A01G099000	chr5A	141031427	141032353	+	NAC domain-containing protein
TraesCS5A01G099100	chr5A	141069334	141075595	-	Dipeptidyl peptidase
TraesCS5A01G099200	chr5A	141877408	141882304	-	Glutathione synthetase
TraesCS5A01G099300	chr5A	141883578	141889354	-	Ap-5 complex subunit mu
TraesCS5A01G099400	chr5A	142245580	142247024	-	Werner Syndrome-like exonuclease
TraesCS5A01G099500	chr5A	142749762	142752305	-	ARM repeat superfamily protein
TraesCS5A01G099600	chr5A	142839689	142843909	+	DNA binding protein
TraesCS5A01G099700	chr5A	142845656	142847299	-	Pentatricopeptide repeat-containing protein
TraesCS5A01G099800	chr5A	143023283	143033473	+	Histone-lysine N-methyltransferase
TraesCS5A01G099900	chr5A	143350987	143351667	-	F-box/LRR protein
TraesCS5A01G100000	chr5A	143551890	143552947	-	Aquaporin
TraesCS5A01G100100	chr5A	143570632	143586704	-	Phosphoglucosamine mutase family protein
TraesCS5A01G100200	chr5A	143658238	143659701	-	F-box/LRR-repeat protein
TraesCS5A01G100300	chr5A	144384622	144387864	+	Guanylate kinase
TraesCS5A01G100400	chr5A	144706078	144708459	-	Zinc finger CCCH domain-containing protein
TraesCS5A01G100500	chr5A	145660682	145667226	-	IAA-amino acid hydrolase ILR1
TraesCS5A01G100600	chr5A	145677791	145681535	-	Dicarboxylate transporter 2.1, chloroplastic
TraesCS5A01G100700	chr5A	145741557	145752122	-	Phenylalanine--tRNA ligase beta subunit
TraesCS5A01G100800	chr5A	145864479	145865026	-	DNA topoisomerase
TraesCS5A01G100900	chr5A	145886441	145886722	-	glutamate receptor 3.3
TraesCS5A01G101000	chr5A	146534350	146536590	+	Myb transcription factor
TraesCS5A01G101100	chr5A	147590513	147591984	+	Lipoxygenase
TraesCS5A01G101200	chr5A	148052830	148059273	+	1-acyl-sn-glycerol-3-phosphate acyltransferase
TraesCS5A01G101300	chr5A	148229705	148235471	-	Mitochondrial import inner membrane translocase subunit TIM22
TraesCS5A01G101400	chr5A	148829551	148829954	-	O-fucosyltransferase family protein
TraesCS5A01G101500	chr5A	149691879	149693117	-	40S ribosomal protein S25, putative, expressed
TraesCS5A01G101600	chr5A	150350749	150354159	-	Cysteine synthase
TraesCS5A01G101700	chr5A	150392856	150402274	-	Protein OBERON 2-like protein
TraesCS5A01G101800	chr5A	151245000	151247508	+	Regulation of nuclear pre-mRNA domain-containing protein 1B
TraesCS5A01G101900	chr5A	151252518	151258773	-	Chaperone protein htpG family protein
TraesCS5A01G102000	chr5A	151733204	151736121	-	Sterile alpha motif (SAM) domain-containing protein
TraesCS5A01G102100	chr5A	153573865	153574858	-	Protein FAR1-RELATED SEQUENCE 5
TraesCS5A01G102200	chr5A	155554293	155555657	+	UDP-glycosyltransferase
TraesCS5A01G102300	chr5A	155590440	155592258	+	60S ribosomal protein L28
TraesCS5A01G102400	chr5A	156143279	156144245	+	MORC family CW-type zinc finger protein 2
TraesCS5A01G102500	chr5A	156224987	156226613	+	Polyol transporter
TraesCS5A01G102600	chr5A	156947148	156949618	-	Polyol transporter
TraesCS5A01G102700	chr5A	157475214	157481492	-	Flavin-containing monooxygenase
TraesCS5A01G102800	chr5A	158246665	158251641	-	Crt
TraesCS5A01G102900	chr5A	158652631	158658525	-	Heptahelical transmembrane protein 4
TraesCS5A01G103000	chr5A	158911635	158915280	+	F-box protein
TraesCS5A01G103100	chr5A	158931059	158932445	-	LIM domain protein
TraesCS5A01G103200	chr5A	158967116	158968011	+	AAA-type ATPase family protein
TraesCS5A01G103300	chr5A	159449725	159450138	+	Photosystem II protein D1
TraesCS5A01G103400	chr5A	159532964	159534721	+	DNA polymerase delta subunit 1
TraesCS5A01G103500	chr5A	161909892	161918224	+	Aminopeptidase
TraesCS5A01G103600	chr5A	162144811	162145257	-	30S ribosomal protein S7, putative
TraesCS5A01G103700	chr5A	163395411	163400819	+	Ribonucleoside-diphosphate reductase
TraesCS5A01G103800	chr5A	164135377	164159961	+	E3 ubiquitin-protein ligase RGLG2
TraesCS5A01G103900	chr5A	165328007	165335472	-	Cyclin T1
TraesCS5A01G104000	chr5A	167115664	167118187	+	30S ribosomal protein S4
TraesCS5A01G104100	chr5A	167117117	167117407	-	UPF0149 protein XfasM23_0847
TraesCS5A01G104200	chr5A	168236000	168238945	-	Ureide permease-like protein
TraesCS5A01G104300	chr5A	168398571	168399070	-	ATP-dependent protease subunit HslV
TraesCS5A01G104400	chr5A	168436509	168437206	+	V-type proton ATPase subunit B
TraesCS5A01G104500	chr5A	168840906	168849328	+	Cornichon protein, expressed
TraesCS5A01G104600	chr5A	168863739	168864908	-	Plant calmodulin-binding protein-like protein
TraesCS5A01G104700	chr5A	169181499	169182892	-	Protein FAR1-RELATED SEQUENCE 5
TraesCS5A01G104800	chr5A	169185173	169187763	+	Eukaryotic translation initiation factor 5A
TraesCS5A01G104900	chr5A	169295248	169300188	+	WRKY transcription factor
TraesCS5A01G105000	chr5A	169302889	169304161	-	Transmembrane protein, putative
TraesCS5A01G105100	chr5A	169308220	169311251	-	Upstream activation factor subunit spp27
TraesCS5A01G105200	chr5A	169621459	169624087	+	Glycine-rich family protein
TraesCS5A01G105300	chr5A	169624007	169624505	-	Late embryogenesis abundant 3 family protein
TraesCS5A01G105400	chr5A	169810896	169816377	+	Peroxisomal membrane 22 kDa (Mpv17/PMP22) family protein
TraesCS5A01G105500	chr5A	169817023	169817555	-	D-3-phosphoglycerate dehydrogenase
TraesCS5A01G105600	chr5A	170085527	170087835	+	Transposon protein, putative, Pong sub-class
TraesCS5A01G105700	chr5A	170091108	170098966	-	Ubiquitinyl hydrolase 1
TraesCS5A01G105800	chr5A	170099297	170100701	+	30S ribosomal protein S14 type Z
TraesCS5A01G105900	chr5A	170833551	170863685	+	Ubiquitin carboxyl-terminal hydrolase, putative
TraesCS5A01G106000	chr5A	172461290	172467542	+	Chaperone protein DnaJ
TraesCS5A01G106100	chr5A	173099957	173114351	+	Methyltransferase
TraesCS5A01G106200	chr5A	174261739	174269598	+	Chaperone DnaK
TraesCS5A01G106300	chr5A	174574200	174603205	-	Exocyst complex component Sec10-related family protein
TraesCS5A01G106400	chr5A	175831863	175836702	+	Diacylglycerol kinase
TraesCS5A01G106500	chr5A	176446923	176448998	+	AT-rich interactive domain-containing protein 2
TraesCS5A01G106600	chr5A	176769565	176769801	-	Neutrophil cationic peptide 1 type A
TraesCS5A01G106700	chr5A	176942424	176942789	-	laccase 6
TraesCS5A01G106800	chr5A	177593821	177594908	+	Myb/SANT-like DNA-binding domain protein
TraesCS5A01G106900	chr5A	177596034	177625169	-	Protein transport protein Sec24-like
TraesCS5A01G107000	chr5A	178776435	178780371	+	Ribosomal RNA large subunit methyltransferase F
TraesCS5A01G107100	chr5A	180347402	180347689	+	kinesin 3
TraesCS5A01G107200	chr5A	180356927	180368070	+	mediator of RNA polymerase II transcription subunit-like protein
TraesCS5A01G107300	chr5A	180992606	180995656	+	Protein kinase, putative, expressed
TraesCS5A01G107400	chr5A	183435352	183436919	-	Dbj|BAA96220.1
TraesCS5A01G107500	chr5A	184017876	184020539	+	Cell division topological specificity factor-like protein
TraesCS5A01G107600	chr5A	184228750	184234805	-	Transducin/WD40 repeat protein
TraesCS5A01G107700	chr5A	185648222	185654163	-	GRF1-interacting factor-like protein
TraesCS5A01G107800	chr5A	188991722	188995110	+	GDP-L-galactose phosphorylase 1
TraesCS5A01G107900	chr5A	191035529	191040494	+	Calcium-dependent protein kinase
TraesCS5A01G108000	chr5A	191092025	191093295	+	Fructose-bisphosphate aldolase
TraesCS5A01G108100	chr5A	191155021	191155786	+	HSP20-like chaperones superfamily protein
TraesCS5A01G108200	chr5A	191313818	191315168	-	F-box/LRR-repeat protein 3
TraesCS5A01G108300	chr5A	192422610	192429056	-	Isopentenyl-diphosphate delta-isomerase
TraesCS5A01G108400	chr5A	193918529	193921880	+	Chaperone protein DnaJ
TraesCS5A01G108500	chr5A	194451555	194455053	-	Cyclin family protein
TraesCS5A01G108600	chr5A	194456445	194463455	-	WWE protein-protein interaction domain protein family
TraesCS5A01G108700	chr5A	195628886	195645061	-	Nitrilase/cyanide hydratase and apolipoprotein N-acyltransferase family protein
TraesCS5A01G108800	chr5A	195636960	195639070	-	phragmoplast orienting kinesin 1
TraesCS5A01G108900	chr5A	196708224	196708727	-	30S ribosomal protein S2
TraesCS5A01G109000	chr5A	197210426	197213491	+	Proteasome subunit alpha type
TraesCS5A01G109100	chr5A	197214536	197216624	-	Ethylene-responsive transcription factor CRF1
TraesCS5A01G109200	chr5A	197218630	197222361	-	Translation initiation factor eIF-2B alpha subunit
TraesCS5A01G109300	chr5A	198650533	198652866	-	Pumilio
TraesCS5A01G109400	chr5A	199214631	199231315	-	Zinc finger protein
TraesCS5A01G109500	chr5A	203474394	203484441	-	Katanin p60 atpase-containing subunit a1
TraesCS5A01G109600	chr5A	204996596	205013718	-	Photosystem II reaction center PsbP family protein
TraesCS5A01G109700	chr5A	204997528	204998836	+	Protein FAR1-RELATED SEQUENCE 5
TraesCS5A01G109800	chr5A	205826223	205826561	-	arogenate dehydratase 2
TraesCS5A01G109900	chr5A	206725145	206731834	-	Defective in cullin neddylation protein
TraesCS5A01G110000	chr5A	206774534	206775213	-	Unknown protein
TraesCS5A01G110100	chr5A	207655739	207659148	-	Protein kinase family protein
TraesCS5A01G110200	chr5A	207660086	207662146	-	Pentatricopeptide repeat-containing protein
TraesCS5A01G110300	chr5A	208746443	208747058	+	Thioredoxin
TraesCS5A01G110400	chr5A	209688282	209704640	-	Protein reticulata-related 1, chloroplastic
TraesCS5A01G110500	chr5A	210232931	210233341	-	Lipoxygenase
TraesCS5A01G110600	chr5A	210477882	210488125	-	AUGMIN subunit 6
TraesCS5A01G110700	chr5A	210833584	210849533	-	CCR4-NOT transcription complex subunit 11
TraesCS5A01G110800	chr5A	210979699	210981959	+	Retrotransposon protein, putative, unclassified
TraesCS5A01G110900	chr5A	211612373	211639243	+	Quinolinate synthase A
TraesCS5A01G111000	chr5A	212218718	212221978	-	U-box domain-containing protein
TraesCS5A01G111100	chr5A	213232436	213232846	-	Lipoxygenase
TraesCS5A01G111200	chr5A	213284837	213285073	+	receptor-like kinase in flowers 1
TraesCS5A01G111300	chr5A	214166404	214167365	+	MYB transcription factor
TraesCS5A01G111400	chr5A	214914105	214920736	+	Transmembrane 9 superfamily member
TraesCS5A01G111500	chr5A	214953055	214954748	+	Fe/S biogenesis protein nfuA
TraesCS5A01G111600	chr5A	214955433	214955624	-	Sugar transport protein 14
TraesCS5A01G111700	chr5A	215475309	215484896	-	WD40 repeat-containing protein
TraesCS5A01G111800	chr5A	216668656	216669659	-	Sec23/sec24 transport family protein
TraesCS5A01G111900	chr5A	216688918	216693148	+	O-fucosyltransferase-like protein
TraesCS5A01G112000	chr5A	216960844	216961496	-	Tryptophan synthase beta chain 1
TraesCS5A01G112100	chr5A	217146669	217147313	+	arginine N-methyltransferase, putative (DUF688)
TraesCS5A01G112200	chr5A	218602410	218604029	-	Meiosis arrest female protein 1-like protein
TraesCS5A01G112300	chr5A	218990475	218994498	+	AP-2 complex subunit sigma
TraesCS5A01G112400	chr5A	219643136	219645110	+	Ribosomal protein L3
TraesCS5A01G112500	chr5A	219682314	219689548	+	5-formyltetrahydrofolate cyclo-ligase
TraesCS5A01G112600	chr5A	219695038	219696755	-	Ethylene-responsive transcription factor
TraesCS5A01G112700	chr5A	219925606	219931225	-	RNA polymerase II subunit A C-terminal domain phosphatase SSU72
TraesCS5A01G112800	chr5A	220266351	220267436	+	Transposon protein, putative, CACTA, En/Spm sub-class
TraesCS5A01G112900	chr5A	220953313	220963527	+	Translocase of chloroplast 90, chloroplastic
TraesCS5A01G113000	chr5A	222586606	222611351	+	Transmembrane 19
TraesCS5A01G113100	chr5A	224686790	224690794	+	Peroxidase
TraesCS5A01G113200	chr5A	224691153	224696989	-	Aldehyde dehydrogenase
TraesCS5A01G113300	chr5A	225242326	225243750	+	Amino acid permease
TraesCS5A01G113400	chr5A	225245042	225247986	-	Aspartic proteinase Asp1
TraesCS5A01G113500	chr5A	225597091	225609332	-	SWI/SNF complex subunit SWI3C
TraesCS5A01G113600	chr5A	225612410	225612837	+	Myb/SANT-like DNA-binding domain protein
TraesCS5A01G113700	chr5A	225779553	225790817	-	Replication factor C subunit
TraesCS5A01G113800	chr5A	226793744	226795845	-	Phosphoglycerate kinase
TraesCS5A01G113900	chr5A	227122829	227123641	-	Ta11-like non-LTR retrotransposon
TraesCS5A01G114000	chr5A	227707049	227713474	+	Protein SUPPRESSOR OF GENE SILENCING 3
TraesCS5A01G114100	chr5A	227922021	227925298	+	S-adenosyl-L-methionine-dependent methyltransferases superfamily protein
TraesCS5A01G114200	chr5A	227925860	227931524	-	RNA helicase
TraesCS5A01G114300	chr5A	228884273	228885331	-	RNA-directed DNA polymerase (Reverse transcriptase); Ribonuclease H
TraesCS5A01G114400	chr5A	228886501	228893654	-	ATP dependent RNA helicase
TraesCS5A01G114500	chr5A	229497296	229500982	-	WD-repeat protein, putative
TraesCS5A01G114600	chr5A	229501634	229515637	-	Dynamin family protein, putative, expressed
TraesCS5A01G114700	chr5A	229763694	229772647	-	NAD-dependent protein deacylase
TraesCS5A01G114800	chr5A	229921584	229923714	+	DNA-directed RNA polymerase subunit N
TraesCS5A01G114900	chr5A	229924846	229927851	-	Protein kinase family protein, putative, expressed
TraesCS5A01G115000	chr5A	230067733	230072663	+	Chaperone protein DNAj, putative
TraesCS5A01G115100	chr5A	230453239	230454979	+	Amino acid permease
TraesCS5A01G115200	chr5A	230809102	230818920	+	La protein homolog
TraesCS5A01G115300	chr5A	231298038	231306625	-	Transcription factor
TraesCS5A01G115400	chr5A	232832063	232840315	+	Protein SUPPRESSOR OF GENE SILENCING 3-like protein
TraesCS5A01G115500	chr5A	234152325	234154330	+	Proteasome-associated protein ECM29-like protein
TraesCS5A01G115600	chr5A	234437403	234438130	+	Ubiquitin-like-specific protease 1A
TraesCS5A01G115700	chr5A	234458821	234459592	-	GRF zinc finger family protein, expressed
TraesCS5A01G115800	chr5A	235243550	235245972	-	Amino acid permease
TraesCS5A01G115900	chr5A	236871274	236880558	-	tRNA pseudouridine synthase A
TraesCS5A01G116000	chr5A	237370026	237370472	+	Chaperone DnaJ-domain superfamily protein
TraesCS5A01G116100	chr5A	237460444	237477645	-	Phosphatidylinositol 3,4,5-trisphosphate 3-phosphatase and dual-specificity protein phosphatase PTEN
TraesCS5A01G116200	chr5A	237953442	237953745	+	Alkyldihydroxyacetonephosphate synthase, peroxisomal
TraesCS5A01G116300	chr5A	237958524	237960362	-	RNA-directed DNA polymerase (Reverse transcriptase)
TraesCS5A01G116400	chr5A	238691766	238692187	+	40S ribosomal protein S7
TraesCS5A01G116500	chr5A	238694559	238698755	+	Trehalose-6-phosphate synthase, putative
TraesCS5A01G116600	chr5A	238790277	238790595	-	myo-inositol-1-phosphate synthase 1
TraesCS5A01G116700	chr5A	238820336	238821053	+	arginine decarboxylase 2
TraesCS5A01G116800	chr5A	238821248	238821841	-	NADH dehydrogenase subunit 2
TraesCS5A01G116900	chr5A	238822206	238822644	+	RNA-directed RNA polymerase P1
TraesCS5A01G117000	chr5A	238828456	238828758	-	NADH dehydrogenase subunit 2
TraesCS5A01G117100	chr5A	238829024	238829371	+	Holo-[acyl-carrier-protein] synthase
TraesCS5A01G117200	chr5A	238847111	238849114	-	Cytochrome c oxidase subunit 2
TraesCS5A01G117300	chr5A	238860045	238860455	-	pfkB-like carbohydrate kinase family protein
TraesCS5A01G117400	chr5A	238900801	238901760	+	DNA-directed RNA polymerase
TraesCS5A01G117500	chr5A	239119875	239124203	+	AGAMOUS MADS box factor transcription factor
TraesCS5A01G117600	chr5A	239396502	239410240	+	Chaperone protein dnaJ
TraesCS5A01G117700	chr5A	239526767	239533267	+	Long chain acyl-CoA synthetase
TraesCS5A01G117800	chr5A	241270281	241292379	+	Oxysterol-binding protein, putative
TraesCS5A01G117900	chr5A	241455231	241455617	+	Glutathione S-transferase T3
TraesCS5A01G118000	chr5A	241756418	241756621	-	Lipoxygenase
TraesCS5A01G118100	chr5A	241763882	241764085	-	Cysteine/Histidine-rich C1 domain family protein
TraesCS5A01G118200	chr5A	242531420	242538234	-	protein kinase family protein
TraesCS5A01G118300	chr5A	242843412	242856036	+	Nuclear pore complex protein NUP1
TraesCS5A01G118400	chr5A	242947146	242947370	+	Survival of motor neuron-related-splicing factor 30
TraesCS5A01G118500	chr5A	244429498	244431032	+	GATA transcription factor
TraesCS5A01G118600	chr5A	244448219	244450528	-	V-type proton ATPase proteolipid subunit
TraesCS5A01G118700	chr5A	244754383	244763106	-	Filament-like plant protein
TraesCS5A01G118800	chr5A	245438482	245445621	-	CBS domain-containing protein, putative, expressed
TraesCS5A01G118900	chr5A	245952693	245974167	-	ATP-dependent Clp protease ATP-binding subunit
TraesCS5A01G119000	chr5A	246802503	246850040	-	SGF29 tudor-like domain-containing protein
TraesCS5A01G119100	chr5A	246898728	246899341	-	Isoamylase
TraesCS5A01G119200	chr5A	246900700	246900933	+	SGF29 tudor-like domain-containing protein
TraesCS5A01G119300	chr5A	248528453	248532541	-	Histone deacetylase family protein, expressed
TraesCS5A01G119400	chr5A	248532921	248533720	+	Cx9C motif-containing protein 4, mitochondrial
TraesCS5A01G119500	chr5A	248536297	248537028	-	Arginyl-tRNA synthetase, class Ic
TraesCS5A01G119600	chr5A	250558448	250561405	+	Dihydrolipoamide acetyltransferase component of pyruvate dehydrogenase complex
TraesCS5A01G119700	chr5A	250562336	250563253	+	Dihydrolipoamide acetyltransferase component of pyruvate dehydrogenase complex
TraesCS5A01G119800	chr5A	253593195	253602240	+	3'(2'),5'-bisphosphate nucleotidase 1
TraesCS5A01G119900	chr5A	253596703	253598310	-	Transposon Ty3-I Gag-Pol polyprotein
TraesCS5A01G120000	chr5A	253605280	253608115	-	Pyruvate dehydrogenase E1 component alpha subunit
TraesCS5A01G120100	chr5A	253610004	253614626	+	Beta-carotene isomerase D27, chloroplastic
TraesCS5A01G120200	chr5A	255599552	255621302	+	Aspartate carbamoyltransferase
TraesCS5A01G120300	chr5A	257490414	257491988	+	Transposon Ty3-I Gag-Pol polyprotein
TraesCS5A01G120400	chr5A	257553912	257554911	+	calcium-dependent lipid-binding family protein
TraesCS5A01G120500	chr5A	257839254	257841074	-	Transposon Ty3-I Gag-Pol polyprotein
TraesCS5A01G120600	chr5A	258034341	258063124	+	Outer envelope pore protein 37, chloroplastic
TraesCS5A01G120700	chr5A	258086137	258088118	+	Retrotransposon protein, putative, unclassified
TraesCS5A01G120800	chr5A	258775768	258776172	-	Protein cueball
TraesCS5A01G120900	chr5A	259061994	259082524	-	P-loop containing nucleoside triphosphate hydrolases superfamily protein
TraesCS5A01G121000	chr5A	260332476	260336485	-	Adenylate kinase
TraesCS5A01G121100	chr5A	260673700	260690237	+	Zinc finger CCCH domain protein
TraesCS5A01G121200	chr5A	261910824	261911861	+	E3 ubiquitin protein ligase drip2
TraesCS5A01G121300	chr5A	262231003	262231341	-	Polynucleotidyl transferase, ribonuclease H-like superfamily protein
TraesCS5A01G121400	chr5A	262352956	262364524	-	Protein FLX-like 3
TraesCS5A01G121500	chr5A	262470531	262471784	-	Signal recognition particle 54 kDa protein
TraesCS5A01G121600	chr5A	263498712	263513761	-	E3 ubiquitin-protein ligase
TraesCS5A01G121700	chr5A	264084044	264093416	+	Alpha 1,3 fucosyltransferase
TraesCS5A01G121800	chr5A	264421168	264422427	+	TCP transcription factor
TraesCS5A01G121900	chr5A	264583641	264590440	-	Multifunctional CCA protein
TraesCS5A01G122000	chr5A	264749708	264752067	+	DEA(D/H)-box RNA helicase family protein
TraesCS5A01G122100	chr5A	265274937	265286589	+	SAP domain containing protein, expressed
TraesCS5A01G122200	chr5A	265543364	265553216	-	Nucleolar protein 6
TraesCS5A01G122300	chr5A	266997099	266999664	+	Transcription elongation factor, putative, expressed
TraesCS5A01G122400	chr5A	267004634	267006853	+	Exocyst complex component, putative
TraesCS5A01G122500	chr5A	267794484	267794924	+	30S ribosomal protein S8
TraesCS5A01G122600	chr5A	267895559	267896376	-	Polyadenylate-binding protein
TraesCS5A01G122700	chr5A	267940928	267946809	+	Kinase-like protein
TraesCS5A01G122800	chr5A	268345189	268345539	+	Alpha-1,4-glucan-protein synthase [UDP-forming]
TraesCS5A01G122900	chr5A	268458943	268467324	+	WD repeat-containing protein-like protein
TraesCS5A01G123000	chr5A	268621735	268644807	+	S-adenosyl-L-methionine-dependent methyltransferases superfamily protein
TraesCS5A01G123100	chr5A	268821206	268821487	-	26S proteasome regulatory subunit, putative (RPN5)
TraesCS5A01G123200	chr5A	269274726	269279948	+	Protein FAM135B
TraesCS5A01G123300	chr5A	269319580	269320806	-	Plant/F1M20-13 protein
TraesCS5A01G123400	chr5A	269456281	269456989	+	EF-hand calcium-binding domain-containing protein 5
TraesCS5A01G123500	chr5A	269530570	269530924	-	Phosphomethylpyrimidine synthase
TraesCS5A01G123600	chr5A	270151915	270155611	+	Acyl-[acyl-carrier-protein] desaturase
TraesCS5A01G123700	chr5A	270172977	270177780	-	Meiosis arrest female protein 1
TraesCS5A01G123800	chr5A	270177876	270182232	+	Glycogen synthase
TraesCS5A01G123900	chr5A	270186992	270190181	-	tRNA dimethylallyltransferase 2
TraesCS5A01G124000	chr5A	270828354	270830330	-	Acyl-CoA N-acyltransferases-like protein
TraesCS5A01G124100	chr5A	271047672	271050381	-	Tubby-like F-box protein
TraesCS5A01G124200	chr5A	271495261	271496589	-	Transcription factor, putative
TraesCS5A01G124300	chr5A	272131763	272133277	-	Actin
TraesCS5A01G124400	chr5A	272197020	272197533	+	pre-mRNA-processing-splicing factor-like protein
TraesCS5A01G124500	chr5A	272287001	272287237	+	Protein tesmin/TSO1-like CXC 2
TraesCS5A01G124600	chr5A	272946667	272951254	-	Transcription factor
TraesCS5A01G124700	chr5A	273447915	273452433	+	Calcineurin B-like protein
TraesCS5A01G124800	chr5A	274781275	274788592	+	Protein kinase, putative
TraesCS5A01G124900	chr5A	274990279	274991152	+	3-isopropylmalate dehydratase large subunit
TraesCS5A01G125000	chr5A	275077734	275080583	-	Gag polyprotein
TraesCS5A01G125100	chr5A	275090587	275101375	+	RING/FYVE/PHD zinc finger protein, putative
TraesCS5A01G125200	chr5A	275103477	275109113	-	Transcription factor-related family protein
TraesCS5A01G125300	chr5A	275259851	275260345	-	Eukaryotic aspartyl protease family protein, putative
TraesCS5A01G125400	chr5A	275649551	275651326	+	DEAD/DEAH box RNA helicase family protein
TraesCS5A01G125500	chr5A	275953130	275959190	+	Exocyst complex component, putative
TraesCS5A01G125600	chr5A	276111788	276112459	+	Late embryogenesis abundant (LEA) hydroxyproline-rich glycoprotein family
TraesCS5A01G125700	chr5A	276332451	276333068	-	Late embryogenesis abundant (LEA) hydroxyproline-rich glycoprotein family, putative
TraesCS5A01G125800	chr5A	276980087	276980950	-	Late embryogenesis abundant (LEA) hydroxyproline-rich glycoprotein family
TraesCS5A01G125900	chr5A	277332260	277337237	+	Transcription factor E2F
TraesCS5A01G126000	chr5A	277718772	277719248	+	weak chloroplast movement under blue light protein (DUF827)
TraesCS5A01G126100	chr5A	277719753	277728655	-	HVA22-like protein
TraesCS5A01G126200	chr5A	277968211	277969025	+	transcription repressor
TraesCS5A01G126300	chr5A	278299368	278300384	-	transcription repressor
TraesCS5A01G126400	chr5A	279101149	279101487	-	Chaperone DnaJ-domain superfamily protein
TraesCS5A01G126500	chr5A	279559521	279563599	+	TLD domain-containing protein 1
TraesCS5A01G126600	chr5A	279744805	279746801	+	Transcription factor
TraesCS5A01G126700	chr5A	280153376	280156848	+	mRNA-decapping enzyme-like protein
TraesCS5A01G126800	chr5A	280238029	280238982	-	F-box protein-like
TraesCS5A01G126900	chr5A	281061496	281065974	+	Cationic amino acid transporter
TraesCS5A01G127000	chr5A	282581052	282582617	+	Pentatricopeptide repeat-containing protein
TraesCS5A01G127100	chr5A	282586908	282587934	-	B3 domain-containing protein
TraesCS5A01G127200	chr5A	283013044	283014475	-	NAC-domain protein
TraesCS5A01G127300	chr5A	283111110	283111583	-	senescence regulator (Protein of unknown function, DUF584)
TraesCS5A01G127400	chr5A	283306929	283309790	-	Ribonuclease HII
TraesCS5A01G127500	chr5A	283619364	283619948	-	aluminum activated malate transporter family protein
TraesCS5A01G127600	chr5A	283625063	283629112	-	DWNN domain, a CCHC-type zinc finger
TraesCS5A01G127700	chr5A	284691346	284695263	+	Rho GTPase-activating protein
TraesCS5A01G127800	chr5A	284707258	284708004	+	Fantastic four-like protein
TraesCS5A01G127900	chr5A	284886108	284886593	+	Sulfurtransferase FdhD
TraesCS5A01G128000	chr5A	285306198	285307028	+	tRNA N6-adenosine threonylcarbamoyltransferase
TraesCS5A01G128100	chr5A	285395678	285396294	+	5-methyltetrahydropteroyltriglutamate--homocysteine methyltransferase
TraesCS5A01G128200	chr5A	285397522	285399321	-	Pentatricopeptide repeat-containing protein
TraesCS5A01G128300	chr5A	285997728	286002730	+	Bifunctional uridylyltransferase/uridylyl-removing enzyme
TraesCS5A01G128400	chr5A	286671961	286674093	+	Pentatricopeptide repeat-containing protein
TraesCS5A01G128500	chr5A	286678925	286680491	-	Alpha/beta-Hydrolases superfamily protein
TraesCS5A01G128600	chr5A	287610229	287611231	+	Terminal flower 1-like protein
TraesCS5A01G128700	chr5A	288260059	288261237	-	Sialyltransferase-like protein 2
TraesCS5A01G128800	chr5A	288262595	288264229	+	Serine/threonine-protein phosphatase 7 long form-like protein
TraesCS5A01G128900	chr5A	288888239	288891272	+	OTU domain-containing protein
TraesCS5A01G129000	chr5A	289856070	289859524	-	Purple acid phosphatase
TraesCS5A01G129100	chr5A	289890840	289893267	+	Purple acid phosphatase
TraesCS5A01G129200	chr5A	290070809	290075101	+	Purple acid phosphatase
TraesCS5A01G129300	chr5A	290113323	290116296	+	Hippocampus abundant transcript-like protein 1
TraesCS5A01G129400	chr5A	290386719	290395310	+	Signal recognition particle subunit SRP68
TraesCS5A01G129500	chr5A	290547998	290549524	+	Cytochrome P450
TraesCS5A01G129600	chr5A	290925028	290929812	+	Calmodulin-binding family protein, putative, expressed
TraesCS5A01G129700	chr5A	291129883	291134234	+	Protein kinase like protein
TraesCS5A01G129800	chr5A	291271043	291272380	-	Xyloglucan 6-xylosyltransferase 1
TraesCS5A01G129900	chr5A	291592953	291595802	+	RING/U-box superfamily protein
TraesCS5A01G130000	chr5A	291596886	291597482	+	Stress responsive A/B barrel domain family protein
TraesCS5A01G130100	chr5A	291600557	291601336	+	Stress responsive A/B barrel domain family protein
TraesCS5A01G130200	chr5A	291604185	291605421	-	DUF868 family protein (DUF868)
TraesCS5A01G130300	chr5A	291928605	291930104	-	Serine/threonine-protein kinase
TraesCS5A01G130400	chr5A	292256117	292256827	-	Phytosulfokines
TraesCS5A01G130500	chr5A	292859436	292861597	-	AT hook motif DNA-binding family protein
TraesCS5A01G130600	chr5A	293864553	293866689	+	Plant/T32M21-140 protein
TraesCS5A01G130700	chr5A	294241060	294248558	+	PHD finger family protein
TraesCS5A01G130800	chr5A	294250173	294259169	+	Nucleosome-remodeling factor subunit BPTF
TraesCS5A01G130900	chr5A	294869060	294871386	+	Receptor-like kinase
TraesCS5A01G131000	chr5A	295069787	295084891	+	Tyrosine decarboxylase family protein
TraesCS5A01G131100	chr5A	295316771	295321745	+	Pyruvate kinase
TraesCS5A01G131200	chr5A	295586795	295589554	+	Strictosidine synthase family protein
TraesCS5A01G131300	chr5A	295726647	295732319	+	2-isopropylmalate synthase
TraesCS5A01G131400	chr5A	296195860	296198653	-	Cytochrome P450
TraesCS5A01G131500	chr5A	296302217	296305242	-	Protein AATF
TraesCS5A01G131600	chr5A	296468202	296469937	+	Response regulator
TraesCS5A01G131700	chr5A	296469994	296486637	-	DNA-directed RNA polymerase II, putative
TraesCS5A01G131800	chr5A	296724171	296727874	-	Citrate synthase
TraesCS5A01G131900	chr5A	297721159	297748320	-	cDNA clone:J013058P10, full insert sequence
TraesCS5A01G132000	chr5A	297722117	297722512	+	P-glycoprotein 5
TraesCS5A01G132100	chr5A	298259725	298260318	+	Zinc finger protein VAR3, chloroplastic
TraesCS5A01G132200	chr5A	298533450	298534189	+	Ubiquitin carboxyl-terminal hydrolase family protein
TraesCS5A01G132300	chr5A	298803663	298809245	-	L-galactono-1,4-lactone dehydrogenase
TraesCS5A01G132400	chr5A	299059498	299062218	+	Embryogenesis transmembrane protein-like
TraesCS5A01G132500	chr5A	299066031	299069225	-	Phosphatidylinositol-4-phosphate 5-kinase 4, putative
TraesCS5A01G132600	chr5A	299103552	299104340	-	DTW domain containing protein
TraesCS5A01G132700	chr5A	299253086	299254597	-	Glycosyltransferase
TraesCS5A01G132800	chr5A	299357590	299360367	-	Set1/Ash2 histone methyltransferase complex subunit ASH2
TraesCS5A01G132900	chr5A	299504297	299504518	-	Ubiquitin-like protein 5
TraesCS5A01G133000	chr5A	299598203	299601571	-	Disrupted meiotic cDNA 1 protein
TraesCS5A01G133100	chr5A	299615775	299618484	+	GDSL esterase/lipase
TraesCS5A01G133200	chr5A	299758641	299778532	+	Long-Chain Acyl-CoA Synthetase
TraesCS5A01G133300	chr5A	299773186	299773811	-	30S ribosomal protein S10
TraesCS5A01G133400	chr5A	300049567	300050094	+	NADH-ubiquinone oxidoreductase chain 4
TraesCS5A01G133500	chr5A	300075475	300076197	+	Cytochrome c biogenesis C
TraesCS5A01G133600	chr5A	300115076	300118418	+	R3H domain-containing protein 4
TraesCS5A01G133700	chr5A	300955917	300956180	+	GRF zinc finger family protein
TraesCS5A01G133800	chr5A	300958728	300961334	-	Serine/threonine-protein phosphatase 7 long form-like protein
TraesCS5A01G133900	chr5A	300963723	300965616	-	Heavy metal transport/detoxification superfamily protein
TraesCS5A01G134000	chr5A	301570711	301573558	-	Stem-specific protein TSJT1
TraesCS5A01G134100	chr5A	302305218	302309550	-	Cation calcium exchanger
TraesCS5A01G134200	chr5A	302552147	302556743	+	Protein trichome birefringence
TraesCS5A01G134300	chr5A	302988929	302989144	-	Quinone oxidoreductase, putative
TraesCS5A01G134400	chr5A	302991163	302992183	+	Transposon protein, putative, Mutator sub-class
TraesCS5A01G134500	chr5A	303282250	303287127	-	Peptidylprolyl isomerase
TraesCS5A01G134600	chr5A	303400213	303402481	+	Peptidylprolyl isomerase
TraesCS5A01G134700	chr5A	304538255	304540612	-	Ankyrin repeat-containing protein
TraesCS5A01G134800	chr5A	304712813	304713166	-	armadillo repeat kinesin 2
TraesCS5A01G134900	chr5A	304862626	304863451	+	Nuclear receptor subfamily 4 group A member 2
TraesCS5A01G135000	chr5A	304925731	304927502	+	Scarecrow-like transcription factor 3 family protein
TraesCS5A01G135100	chr5A	305087543	305096474	-	RING finger protein
TraesCS5A01G135200	chr5A	305278413	305280896	+	carboxyl-terminal peptidase, putative (DUF239)
TraesCS5A01G135300	chr5A	305555019	305557154	+	actin cross-linking protein (DUF569)
TraesCS5A01G135400	chr5A	306185155	306187941	+	Protein FAR1-RELATED SEQUENCE 5
TraesCS5A01G135500	chr5A	306489904	306494703	-	PP2A regulatory subunit TAP46
TraesCS5A01G135600	chr5A	306499743	306503849	-	oxidoreductase/transition metal ion-binding protein
TraesCS5A01G135700	chr5A	306876818	306880589	+	Cytochrome c-type biogenesis ccda-like chloroplastic protein
TraesCS5A01G135800	chr5A	306881439	306899345	-	Saccharopine dehydrogenase family protein, expressed
TraesCS5A01G135900	chr5A	307205641	307207792	+	NC domain-containing family protein
TraesCS5A01G136000	chr5A	307208738	307212940	-	Saccharopine dehydrogenase family protein, expressed
TraesCS5A01G136100	chr5A	307346307	307349314	+	Calcium-binding EF-hand protein
TraesCS5A01G136200	chr5A	307349840	307355623	-	Calcium-transporting ATPase
TraesCS5A01G136300	chr5A	307497116	307497526	+	Auxin-induced protein 5NG4
TraesCS5A01G136400	chr5A	307704664	307710221	+	Mitochondrial glycoprotein, expressed
TraesCS5A01G136500	chr5A	308241661	308241936	-	Regulator of chromosome condensation (RCC1) family with FYVE zinc finger domain-containing protein
TraesCS5A01G136600	chr5A	308375765	308376874	-	Nucleotide-sugar transporter family protein
TraesCS5A01G136700	chr5A	308387067	308387495	-	Pentatricopeptide repeat (PPR) superfamily protein
TraesCS5A01G136800	chr5A	308459205	308463235	-	ankyrin repeat protein
TraesCS5A01G136900	chr5A	308539962	308540498	-	Ring finger protein, putative
TraesCS5A01G137000	chr5A	309018536	309019998	-	Kelch-repeat protein
TraesCS5A01G137100	chr5A	309022388	309042968	+	2,3-bisphosphoglycerate-dependent phosphoglycerate mutase
TraesCS5A01G137200	chr5A	309100334	309101771	+	2,3-bisphosphoglycerate-dependent phosphoglycerate mutase
TraesCS5A01G137300	chr5A	309307417	309309885	+	Pentatricopeptide repeat-containing protein
TraesCS5A01G137400	chr5A	309311283	309313033	-	Cytochrome P450 family protein
TraesCS5A01G137500	chr5A	309595183	309596535	+	Agmatine coumaroyltransferase-2
TraesCS5A01G137600	chr5A	309670898	309691411	+	Proteasome-associated protein ECM29-like protein
TraesCS5A01G137700	chr5A	309689255	309691733	-	2-isopropylmalate synthase 2
TraesCS5A01G137800	chr5A	309943266	309961665	-	Serine--tRNA ligase
TraesCS5A01G137900	chr5A	310190969	310191394	+	Iron uptake system component EfeO
TraesCS5A01G138000	chr5A	310422581	310425620	-	Pentatricopeptide repeat superfamily protein
TraesCS5A01G138100	chr5A	310729096	310734292	+	U3 small nucleolar ribonucleoprotein protein MPP10
TraesCS5A01G138200	chr5A	310865744	310869762	+	Dual specificity protein phosphatase, putative
TraesCS5A01G138300	chr5A	310872901	310875109	-	Calcium-dependent protein kinase
TraesCS5A01G138400	chr5A	310969372	310976274	+	Alpha-L-arabinofuranosidase 1
TraesCS5A01G138500	chr5A	310978623	310982825	-	WD-repeat protein, putative
TraesCS5A01G138600	chr5A	310984494	310986938	+	Serine/threonine-protein kinase
TraesCS5A01G138700	chr5A	311000953	311002310	+	Cysteine proteinase
TraesCS5A01G138800	chr5A	311018964	311020374	-	Endothelin-converting enzyme 2
TraesCS5A01G138900	chr5A	311124506	311126525	+	Cytochrome b5
TraesCS5A01G139000	chr5A	311280667	311283190	+	Scarecrow transcription factor family protein
TraesCS5A01G139100	chr5A	311542909	311545402	+	Kinase family protein
TraesCS5A01G139200	chr5A	311671416	311673781	+	complex 1 protein, LYR family protein
TraesCS5A01G139300	chr5A	311674286	311676998	-	S-acyltransferase
TraesCS5A01G139400	chr5A	311674483	311674782	+	kinase family with ARM repeat domain-containing protein
TraesCS5A01G139500	chr5A	311934696	311939673	+	Glutamine--fructose-6-phosphate aminotransferase [isomerizing]
TraesCS5A01G139600	chr5A	311943512	311943799	-	Polynucleotidyl transferase, ribonuclease H-like superfamily protein
TraesCS5A01G139700	chr5A	311944977	311946633	-	Calmodulin-related protein
TraesCS5A01G139800	chr5A	311974838	311984383	-	WD-repeat protein, putative
TraesCS5A01G139900	chr5A	312232293	312233324	-	Metacaspase
TraesCS5A01G140000	chr5A	312241912	312246451	-	Protein ZINC INDUCED FACILITATOR-LIKE 1
TraesCS5A01G140100	chr5A	312258917	312259447	-	B3 domain-containing protein
TraesCS5A01G140200	chr5A	312263887	312274865	-	Protein ZINC INDUCED FACILITATOR-LIKE 1
TraesCS5A01G140300	chr5A	312499391	312500085	-	Aspartic proteinase nepenthesin-1
TraesCS5A01G140400	chr5A	312506681	312507322	+	Arginine--tRNA ligase
TraesCS5A01G140500	chr5A	312751552	312753600	+	Histone-lysine N-methyltransferase, H3 lysine-9 specific
TraesCS5A01G140600	chr5A	312888398	312892097	+	Transporter, putative, expressed
TraesCS5A01G140700	chr5A	312916905	312919041	-	Ephrin type-B receptor 3
TraesCS5A01G140800	chr5A	312919344	312921551	+	Peroxisomal membrane MPV17/PMP22-like protein
TraesCS5A01G140900	chr5A	312925151	312925720	-	VQ motif family protein, expressed
TraesCS5A01G141000	chr5A	313298658	313302252	+	UV radiation resistance-associated
TraesCS5A01G141100	chr5A	313306827	313309455	+	Ulp1 protease family, C-terminal catalytic domain containing protein, expressed
TraesCS5A01G141200	chr5A	313313918	313314772	+	Late embryogenesis abundant (LEA) hydroxyproline-rich glycoprotein family
TraesCS5A01G141300	chr5A	313316697	313318958	-	Non-structural maintenance of chromosomes element 1
TraesCS5A01G141400	chr5A	313871192	313882097	+	Regulation of nuclear pre-mRNA domain-containing protein 1B
TraesCS5A01G141500	chr5A	313904604	313906636	-	BZIP transcription factor
TraesCS5A01G141600	chr5A	314143511	314149223	+	Phosphatidylinositol-4-phosphate 5-kinase family protein
TraesCS5A01G141700	chr5A	314663922	314668122	+	AP2-like ethylene-responsive transcription factor
TraesCS5A01G141800	chr5A	315176268	315176501	+	GDSL esterase/lipase
TraesCS5A01G141900	chr5A	315284037	315295807	+	Outer spore wall protein 5
TraesCS5A01G142000	chr5A	315332650	315335663	+	Protein DETOXIFICATION
TraesCS5A01G142100	chr5A	315494734	315496888	+	ADP-ribosylation factor
TraesCS5A01G142200	chr5A	315498196	315503351	+	Homoserine dehydrogenase
TraesCS5A01G142300	chr5A	315536476	315536784	+	Zinc finger MYM-type protein 1
TraesCS5A01G142400	chr5A	315982358	315984860	+	Mitotic checkpoint serine/threonine-protein kinase BUB1
TraesCS5A01G142500	chr5A	316085021	316086110	+	Myb factor
TraesCS5A01G142600	chr5A	316094447	316096402	-	Cell division control 45-like protein
TraesCS5A01G142700	chr5A	316350890	316351515	-	Zinc finger family protein
TraesCS5A01G142800	chr5A	316512510	316518397	-	F-box protein
TraesCS5A01G142900	chr5A	316659243	316659692	+	30S ribosomal protein S9
TraesCS5A01G143000	chr5A	317230688	317234373	+	2-C-methyl-D-erythritol 4-phosphate cytidylyltransferase
TraesCS5A01G143100	chr5A	317238743	317240437	-	NAC domain protein,
TraesCS5A01G143200	chr5A	317246647	317248407	-	NAC domain protein
TraesCS5A01G143300	chr5A	317693583	317696253	+	BZIP transcription factor
TraesCS5A01G143400	chr5A	318755210	318758921	+	RNA-binding domain CCCH-type zinc finger protein
TraesCS5A01G143500	chr5A	318814675	318815479	-	Glutathione S-transferase
TraesCS5A01G143600	chr5A	318817003	318847754	-	Beta-galactosidase
TraesCS5A01G143700	chr5A	319148809	319149258	-	RNA-directed DNA polymerase (Reverse transcriptase)
TraesCS5A01G143800	chr5A	319226823	319231583	+	Hexosyltransferase
TraesCS5A01G143900	chr5A	319232628	319235489	-	Calcium uniporter protein, mitochondrial
TraesCS5A01G144000	chr5A	319752041	319754543	-	Scarecrow transcription factor family protein
TraesCS5A01G144100	chr5A	320212700	320213566	-	Transmembrane-like protein
TraesCS5A01G144200	chr5A	320220425	320223010	+	Vacuolar sorting-associated protein 32-like protein
TraesCS5A01G144300	chr5A	320263615	320268136	+	Ethanolamine-phosphate cytidylyltransferase
TraesCS5A01G144400	chr5A	320270034	320271911	+	Retrotransposon protein, putative, LINE subclass
TraesCS5A01G144500	chr5A	320486357	320488546	+	BED zinc finger,hAT family dimerization domain
TraesCS5A01G144600	chr5A	320559753	320563924	+	Kinase family protein
TraesCS5A01G144700	chr5A	320743248	320743795	+	Serine incorporator 1
TraesCS5A01G144800	chr5A	321001369	321002642	+	LURP-one-like protein
TraesCS5A01G144900	chr5A	321014333	321015394	+	Ta11-like non-LTR retrotransposon
TraesCS5A01G145000	chr5A	321019521	321020707	+	LURP-one-like protein
TraesCS5A01G145100	chr5A	321023268	321026135	-	Bis(5'-adenosyl)-triphosphatase
TraesCS5A01G145200	chr5A	321051948	321052640	+	LURP-one-like protein
TraesCS5A01G145300	chr5A	321326253	321327029	+	PHD finger family protein
TraesCS5A01G145400	chr5A	321328377	321329060	-	Late embryogenesis abundant (LEA) hydroxyproline-rich glycoprotein family
TraesCS5A01G145500	chr5A	321718040	321720933	-	Protein kinase
TraesCS5A01G145600	chr5A	321892047	321894846	-	Cytochrome P450 family protein
TraesCS5A01G145700	chr5A	321916647	321921783	-	Cytochrome P450
TraesCS5A01G145800	chr5A	321925696	321928311	-	RING/U-box superfamily protein
TraesCS5A01G145900	chr5A	321928582	321930243	+	N-acetyltransferase, putative
TraesCS5A01G146000	chr5A	321931138	321933297	-	Alpha/beta-Hydrolases superfamily protein
TraesCS5A01G146100	chr5A	322189901	322191473	-	Flavin-containing monooxygenase
TraesCS5A01G146200	chr5A	322478806	322479759	+	DUF1191 superfamily protein
TraesCS5A01G146300	chr5A	322612413	322615908	+	BTB/POZ domain-containing protein
TraesCS5A01G146400	chr5A	322676996	322679010	+	Mannan endo-1,4-beta-mannosidase-like protein
TraesCS5A01G146500	chr5A	323021383	323023478	+	WRKY transcription factor
TraesCS5A01G146600	chr5A	323351732	323353510	+	WRKY transcription factor
TraesCS5A01G146700	chr5A	323370658	323371804	+	WRKY transcription factor
TraesCS5A01G146800	chr5A	324070477	324074169	+	Vacuolar sorting receptor family protein
TraesCS5A01G146900	chr5A	324075612	324076523	+	Chalcone-flavonone isomerase family protein
TraesCS5A01G147000	chr5A	324403095	324403903	-	Non-specific lipid-transfer protein
TraesCS5A01G147100	chr5A	324483649	324486810	+	F-box family protein
TraesCS5A01G147200	chr5A	324700658	324701192	+	Anthocyanidin 3-O-glucosyltransferase 2
TraesCS5A01G147300	chr5A	325181121	325181552	+	Leucine-rich repeat receptor-like protein kinase
TraesCS5A01G147400	chr5A	325184241	325184588	-	Non-specific lipid-transfer protein
TraesCS5A01G147500	chr5A	325370810	325376050	-	Kinase, putative
TraesCS5A01G147600	chr5A	325379715	325385549	-	Poly (A) RNA polymerase cid14
TraesCS5A01G147700	chr5A	325745181	325745578	-	MAGUK p55 subfamily member 5
TraesCS5A01G147800	chr5A	325804575	325805204	-	RING/U-box superfamily protein
TraesCS5A01G147900	chr5A	325808637	325809080	-	RING/U-box superfamily protein
TraesCS5A01G148000	chr5A	325931830	325933275	+	Non-specific serine/threonine protein kinase
TraesCS5A01G148100	chr5A	325952199	325952862	-	Methyltransferase-related protein
TraesCS5A01G148200	chr5A	325992504	325995051	+	Dual specificity protein phosphatase, putative
TraesCS5A01G148300	chr5A	325995990	325996927	-	Lipid transfer protein
TraesCS5A01G148400	chr5A	325996308	325996994	+	Dihydropyrimidinase-related protein 4
TraesCS5A01G148500	chr5A	326039912	326042966	-	Saposin B domain-containing family protein
TraesCS5A01G148600	chr5A	326056133	326058294	-	Peroxidase
TraesCS5A01G148700	chr5A	326284267	326289900	+	Long-Chain Acyl-CoA Synthetase
TraesCS5A01G148800	chr5A	326436648	326437871	-	SKP1-like 13
TraesCS5A01G148900	chr5A	326649935	326650343	+	Hypoxia-responsive family protein
TraesCS5A01G149000	chr5A	326660057	326663642	-	Plastid transcriptionally active 6
TraesCS5A01G149100	chr5A	326718955	326721396	-	Transcription initiation factor TFIID subunit 13
TraesCS5A01G149200	chr5A	327081091	327091248	+	Regulatory-associated protein of TOR 1
TraesCS5A01G149300	chr5A	327092545	327093579	+	Pentatricopeptide repeat-containing protein, putative
TraesCS5A01G149400	chr5A	327432436	327435448	+	Double-stranded RNA-binding protein 3
TraesCS5A01G149500	chr5A	327436027	327438459	-	Pentatricopeptide repeat-containing protein
TraesCS5A01G149600	chr5A	327573848	327580175	+	Glycosyltransferase
TraesCS5A01G149700	chr5A	327575915	327577750	-	rRNA processing protein-like protein
TraesCS5A01G149800	chr5A	327583871	327585640	+	Plant cadmium resistance protein
TraesCS5A01G149900	chr5A	327725716	327727447	+	Plant cadmium resistance protein
TraesCS5A01G150000	chr5A	327907861	327909852	+	Pentatricopeptide repeat-containing family protein
TraesCS5A01G150100	chr5A	327916683	327918626	+	Pentatricopeptide repeat-containing family protein
TraesCS5A01G150200	chr5A	327919415	327926106	-	Nuclease
TraesCS5A01G150300	chr5A	328007480	328009626	-	Pentatricopeptide repeat-containing protein, putative
TraesCS5A01G150400	chr5A	328008946	328009373	+	Glucans biosynthesis protein G
TraesCS5A01G150500	chr5A	328080326	328083754	-	Cation/H(+) antiporter
TraesCS5A01G150600	chr5A	328545716	328548361	+	F-box family protein
TraesCS5A01G150700	chr5A	328551611	328553789	-	Protein phosphatase 2c, putative, expressed
TraesCS5A01G150800	chr5A	328657399	328660791	-	F-box/LRR-repeat protein
TraesCS5A01G150900	chr5A	328709422	328709910	-	Cortactin-binding protein 2
TraesCS5A01G151000	chr5A	328715271	328718281	-	BRCA1-A complex subunit Abraxas
TraesCS5A01G151100	chr5A	328718953	328726784	-	Kelch-like protein
TraesCS5A01G151200	chr5A	328798423	328802273	+	CsAtPR5, putative, expressed
TraesCS5A01G151300	chr5A	328803108	328805061	+	Zinc finger HIT domain-containing protein 1
TraesCS5A01G151400	chr5A	328807262	328811134	-	Laccase
TraesCS5A01G151500	chr5A	328839824	328840657	-	Universal stress protein family protein
TraesCS5A01G151600	chr5A	328924385	328925065	-	PRA1 family protein
TraesCS5A01G151700	chr5A	328930182	328932600	-	Macrophage migration inhibitory factor family protein, expressed
TraesCS5A01G151800	chr5A	328940602	328944292	-	Protein DETOXIFICATION
TraesCS5A01G151900	chr5A	328944369	328945622	+	DNA mismatch repair protein
TraesCS5A01G152000	chr5A	328946229	328951246	-	Nodulin-like / Major Facilitator Superfamily protein
TraesCS5A01G152100	chr5A	329223556	329225975	-	Trichome birefringence-like protein
TraesCS5A01G152200	chr5A	329240366	329241065	-	LOB domain-containing protein, putative
TraesCS5A01G152300	chr5A	329248851	329251473	-	Mevalonate kinase
TraesCS5A01G152400	chr5A	329378423	329380761	+	Ferritin
TraesCS5A01G152500	chr5A	329693294	329694574	+	F-box domain containing protein
TraesCS5A01G152600	chr5A	329822643	329829072	+	Ubiquitin activating enzyme E1
TraesCS5A01G152700	chr5A	329987300	329991055	+	Protein kinase family protein, putative, expressed
TraesCS5A01G152800	chr5A	329992088	329994487	-	Receptor protein kinase, putative
TraesCS5A01G152900	chr5A	330191542	330194234	+	Sorting and assembly machinery component 50 like
TraesCS5A01G153000	chr5A	330199194	330200856	+	Homeodomain-like superfamily protein
TraesCS5A01G153100	chr5A	330229166	330230862	+	Phytol kinase
TraesCS5A01G153200	chr5A	330502117	330505913	+	Protein NRT1/ PTR FAMILY 2.1
TraesCS5A01G153300	chr5A	330725796	330728425	+	60S acidic ribosomal protein P0
TraesCS5A01G153400	chr5A	330964051	330964542	+	Calcium-binding protein
TraesCS5A01G153500	chr5A	330967720	330978384	-	Clathrin heavy chain
TraesCS5A01G153600	chr5A	331112209	331117966	-	Trichome birefringence-like protein
TraesCS5A01G153700	chr5A	331112934	331115768	+	ATP-dependent RNA helicase
TraesCS5A01G153800	chr5A	331346012	331347061	-	MYB family protein
TraesCS5A01G153900	chr5A	331399779	331402813	+	Asparagine synthetase
TraesCS5A01G154000	chr5A	331403937	331407114	-	Adhesin FhaB
TraesCS5A01G154100	chr5A	331744499	331749503	+	p-loop containing nucleoside triphosphate hydrolases superfamily protein, putative
TraesCS5A01G154200	chr5A	331862322	331864594	+	Protein FAR1-RELATED SEQUENCE 3
TraesCS5A01G154300	chr5A	331874464	331879030	+	E3 ubiquitin-protein ligase SINA-like 10
TraesCS5A01G154400	chr5A	331885667	331886639	-	TIR-NBS-LRR class disease resistance protein
TraesCS5A01G154500	chr5A	331887458	331887995	-	DNA topoisomerase
TraesCS5A01G154600	chr5A	331888794	331889869	-	Flowering Locus T-like protein, putative
TraesCS5A01G154700	chr5A	331940073	331944110	+	Glutaredoxin
TraesCS5A01G154800	chr5A	332215230	332219124	+	Omega-3 fatty acid desaturase
TraesCS5A01G154900	chr5A	332287690	332290270	-	2-oxoglutarate (2OG) and Fe(II)-dependent oxygenase superfamily protein
TraesCS5A01G155000	chr5A	332297544	332303027	-	Chaperone ClpB
TraesCS5A01G155100	chr5A	332644949	332653206	+	E3 SUMO-protein ligase SIZ1
TraesCS5A01G155200	chr5A	332719506	332719841	+	Protein transport protein Sec61 subunit beta, putative
TraesCS5A01G155300	chr5A	333407733	333419150	+	Phosphoinositide phospholipase C
TraesCS5A01G155400	chr5A	333419335	333422324	-	RING/U-box domain-containing protein
TraesCS5A01G155500	chr5A	333440116	333442869	-	RING/U-box superfamily protein
TraesCS5A01G155600	chr5A	333738636	333743208	+	Glucan endo-1,3-beta-glucosidase, putative
TraesCS5A01G155700	chr5A	334002524	334010270	+	Retrovirus-related Pol polyprotein from transposon TNT 1-94
TraesCS5A01G155800	chr5A	334010912	334013432	-	Pentatricopeptide repeat-containing protein
TraesCS5A01G155900	chr5A	334262614	334265152	-	Dof zinc finger protein
TraesCS5A01G156000	chr5A	334649348	334649611	-	glutamine synthetase 1.3
TraesCS5A01G156100	chr5A	334744720	334746311	-	Ribosomal protein L15
TraesCS5A01G156200	chr5A	334748962	334752923	-	Carbamoyl-phosphate synthase small chain
TraesCS5A01G156300	chr5A	334758055	334760535	-	Branched-chain-amino-acid aminotransferase
TraesCS5A01G156400	chr5A	335290536	335296157	+	Kinase-like protein
TraesCS5A01G156500	chr5A	335297306	335303511	-	CCR4-NOT transcription complex subunit 4
TraesCS5A01G156600	chr5A	335672189	335672965	+	Sentrin-specific protease
TraesCS5A01G156700	chr5A	335674776	335677099	+	WRKY transcription factor
TraesCS5A01G156800	chr5A	335677281	335680510	-	Tonneau 1b
TraesCS5A01G156900	chr5A	335683658	335685931	-	Alcohol dehydrogenase
TraesCS5A01G157000	chr5A	335690531	335697235	-	Kinase family protein
TraesCS5A01G157100	chr5A	335709215	335711731	+	HAT transposon superfamily
TraesCS5A01G157200	chr5A	336456499	336463023	+	Kinesin-like protein
TraesCS5A01G157300	chr5A	336950072	336950933	+	Wuschel-related homeobox protein
TraesCS5A01G157400	chr5A	337633186	337633966	-	Zinc finger protein CONSTANS
TraesCS5A01G157500	chr5A	337820021	337820678	-	Zinc finger protein CONSTANS
TraesCS5A01G157600	chr5A	337832683	337834723	+	Alpha/beta-Hydrolases superfamily protein
TraesCS5A01G157700	chr5A	337941095	337943298	+	Alpha/beta-Hydrolases superfamily protein
TraesCS5A01G157800	chr5A	338226446	338229476	+	p-hydroxybenzoic acid efflux pump subunit AaeB
TraesCS5A01G157900	chr5A	338229851	338232109	-	RNA-binding family protein
TraesCS5A01G158000	chr5A	338232403	338236791	+	Autophagy-related protein
TraesCS5A01G158100	chr5A	338238074	338259842	+	Pleiotropic drug resistance ABC transporter
TraesCS5A01G158200	chr5A	338255412	338256986	-	Ta11-like non-LTR retrotransposon
TraesCS5A01G158300	chr5A	338283873	338293922	+	Pleiotropic drug resistance ABC transporter
TraesCS5A01G158400	chr5A	338372684	338375479	+	Pleiotropic drug resistance ABC transporter
TraesCS5A01G158500	chr5A	338387788	338390139	+	ABC transporter G family member
TraesCS5A01G158600	chr5A	338412009	338416478	+	ABC transporter family protein
TraesCS5A01G158700	chr5A	338558328	338558971	+	Alcohol oxidase 2
TraesCS5A01G158800	chr5A	338562044	338577626	-	Histone-lysine N-methyltransferase
TraesCS5A01G158900	chr5A	338893410	338896739	-	Peptidylprolyl isomerase
TraesCS5A01G159000	chr5A	338924654	338925763	-	CAX-interacting protein 4
TraesCS5A01G159100	chr5A	339736816	339741471	+	Pre-mRNA splicing factor
TraesCS5A01G159200	chr5A	339742176	339749038	-	Pseudouridine synthase family protein
TraesCS5A01G159300	chr5A	339751982	339757853	-	Lipase
TraesCS5A01G159400	chr5A	340130693	340136025	+	Endoribonuclease E-like protein
TraesCS5A01G159500	chr5A	340264608	340265324	-	Polynucleotidyl transferase, ribonuclease H-like superfamily protein
TraesCS5A01G159600	chr5A	340269007	340270322	-	MYB-RELATED transcription factor
TraesCS5A01G159700	chr5A	340814126	340818631	-	Unc-50
TraesCS5A01G159800	chr5A	341128617	341140414	-	Protein translocase secy subunit, putative
TraesCS5A01G159900	chr5A	341490120	341490445	-	MLO-like protein
TraesCS5A01G160000	chr5A	341504183	341505553	+	Tetratricopeptide repeat protein-like
TraesCS5A01G160100	chr5A	341658766	341668920	+	Aspartate--tRNA ligase
TraesCS5A01G160200	chr5A	341670262	341691008	+	Na+/H+ antiporter
TraesCS5A01G160300	chr5A	341693732	341694634	+	Polynucleotidyl transferase, ribonuclease H-like superfamily protein
TraesCS5A01G160400	chr5A	341870765	341871912	-	Far1-related sequence 6-like protein
TraesCS5A01G160500	chr5A	341872777	341875315	+	Receptor protein kinase-like protein
TraesCS5A01G160600	chr5A	341944082	341947857	-	Pentatricopeptide repeat-containing protein
TraesCS5A01G160700	chr5A	342037960	342038343	-	Transmembrane protein, putative
TraesCS5A01G160800	chr5A	342044538	342048169	-	Kynurenine formamidase
TraesCS5A01G160900	chr5A	342229172	342237850	+	DNA-directed RNA polymerase family protein
TraesCS5A01G161000	chr5A	342355813	342357088	-	Cyclin
TraesCS5A01G161100	chr5A	343047921	343051356	+	DNA-directed RNA polymerase subunit
TraesCS5A01G161200	chr5A	343062202	343069381	-	Ethylene insensitive 2 transporter
TraesCS5A01G161300	chr5A	343449967	343457416	+	Phosphoglycerate dehydrogenase-like protein
TraesCS5A01G161400	chr5A	343596733	343598532	+	F-box protein
TraesCS5A01G161500	chr5A	343958639	343961197	-	Receptor-like protein kinase
TraesCS5A01G161600	chr5A	344535914	344544787	+	Kinesin-like protein
TraesCS5A01G161700	chr5A	344547007	344549413	-	Histone-lysine N-methyltransferase
TraesCS5A01G161800	chr5A	345230704	345235077	+	Polyadenylate-binding protein
TraesCS5A01G161900	chr5A	345348092	345353892	-	Transmembrane protein 53
TraesCS5A01G162000	chr5A	345767203	345771527	-	Inosine-5'-monophosphate dehydrogenase
TraesCS5A01G162100	chr5A	346125941	346129252	-	PI-PLC X domain-containing protein
TraesCS5A01G162200	chr5A	346131446	346132488	+	BZIP transcription factor
TraesCS5A01G162300	chr5A	346136439	346141295	-	Ubiquitin system component Cue protein, putative
TraesCS5A01G162400	chr5A	346173943	346203498	+	Structural maintenance of chromosomes family protein
TraesCS5A01G162500	chr5A	346306662	346308313	+	Anthocyanin 3'-O-beta-glucosyltransferase
TraesCS5A01G162600	chr5A	347007077	347013590	+	CCR4-NOT transcription complex subunit 10
TraesCS5A01G162700	chr5A	347452341	347461898	+	Protein SMG7
TraesCS5A01G162800	chr5A	348177724	348187144	+	FCA protein
TraesCS5A01G162900	chr5A	348710084	348717358	+	Diphthine synthase, putative, expressed
TraesCS5A01G163000	chr5A	348717873	348720503	-	IQ domain-containing protein
TraesCS5A01G163100	chr5A	349135422	349136865	+	Protein translocase subunit SecD
TraesCS5A01G163200	chr5A	349629280	349632793	-	Tetratricopeptide repeat protein-like
TraesCS5A01G163300	chr5A	350066014	350070999	-	Receptor-like kinase
TraesCS5A01G163400	chr5A	350236147	350238142	-	Cinnamoyl-CoA reductase
TraesCS5A01G163500	chr5A	350515354	350515719	-	Transmembrane protein, putative
TraesCS5A01G163600	chr5A	350519777	350524030	-	ATP-dependent DNA helicase
TraesCS5A01G163700	chr5A	350538232	350543162	-	tRNA-specific adenosine deaminase
TraesCS5A01G163800	chr5A	350798531	350816927	-	DNA-binding protein SMUBP-2
TraesCS5A01G163900	chr5A	351474206	351475069	+	Leucine-rich repeat receptor-like protein kinase
TraesCS5A01G164000	chr5A	352398838	352408499	+	GDSL esterase/lipase
TraesCS5A01G164100	chr5A	352405448	352406600	-	NAM-like protein
TraesCS5A01G164200	chr5A	353054223	353055951	+	GDSL esterase/lipase
TraesCS5A01G164300	chr5A	353057795	353060088	-	Upstream activation factor subunit spp27
TraesCS5A01G164400	chr5A	353063769	353073888	-	Dehydrogenase/reductase SDR family member 2
TraesCS5A01G164500	chr5A	353170216	353170344	+	ubiquitin-specific protease 10
TraesCS5A01G164600	chr5A	353189151	353192053	+	Plastid-lipid-associated protein
TraesCS5A01G164700	chr5A	353570153	353572504	+	Tetratricopeptide repeat protein-like
TraesCS5A01G164800	chr5A	353597942	353598262	+	chlorophyll A/B-binding protein 2
TraesCS5A01G164900	chr5A	353599052	353602400	+	BTB/POZ domain-containing protein
TraesCS5A01G165000	chr5A	353605641	353607392	-	Armadillo/beta-catenin-like repeat family protein
TraesCS5A01G165100	chr5A	353608165	353608451	-	U-box domain-containing protein 4
TraesCS5A01G165200	chr5A	353840907	353851824	+	Histone-lysine N-methyltransferase
TraesCS5A01G165300	chr5A	353860997	353863003	-	PRA1 family protein
TraesCS5A01G165400	chr5A	353988495	353989233	+	Ribulose bisphosphate carboxylase small chain
TraesCS5A01G165500	chr5A	354218833	354219252	-	myosin-J heavy chain-like protein (Protein of unknown function, DUF593)
TraesCS5A01G165600	chr5A	354277237	354281774	+	DEA(D/H)-box RNA helicase family protein
TraesCS5A01G165700	chr5A	354314879	354315527	-	Ribulose bisphosphate carboxylase small chain
TraesCS5A01G165800	chr5A	354317621	354325625	-	NAD(P)-binding Rossmann-fold superfamily protein
TraesCS5A01G165900	chr5A	354535062	354546075	-	Argonaute
TraesCS5A01G166000	chr5A	354961166	354964928	+	Protein kinase-like
TraesCS5A01G166100	chr5A	355071352	355072711	-	CONSTANS-like protein
TraesCS5A01G166200	chr5A	355156738	355164951	+	F-box protein
TraesCS5A01G166300	chr5A	355167983	355170470	-	Protein FAR1-RELATED SEQUENCE 5
TraesCS5A01G166400	chr5A	355177862	355188089	+	sulfate transporter 1;1
TraesCS5A01G166500	chr5A	355464026	355465279	+	F-box family protein
TraesCS5A01G166600	chr5A	355468132	355471783	-	carboxyl-terminal peptidase, putative (DUF239)
TraesCS5A01G166700	chr5A	355770560	355771289	+	ankyrin repeat family protein
TraesCS5A01G166800	chr5A	355845705	355851327	+	WD repeat-containing protein
TraesCS5A01G166900	chr5A	355846321	355846734	-	Virulence regulon transcriptional activator VirF
TraesCS5A01G167000	chr5A	355854526	355855752	+	Kinase-like
TraesCS5A01G167100	chr5A	356104622	356105110	+	RING/U-box superfamily protein
TraesCS5A01G167200	chr5A	356131577	356133698	+	Trafficking protein particle complex subunit-like protein
TraesCS5A01G167300	chr5A	356180858	356190813	-	DNA-directed RNA polymerase
TraesCS5A01G167400	chr5A	356476108	356478564	-	GDSL esterase/lipase
TraesCS5A01G167500	chr5A	356479174	356502378	-	Auxin transport protein BIG
TraesCS5A01G167600	chr5A	356591054	356592675	+	Ethylene-responsive transcription factor
TraesCS5A01G167700	chr5A	356593431	356594569	-	Cysteine protease
TraesCS5A01G167800	chr5A	357045531	357051626	+	D-aminoacyl-tRNA deacylase
TraesCS5A01G167900	chr5A	357078363	357081008	+	Fasciclin-like arabinogalactan-protein-like
TraesCS5A01G168000	chr5A	357170150	357170698	-	DNA topoisomerase
TraesCS5A01G168100	chr5A	357565084	357570178	+	Protein FRIGIDA
TraesCS5A01G168200	chr5A	357806192	357807399	-	Kelch repeat containing protein
TraesCS5A01G168300	chr5A	358047941	358051280	-	U4/U6 small nuclear ribonucleoprotein Prp3
TraesCS5A01G168400	chr5A	358485403	358491247	-	Serine/threonine protein phosphatase 2a regulatory subunit A, putative
TraesCS5A01G168500	chr5A	359019904	359032993	+	Aminopeptidase, putative
TraesCS5A01G168600	chr5A	359040101	359049026	+	Protein kinase family protein
TraesCS5A01G168700	chr5A	359696115	359698727	+	Coatomer protein complex, subunit zeta 1
TraesCS5A01G168800	chr5A	359734840	359736816	+	Receptor-like kinase
TraesCS5A01G168900	chr5A	359742591	359743139	-	SKP1-like protein
TraesCS5A01G169000	chr5A	360071755	360084177	-	DNA glycosylase
TraesCS5A01G169100	chr5A	361364637	361365272	-	Ribosomal protein
TraesCS5A01G169200	chr5A	361446634	361448738	+	Cytochrome c oxidase assembly protein COX19
TraesCS5A01G169300	chr5A	361709223	361712000	+	C2 domain-containing protein-like
TraesCS5A01G169400	chr5A	361869257	361874961	+	3-ketoacyl-CoA thiolase
TraesCS5A01G169500	chr5A	362168651	362171264	+	Indole-3-glycerol phosphate synthase
TraesCS5A01G169600	chr5A	362175553	362188945	-	Long chain acyl-CoA synthetase
TraesCS5A01G169700	chr5A	362284266	362287557	-	transmembrane protein, putative (DUF247)
TraesCS5A01G169800	chr5A	362376645	362378471	+	F-box family protein
TraesCS5A01G169900	chr5A	362414767	362415235	-	Thyrotropin-releasing hormone receptor
TraesCS5A01G170000	chr5A	362415847	362421046	-	Phosphatidylinositol transfer protein Sec14p
TraesCS5A01G170100	chr5A	362779501	362784318	-	Protein kinase
TraesCS5A01G170200	chr5A	362792962	362794419	-	40S ribosomal protein S19
TraesCS5A01G170300	chr5A	363278205	363280803	-	50S ribosomal protein L22
TraesCS5A01G170400	chr5A	363597254	363598549	-	F-box protein
TraesCS5A01G170500	chr5A	363600576	363606957	-	Phosphoglycolate phosphatase
TraesCS5A01G170600	chr5A	363844987	363855928	+	GBF-interacting protein 1, putative isoform 1
TraesCS5A01G170700	chr5A	363919731	363920984	+	F-box family protein
TraesCS5A01G170800	chr5A	364198602	364199828	+	F-box family protein
TraesCS5A01G170900	chr5A	364349382	364351028	+	F-box family protein
TraesCS5A01G171000	chr5A	364354861	364371080	+	GPI inositol-deacylase
TraesCS5A01G171100	chr5A	364419294	364423015	-	BTB/POZ domain-containing protein
TraesCS5A01G171200	chr5A	364670610	364671239	-	Late embryogenesis abundant (LEA) hydroxyproline-rich glycoprotein
TraesCS5A01G171300	chr5A	364674357	364682104	+	WD40 repeat-containing protein
TraesCS5A01G171400	chr5A	364710441	364712453	+	Vacuolar sorting-associated protein 32-like protein
TraesCS5A01G171500	chr5A	364957833	364958903	-	Cysteine desulfuration protein SufE
TraesCS5A01G171600	chr5A	364961512	364962204	-	Heavy metal transport/detoxification protein
TraesCS5A01G171700	chr5A	364969909	364970584	-	Heavy metal transport/detoxification superfamily protein, putative
TraesCS5A01G171800	chr5A	364978071	364978722	-	Heavy metal transport/detoxification protein
TraesCS5A01G171900	chr5A	365091236	365094287	+	Glucan endo-1,3-beta-glucosidase, putative
TraesCS5A01G172000	chr5A	365134048	365134940	-	tRNA dimethylallyltransferase 1
TraesCS5A01G172100	chr5A	365253554	365255344	+	Endoglucanase
TraesCS5A01G172200	chr5A	365599426	365601348	+	Endoglucanase
TraesCS5A01G172300	chr5A	365604549	365610428	+	Skp1-like protein
TraesCS5A01G172400	chr5A	365656136	365656813	-	Crooked neck-like protein 1
TraesCS5A01G172500	chr5A	365665704	365666346	+	B3 domain-containing protein family
TraesCS5A01G172600	chr5A	365667717	365673243	-	Spermidine synthase
TraesCS5A01G172700	chr5A	365928939	365934650	+	Enoyl reductase
TraesCS5A01G172800	chr5A	365937187	365937627	+	Seed maturation protein
TraesCS5A01G172900	chr5A	366121666	366122481	+	HD-ZIP IV family of homeobox-leucine zipper protein with lipid-binding START domain-containing protein
TraesCS5A01G173000	chr5A	366215582	366248356	+	Protein ENHANCED DISEASE RESISTANCE 2-like
TraesCS5A01G173100	chr5A	366253742	366259935	-	Emsy N terminus domain-containing protein-like
TraesCS5A01G173200	chr5A	366629933	366633335	+	Alpha-galactosidase
TraesCS5A01G173300	chr5A	366633822	366637749	-	Protein kinase-like
TraesCS5A01G173400	chr5A	366711731	366716948	-	Regulator of chromosome condensation (RCC1) family protein
TraesCS5A01G173500	chr5A	366760785	366761688	-	cotton fiber protein
TraesCS5A01G173600	chr5A	367077436	367078791	+	Mitochondrial import inner membrane translocase subunit Tim22
TraesCS5A01G173700	chr5A	367080365	367082107	+	Rhodanese/Cell cycle control phosphatase superfamily protein
TraesCS5A01G173800	chr5A	367098451	367100177	-	RNA-binding family protein
TraesCS5A01G173900	chr5A	367127005	367133945	+	topoisomerase 6 subunit B
TraesCS5A01G174000	chr5A	367135824	367143424	+	Oxidoreductase family, NAD-binding rossmann fold protein
TraesCS5A01G174100	chr5A	367269817	367272259	+	C2 calcium/lipid-binding and GRAM domain protein
TraesCS5A01G174200	chr5A	367556924	367565360	+	transcription factor-like protein
TraesCS5A01G174300	chr5A	367593606	367598324	-	Meiotic nuclear division protein 1 homolog
TraesCS5A01G174400	chr5A	367599042	367602295	+	G-patch domain-containing protein
TraesCS5A01G174500	chr5A	367709570	367709854	+	ribonuclease H superfamily polynucleotidyl transferase
TraesCS5A01G174600	chr5A	367753099	367753509	+	Auxin response factor
TraesCS5A01G174700	chr5A	367754650	367755333	-	Ethylene-responsive transcription factor
TraesCS5A01G174800	chr5A	367781909	367784692	-	2,3-bisphosphoglycerate-dependent phosphoglycerate mutase
TraesCS5A01G174900	chr5A	367788694	367799021	-	Ycf20-like protein
TraesCS5A01G175000	chr5A	368111963	368112296	+	Glycine--tRNA ligase beta subunit
TraesCS5A01G175100	chr5A	368131292	368133083	-	Cytochrome P450 family protein
TraesCS5A01G175200	chr5A	368545842	368548309	+	Protein FLUORESCENT IN BLUE LIGHT, chloroplastic
TraesCS5A01G175300	chr5A	368552272	368565729	-	Protein ENHANCED DOWNY MILDEW 2
TraesCS5A01G175400	chr5A	368791844	368793603	+	Zinc finger-like protein
TraesCS5A01G175500	chr5A	368875777	368878913	-	GW repeat- and PHD finger-containing protein NERD
TraesCS5A01G175600	chr5A	369624072	369639171	+	Mediator of RNA polymerase II transcription subunit 14
TraesCS5A01G175700	chr5A	370096540	370099723	-	Cobyric acid synthase
TraesCS5A01G175800	chr5A	370096565	370096795	+	TSC22 domain family protein 2
TraesCS5A01G175900	chr5A	370106562	370107059	-	Dirigent protein
TraesCS5A01G176000	chr5A	370190594	370192218	-	Ras-related protein Rab-25
TraesCS5A01G176100	chr5A	370239745	370246668	+	Sodium/hydrogen exchanger
TraesCS5A01G176200	chr5A	370260632	370262944	+	QWRF motif protein (DUF566)
TraesCS5A01G176300	chr5A	370266305	370270132	+	DNA-directed RNA polymerase I subunit rpa43
TraesCS5A01G176400	chr5A	371022043	371030497	+	Enhancer of polycomb-like protein
TraesCS5A01G176500	chr5A	371031555	371032032	-	MYB-related transcription factor
TraesCS5A01G176600	chr5A	371034656	371038877	+	GrpE protein homolog
TraesCS5A01G176700	chr5A	372156141	372158229	-	Autophagy-related protein 9
TraesCS5A01G176800	chr5A	372591246	372595439	-	Serine/threonine-protein phosphatase
TraesCS5A01G176900	chr5A	372931533	372934143	+	Amino acid transporter, putative
TraesCS5A01G177000	chr5A	374023059	374023446	-	Nuclease S1
TraesCS5A01G177100	chr5A	374476416	374478952	+	Ubiquitin-conjugating enzyme E2
TraesCS5A01G177200	chr5A	374627820	374629221	+	Protein-L-isoaspartate O-methyltransferase
TraesCS5A01G177300	chr5A	374645551	374649186	-	Receptor kinase
TraesCS5A01G177400	chr5A	374892076	374904918	-	Aspartokinase-homoserine dehydrogenase
TraesCS5A01G177500	chr5A	375248135	375251755	+	Zinc import ATP-binding protein ZnuC
TraesCS5A01G177600	chr5A	375282924	375284402	+	Sucrose-phosphate synthase 1
TraesCS5A01G177700	chr5A	375286377	375289621	+	Chlorophyll a-b binding protein, chloroplastic
TraesCS5A01G177800	chr5A	375370754	375376142	+	Ferrochelatase
TraesCS5A01G177900	chr5A	375549631	375552680	-	Ubiquitin-conjugating enzyme, E2
TraesCS5A01G178000	chr5A	375564627	375565265	+	Exosome complex component Rrp4
TraesCS5A01G178100	chr5A	375568934	375573524	-	Phosphate translocator
TraesCS5A01G178200	chr5A	375832173	375841645	+	WD-repeat protein, putative
TraesCS5A01G178300	chr5A	375842652	375847938	-	Zinc finger, RING-type
TraesCS5A01G178400	chr5A	376097237	376105030	-	RNA binding protein, putative
TraesCS5A01G178500	chr5A	376464339	376469967	+	Myb family transcription factor APL
TraesCS5A01G178600	chr5A	376545327	376548004	+	Myb family transcription factor family protein
TraesCS5A01G178700	chr5A	376836876	376837518	+	Chromosome transmission fidelity protein 8
TraesCS5A01G178800	chr5A	376839164	376843462	-	Potassium channel
TraesCS5A01G178900	chr5A	376992156	376994591	-	RNA-binding protein-like
TraesCS5A01G179000	chr5A	377119825	377120707	+	Transcription factor
TraesCS5A01G179100	chr5A	377124123	377124242	-	Rotundifolia-like protein
TraesCS5A01G179200	chr5A	377185863	377185970	-	Rotundifolia-like protein
TraesCS5A01G179300	chr5A	377192349	377193163	-	Chlororespiratory reduction 3
TraesCS5A01G179400	chr5A	377317367	377326376	+	Mediator of RNA polymerase II transcription subunit 25
TraesCS5A01G179500	chr5A	377327544	377332103	-	E3 ubiquitin-protein ligase SINA-like 10
TraesCS5A01G179600	chr5A	377914093	377927034	+	Polycomb group protein VERNALIZATION 2
TraesCS5A01G179700	chr5A	377938811	377940846	+	TPX2 (Targeting protein for Xklp2) family protein
TraesCS5A01G179800	chr5A	378271677	378272863	-	Zinc finger-like protein
TraesCS5A01G179900	chr5A	378509943	378517966	-	Histone-lysine N-methyltransferase
TraesCS5A01G180000	chr5A	378552670	378554927	+	RNA-binding domain CCCH-type zinc finger protein
TraesCS5A01G180100	chr5A	378727169	378727921	-	Peptidase S24/S26A/S26B/S26C family protein
TraesCS5A01G180200	chr5A	379019139	379021948	-	IAA-amino acid hydrolase ILR1
TraesCS5A01G180300	chr5A	379091917	379094108	-	Lipid phosphate phosphatase-like protein
TraesCS5A01G180400	chr5A	379131684	379134777	-	SWIM zinc finger family protein
TraesCS5A01G180500	chr5A	379227772	379228359	-	Protein TOPLESS
TraesCS5A01G180600	chr5A	379343373	379344474	+	Homeodomain-like protein with RING/FYVE/PHD-type zinc finger domain-containing protein
TraesCS5A01G180700	chr5A	379352559	379353113	+	AAA ATPase containing von Willebrand factor type A
TraesCS5A01G180800	chr5A	379353913	379354845	-	Ethylene-responsive transcription factor
TraesCS5A01G180900	chr5A	379355434	379356264	-	Leucine-rich repeat protein kinase family protein
TraesCS5A01G181000	chr5A	379400413	379401488	-	Aquaporin
TraesCS5A01G181100	chr5A	380160436	380161314	-	tRNA dimethylallyltransferase
TraesCS5A01G181200	chr5A	380165103	380169592	-	Disease resistance protein (NBS-LRR class) family
TraesCS5A01G181300	chr5A	380175419	380176375	-	NBS-LRR disease resistance protein-like
TraesCS5A01G181400	chr5A	380210379	380222207	+	Disease resistance protein (NBS-LRR class) family
TraesCS5A01G181500	chr5A	380224449	380225819	-	GDP-mannose transporter, putative
TraesCS5A01G181600	chr5A	380269293	380289821	-	Phosphatase 2C family protein
TraesCS5A01G181700	chr5A	381301649	381304818	-	Ubiquitin-conjugating enzyme E2
TraesCS5A01G181800	chr5A	381366094	381371574	-	Phosphoenolpyruvate carboxylase
TraesCS5A01G181900	chr5A	381702084	381708469	-	Rab3 GTPase-activating protein non-catalytic subunit
TraesCS5A01G182000	chr5A	381755146	381758232	-	2-aminoethanethiol dioxygenase
TraesCS5A01G182100	chr5A	381760897	381764743	-	Transposon protein Pong sub-class
TraesCS5A01G182200	chr5A	382068561	382072602	+	Nucleobase-ascorbate transporter-like protein
TraesCS5A01G182300	chr5A	382088879	382091976	-	Purple acid phosphatase
TraesCS5A01G182400	chr5A	382104376	382105610	+	Iron-sulfur cluster insertion protein ErpA
TraesCS5A01G182500	chr5A	382291561	382292892	+	F-box protein-like protein
TraesCS5A01G182600	chr5A	382327261	382329676	+	Sugar transporter, putative
TraesCS5A01G182700	chr5A	382328662	382329000	-	GSVIVT00005628001, HT7
TraesCS5A01G182800	chr5A	382334890	382338258	-	Ubiquitin-conjugating enzyme E2, putative
TraesCS5A01G182900	chr5A	382544202	382549989	-	Nudix hydrolase 20
TraesCS5A01G183000	chr5A	382546593	382546916	-	Transposon Ty3-I Gag-Pol polyprotein
TraesCS5A01G183100	chr5A	382563945	382570028	-	UDP-glucose 4-epimerase family protein
TraesCS5A01G183200	chr5A	382763568	382769351	-	RING/U-box superfamily protein
TraesCS5A01G183300	chr5A	382777934	382778428	-	Pathogenesis-related protein 1-1
TraesCS5A01G183400	chr5A	382781119	382782505	-	F-box family protein
TraesCS5A01G183500	chr5A	383191050	383192529	+	F-box family protein
TraesCS5A01G183600	chr5A	383418336	383419385	+	Protein phosphatase 2C
TraesCS5A01G183700	chr5A	383459642	383460055	+	F-box family protein
TraesCS5A01G183800	chr5A	383463706	383466793	-	Receptor kinase
TraesCS5A01G183900	chr5A	383828909	383830317	+	Nuclear RNA export factor 1
TraesCS5A01G184000	chr5A	383875937	383876837	+	transmembrane protein, putative (Protein of unknown function, DUF599)
TraesCS5A01G184100	chr5A	383881081	383883157	-	Ras-related protein, expressed
TraesCS5A01G184200	chr5A	383885517	383889507	-	Pentatricopeptide repeat-containing protein
TraesCS5A01G184300	chr5A	383945214	383948293	-	Flavin-containing monooxygenase
TraesCS5A01G184400	chr5A	384186850	384189954	+	Bifunctional protein FolD
TraesCS5A01G184500	chr5A	384191089	384193953	-	Galactose mutarotase-like superfamily protein
TraesCS5A01G184600	chr5A	384212740	384213795	-	NADH/NADPH oxidoreductase
TraesCS5A01G184700	chr5A	384214365	384216903	-	OBP32pep, putative (DUF220)
TraesCS5A01G184800	chr5A	384347763	384354125	-	Disease resistance protein (NBS-LRR class) family
TraesCS5A01G184900	chr5A	384624364	384635108	+	protein kinase family protein
TraesCS5A01G185000	chr5A	384951458	384954187	-	Receptor kinase, putative
TraesCS5A01G185100	chr5A	385382470	385383393	-	Glycosyltransferase
TraesCS5A01G185200	chr5A	385387699	385392650	-	Ankyrin repeat protein family-like protein
TraesCS5A01G185300	chr5A	385395463	385398734	-	Clavaminate synthase-like protein
TraesCS5A01G185400	chr5A	385542908	385543387	+	CheY-like two-component responsive regulator family protein
TraesCS5A01G185500	chr5A	385546684	385554881	-	Pleiotropic drug resistance ABC transporter
TraesCS5A01G185600	chr5A	385955280	385956893	+	WRKY transcription factor
TraesCS5A01G185700	chr5A	386162199	386164441	+	WRKY transcription factor
TraesCS5A01G185800	chr5A	386164719	386167621	-	Cytochrome B5-like protein
TraesCS5A01G185900	chr5A	386171059	386173850	-	Protein kinase
TraesCS5A01G186000	chr5A	386178114	386181832	+	Cysteine desulfurase IscS
TraesCS5A01G186100	chr5A	386183541	386184425	-	BTB/POZ domain containing protein
TraesCS5A01G186200	chr5A	386697964	386699373	+	Fatty acid desaturase, putative
TraesCS5A01G186300	chr5A	387399467	387404858	+	Sulfite exporter TauE/SafE family protein
TraesCS5A01G186400	chr5A	387405407	387408724	-	Ubiquitin domain-containing protein
TraesCS5A01G186500	chr5A	387918242	387927150	+	Receptor-like protein kinase
TraesCS5A01G186600	chr5A	387927636	387929918	-	NAD kinase
TraesCS5A01G186700	chr5A	388165705	388169893	+	C2H2-like zinc finger protein
TraesCS5A01G186800	chr5A	388570715	388576119	+	Proton pump interactor, putative
TraesCS5A01G186900	chr5A	388633860	388636539	-	Short-chain dehydrogenase/reductase family protein
TraesCS5A01G187000	chr5A	388637731	388643329	-	Mammalian uncoordinated homology 13, domain 2
TraesCS5A01G187100	chr5A	389052380	389060442	+	CST complex subunit CTC1
TraesCS5A01G187200	chr5A	389061882	389064369	-	Respiratory supercomplex factor 1, mitochondrial
TraesCS5A01G187300	chr5A	389070723	389072654	+	Protein kinase
TraesCS5A01G187400	chr5A	389132290	389133846	-	Protein kinase
TraesCS5A01G187500	chr5A	389153640	389153990	+	Lipoyl synthase, mitochondrial
TraesCS5A01G187600	chr5A	389159674	389160390	+	RNA ligase/cyclic nucleotide phosphodiesterase
TraesCS5A01G187700	chr5A	389165858	389167296	-	Trichome birefringence-like protein
TraesCS5A01G187800	chr5A	389635900	389637345	-	Trichome birefringence-like protein
TraesCS5A01G187900	chr5A	389713949	389715571	+	Pentatricopeptide repeat-containing protein
TraesCS5A01G188000	chr5A	389716642	389718098	+	Heat shock factor-binding protein 1
TraesCS5A01G188100	chr5A	389719489	389724079	+	Enolase
TraesCS5A01G188200	chr5A	389724326	389726704	-	Strictosidine synthase family protein
TraesCS5A01G188300	chr5A	389763387	389764775	-	Strictosidine synthase family protein
TraesCS5A01G188400	chr5A	390229914	390231026	+	F-box protein
TraesCS5A01G188500	chr5A	390234456	390237742	+	Protein kinase-like
TraesCS5A01G188600	chr5A	390242133	390244439	-	Subtilisin-like protease
[truncated: 584 more rows]
