# Supplementary material for: Characterization of QTL and eQTL controlling early Fusarium graminearum infection and deoxynivalenol levels in a Wuhan 1 x Nyubai doubled haploid wheat population
Source: BMC Plant Biol. 2019 Dec 3;19:536. doi: 10.1186/s12870-019-2149-4 (PMC6892237; doi:10.1186/s12870-019-2149-4)
Supplement: Supplementary file 4 — Additional file 4. Cis and trans eQTL with LOD score above significance thresholds. Type, cis or trans; chr, peak chromosome; pos, peak position in cM; lod, LOD score; ci_lo, one-LOD interval lower limit; ci_hi, one-LOD interval higher limit; gene_id, IWGSC RefSeq v1.0 gene ID; description, IWGSC RefSeq v1.0 gene annotation. [file 12870_2019_2149_MOESM4_ESM.xlsx]

## Sheet: eQTL within QTL
Additional file 4. Cis and trans eQTL with LOD score above significance thresholds. type, cis or trans; chr, chromosome; pos, peak position in cM; lod, LOD score; ci_lo, one-LOD interval lower limit; ci_hi, one-LOD interval higher limit; gene_id, IWGSC RefSeq v1.0 gene ID; description, IWGSC RefSeq v1.0 gene annotation.
type	chr	pos	lod	ci_lo	ci_hi	gene_id	description
cis	1A	151.66	3.41529	53.61	159.79	TraesCS1A01G195500	Shikimate kinase
cis	1A	151.66	3.45081	53.61	159.79	TraesCS1A01G233500	S-adenosyl-L-methionine-dependent methyltransferases superfamily protein
cis	1A	151.66	3.23997	105.23	159.79	TraesCS1A01G409700	tRNA dimethylallyltransferase
cis	1A	151.66	3.66074	105.23	159.79	TraesCS1A01G417400	Zinc finger CCCH domain protein
cis	1A	151.66	3.33698	143.52	159.79	TraesCS1A01G418300	Sugar transporter protein
cis	1A	151.66	3.82731	143.52	159.79	TraesCS1A01G419600	Glucose-1-phosphate adenylyltransferase
cis	1A	151.66	28.2892	147.57	152.66	TraesCS1A01G424700	F-box family protein
cis	1A	151.66	5.46239	143.52	159.79	TraesCS1A01G425000	Mitochondrial carrier-like protein
cis	1A	151.66	33.3348	147.57	152.66	TraesCS1A01G425900	Disease resistance protein (NBS-LRR class) family
cis	1A	151.66	45.2477	147.57	152.66	TraesCS1A01G426000	NBS-LRR disease resistance protein, putative
cis	1A	151.66	27.0703	147.57	152.66	TraesCS1A01G426500	Agenet and bromo-adjacent homology (BAH) domain-containing protein
cis	1A	151.66	5.32578	147.57	159.79	TraesCS1A01G426600	Ribonucleoside-diphosphate reductase large subunit
cis	1A	151.66	11.174	147.57	159.79	TraesCS1A01G427500	intracellular protein transporter
cis	1A	151.66	4.82053	143.52	161.8	TraesCS1A01G429400	dihydroflavonol 4-reductase/flavanone protein
cis	1A	151.66	8.77389	147.57	159.79	TraesCS1A01G433500	Protein kinase family protein
cis	1A	151.66	4.94279	147.57	159.79	TraesCS1A01G437500	ATP-dependent Clp protease proteolytic subunit
cis	1A	152.66	7.14181	147.57	159.79	TraesCS1A01G427400	TPR repeat-containing thioredoxin TTL1
cis	1A	153.66	3.56855	86.31	161.8	TraesCS1A01G355100	Cleavage and polyadenylation specificity factor subunit 5
cis	1A	153.66	4.34454	87.32	159.79	TraesCS1A01G361100	Exostosin-2
cis	1A	153.66	3.96159	92.52	159.79	TraesCS1A01G370700	Ethylene-responsive transcription factor
cis	1A	153.66	5.49657	142.31	159.79	TraesCS1A01G414700	Glycerol-3-phosphate dehydrogenase [NAD(+)], cytoplasmic
cis	1A	153.66	12.8267	142.31	159.79	TraesCS1A01G414800	F-box family protein
cis	1A	153.66	4.08447	147.57	159.79	TraesCS1A01G425300	Amino acid transporter family protein
cis	1A	153.66	5.44455	147.57	159.79	TraesCS1A01G425400	Amino acid transporter family protein
cis	1A	153.66	3.45987	143.52	159.79	TraesCS1A01G425800	Disease resistance protein (NBS-LRR class) family
cis	1A	153.66	12.8635	147.57	159.79	TraesCS1A01G426400	Agenet and bromo-adjacent homology (BAH) domain-containing protein
cis	1A	153.66	8.21531	147.57	159.79	TraesCS1A01G426800	Polypyrimidine tract-binding-like protein, putative
cis	1A	154.67	30.544	153.66	159.79	TraesCS1A01G431800	F-box family protein
cis	1A	154.67	51.0566	153.66	159.79	TraesCS1A01G432900	Na-translocating NADH-quinone reductase subunit A
cis	1A	154.67	31.188	153.66	159.79	TraesCS1A01G433000	RNA binding protein
cis	1A	154.67	11.7259	153.66	159.79	TraesCS1A01G433300	Cytoplasmic membrane protein
cis	1A	154.67	8.87191	147.57	159.79	TraesCS1A01G433400	Pentatricopeptide repeat-containing protein
cis	1A	154.67	4.98619	147.57	159.79	TraesCS1A01G435400	Cytochrome P450
cis	1A	155.7	3.52494	92.52	159.79	TraesCS1A01G394500	3-deoxy-manno-octulosonate cytidylyltransferase
cis	1A	155.7	4.68921	142.31	159.79	TraesCS1A01G417000	Disease resistance protein RPM1
cis	1A	155.7	3.60524	147.57	159.79	TraesCS1A01G424000	Glycosyltransferase
cis	1A	155.7	4.52974	147.57	159.79	TraesCS1A01G429800	ATP-dependent zinc metalloprotease FtsH
cis	1A	155.7	21.6796	153.66	159.79	TraesCS1A01G430100	ATP-dependent zinc metalloprotease FtsH
cis	1A	155.7	31.7734	153.66	159.79	TraesCS1A01G430200	ATP-dependent zinc metalloprotease FtsH
cis	1A	155.7	3.96622	143.52	159.79	TraesCS1A01G431100	Leucine-rich repeat receptor-like protein kinase family protein
cis	1A	155.7	3.28032	147.57	159.79	TraesCS1A01G431300	Type II proteinase inhibitor family protein
cis	1A	155.7	3.47153	147.57	159.79	TraesCS1A01G433100	Kinase family protein
cis	1A	155.7	13.251	151.66	161.8	TraesCS1A01G444900	Ring finger protein, putative
cis	1A	159.79	5.69595	147.57	161.8	TraesCS1A01G424200	Calcium-dependent protein kinase
cis	1A	159.79	8.66763	151.66	161.8	TraesCS1A01G429100	Paired amphipathic helix protein Sin3
cis	1A	159.79	29.0738	155.7	160.8	TraesCS1A01G438500	Polyketide cyclase/dehydrase and lipid transport superfamily protein
cis	1A	159.79	36.0242	155.7	160.8	TraesCS1A01G438600	Translation initiation factor IF-2, putative
cis	1A	159.79	8.21902	155.7	161.8	TraesCS1A01G438800	stomatal cytokinesis defective / SCD1 protein (SCD1)
cis	1A	159.79	5.27859	155.7	161.8	TraesCS1A01G438900	DNA-directed RNA polymerase II protein
cis	1A	159.79	41.6631	155.7	160.8	TraesCS1A01G439000	3-ketoacyl-CoA synthase
cis	1A	159.79	51.3544	155.7	160.8	TraesCS1A01G439100	piezo-type mechanosensitive ion channel component
cis	1A	159.79	4.17621	155.7	161.8	TraesCS1A01G442600	Protein kinase family protein
cis	1A	159.79	2.87187	105.23	161.8	TraesCS1A01G442800	Protein kinase family protein
cis	1A	159.79	6.31762	155.7	161.8	TraesCS1A01G443300	EMBRYO SURROUNDING FACTOR 1.3
trans	1A	147.57	3.30382	105.23	159.79	TraesCS1A01G188800	COP9 signalosome complex subunit 1
trans	1A	147.57	3.55068	143.52	159.79	TraesCS1B01G060900	5'-methylthioadenosine/S-adenosylhomocysteine nucleosidase
trans	1A	147.57	4.14452	143.52	159.79	TraesCS1B01G196500	COP9 signalosome complex subunit 1
trans	1A	147.57	3.49311	143.52	154.67	TraesCS1B01G219200	Methylsterol monooxygenase 1-2
trans	1A	147.57	4.45623	138.26	160.8	TraesCS1D01G260400	SAC3/GANP/Nin1/mts3/eIF-3 p25 family protein
trans	1A	147.57	3.73547	142.31	159.79	TraesCS2B01G165800	F-box family protein
trans	1A	147.57	3.65149	135.76	159.79	TraesCS2B01G298700	Small ribosomal subunit biogenesis GTPase RsgA
trans	1A	147.57	4.36464	142.31	154.67	TraesCS2D01G373800	Yellow stripe-like transporter 12
trans	1A	147.57	4.37177	142.31	159.79	TraesCS3A01G021900	Cytochrome P450, putative, expressed
trans	1A	147.57	3.32094	105.23	159.79	TraesCS3A01G142100	1-deoxy-D-xylulose-5-phosphate synthase
trans	1A	147.57	4.47123	141.31	159.79	TraesCS3D01G249400	Methyltransferase-like
trans	1A	147.57	3.61886	143.52	160.8	TraesCS4A01G039500	Protein FRIGIDA
trans	1A	147.57	2.97169	105.23	159.79	TraesCS4A01G086700	Dynamin family protein, putative, expressed
trans	1A	147.57	3.5357	138.26	151.66	TraesCS4A01G162800	Ubiquitin system component Cue protein
trans	1A	147.57	5.29593	142.31	152.66	TraesCS4B01G015000	Chaperone protein DnaJ
trans	1A	147.57	4.43253	143.52	152.66	TraesCS4B01G120400	Non-specific serine/threonine protein kinase
trans	1A	147.57	3.77161	143.52	154.67	TraesCS4B01G337400	SKP1-like protein
trans	1A	147.57	3.95138	143.52	152.66	TraesCS4D01G118500	Non-specific serine/threonine protein kinase
trans	1A	147.57	4.51793	143.52	159.79	TraesCS4D01G129100	Nucleosome-remodeling factor subunit BPTF
trans	1A	147.57	3.42061	138.26	159.79	TraesCS4D01G350200	COP9 signalosome complex subunit 1
trans	1A	147.57	4.13399	141.31	159.79	TraesCS5A01G427600	Aldehyde oxidase, putative
trans	1A	147.57	3.61501	142.31	159.79	TraesCS5A01G467000	Peptidyl-prolyl cis-trans isomerase
trans	1A	147.57	3.49418	138.26	159.79	TraesCS5B01G033400	Ureide permease-like protein
trans	1A	147.57	3.40195	138.26	159.79	TraesCS5B01G223000	26S proteasome non-ATPase regulatory subunit 9
trans	1A	147.57	3.96144	142.31	154.67	TraesCS5B01G361900	Cytochrome b561 and domon domain-containing protein
trans	1A	147.57	3.36248	135.76	159.79	TraesCS5B01G415400	NAC domain-containing protein, putative
trans	1A	147.57	4.03482	142.31	159.79	TraesCS5D01G127200	Peroxidase
trans	1A	147.57	3.11459	142.31	160.8	TraesCS5D01G245000	Alpha-amylase
trans	1A	147.57	3.52361	142.31	159.79	TraesCS6B01G225300	Tyrosine--tRNA ligase
trans	1A	147.57	4.00532	138.26	159.79	TraesCS6D01G130400	Exosome complex component
trans	1A	147.57	3.46352	142.31	159.79	TraesCS6D01G356700	SQUAMOSA promoter binding protein-like protein 1
trans	1A	147.57	3.86436	138.26	159.79	TraesCS6D01G383200	Deoxyhypusine hydroxylase
trans	1A	147.57	3.51947	142.31	152.66	TraesCS7A01G552000	Flavin-containing monooxygenase
trans	1A	147.57	3.51824	135.76	159.79	TraesCS7B01G169800	Peroxidase family protein
trans	1A	147.57	3.44346	143.52	159.79	TraesCS7B01G288900	Pentatricopeptide repeat-containing protein
trans	1A	147.57	3.28588	105.23	154.67	TraesCS7B01G298100	Cinnamoyl-CoA reductase 4
trans	1A	147.57	3.77483	138.26	159.79	TraesCS7D01G102800	3-ketoacyl-CoA synthase
trans	1A	147.57	3.3509	105.23	159.79	TraesCS7D01G310300	Glycosyltransferase family 92 protein
trans	1A	151.66	5.50234	147.57	159.79	TraesCS1A01G007500	Peptidyl-prolyl cis-trans isomerase
trans	1A	151.66	5.10447	147.57	159.79	TraesCS1A01G016800	Glutathione S-transferase
trans	1A	151.66	4.49227	147.57	159.79	TraesCS1A01G033600	Mitochondrial import inner membrane translocase subunit Tim17/Tim22/Tim23 family protein
trans	1A	151.66	5.39478	147.57	159.79	TraesCS1A01G036200	Chalcone-flavonone isomerase family protein
trans	1A	151.66	4.33752	147.57	159.79	TraesCS1A01G040600	Glucose-6-phosphate isomerase
trans	1A	151.66	3.69103	147.57	159.79	TraesCS1A01G057200	Glutamyl-tRNA reductase
trans	1A	151.66	3.61221	143.52	159.79	TraesCS1A01G063300	FBD-associated F-box protein
trans	1A	151.66	3.38413	147.57	159.79	TraesCS1A01G065300	Transducin/WD-like repeat-protein
trans	1A	151.66	4.13942	147.57	159.79	TraesCS1A01G073500	transmembrane protein, putative (DUF247)
trans	1A	151.66	4.30787	147.57	159.79	TraesCS1A01G074400	G-patch domain containing protein
trans	1A	151.66	4.58743	147.57	159.79	TraesCS1A01G075000	Long-Chain Acyl-CoA Synthetase
trans	1A	151.66	3.74793	143.52	159.79	TraesCS1A01G075100	Agenet domain-containing protein
trans	1A	151.66	4.0293	147.57	161.8	TraesCS1A01G077300	transmembrane protein, putative (DUF594)
trans	1A	151.66	3.83416	147.57	159.79	TraesCS1A01G086600	Glioma tumor suppressor-like protein
trans	1A	151.66	3.53063	147.57	159.79	TraesCS1A01G092700	Bifunctional protein FolD
trans	1A	151.66	3.69911	147.57	159.79	TraesCS1A01G095800	Leucine aminopeptidase, putative
trans	1A	151.66	3.9719	143.52	159.79	TraesCS1A01G110900	6-phosphofructo-2-kinase/fructose-2, 6-bisphosphatase
trans	1A	151.66	3.47734	147.57	159.79	TraesCS1A01G112400	Thioredoxin-like protein
trans	1A	151.66	4.13285	147.57	159.79	TraesCS1A01G122000	Lactoylglutathione lyase family protein
trans	1A	151.66	3.34137	147.57	159.79	TraesCS1A01G124600	Mitochondrial carrier family
trans	1A	151.66	4.53292	147.57	159.79	TraesCS1A01G127400	Rhomboid family protein
trans	1A	151.66	3.21768	147.57	159.79	TraesCS1A01G131500	Ras-related protein, expressed
trans	1A	151.66	3.48474	147.57	159.79	TraesCS1A01G133800	Lysine-specific demethylase
trans	1A	151.66	4.36073	147.57	159.79	TraesCS1A01G134500	tRNA pseudouridine synthase A
trans	1A	151.66	5.46745	147.57	154.67	TraesCS1A01G138800	ATP synthase gamma chain
trans	1A	151.66	4.91836	147.57	159.79	TraesCS1A01G142500	Leucine-rich repeat (LRR) family protein
trans	1A	151.66	4.07157	147.57	159.79	TraesCS1A01G144200	Receptor-kinase, putative
trans	1A	151.66	4.07785	147.57	159.79	TraesCS1A01G145100	Cysteine--tRNA ligase
trans	1A	151.66	6.00339	147.57	159.79	TraesCS1A01G153300	Adaptin ear-binding coat-associated protein, putative
trans	1A	151.66	4.23151	147.57	159.79	TraesCS1A01G155200	Malate dehydrogenase
trans	1A	151.66	5.00392	147.57	159.79	TraesCS1A01G159500	Receptor-like protein kinase
trans	1A	151.66	5.34267	147.57	159.79	TraesCS1A01G161900	Thioredoxin
trans	1A	151.66	3.33218	147.57	159.79	TraesCS1A01G164000	ALG-2 interacting protein X
trans	1A	151.66	4.80525	147.57	159.79	TraesCS1A01G164700	WAT1-related protein
trans	1A	151.66	4.02281	147.57	159.79	TraesCS1A01G165700	Chloroplast inner envelope protein, putative, expressed
trans	1A	151.66	4.61497	147.57	159.79	TraesCS1A01G168400	Ribosomal RNA small subunit methyltransferase H
trans	1A	151.66	4.91589	147.57	159.79	TraesCS1A01G169100	30S ribosomal protein S18
trans	1A	151.66	4.54892	147.57	159.79	TraesCS1A01G170500	Pre-mRNA splicing factor-related
trans	1A	151.66	6.27517	147.57	154.67	TraesCS1A01G172700	Thylakoid lumenal 17.4 kDa protein, chloroplastic
trans	1A	151.66	3.41413	147.57	159.79	TraesCS1A01G174500	Tetraspanin family protein
trans	1A	151.66	4.01699	147.57	159.79	TraesCS1A01G179000	Actin
trans	1A	151.66	3.88031	147.57	159.79	TraesCS1A01G186600	Glutathione S-transferase
trans	1A	151.66	5.15154	147.57	159.79	TraesCS1A01G187400	Phospholipase D
trans	1A	151.66	3.77059	143.52	159.79	TraesCS1A01G192200	zinc finger CCCH domain protein
trans	1A	151.66	3.64215	143.52	160.8	TraesCS1A01G192500	Armadillo repeat-containing protein
trans	1A	151.66	5.0391	147.57	159.79	TraesCS1A01G193500	Plastid-lipid-Associated Protein
trans	1A	151.66	3.69819	147.57	159.79	TraesCS1A01G196500	Antiholin-like protein lrgB
trans	1A	151.66	5.23579	147.57	159.79	TraesCS1A01G197300	NADH dehydrogenase [ubiquinone] 1 alpha subcomplex subunit 12
trans	1A	151.66	4.04735	147.57	159.79	TraesCS1A01G197800	ADP-ribosylation factor, putative, expressed
trans	1A	151.66	4.81954	147.57	159.79	TraesCS1A01G198400	ATP-dependent Clp protease proteolytic subunit
trans	1A	151.66	3.47224	147.57	159.79	TraesCS1A01G198500	zinc finger B-box protein
trans	1A	151.66	3.10545	126.66	159.79	TraesCS1A01G199900	MADS-box transcription factor
trans	1A	151.66	4.36441	147.57	159.79	TraesCS1A01G200000	Protein curvature thylakoid chloroplastic-like
trans	1A	151.66	4.37767	147.57	159.79	TraesCS1A01G202300	Protein phosphatase 2C containing protein, expressed
trans	1A	151.66	4.08273	147.57	159.79	TraesCS1A01G203400	Protein kinase family protein, putative, expressed
trans	1A	151.66	3.90292	143.52	159.79	TraesCS1A01G205400	Magnesium transporter MRS2-like protein
trans	1A	151.66	4.32466	147.57	159.79	TraesCS1A01G213500	Replicase polyprotein 1ab
trans	1A	151.66	5.99705	147.57	159.79	TraesCS1A01G214600	10 kDa chaperonin
trans	1A	151.66	3.59541	147.57	159.79	TraesCS1A01G215600	Metacaspase-1
trans	1A	151.66	5.27963	147.57	159.79	TraesCS1A01G227900	Replicase polyprotein 1a
trans	1A	151.66	4.69115	147.57	159.79	TraesCS1A01G229700	F21O3.15 protein
trans	1A	151.66	3.34457	147.57	159.79	TraesCS1A01G235200	Threonine--tRNA ligase
trans	1A	151.66	4.05188	147.57	159.79	TraesCS1A01G237800	ATP synthase subunit alpha 2
trans	1A	151.66	4.44544	147.57	159.79	TraesCS1A01G238900	Alpha-glucosidase like protein
trans	1A	151.66	3.72882	147.57	159.79	TraesCS1A01G239100	Plant calmodulin-binding-like protein
trans	1A	151.66	4.03351	143.52	159.79	TraesCS1A01G241000	7-hydroxymethyl chlorophyll a reductase, chloroplastic-like protein
trans	1A	151.66	3.45478	147.57	159.79	TraesCS1A01G242900	Small nuclear ribonucleoprotein family protein
trans	1A	151.66	4.33568	147.57	159.79	TraesCS1A01G246500	Leucine-rich repeat receptor-like protein kinase
trans	1A	151.66	4.17731	147.57	159.79	TraesCS1A01G247100	Isoamylase-like glucan debranching enzyme
trans	1A	151.66	6.14918	147.57	159.79	TraesCS1A01G249300	Cyclin family protein
trans	1A	151.66	3.8374	143.52	159.79	TraesCS1A01G250100	Endo-1,31,4-beta-D-glucanase
trans	1A	151.66	4.18809	142.31	159.79	TraesCS1A01G251000	1-(5-phosphoribosyl)-5-[(5-phosphoribosylamino)methylideneamino] imidazole-4-carboxamide isomerase
trans	1A	151.66	4.23133	143.52	159.79	TraesCS1A01G252700	Resistance to phytophthora 1 protein
trans	1A	151.66	4.24444	147.57	159.79	TraesCS1A01G253000	Methyl-CpG-binding domain-containing family protein
trans	1A	151.66	3.29508	147.57	159.79	TraesCS1A01G254200	Breast carcinoma-amplified sequence 3
trans	1A	151.66	4.10114	147.57	159.79	TraesCS1A01G254400	PH-response transcription factor pacC/RIM101 isoform 2
trans	1A	151.66	3.72927	147.57	159.79	TraesCS1A01G255900	Ubiquitin-associated domain-containing family protein
trans	1A	151.66	3.29269	147.57	159.79	TraesCS1A01G259000	Isopentenyl-diphosphate delta-isomerase
trans	1A	151.66	3.59511	147.57	159.79	TraesCS1A01G259200	Transcription elongation factor-related family protein
trans	1A	151.66	4.76712	147.57	159.79	TraesCS1A01G259500	NBS-LRR-like resistance protein
trans	1A	151.66	4.17596	147.57	159.79	TraesCS1A01G259700	EG2771
trans	1A	151.66	3.91853	147.57	159.79	TraesCS1A01G259800	Beta-hexosaminidase
trans	1A	151.66	3.66676	143.52	159.79	TraesCS1A01G273900	Fructose-1,6-bisphosphatase class 1
trans	1A	151.66	3.77447	147.57	159.79	TraesCS1A01G278200	Phosphoglucan, water dikinase, chloroplastic
trans	1A	151.66	4.03595	147.57	159.79	TraesCS1A01G279500	Zinc finger protein LSD1
trans	1A	151.66	3.81942	147.57	159.79	TraesCS1A01G279800	O-fucosyltransferase family protein
trans	1A	151.66	4.08474	147.57	159.79	TraesCS1A01G280400	Phosphatidylinositol:ceramide inositolphosphotransferase
trans	1A	151.66	4.7449	142.31	159.79	TraesCS1A01G283000	Kinesin light chain 3
trans	1A	151.66	5.68653	147.57	159.79	TraesCS1A01G285400	GTP cyclohydrolase II/3,4-dihydroxy-2-butanone 4-phosphate synthase
trans	1A	151.66	4.39185	147.57	159.79	TraesCS1A01G296100	E3 ubiquitin-protein ligase
trans	1A	151.66	3.62746	147.57	159.79	TraesCS1A01G298700	Plant cadmium resistance protein
trans	1A	151.66	3.62377	147.57	159.79	TraesCS1A01G299400	WEAK movement UNDER BLUE LIGHT-like protein
trans	1A	151.66	4.2551	147.57	159.79	TraesCS1A01G304200	Protein kinase-like protein
trans	1A	151.66	3.31741	142.31	161.8	TraesCS1A01G305700	NADH-cytochrome b5 reductase
trans	1A	151.66	3.85571	147.57	159.79	TraesCS1A01G305800	Type I inositol-1,4,5-trisphosphate 5-phosphatase
trans	1A	151.66	2.98253	147.57	159.79	TraesCS1A01G306300	BZIP transcription factor
trans	1A	151.66	3.33887	147.57	159.79	TraesCS1A01G307300	Protein KRI1
trans	1A	151.66	4.77148	147.57	159.79	TraesCS1A01G308200	tRNA uridine 5-carboxymethylaminomethyl modification enzyme MnmG
trans	1A	151.66	4.27082	147.57	159.79	TraesCS1A01G308500	Photosystem I assembly protein Ycf4
trans	1A	151.66	5.42504	147.57	159.79	TraesCS1A01G313300	Phosphoglycerate kinase
trans	1A	151.66	3.90983	147.57	159.79	TraesCS1A01G322900	NB-ARC domain-containing disease resistance protein
trans	1A	151.66	4.85022	147.57	159.79	TraesCS1A01G325600	Thioredoxin
trans	1A	151.66	5.4603	147.57	159.79	TraesCS1A01G326900	NADH-quinone oxidoreductase, subunit E
trans	1A	151.66	3.70466	147.57	159.79	TraesCS1A01G333800	Non-specific serine/threonine protein kinase
trans	1A	151.66	4.13399	147.57	159.79	TraesCS1A01G336100	28 kDa heat-and acid-stable phosphoprotein, putative
trans	1A	151.66	4.07625	147.57	159.79	TraesCS1A01G342900	ABC(ATP-binding) family transporter
trans	1A	151.66	3.83939	147.57	159.79	TraesCS1A01G343000	ATP-binding cassette transporter subfamily A member
trans	1A	151.66	3.67579	143.52	159.79	TraesCS1A01G349000	Ubiquitin domain-containing protein
trans	1A	151.66	3.65873	147.57	159.79	TraesCS1A01G352000	CASC3/barentsz eIF4AIII-binding protein
trans	1A	151.66	4.39509	147.57	159.79	TraesCS1A01G357500	IQ domain-containing protein
trans	1A	151.66	4.90731	143.52	159.79	TraesCS1A01G357900	Aldehyde dehydrogenase
trans	1A	151.66	4.33341	147.57	159.79	TraesCS1A01G358000	Ras-like protein
trans	1A	151.66	3.20347	147.57	159.79	TraesCS1A01G366700	Sec14p-like phosphatidylinositol transfer family protein
trans	1A	151.66	3.95417	147.57	159.79	TraesCS1A01G369800	Kinase family protein
trans	1A	151.66	3.3934	138.26	159.79	TraesCS1A01G369900	Splicing factor 3B subunit 5
trans	1A	151.66	3.81047	147.57	159.79	TraesCS1A01G373300	Serine/threonine-protein phosphatase
trans	1A	151.66	4.56643	147.57	159.79	TraesCS1A01G382900	Serine/threonine protein phosphatase 2A regulatory subunit B
trans	1A	151.66	5.59556	147.57	159.79	TraesCS1A01G391700	Receptor-kinase, putative
trans	1A	151.66	6.85544	147.57	159.79	TraesCS1A01G400500	Dehydrin 3 protein
trans	1A	151.66	7.82883	142.31	154.67	TraesCS1A01G402900	cAMP-regulated phosphoprotein-like protein
trans	1A	151.66	10.6418	147.57	152.66	TraesCS1A01G403000	Cold acclimation protein
trans	1A	151.66	7.3241	147.57	154.67	TraesCS1A01G403100	transmembrane protein, putative (DUF 3339)
trans	1A	151.66	3.66613	147.57	159.79	TraesCS1A01G404300	Multidrug resistance protein ABC transporter family protein
trans	1A	151.66	4.97004	147.57	159.79	TraesCS1A01G413000	GTP-binding nuclear protein
trans	1A	151.66	4.67322	147.57	159.79	TraesCS1A01G418700	Receptor-like protein kinase
trans	1A	151.66	4.07484	147.57	159.79	TraesCS1A01G418800	poly(ADP-ribose) glycohydrolase 2
trans	1A	151.66	14.5755	147.57	154.67	TraesCS1A01G421100	Transmembrane protein, putative
trans	1A	151.66	14.9244	147.57	152.66	TraesCS1A01G421800	WRKY transcription factor
trans	1A	151.66	18.5462	147.57	154.67	TraesCS1A01G422200	Protein FAR1-RELATED SEQUENCE 5
trans	1A	151.66	3.73765	143.52	159.79	TraesCS1A01G441200	Protein phosphatase 2C
trans	1A	151.66	5.80023	147.57	159.79	TraesCS1A01G441500	LRR and NB-ARC domains-containing disease resistance protein
trans	1A	151.66	3.53667	147.57	159.79	TraesCS1A01G445900	winged-helix DNA-binding transcription factor family protein
trans	1A	151.66	5.48805	147.57	159.79	TraesCS1B01G019300	Chaperone protein dnaJ
trans	1A	151.66	3.56864	147.57	160.8	TraesCS1B01G021400	Glutathione S-transferase
trans	1A	151.66	4.34734	147.57	159.79	TraesCS1B01G046200	Chalcone-flavonone isomerase family protein
trans	1A	151.66	3.64925	147.57	159.79	TraesCS1B01G059100	Glutathione S-transferase
trans	1A	151.66	3.87965	147.57	159.79	TraesCS1B01G157900	ABC transporter G family-like protein
trans	1A	151.66	3.25683	147.57	159.79	TraesCS1B01G160100	CsAtPR5
trans	1A	151.66	3.74196	147.57	159.79	TraesCS1B01G171600	Adaptin ear-binding coat-associated protein, putative
trans	1A	151.66	4.08501	147.57	159.79	TraesCS1B01G175600	electron protein, putative (Protein of unknown function, DUF547)
trans	1A	151.66	3.37767	147.57	159.79	TraesCS1B01G178500	Thioredoxin
trans	1A	151.66	3.58107	147.57	159.79	TraesCS1B01G180900	ALG-2 interacting protein X
trans	1A	151.66	4.6155	147.57	159.79	TraesCS1B01G182400	Chloroplast inner envelope protein, putative, expressed
trans	1A	151.66	3.66587	143.52	159.79	TraesCS1B01G184600	Ripening-related protein
trans	1A	151.66	3.7446	138.26	159.79	TraesCS1B01G186100	1-acyl-sn-glycerol-3-phosphate acyltransferase
trans	1A	151.66	3.38619	147.57	159.79	TraesCS1B01G191100	Membrane steroid-binding protein
trans	1A	151.66	5.5451	147.57	159.79	TraesCS1B01G191600	Thylakoid lumenal 17.4 kDa protein, chloroplastic
trans	1A	151.66	3.51335	147.57	159.79	TraesCS1B01G195200	Phospholipase D
trans	1A	151.66	5.17588	147.57	159.79	TraesCS1B01G198500	Major facilitator superfamily domain-containing protein
trans	1A	151.66	3.92737	147.57	159.79	TraesCS1B01G199700	Aldo/keto reductase family protein, putative, expressed
trans	1A	151.66	3.5836	126.66	159.79	TraesCS1B01G202300	Transmembrane and coiled-coil domain-containing protein 4
trans	1A	151.66	4.49709	147.57	159.79	TraesCS1B01G202500	SH3 domain-containing protein 1
trans	1A	151.66	3.38511	147.57	159.79	TraesCS1B01G203100	Flavin-dependent thymidylate synthase
trans	1A	151.66	3.79086	147.57	159.79	TraesCS1B01G204700	Valine--tRNA ligase
trans	1A	151.66	3.20608	147.57	159.79	TraesCS1B01G205800	Leucine-rich repeat (LRR) family protein
trans	1A	151.66	4.87414	147.57	159.79	TraesCS1B01G208500	Plastid-lipid-Associated Protein
trans	1A	151.66	4.09988	147.57	159.79	TraesCS1B01G209400	VQ motif protein
trans	1A	151.66	4.4494	147.57	159.79	TraesCS1B01G213300	ATP-dependent Clp protease proteolytic subunit
trans	1A	151.66	3.5752	147.57	159.79	TraesCS1B01G213400	zinc finger B-box protein
trans	1A	151.66	4.32965	147.57	159.79	TraesCS1B01G214700	Protein curvature thylakoid chloroplastic-like
trans	1A	151.66	4.04624	147.57	159.79	TraesCS1B01G217500	Protein kinase family protein, putative, expressed
trans	1A	151.66	3.56472	143.52	159.79	TraesCS1B01G217800	DDB1-and CUL4-associated factor
trans	1A	151.66	4.40496	147.57	159.79	TraesCS1B01G219000	Magnesium transporter MRS2-like protein
trans	1A	151.66	3.31555	142.31	159.79	TraesCS1B01G219100	TSA: Wollemia nobilis Ref_Wollemi_Transcript_5463_1093 transcribed RNA sequence
trans	1A	151.66	5.05913	147.57	159.79	TraesCS1B01G220700	Cytochrome P450 family protein, expressed
trans	1A	151.66	4.6453	147.57	159.79	TraesCS1B01G228500	10 kDa chaperonin
trans	1A	151.66	3.59543	147.57	159.79	TraesCS1B01G229100	Metacaspase-1
trans	1A	151.66	4.27291	147.57	159.79	TraesCS1B01G231300	Protein ARABIDILLO 1
trans	1A	151.66	3.36335	147.57	159.79	TraesCS1B01G235200	DUF538 family protein (Protein of unknown function, DUF538)
trans	1A	151.66	5.11085	147.57	159.79	TraesCS1B01G242100	Replicase polyprotein 1a
trans	1A	151.66	3.29072	147.57	159.79	TraesCS1B01G242500	Phospholipase D
trans	1A	151.66	7.45777	147.57	159.79	TraesCS1B01G244400	Very-long-chain 3-oxoacyl-CoA reductase
trans	1A	151.66	4.63996	142.31	159.79	TraesCS1B01G248100	DNA-directed RNA polymerase
trans	1A	151.66	4.1023	147.57	159.79	TraesCS1B01G251200	cytochrome C oxidase subunit
trans	1A	151.66	3.68151	147.57	159.79	TraesCS1B01G251300	Plant calmodulin-binding-like protein
trans	1A	151.66	4.38697	147.57	159.79	TraesCS1B01G253600	Cytochrome P450
trans	1A	151.66	5.82885	147.57	159.79	TraesCS1B01G254000	50S ribosomal protein L1
trans	1A	151.66	5.69747	147.57	154.67	TraesCS1B01G254400	Small nuclear ribonucleoprotein family protein
trans	1A	151.66	3.32525	147.57	159.79	TraesCS1B01G254700	RING/U-box superfamily protein, putative
trans	1A	151.66	4.53164	147.57	159.79	TraesCS1B01G256500	Methyltransferase-like protein
trans	1A	151.66	4.77711	147.57	159.79	TraesCS1B01G258500	F-box family protein
trans	1A	151.66	4.01026	147.57	159.79	TraesCS1B01G258900	E3 ubiquitin-protein ligase
trans	1A	151.66	3.82133	147.57	159.79	TraesCS1B01G259500	Protein WEAK CHLOROPLAST MOVEMENT UNDER BLUE LIGHT 1
trans	1A	151.66	4.41357	143.52	159.79	TraesCS1B01G265300	Resistance to phytophthora 1 protein
trans	1A	151.66	4.14268	147.57	159.79	TraesCS1B01G265600	Peptide methionine sulfoxide reductase msrB
trans	1A	151.66	3.32585	147.57	159.79	TraesCS1B01G266100	Squamosa promoter-binding-like protein
trans	1A	151.66	3.95633	147.57	159.79	TraesCS1B01G266600	Ubiquitin-associated domain-containing family protein
trans	1A	151.66	3.73456	147.57	159.79	TraesCS1B01G268600	Ubiquitin fusion degradation protein 1-like protein
trans	1A	151.66	4.63876	147.57	159.79	TraesCS1B01G269800	NBS-LRR-like resistance protein
trans	1A	151.66	4.65948	147.57	159.79	TraesCS1B01G270000	EG2771
trans	1A	151.66	3.85986	147.57	159.79	TraesCS1B01G270800	Thioredoxin superfamily protein
trans	1A	151.66	3.60207	147.57	159.79	TraesCS1B01G272700	Alpha/beta-hydrolase-like protein
trans	1A	151.66	4.14427	147.57	159.79	TraesCS1B01G273600	UPF0301 protein
trans	1A	151.66	3.60807	147.57	159.79	TraesCS1B01G274400	Protein kinase superfamily protein
trans	1A	151.66	4.71113	147.57	159.79	TraesCS1B01G275100	Receptor-like kinase
trans	1A	151.66	3.48731	147.57	159.79	TraesCS1B01G278200	Splicing factor 3B subunit 4
trans	1A	151.66	3.77246	147.57	159.79	TraesCS1B01G288800	O-fucosyltransferase family protein
trans	1A	151.66	3.093	143.52	159.79	TraesCS1B01G291000	Mitochondrial glycoprotein
trans	1A	151.66	3.43299	147.57	159.79	TraesCS1B01G297000	SAC3/GANP/Nin1/mts3/eIF-3 p25 family protein
trans	1A	151.66	4.69851	147.57	159.79	TraesCS1B01G301500	Kinase family protein
trans	1A	151.66	3.39691	147.57	159.79	TraesCS1B01G304900	RING/U-box superfamily protein
trans	1A	151.66	3.6733	138.26	159.79	TraesCS1B01G307800	tRNA (guanine-N(7)-)-methyltransferase
trans	1A	151.66	3.48574	147.57	159.79	TraesCS1B01G308300	Plant cadmium resistance protein
trans	1A	151.66	3.46032	147.57	159.79	TraesCS1B01G308600	TOM1-like protein 2
trans	1A	151.66	4.65524	147.57	159.79	TraesCS1B01G309200	WEB family protein
trans	1A	151.66	4.22437	147.57	159.79	TraesCS1B01G314700	Protein kinase-like protein
trans	1A	151.66	3.37664	147.57	159.79	TraesCS1B01G317500	Chlorophyll a-b binding protein, chloroplastic
trans	1A	151.66	4.94935	147.57	159.79	TraesCS1B01G318900	N-methyl-L-tryptophan oxidase
trans	1A	151.66	4.24429	142.31	159.79	TraesCS1B01G321900	Aldehyde dehydrogenase
trans	1A	151.66	3.66107	147.57	159.79	TraesCS1B01G323400	VQ motif-containing protein
trans	1A	151.66	4.04924	147.57	159.79	TraesCS1B01G324000	Calcium-transporting ATPase
trans	1A	151.66	5.38943	147.57	159.79	TraesCS1B01G325100	Phosphoglycerate kinase
trans	1A	151.66	3.98162	147.57	159.79	TraesCS1B01G335200	NBS-LRR-like resistance protein
trans	1A	151.66	4.54503	147.57	159.79	TraesCS1B01G337200	Rac-like GTP-binding protein
trans	1A	151.66	4.88481	147.57	159.79	TraesCS1B01G338800	Thioredoxin
trans	1A	151.66	5.66004	147.57	159.79	TraesCS1B01G340300	NADH-quinone oxidoreductase, subunit E
trans	1A	151.66	3.41364	147.57	159.79	TraesCS1B01G349500	28 kDa heat-and acid-stable phosphoprotein, putative
trans	1A	151.66	4.41823	147.57	159.79	TraesCS1B01G350700	Gamma-glutamyl hydrolase
trans	1A	151.66	4.04973	147.57	159.79	TraesCS1B01G356100	ABC(ATP-binding) family transporter
trans	1A	151.66	3.99419	147.57	159.79	TraesCS1B01G356200	ATP-binding cassette transporter subfamily A member
trans	1A	151.66	4.71482	147.57	159.79	TraesCS1B01G371100	CASC3/barentsz eIF4AIII-binding protein
trans	1A	151.66	4.09181	143.52	159.79	TraesCS1B01G373100	Choline kinase
trans	1A	151.66	3.64825	147.57	159.79	TraesCS1B01G374000	30S ribosomal protein S1-like
trans	1A	151.66	4.9278	143.52	159.79	TraesCS1B01G374500	Aldehyde dehydrogenase
trans	1A	151.66	3.35849	147.57	159.79	TraesCS1B01G374600	Ras-like protein
trans	1A	151.66	3.89935	142.31	159.79	TraesCS1B01G375800	BTB/POZ domain containing protein
trans	1A	151.66	4.46825	147.57	159.79	TraesCS1B01G377700	Exostosin-2
trans	1A	151.66	4.96272	147.57	159.79	TraesCS1B01G379800	Homogentisate phytyltransferase
trans	1A	151.66	4.58844	147.57	159.79	TraesCS1B01G383400	Farnesyl diphosphate synthase
trans	1A	151.66	3.2119	147.57	159.79	TraesCS1B01G384500	Sec14p-like phosphatidylinositol transfer family protein
trans	1A	151.66	4.04501	147.57	159.79	TraesCS1B01G388700	Methyltransferase
trans	1A	151.66	3.76803	147.57	159.79	TraesCS1B01G400300	ATP synthase subunit beta
trans	1A	151.66	3.75145	147.57	159.79	TraesCS1B01G411900	O-acyltransferase WSD1
trans	1A	151.66	3.59781	147.57	159.79	TraesCS1B01G417200	Ribosomal protein
trans	1A	151.66	5.19602	147.57	159.79	TraesCS1B01G429200	Dehydrin 3 protein
trans	1A	151.66	3.66381	147.57	159.79	TraesCS1B01G431200	Ribosome maturation factor rimM
trans	1A	151.66	3.94439	147.57	159.79	TraesCS1B01G432400	Cold acclimation protein
trans	1A	151.66	3.89571	147.57	159.79	TraesCS1B01G433800	Multidrug resistance protein ABC transporter family protein
trans	1A	151.66	4.24361	147.57	159.79	TraesCS1B01G439700	tRNA dimethylallyltransferase
trans	1A	151.66	4.10721	147.57	159.79	TraesCS1B01G443200	Malate dehydrogenase
trans	1A	151.66	5.57798	147.57	159.79	TraesCS1B01G447500	Peroxisomal membrane protein PEX14
trans	1A	151.66	3.77598	147.57	159.79	TraesCS1B01G449700	Glucose-1-phosphate adenylyltransferase
trans	1A	151.66	3.50003	147.57	159.79	TraesCS1B01G451200	phosphatidylinositol-4-phosphate 5-kinase 2
trans	1A	151.66	3.52106	92.52	159.79	TraesCS1B01G452700	SPT2 chromatin protein
trans	1A	151.66	3.52648	147.57	159.79	TraesCS1B01G456600	Protein ABIL1
trans	1A	151.66	4.38143	142.31	159.79	TraesCS1B01G467700	Lectin receptor kinase
trans	1A	151.66	4.15741	147.57	159.79	TraesCS1B01G472100	ATP-dependent Clp protease proteolytic subunit
trans	1A	151.66	3.60684	147.57	159.79	TraesCS1B01G472400	30S ribosomal protein S4
trans	1A	151.66	4.79708	147.57	154.67	TraesCS1B01G480600	winged-helix DNA-binding transcription factor family protein
trans	1A	151.66	5.22882	143.52	159.79	TraesCS1D01G000800	Peptidyl-prolyl cis-trans isomerase
trans	1A	151.66	3.37714	147.57	159.79	TraesCS1D01G003700	50S ribosomal protein L28
trans	1A	151.66	4.65394	147.57	159.79	TraesCS1D01G004700	Phospholipid-transporting ATPase
trans	1A	151.66	4.64056	147.57	159.79	TraesCS1D01G014500	Glutathione S-transferase
trans	1A	151.66	4.46095	147.57	159.79	TraesCS1D01G016100	Disease resistance protein
trans	1A	151.66	3.36778	147.57	160.8	TraesCS1D01G019600	Disease resistance protein RPM1
trans	1A	151.66	3.34271	138.26	159.79	TraesCS1D01G030000	Receptor-like protein kinase, putative,expressed
trans	1A	151.66	5.32531	147.57	159.79	TraesCS1D01G030600	NAD(P)-binding rossmann-fold protein
trans	1A	151.66	4.71362	147.57	159.79	TraesCS1D01G032600	Protein kinase
trans	1A	151.66	3.91124	105.23	159.79	TraesCS1D01G037200	Protein kinase family protein
trans	1A	151.66	5.05265	147.57	159.79	TraesCS1D01G037900	Chalcone-flavonone isomerase family protein
trans	1A	151.66	3.55887	147.57	159.79	TraesCS1D01G041400	RNA binding protein
trans	1A	151.66	4.66202	143.52	159.79	TraesCS1D01G046700	methyl-coenzyme M reductase II subunit gamma, putative (DUF3741)
trans	1A	151.66	3.72303	143.52	159.79	TraesCS1D01G055100	Nuclear factor related to kappa-B-binding protein
trans	1A	151.66	3.39501	147.57	159.79	TraesCS1D01G066000	Transducin/WD-like repeat-protein
trans	1A	151.66	3.7794	147.57	159.79	TraesCS1D01G067500	Dihydrolipoyl dehydrogenase
trans	1A	151.66	3.5573	147.57	159.79	TraesCS1D01G067900	p-loop containing nucleoside triphosphate hydrolases superfamily protein
trans	1A	151.66	3.98126	147.57	159.79	TraesCS1D01G086900	FBD-associated F-box protein
trans	1A	151.66	3.24637	147.57	159.79	TraesCS1D01G087700	Carboxypeptidase
trans	1A	151.66	3.69902	147.57	159.79	TraesCS1D01G092200	Serine protease
trans	1A	151.66	4.41913	147.57	159.79	TraesCS1D01G092500	Retrotransposon protein, putative, Ty1-copia subclass
trans	1A	151.66	3.29956	143.52	159.79	TraesCS1D01G094400	4-hydroxy-tetrahydrodipicolinate reductase
trans	1A	151.66	3.5425	147.57	159.79	TraesCS1D01G098700	Anaphase-promoting complex subunit 7
trans	1A	151.66	3.95269	147.57	159.79	TraesCS1D01G101200	Bifunctional protein FolD
trans	1A	151.66	3.82446	147.57	159.79	TraesCS1D01G101300	Histidine--tRNA ligase
trans	1A	151.66	3.50061	138.26	159.79	TraesCS1D01G105400	RING/FYVE/PHD zinc finger superfamily protein
trans	1A	151.66	4.45224	147.57	159.79	TraesCS1D01G107000	Peroxisomal membrane (Mpv17/PMP22) family protein
trans	1A	151.66	3.94765	147.57	159.79	TraesCS1D01G112300	6-phosphofructo-2-kinase/fructose-2, 6-bisphosphatase
trans	1A	151.66	3.52371	147.57	159.79	TraesCS1D01G118300	Histone-lysine N-methyltransferase, H3 lysine-9 specific
trans	1A	151.66	4.97217	147.57	159.79	TraesCS1D01G119500	Auxin-responsive protein
trans	1A	151.66	3.9049	143.52	159.79	TraesCS1D01G120600	MAR-binding filament-like protein 1-1
trans	1A	151.66	4.54763	147.57	159.79	TraesCS1D01G122800	Lactoylglutathione lyase / glyoxalase I family protein
trans	1A	151.66	3.62081	147.57	159.79	TraesCS1D01G124700	Lysine-specific demethylase
trans	1A	151.66	3.77032	147.57	159.79	TraesCS1D01G128400	Calmodulin binding protein
trans	1A	151.66	3.63469	147.57	159.79	TraesCS1D01G131200	Ferrochelatase
trans	1A	151.66	3.44128	147.57	159.79	TraesCS1D01G136400	Kinase family protein
trans	1A	151.66	3.61079	147.57	159.79	TraesCS1D01G136900	Ras-related protein, expressed
trans	1A	151.66	4.29985	147.57	159.79	TraesCS1D01G137700	BED zinc finger,hAT family dimerization domain
trans	1A	151.66	3.64328	147.57	159.79	TraesCS1D01G140400	ABC transporter G family member
trans	1A	151.66	6.01778	147.57	154.67	TraesCS1D01G141500	Leucine-rich repeat (LRR) family protein
trans	1A	151.66	4.45561	147.57	159.79	TraesCS1D01G145700	50S ribosomal protein L11
trans	1A	151.66	4.28563	147.57	159.79	TraesCS1D01G151800	Adaptin ear-binding coat-associated protein, putative
trans	1A	151.66	4.88067	147.57	159.79	TraesCS1D01G153900	Malate dehydrogenase
trans	1A	151.66	3.34358	147.57	159.79	TraesCS1D01G163400	Valine--tRNA ligase
trans	1A	151.66	4.14266	147.57	159.79	TraesCS1D01G165300	F-box/LRR protein
trans	1A	151.66	5.36354	147.57	159.79	TraesCS1D01G166100	Thylakoid lumenal 17.4 kDa protein, chloroplastic
trans	1A	151.66	3.60988	147.57	159.79	TraesCS1D01G167900	Major facilitator superfamily transporter
trans	1A	151.66	4.20757	147.57	159.79	TraesCS1D01G172200	Protein arginine methyltransferase
trans	1A	151.66	4.69443	147.57	159.79	TraesCS1D01G175000	Chloroplast inner envelope protein, putative, expressed
trans	1A	151.66	4.55145	147.57	159.79	TraesCS1D01G176300	CRS1 / YhbY (CRM) domain-containing protein
trans	1A	151.66	4.18687	147.57	159.79	TraesCS1D01G176700	Serine carboxypeptidase S28 family protein
trans	1A	151.66	4.60436	147.57	159.79	TraesCS1D01G177400	Actin
trans	1A	151.66	3.67276	147.57	159.79	TraesCS1D01G189300	Phospholipase D
trans	1A	151.66	4.38603	147.57	159.79	TraesCS1D01G192000	GDP-mannose transporter
trans	1A	151.66	4.0569	143.52	159.79	TraesCS1D01G194400	Protein DETOXIFICATION
trans	1A	151.66	4.07136	143.52	159.79	TraesCS1D01G195600	zinc finger CCCH domain protein
trans	1A	151.66	4.30255	147.57	159.79	TraesCS1D01G195700	60S ribosomal export protein NMD3
trans	1A	151.66	4.6963	147.57	159.79	TraesCS1D01G197400	Plastid-lipid-Associated Protein
trans	1A	151.66	5.15925	147.57	154.67	TraesCS1D01G200800	NADH dehydrogenase [ubiquinone] 1 alpha subcomplex subunit 12
trans	1A	151.66	3.79346	147.57	159.79	TraesCS1D01G201300	ADP-ribosylation factor, putative, expressed
trans	1A	151.66	4.33014	147.57	159.79	TraesCS1D01G202100	ATP-dependent Clp protease proteolytic subunit
trans	1A	151.66	3.7329	147.57	159.79	TraesCS1D01G203200	E2 ubiquitin-conjugating-like enzyme
trans	1A	151.66	4.03568	147.57	159.79	TraesCS1D01G203500	Protein curvature thylakoid chloroplastic-like
trans	1A	151.66	3.42798	147.57	159.79	TraesCS1D01G211300	Translocase of chloroplast 132, chloroplastic
trans	1A	151.66	3.92168	147.57	159.79	TraesCS1D01G213000	NADH dehydrogenase 1 beta subcomplex subunit 8
trans	1A	151.66	5.83606	147.57	159.79	TraesCS1D01G216300	Orotidine 5'-phosphate decarboxylase
trans	1A	151.66	3.9611	147.57	159.79	TraesCS1D01G216700	Dynamin, putative
trans	1A	151.66	5.1939	147.57	159.79	TraesCS1D01G217600	10 kDa chaperonin
trans	1A	151.66	3.46485	147.57	159.79	TraesCS1D01G223700	DUF538 family protein (Protein of unknown function, DUF538)
trans	1A	151.66	3.60431	143.52	159.79	TraesCS1D01G224500	Pentatricopeptide repeat-containing protein
trans	1A	151.66	3.42111	147.57	159.79	TraesCS1D01G228700	Ubiquitin
trans	1A	151.66	3.75561	142.31	159.79	TraesCS1D01G229500	Replicase polyprotein 1a
trans	1A	151.66	3.82352	147.57	159.79	TraesCS1D01G232300	Very-long-chain 3-oxoacyl-CoA reductase
trans	1A	151.66	3.83875	143.52	159.79	TraesCS1D01G235800	Kinase family protein
trans	1A	151.66	3.86182	147.57	159.79	TraesCS1D01G236200	Copine-1
trans	1A	151.66	4.15438	147.57	159.79	TraesCS1D01G237000	Phosphatidylinositol N-acetylglucosaminyltransferase subunit Y
trans	1A	151.66	4.1931	147.57	159.79	TraesCS1D01G239100	Alpha-glucosidase like protein
trans	1A	151.66	3.64791	147.57	159.79	TraesCS1D01G239300	Plant calmodulin-binding-like protein
trans	1A	151.66	5.62013	147.57	159.79	TraesCS1D01G241800	UDP-sulfoquinovose synthase
trans	1A	151.66	3.81447	147.57	159.79	TraesCS1D01G242900	Small nuclear ribonucleoprotein family protein
trans	1A	151.66	3.6221	147.57	159.79	TraesCS1D01G244300	transmembrane protein, putative (DUF288)
trans	1A	151.66	3.49589	147.57	159.79	TraesCS1D01G245200	Methyltransferase-like protein
trans	1A	151.66	4.16036	147.57	159.79	TraesCS1D01G245800	Leucine-rich repeat receptor-like protein kinase
trans	1A	151.66	3.6206	143.52	159.79	TraesCS1D01G246300	Isoamylase-like glucan debranching enzyme
trans	1A	151.66	3.8023	147.57	159.79	TraesCS1D01G248800	Cyclin family protein
trans	1A	151.66	4.73221	147.57	159.79	TraesCS1D01G249100	Endo-1,3;1,4-beta-D-glucanase
trans	1A	151.66	3.65001	147.57	159.79	TraesCS1D01G250700	GDSL esterase/lipase
trans	1A	151.66	3.31142	147.57	159.79	TraesCS1D01G252000	Mitochondrial transcription termination factor family protein
trans	1A	151.66	4.08816	143.52	159.79	TraesCS1D01G252100	Peptide methionine sulfoxide reductase msrB
trans	1A	151.66	3.72087	143.52	159.79	TraesCS1D01G252400	Resistance to phytophthora 1 protein
trans	1A	151.66	4.52835	147.57	159.79	TraesCS1D01G252500	Methyl-CpG-binding domain-containing family protein
trans	1A	151.66	4.28076	147.57	159.79	TraesCS1D01G255200	Ubiquitin-associated domain-containing family protein
trans	1A	151.66	3.39391	147.57	159.79	TraesCS1D01G259000	Transcription elongation factor-related family protein
trans	1A	151.66	4.57697	147.57	159.79	TraesCS1D01G259500	EG2771
trans	1A	151.66	4.67122	147.57	159.79	TraesCS1D01G259600	Beta-hexosaminidase
trans	1A	151.66	4.16319	147.57	159.79	TraesCS1D01G263100	UPF0301 protein
trans	1A	151.66	4.76608	147.57	159.79	TraesCS1D01G263200	Ethylene-responsive transcription factor
trans	1A	151.66	5.89119	147.57	154.67	TraesCS1D01G276700	60S acidic ribosomal protein
trans	1A	151.66	3.62313	147.57	159.79	TraesCS1D01G279000	O-fucosyltransferase family protein
trans	1A	151.66	3.62886	147.57	159.79	TraesCS1D01G280900	Uracil phosphoribosyltransferase
trans	1A	151.66	4.41244	147.57	159.79	TraesCS1D01G282500	Peptidylprolyl isomerase
trans	1A	151.66	3.54348	143.52	159.79	TraesCS1D01G284400	GTP cyclohydrolase II/3,4-dihydroxy-2-butanone 4-phosphate synthase
trans	1A	151.66	3.68672	147.57	159.79	TraesCS1D01G292400	TOM1-like protein 2
trans	1A	151.66	4.03676	147.57	159.79	TraesCS1D01G292600	Plant cadmium resistance protein
trans	1A	151.66	3.30583	92.52	159.79	TraesCS1D01G293200	sorting nexin
trans	1A	151.66	4.42301	147.57	159.79	TraesCS1D01G301900	Acetyltransferase
trans	1A	151.66	4.16513	147.57	159.79	TraesCS1D01G303700	Protein kinase-like protein
trans	1A	151.66	3.58412	143.52	159.79	TraesCS1D01G305500	Type I inositol-1,4,5-trisphosphate 5-phosphatase
trans	1A	151.66	4.64197	147.57	159.79	TraesCS1D01G307900	Photosystem I assembly protein Ycf4
trans	1A	151.66	4.89398	147.57	159.79	TraesCS1D01G313800	Phosphoglycerate kinase
trans	1A	151.66	4.77581	147.57	159.79	TraesCS1D01G322300	U3 small nucleolar RNA-associated protein 14 B isoform 3
trans	1A	151.66	4.12366	147.57	159.79	TraesCS1D01G325200	Rac-like GTP-binding protein
trans	1A	151.66	4.754	147.57	159.79	TraesCS1D01G329000	NADH-quinone oxidoreductase, subunit E
trans	1A	151.66	4.05901	135.76	159.79	TraesCS1D01G332600	Lipoyl synthase
trans	1A	151.66	4.46667	147.57	159.79	TraesCS1D01G337900	O-methyltransferase-like protein
trans	1A	151.66	3.67046	147.57	159.79	TraesCS1D01G338500	28 kDa heat-and acid-stable phosphoprotein, putative
trans	1A	151.66	4.89155	147.57	159.79	TraesCS1D01G342700	Peptidyl-tRNA hydrolase, putative
trans	1A	151.66	4.64693	147.57	159.79	TraesCS1D01G349400	Calcium homeostasis regulator CHoR1
trans	1A	151.66	3.6108	147.57	159.79	TraesCS1D01G351400	26S proteasome non-ATPase regulatory subunit 1
trans	1A	151.66	3.33317	141.31	159.79	TraesCS1D01G352200	Ubiquitin domain-containing protein
trans	1A	151.66	4.04037	143.52	159.79	TraesCS1D01G356200	Disease resistance protein RGA2
trans	1A	151.66	3.07869	147.57	159.79	TraesCS1D01G361700	30S ribosomal protein S1-like
trans	1A	151.66	5.67724	143.52	159.79	TraesCS1D01G362700	Aldehyde dehydrogenase
trans	1A	151.66	5.00573	147.57	159.79	TraesCS1D01G363900	Alpha/beta-Hydrolases superfamily protein
trans	1A	151.66	4.34046	147.57	159.79	TraesCS1D01G367600	Homogentisate phytyltransferase
trans	1A	151.66	3.33656	147.57	159.79	TraesCS1D01G368800	Fiber protein Fb11
trans	1A	151.66	4.21116	147.57	159.79	TraesCS1D01G374000	DNA-binding
trans	1A	151.66	3.77405	147.57	159.79	TraesCS1D01G375700	Methyltransferase
trans	1A	151.66	5.82297	147.57	159.79	TraesCS1D01G376100	Splicing factor 3B subunit 5
trans	1A	151.66	3.46263	147.57	159.79	TraesCS1D01G399000	Glycosyltransferases
trans	1A	151.66	3.2862	147.57	159.79	TraesCS1D01G402000	Structural constituent of cell wall
trans	1A	151.66	5.83999	147.57	159.79	TraesCS1D01G408300	Dehydrin 3 protein
trans	1A	151.66	4.54678	147.57	159.79	TraesCS1D01G409700	Ribosome maturation factor rimM
trans	1A	151.66	4.45283	147.57	159.79	TraesCS1D01G411000	Cold acclimation protein
trans	1A	151.66	4.0515	143.52	159.79	TraesCS1D01G417000	tRNA dimethylallyltransferase
trans	1A	151.66	6.84891	147.57	159.79	TraesCS1D01G418700	1-acyl-sn-glycerol-3-phosphate acyltransferase
trans	1A	151.66	5.04519	147.57	159.79	TraesCS1D01G420500	Malate dehydrogenase
trans	1A	151.66	4.72188	147.57	159.79	TraesCS1D01G420600	GTP-binding nuclear protein
trans	1A	151.66	3.44496	143.52	159.79	TraesCS1D01G423200	Protein MIZU-KUSSEI 1
trans	1A	151.66	4.23562	147.57	159.79	TraesCS1D01G426500	protein kinase family protein
trans	1A	151.66	4.31512	147.57	159.79	TraesCS1D01G427400	Glucose-1-phosphate adenylyltransferase
trans	1A	151.66	3.97029	147.57	159.79	TraesCS1D01G440100	E3 ubiquitin-protein ligase MARCH6
trans	1A	151.66	3.57128	147.57	159.79	TraesCS1D01G441100	F-box protein
trans	1A	151.66	5.31637	147.57	159.79	TraesCS1D01G445300	ATP-dependent Clp protease proteolytic subunit
trans	1A	151.66	3.47998	147.57	159.79	TraesCS1D01G448700	Helicase/SANT-associated, DNA-binding protein, putative
trans	1A	151.66	4.38434	147.57	159.79	TraesCS1D01G449200	V-type proton ATPase subunit C
trans	1A	151.66	3.40118	143.52	159.79	TraesCS1D01G454600	Histone H1
trans	1A	151.66	3.45653	147.57	159.79	TraesCS2A01G012200	Protein transport Sec24-like protein
trans	1A	151.66	3.84285	147.57	159.79	TraesCS2A01G014300	Inosine-5'-monophosphate dehydrogenase
trans	1A	151.66	3.42334	147.57	159.79	TraesCS2A01G019800	Disease resistance protein RGA2
trans	1A	151.66	4.52136	147.57	159.79	TraesCS2A01G029800	NBS-LRR-like resistance protein
trans	1A	151.66	4.33539	147.57	159.79	TraesCS2A01G030200	NBS-LRR-like resistance protein
trans	1A	151.66	3.88312	147.57	159.79	TraesCS2A01G031000	NBS-LRR-like resistance protein
trans	1A	151.66	3.68395	143.52	159.79	TraesCS2A01G031200	Exocyst complex component, putative
trans	1A	151.66	4.45504	147.57	159.79	TraesCS2A01G033300	NAD(P)-binding Rossmann-fold superfamily protein
trans	1A	151.66	4.44653	147.57	159.79	TraesCS2A01G035400	Glyoxylate reductase/hydroxypyruvate reductase
trans	1A	151.66	4.87176	147.57	159.79	TraesCS2A01G037200	dimethylallyl, adenosine tRNA methylthiotransferase
trans	1A	151.66	4.7908	147.57	159.79	TraesCS2A01G037600	Serpin-like protein
trans	1A	151.66	3.80909	143.52	159.79	TraesCS2A01G044800	Mortality factor 4-like protein 1
trans	1A	151.66	3.29851	147.57	159.79	TraesCS2A01G052400	Pumilio-like protein
trans	1A	151.66	5.09869	147.57	159.79	TraesCS2A01G058700	Chaperone protein DnaJ
trans	1A	151.66	4.84465	147.57	159.79	TraesCS2A01G064200	UPF0307 protein
trans	1A	151.66	3.22273	147.57	159.79	TraesCS2A01G066700	Ribulose bisphosphate carboxylase small chain
trans	1A	151.66	3.59223	147.57	159.79	TraesCS2A01G066800	Ribulose bisphosphate carboxylase small chain
trans	1A	151.66	3.30349	147.57	159.79	TraesCS2A01G067200	Ribulose bisphosphate carboxylase small chain
trans	1A	151.66	4.23355	147.57	159.79	TraesCS2A01G067500	Eukaryotic aspartyl protease family protein
trans	1A	151.66	4.17732	142.31	159.79	TraesCS2A01G069800	F-box protein
trans	1A	151.66	4.14292	147.57	159.79	TraesCS2A01G072800	GDT1-like protein
trans	1A	151.66	3.2227	147.57	159.79	TraesCS2A01G079900	DUF3741 family protein
trans	1A	151.66	3.6488	147.57	159.79	TraesCS2A01G092400	D-alanine--D-alanine ligase
trans	1A	151.66	3.29164	147.57	159.79	TraesCS2A01G093700	Protein phosphatase 2C-like
trans	1A	151.66	3.64923	147.57	159.79	TraesCS2A01G094000	PHD and RING finger domain-containing protein 1
trans	1A	151.66	3.44072	147.57	159.79	TraesCS2A01G096500	Poly(A) polymerase
trans	1A	151.66	3.81448	147.57	159.79	TraesCS2A01G098900	VQ motif family protein
trans	1A	151.66	3.91049	147.57	159.79	TraesCS2A01G106800	Thiamin pyrophosphokinase 1
trans	1A	151.66	4.54209	147.57	159.79	TraesCS2A01G111300	Multidrug resistance protein MdtC
trans	1A	151.66	4.22607	147.57	159.79	TraesCS2A01G114400	Photosystem I reaction center subunit N
trans	1A	151.66	4.5007	147.57	159.79	TraesCS2A01G121000	Sodium/hydrogen exchanger
trans	1A	151.66	4.21616	147.57	159.79	TraesCS2A01G123800	4-alpha-glucanotransferase
trans	1A	151.66	4.60947	143.52	159.79	TraesCS2A01G126500	Lectin receptor kinase
trans	1A	151.66	4.0898	147.57	159.79	TraesCS2A01G126700	WD40 repeat-like protein
trans	1A	151.66	3.68623	147.57	159.79	TraesCS2A01G133900	Structural constituent of ribosome, putative
trans	1A	151.66	4.86686	147.57	159.79	TraesCS2A01G135300	GDSL esterase/lipase
trans	1A	151.66	3.77874	147.57	159.79	TraesCS2A01G135800	BTB-POZ and MATH domain protein
trans	1A	151.66	3.35026	105.23	159.79	TraesCS2A01G136200	ARM repeat superfamily protein
trans	1A	151.66	4.09824	147.57	159.79	TraesCS2A01G140000	Mitochondrial inner membrane translocase subunit Tim44
trans	1A	151.66	3.89044	147.57	159.79	TraesCS2A01G144200	2,3,4,5-tetrahydropyridine-2,6-dicarboxylate N-acetyltransferase
trans	1A	151.66	5.06818	147.57	154.67	TraesCS2A01G145500	Trafficking protein particle complex subunit 3
trans	1A	151.66	5.9259	147.57	159.79	TraesCS2A01G145700	S2 self-incompatibility locus-linked pollen 3.2 protein
trans	1A	151.66	3.68887	147.57	159.79	TraesCS2A01G146900	NADH dehydrogenase [ubiquinone] 1 alpha subcomplex subunit 6
trans	1A	151.66	3.40126	147.57	161.8	TraesCS2A01G155900	DUF630 family protein, putative (DUF630 and DUF632)
trans	1A	151.66	5.88443	147.57	159.79	TraesCS2A01G156100	RNA-binding protein
trans	1A	151.66	3.93617	147.57	159.79	TraesCS2A01G163200	Signal peptidase subunit-12
trans	1A	151.66	3.41596	147.57	159.79	TraesCS2A01G168100	SH3 domain-containing protein
trans	1A	151.66	4.06718	147.57	159.79	TraesCS2A01G172600	DUF2996 family protein
trans	1A	151.66	5.76041	147.57	159.79	TraesCS2A01G180200	Aldose 1-epimerase
trans	1A	151.66	3.65848	143.52	159.79	TraesCS2A01G183100	transmembrane protein
trans	1A	151.66	3.38673	147.57	159.79	TraesCS2A01G187200	Chlorophyll a-b binding protein, chloroplastic
trans	1A	151.66	3.87367	143.52	154.67	TraesCS2A01G187600	Major facilitator superfamily protein
trans	1A	151.66	3.6179	147.57	159.79	TraesCS2A01G187700	5-formyltetrahydrofolate cyclo-ligase
trans	1A	151.66	3.30996	143.52	159.79	TraesCS2A01G188400	Zinc finger protein-like protein
trans	1A	151.66	4.05101	142.31	159.79	TraesCS2A01G189400	Proteasome subunit alpha type
trans	1A	151.66	4.70005	147.57	159.79	TraesCS2A01G191500	NADH dehydrogenase (Ubiquinone) iron-sulfur protein 4, mitochondrial
trans	1A	151.66	3.74396	147.57	159.79	TraesCS2A01G195900	Kinase, putative
trans	1A	151.66	3.9627	147.57	159.79	TraesCS2A01G196000	GDP-fucose protein O-fucosyltransferase 2
trans	1A	151.66	4.32134	147.57	154.67	TraesCS2A01G197800	Protein TIME FOR COFFEE
trans	1A	151.66	2.99584	105.23	159.79	TraesCS2A01G199100	pre-mRNA splicing factor-like protein
trans	1A	151.66	5.70697	147.57	159.79	TraesCS2A01G199800	Protein TIC 20, chloroplastic
trans	1A	151.66	4.69558	147.57	159.79	TraesCS2A01G201400	cytochrome P450, family 71, subfamily B, polypeptide 20
trans	1A	151.66	3.72047	147.57	159.79	TraesCS2A01G203100	Secretory carrier-associated membrane protein
trans	1A	151.66	5.41121	147.57	159.79	TraesCS2A01G206100	Protein THYLAKOID FORMATION1, chloroplastic
trans	1A	151.66	4.29711	147.57	159.79	TraesCS2A01G206600	Protein kinase-like
trans	1A	151.66	3.97243	147.57	159.79	TraesCS2A01G209900	Serine/threonine-protein kinase
trans	1A	151.66	3.45754	147.57	159.79	TraesCS2A01G211200	Serine/threonine-protein kinase
trans	1A	151.66	5.30835	147.57	159.79	TraesCS2A01G211700	Ankyrin repeat domain protein
trans	1A	151.66	3.35598	147.57	159.79	TraesCS2A01G216700	Cysteine-rich receptor kinase
trans	1A	151.66	3.37795	147.57	159.79	TraesCS2A01G217300	Protein kinase
trans	1A	151.66	3.96278	143.52	154.67	TraesCS2A01G220800	Succinate dehydrogenase subunit 3
trans	1A	151.66	4.37442	147.57	159.79	TraesCS2A01G222600	Endoribonuclease L-PSP family protein
trans	1A	151.66	4.58061	147.57	159.79	TraesCS2A01G225200	Phosphoadenosine phosphosulfate reductase
trans	1A	151.66	5.20813	147.57	159.79	TraesCS2A01G226800	Peptidylprolyl isomerase
trans	1A	151.66	3.21177	147.57	159.79	TraesCS2A01G228600	RNA binding protein, putative
trans	1A	151.66	3.94928	147.57	159.79	TraesCS2A01G229100	C2 domain-containing protein
trans	1A	151.66	3.72014	147.57	159.79	TraesCS2A01G230200	Excitatory amino acid transporter 1
trans	1A	151.66	3.7209	147.57	159.79	TraesCS2A01G235000	Protein curvature thylakoid chloroplastic-like
trans	1A	151.66	4.68394	147.57	159.79	TraesCS2A01G237200	Tetratricopeptide repeat protein 1
trans	1A	151.66	4.44975	147.57	159.79	TraesCS2A01G245200	ATP synthase epsilon chain
trans	1A	151.66	4.16791	147.57	154.67	TraesCS2A01G249800	Ribosome maturation factor RimP
trans	1A	151.66	3.41775	143.52	159.79	TraesCS2A01G250900	Peroxisomal membrane protein 13
trans	1A	151.66	3.39044	147.57	159.79	TraesCS2A01G251800	Non-specific serine/threonine protein kinase
trans	1A	151.66	4.21995	147.57	159.79	TraesCS2A01G254100	Aldo/keto reductase family-like protein
trans	1A	151.66	4.13951	147.57	159.79	TraesCS2A01G256500	RNA-binding family protein
trans	1A	151.66	4.83417	147.57	159.79	TraesCS2A01G261600	Aminotransferase
trans	1A	151.66	3.70268	147.57	159.79	TraesCS2A01G262200	Protein kish
trans	1A	151.66	3.84849	147.57	159.79	TraesCS2A01G262700	Aspartyl/glutamyl-tRNA(Asn/Gln) amidotransferase subunit B
trans	1A	151.66	3.52425	142.31	159.79	TraesCS2A01G262800	Cytochrome P450
trans	1A	151.66	4.39881	147.57	159.79	TraesCS2A01G264100	vacuole protein
trans	1A	151.66	3.51678	143.52	159.79	TraesCS2A01G264800	Two-component response regulator
trans	1A	151.66	3.39691	143.52	159.79	TraesCS2A01G273300	zein-binding protein (Protein of unknown function, DUF593)
trans	1A	151.66	5.44999	147.57	159.79	TraesCS2A01G274000	Carboxypeptidase
trans	1A	151.66	3.46194	147.57	161.8	TraesCS2A01G275200	Mis18-binding protein 1
trans	1A	151.66	4.54685	147.57	159.79	TraesCS2A01G276400	U-box domain-containing protein
trans	1A	151.66	3.62111	147.57	159.79	TraesCS2A01G277000	Pentatricopeptide repeat-containing protein
trans	1A	151.66	4.04075	147.57	159.79	TraesCS2A01G278700	Mitochondrial import inner membrane translocase subunit Tim17/Tim22/Tim23 family protein
trans	1A	151.66	3.3517	147.57	159.79	TraesCS2A01G282400	RNA binding protein
trans	1A	151.66	5.34879	147.57	159.79	TraesCS2A01G282900	Isocitrate lyase
trans	1A	151.66	3.64641	147.57	159.79	TraesCS2A01G284700	Yellow stripe-like transporter 12
trans	1A	151.66	3.82628	147.57	159.79	TraesCS2A01G286000	Hydroxyproline-rich glycoprotein-like
trans	1A	151.66	4.50102	147.57	159.79	TraesCS2A01G291700	Uridylate kinase
trans	1A	151.66	3.72815	147.57	159.79	TraesCS2A01G293300	Serine/threonine-protein phosphatase
trans	1A	151.66	4.80501	147.57	159.79	TraesCS2A01G293400	1,4-alpha-glucan-branching enzyme
trans	1A	151.66	4.63812	147.57	159.79	TraesCS2A01G293700	ATP synthase subunit d, mitochondrial
trans	1A	151.66	6.44332	147.57	159.79	TraesCS2A01G297500	Peroxiredoxin
trans	1A	151.66	3.40563	147.57	160.8	TraesCS2A01G297800	Digalactosyldiacylglycerol synthase 1, chloroplastic
trans	1A	151.66	5.72051	147.57	159.79	TraesCS2A01G298800	Histidine decarboxylase
trans	1A	151.66	3.98069	147.57	159.79	TraesCS2A01G299400	Serine/threonine-protein kinase
trans	1A	151.66	4.09158	147.57	159.79	TraesCS2A01G300200	Plastid-lipid associated protein PAP / fibrillin family protein
trans	1A	151.66	3.46708	147.57	159.79	TraesCS2A01G301900	COP9 signalosome complex subunit 8
trans	1A	151.66	3.64643	147.57	159.79	TraesCS2A01G302400	Nicotinate phosphoribosyltransferase
trans	1A	151.66	4.76853	147.57	159.79	TraesCS2A01G303100	Subtilisin-like protease
trans	1A	151.66	5.06057	147.57	159.79	TraesCS2A01G307900	T-complex protein 11
trans	1A	151.66	5.01376	147.57	159.79	TraesCS2A01G316700	Gamma-glutamylcyclotransferase
trans	1A	151.66	3.45119	143.52	159.79	TraesCS2A01G320100	Trihelix transcription factor GT-1
trans	1A	151.66	3.94347	147.57	159.79	TraesCS2A01G320200	F-box family protein
trans	1A	151.66	4.14211	142.31	159.79	TraesCS2A01G320500	UBX domain-containing protein
trans	1A	151.66	4.65678	147.57	159.79	TraesCS2A01G323700	sporulation-specific protein
trans	1A	151.66	4.30202	147.57	159.79	TraesCS2A01G325800	Aldo/keto reductase family oxidoreductase
trans	1A	151.66	3.63856	147.57	159.79	TraesCS2A01G327100	Leucine-rich repeat (LRR) family protein
trans	1A	151.66	3.9762	147.57	160.8	TraesCS2A01G329900	F-box family protein
trans	1A	151.66	3.81681	147.57	159.79	TraesCS2A01G331000	WPP domain-interacting protein 1
trans	1A	151.66	3.52751	147.57	159.79	TraesCS2A01G334500	ATP-dependent zinc metalloprotease FtsH
trans	1A	151.66	3.77396	143.52	159.79	TraesCS2A01G335400	Chloroplastic group IIA intron splicing facilitator CRS1, chloroplastic
trans	1A	151.66	3.51087	147.57	159.79	TraesCS2A01G336500	Anthranilate synthase
trans	1A	151.66	4.32806	147.57	159.79	TraesCS2A01G338100	30S ribosomal protein 3, chloroplastic
trans	1A	151.66	3.91392	147.57	159.79	TraesCS2A01G339400	Serine protease
trans	1A	151.66	4.73701	147.57	159.79	TraesCS2A01G341500	Alpha-ketoglutarate-dependent dioxygenase alkB-like protein 2
trans	1A	151.66	3.74361	147.57	159.79	TraesCS2A01G343100	Receptor kinase-like protein
trans	1A	151.66	3.67821	147.57	159.79	TraesCS2A01G343200	Loricrin-like protein
trans	1A	151.66	5.93486	147.57	159.79	TraesCS2A01G346000	Receptor-like kinase
trans	1A	151.66	3.47535	147.57	159.79	TraesCS2A01G348300	Cmp-sialic acid transporter, putative
trans	1A	151.66	4.47796	147.57	159.79	TraesCS2A01G348400	Chaperone protein ClpB 2
trans	1A	151.66	4.94512	147.57	159.79	TraesCS2A01G348700	cDNA clone:001-108-A06, full insert sequence
trans	1A	151.66	3.30815	147.57	159.79	TraesCS2A01G352400	Plant regulator RWP-RK family protein
trans	1A	151.66	3.76755	147.57	159.79	TraesCS2A01G353800	Pentatricopeptide repeat-containing protein-like protein
trans	1A	151.66	3.67276	147.57	159.79	TraesCS2A01G357400	Nodulin-like / Major Facilitator Superfamily protein
trans	1A	151.66	4.07562	147.57	159.79	TraesCS2A01G358000	Trafficking protein particle complex subunit 2
trans	1A	151.66	3.45312	142.31	161.8	TraesCS2A01G358900	Isocitrate lyase
trans	1A	151.66	4.45491	143.52	159.79	TraesCS2A01G362800	Ubiquinone/menaquinone biosynthesis methyltransferase
trans	1A	151.66	3.64865	147.57	159.79	TraesCS2A01G364100	Zinc finger (C3HC4-type RING finger) family protein
trans	1A	151.66	4.2569	147.57	159.79	TraesCS2A01G365400	Ubiquinone/menaquinone biosynthesis methyltransferase
trans	1A	151.66	3.96025	147.57	159.79	TraesCS2A01G371100	Short chain dehydrogenase/reductase
trans	1A	151.66	4.63361	147.57	159.79	TraesCS2A01G371400	Short chain dehydrogenase/reductase
trans	1A	151.66	3.38824	147.57	159.79	TraesCS2A01G371500	Short chain dehydrogenase/reductase
trans	1A	151.66	3.96356	147.57	159.79	TraesCS2A01G372500	Thioredoxin
trans	1A	151.66	4.43299	147.57	159.79	TraesCS2A01G373600	Starch synthase, chloroplastic/amyloplastic
trans	1A	151.66	4.71187	147.57	159.79	TraesCS2A01G378700	Oxygen-evolving enhancer protein 3-2, chloroplastic
trans	1A	151.66	3.47341	147.57	159.79	TraesCS2A01G378900	Oxygen-evolving enhancer protein 3-2
trans	1A	151.66	4.18592	147.57	159.79	TraesCS2A01G384200	plastid transcriptionally active 5
trans	1A	151.66	4.95483	147.57	159.79	TraesCS2A01G387800	NAD(P)H-quinone oxidoreductase subunit M
trans	1A	151.66	5.71803	147.57	152.66	TraesCS2A01G390700	Poly(U)-specific endoribonuclease-B
trans	1A	151.66	3.67835	147.57	159.79	TraesCS2A01G404900	Transmembrane protein 184C
trans	1A	151.66	4.28086	147.57	159.79	TraesCS2A01G408000	Phosphatidylinositol N-acetyglucosaminlytransferase subunit P-like protein
trans	1A	151.66	3.9904	147.57	159.79	TraesCS2A01G409700	Haloacid dehalogenase-like hydrolase superfamily protein
trans	1A	151.66	3.68706	147.57	159.79	TraesCS2A01G418200	SHR5-receptor-like kinase
trans	1A	151.66	3.41406	143.52	159.79	TraesCS2A01G423000	F-box family protein
trans	1A	151.66	4.83911	147.57	159.79	TraesCS2A01G424700	Coatomer subunit epsilon
trans	1A	151.66	3.69474	147.57	159.79	TraesCS2A01G428400	Transporter-related family protein
trans	1A	151.66	3.5091	105.23	159.79	TraesCS2A01G434800	Plastid-lipid associated protein PAP/fibrillin family-like
trans	1A	151.66	4.25828	147.57	159.79	TraesCS2A01G436100	Maltose excess protein 1-like, chloroplastic
trans	1A	151.66	3.14292	143.52	159.79	TraesCS2A01G437200	RING/U-box superfamily protein
trans	1A	151.66	4.45596	147.57	159.79	TraesCS2A01G437700	Ascorbate peroxidase
trans	1A	151.66	3.74537	105.23	159.79	TraesCS2A01G439400	Ubiquinol oxidase
trans	1A	151.66	3.79995	143.52	159.79	TraesCS2A01G440800	Hypoxia-responsive family protein-like
trans	1A	151.66	3.80251	147.57	159.79	TraesCS2A01G441300	Myb family transcription factor family protein
trans	1A	151.66	3.16336	147.57	161.8	TraesCS2A01G447800	SNARE associated Golgi protein family
trans	1A	151.66	4.77455	143.52	159.79	TraesCS2A01G449100	Low-density receptor-like protein
trans	1A	151.66	3.76793	138.26	159.79	TraesCS2A01G457300	Prefoldin subunit 2
trans	1A	151.66	3.33787	147.57	159.79	TraesCS2A01G462700	Receptor-like kinase
trans	1A	151.66	3.64589	141.31	159.79	TraesCS2A01G463300	Glycosyltransferase
trans	1A	151.66	5.52364	147.57	159.79	TraesCS2A01G465400	tRNA (Guanine-N(7)-)-methyltransferase
trans	1A	151.66	4.39519	147.57	159.79	TraesCS2A01G467600	DNA polymerase III polC-type
trans	1A	151.66	3.60562	141.31	159.79	TraesCS2A01G473100	Polyadenylate-binding protein-interacting protein 4
trans	1A	151.66	5.44523	147.57	159.79	TraesCS2A01G473600	Apolipoprotein D
trans	1A	151.66	3.68009	147.57	159.79	TraesCS2A01G474300	CRIB domain-containing protein RIC10
trans	1A	151.66	3.41652	147.57	159.79	TraesCS2A01G479900	SNF2 domain-containing protein / helicase domain-containing protein / zinc finger protein-like protein
trans	1A	151.66	3.4585	147.57	159.79	TraesCS2A01G480200	Divalent-cation tolerance protein CutA
trans	1A	151.66	3.38141	147.57	159.79	TraesCS2A01G489700	Carboxypeptidase
trans	1A	151.66	3.53189	147.57	159.79	TraesCS2A01G492200	Zinc finger CCCH domain-containing protein 30
trans	1A	151.66	3.80114	147.57	159.79	TraesCS2A01G498600	Alpha-1,4-glucan-protein synthase [UDP-forming]
trans	1A	151.66	4.5116	147.57	159.79	TraesCS2A01G500400	Glutamine synthetase
trans	1A	151.66	3.71471	147.57	159.79	TraesCS2A01G501000	Ribosomal RNA processing protein 1-like protein
trans	1A	151.66	4.20183	143.52	159.79	TraesCS2A01G501200	Ribulose bisphosphate carboxylase/oxygenase activase
trans	1A	151.66	3.97941	147.57	159.79	TraesCS2A01G501900	Farnesyl pyrophosphate synthase
trans	1A	151.66	3.27244	92.52	159.79	TraesCS2A01G506400	UPF0136 membrane protein
trans	1A	151.66	3.85291	143.52	159.79	TraesCS2A01G510400	Isoaspartyl peptidase/L-asparaginase
trans	1A	151.66	3.93721	143.52	159.79	TraesCS2A01G510800	Isoaspartyl peptidase/L-asparaginase
trans	1A	151.66	4.21453	147.57	159.79	TraesCS2A01G516200	Short chain dehydrogenase/reductase
trans	1A	151.66	4.47881	147.57	159.79	TraesCS2A01G520300	Glutamyl-tRNA(Gln) amidotransferase subunit A
trans	1A	151.66	3.59126	147.57	159.79	TraesCS2A01G523600	translation initiation factor 3 subunit I
trans	1A	151.66	4.52517	147.57	159.79	TraesCS2A01G524300	Pentatricopeptide repeat-containing protein
trans	1A	151.66	3.56708	147.57	159.79	TraesCS2A01G530800	Histidine--tRNA ligase
trans	1A	151.66	3.62447	147.57	159.79	TraesCS2A01G532600	Serine/threonine-protein kinase
trans	1A	151.66	6.06356	147.57	159.79	TraesCS2A01G537100	Superoxide dismutase
trans	1A	151.66	3.23809	147.57	159.79	TraesCS2A01G538100	Serine/threonine-protein kinase
trans	1A	151.66	4.2709	147.57	159.79	TraesCS2A01G544700	NBS-LRR-like resistance protein
trans	1A	151.66	3.59178	147.57	159.79	TraesCS2A01G546000	RING/U-box superfamily protein
trans	1A	151.66	3.59218	147.57	159.79	TraesCS2A01G546400	Cytochrome P450 family protein, expressed
trans	1A	151.66	3.94557	147.57	159.79	TraesCS2A01G547900	Zinc finger CCCH domain-containing protein 32
trans	1A	151.66	3.66195	147.57	159.79	TraesCS2A01G550300	Zinc finger protein-like 1 like
trans	1A	151.66	4.40566	142.31	159.79	TraesCS2A01G551500	alpha/beta-Hydrolases superfamily protein
trans	1A	151.66	3.64922	147.57	159.79	TraesCS2A01G556200	Sacsin
trans	1A	151.66	3.4865	147.57	159.79	TraesCS2A01G559600	BTB/POZ domain-containing protein TNFAIP1 isoform 1
trans	1A	151.66	3.45232	147.57	159.79	TraesCS2A01G575500	Thioredoxin
trans	1A	151.66	4.29434	143.52	159.79	TraesCS2A01G576400	Inorganic pyrophosphatase
trans	1A	151.66	3.23734	143.52	161.8	TraesCS2A01G586600	Callose synthase-like protein
trans	1A	151.66	3.66951	147.57	159.79	TraesCS2A01G587000	Tetraspanin family protein
trans	1A	151.66	3.23909	105.23	159.79	TraesCS2A01G592100	Lipoxygenase homology domain-containing protein 1
trans	1A	151.66	3.61071	147.57	159.79	TraesCS2B01G002100	Inosine-5'-monophosphate dehydrogenase
trans	1A	151.66	3.7223	147.57	159.79	TraesCS2B01G007700	Protein DA1-related 1
trans	1A	151.66	3.29507	141.31	159.79	TraesCS2B01G012600	StAR-related lipid transfer protein
trans	1A	151.66	3.28145	147.57	159.79	TraesCS2B01G024200	NB-ARC domain-containing disease resistance protein
trans	1A	151.66	4.36471	147.57	159.79	TraesCS2B01G031800	ATP-dependent Clp protease adapter protein ClpS
trans	1A	151.66	3.60218	141.31	159.79	TraesCS2B01G043100	exocyst subunit exo70 family protein F1
trans	1A	151.66	3.6448	147.57	159.79	TraesCS2B01G043900	Exocyst complex component, putative
trans	1A	151.66	4.69985	147.57	159.79	TraesCS2B01G044700	NBS-LRR-like resistance protein
trans	1A	151.66	3.47749	143.52	159.79	TraesCS2B01G045800	Exocyst complex component, putative
trans	1A	151.66	4.44308	147.57	159.79	TraesCS2B01G047000	NAD(P)-binding Rossmann-fold superfamily protein
trans	1A	151.66	3.39368	147.57	159.79	TraesCS2B01G048100	Glyoxylate reductase/hydroxypyruvate reductase
trans	1A	151.66	5.53596	147.57	159.79	TraesCS2B01G050600	dimethylallyl, adenosine tRNA methylthiotransferase
trans	1A	151.66	4.76528	147.57	159.79	TraesCS2B01G051600	Beta-glucosidase
trans	1A	151.66	3.55595	147.57	159.79	TraesCS2B01G060900	ABC transporter G family member
trans	1A	151.66	5.8174	147.57	159.79	TraesCS2B01G070700	Chaperone protein DnaJ
trans	1A	151.66	3.4025	147.57	159.79	TraesCS2B01G070900	disease resistance protein (TIR-NBS-LRR class)
trans	1A	151.66	4.07472	147.57	159.79	TraesCS2B01G079200	Ribulose bisphosphate carboxylase small chain
trans	1A	151.66	3.56974	147.57	159.79	TraesCS2B01G079300	Ribulose bisphosphate carboxylase small chain
trans	1A	151.66	3.92727	147.57	159.79	TraesCS2B01G079400	Ribulose bisphosphate carboxylase small chain
trans	1A	151.66	4.15504	147.57	159.79	TraesCS2B01G087600	GDT1-like protein
trans	1A	151.66	4.45406	142.31	159.79	TraesCS2B01G090500	F-box family protein
trans	1A	151.66	3.4529	147.57	159.79	TraesCS2B01G123100	Actin-related protein 2/3 complex subunit 5
trans	1A	151.66	4.03246	147.57	159.79	TraesCS2B01G129500	DNA-directed RNA polymerases I, II, and III subunit rpabc3
trans	1A	151.66	3.34216	143.52	159.79	TraesCS2B01G131400	Universal stress protein
trans	1A	151.66	4.25054	147.57	159.79	TraesCS2B01G133500	Photosystem I reaction center subunit N
trans	1A	151.66	4.47989	147.57	159.79	TraesCS2B01G137800	Kinase family protein
trans	1A	151.66	3.44009	142.31	159.79	TraesCS2B01G143400	Kinase family protein
trans	1A	151.66	3.61648	147.57	159.79	TraesCS2B01G147800	Pentatricopeptide repeat-containing protein
trans	1A	151.66	3.36537	147.57	159.79	TraesCS2B01G154200	CsAtPR5
trans	1A	151.66	3.46696	147.57	159.79	TraesCS2B01G157800	Beta-glucosidase
trans	1A	151.66	4.00956	147.57	159.79	TraesCS2B01G158200	Protein FAR1-RELATED SEQUENCE 3
trans	1A	151.66	3.91369	147.57	159.79	TraesCS2B01G158900	GDSL esterase/lipase
trans	1A	151.66	4.68582	147.57	159.79	TraesCS2B01G159200	GDSL esterase/lipase
trans	1A	151.66	4.11323	147.57	159.79	TraesCS2B01G159700	BTB-POZ and MATH domain protein
trans	1A	151.66	3.60699	147.57	159.79	TraesCS2B01G159800	Terpene synthase
trans	1A	151.66	4.70766	143.52	159.79	TraesCS2B01G167700	Sulfotransferase
trans	1A	151.66	5.20073	147.57	154.67	TraesCS2B01G169200	2,3,4,5-tetrahydropyridine-2,6-dicarboxylate N-acetyltransferase
trans	1A	151.66	4.3332	147.57	159.79	TraesCS2B01G169300	C2 domain-containing protein
trans	1A	151.66	3.35565	143.52	159.79	TraesCS2B01G171600	protein kinase family protein
trans	1A	151.66	4.39294	147.57	159.79	TraesCS2B01G172200	NADH dehydrogenase [ubiquinone] 1 alpha subcomplex subunit 6
trans	1A	151.66	3.73692	147.57	159.79	TraesCS2B01G178800	Mitochondrial carrier family protein
trans	1A	151.66	3.45522	147.57	159.79	TraesCS2B01G181100	DUF630 family protein, putative (DUF630 and DUF632)
trans	1A	151.66	5.45504	147.57	159.79	TraesCS2B01G181600	RNA-binding protein
trans	1A	151.66	3.63339	147.57	159.79	TraesCS2B01G190500	Pentatricopeptide repeat-containing protein
trans	1A	151.66	3.62477	147.57	159.79	TraesCS2B01G194100	SH3 domain-containing protein
trans	1A	151.66	4.58473	147.57	159.79	TraesCS2B01G194600	Peroxisomal (S)-2-hydroxy-acid oxidase
trans	1A	151.66	3.91437	147.57	159.79	TraesCS2B01G195100	DNA-directed RNA polymerase subunit
trans	1A	151.66	3.58467	143.52	159.79	TraesCS2B01G196300	Inter-alpha-trypsin inhibitor heavy chain-like protein
trans	1A	151.66	4.25835	147.57	159.79	TraesCS2B01G198900	DUF2996 family protein
trans	1A	151.66	3.42706	147.57	159.79	TraesCS2B01G201700	6-phosphogluconolactonase
trans	1A	151.66	3.2425	147.57	159.79	TraesCS2B01G206500	CsAtPR5
trans	1A	151.66	4.28851	147.57	159.79	TraesCS2B01G212600	DUF936 family protein
trans	1A	151.66	3.29936	147.57	159.79	TraesCS2B01G213400	Interferon-related developmental regulator 1
trans	1A	151.66	3.35611	147.57	159.79	TraesCS2B01G214800	ZCW7
trans	1A	151.66	4.40799	147.57	159.79	TraesCS2B01G215200	NADH dehydrogenase (Ubiquinone) iron-sulfur protein 4, mitochondrial
trans	1A	151.66	5.35611	147.57	159.79	TraesCS2B01G217800	Proteasome subunit alpha type
trans	1A	151.66	3.4923	147.57	159.79	TraesCS2B01G218900	Zinc finger protein-like protein
trans	1A	151.66	3.43939	143.52	159.79	TraesCS2B01G219400	Geranylgeranyl pyrophosphate synthase
trans	1A	151.66	4.0106	147.57	159.79	TraesCS2B01G219500	High affinity cationic amino acid transporter 1
trans	1A	151.66	4.66717	147.57	159.79	TraesCS2B01G219600	Glycogen/starch synthases, ADP-glucose type
trans	1A	151.66	4.68822	147.57	154.67	TraesCS2B01G219700	Major facilitator superfamily protein
trans	1A	151.66	3.87917	147.57	159.79	TraesCS2B01G223700	GDP-fucose protein O-fucosyltransferase 2
trans	1A	151.66	5.2523	147.57	159.79	TraesCS2B01G225200	Protein TIME FOR COFFEE
trans	1A	151.66	4.77602	147.57	159.79	TraesCS2B01G225300	Ribosome recycling factor
trans	1A	151.66	4.94807	147.57	159.79	TraesCS2B01G226800	DNAse I-like superfamily protein
trans	1A	151.66	5.71638	147.57	159.79	TraesCS2B01G227100	Protein TIC 20, chloroplastic
trans	1A	151.66	3.84233	147.57	159.79	TraesCS2B01G236800	Serine/threonine-protein kinase
trans	1A	151.66	4.75666	147.57	159.79	TraesCS2B01G239300	Pentatricopeptide repeat-containing protein family
trans	1A	151.66	3.39885	147.57	159.79	TraesCS2B01G240000	Oxygen-evolving enhancer protein 3-2, chloroplastic
trans	1A	151.66	4.04805	141.31	160.8	TraesCS2B01G241100	Mitochondrial import inner membrane translocase subunit Tim21
trans	1A	151.66	4.31133	147.57	159.79	TraesCS2B01G244200	Oral cancer overexpressed protein 1
trans	1A	151.66	5.94036	147.57	159.79	TraesCS2B01G248100	Endoribonuclease L-PSP family protein
trans	1A	151.66	3.50261	147.57	159.79	TraesCS2B01G249400	Kinase family protein
trans	1A	151.66	4.28516	142.31	159.79	TraesCS2B01G253100	Zeta-carotene desaturase
trans	1A	151.66	5.50611	147.57	159.79	TraesCS2B01G253200	ATP synthase epsilon chain
trans	1A	151.66	3.57364	141.31	159.79	TraesCS2B01G253600	COP9 signalosome complex subunit-like protein
trans	1A	151.66	3.28165	142.31	159.79	TraesCS2B01G253900	Ubiquinol-cytochrome c reductase complex chaperone CBP3
trans	1A	151.66	5.19655	147.57	159.79	TraesCS2B01G256300	Protein curvature thylakoid chloroplastic-like
trans	1A	151.66	3.85367	147.57	159.79	TraesCS2B01G257800	Pyruvate kinase
trans	1A	151.66	6.04643	147.57	159.79	TraesCS2B01G259100	NADH oxidoreductase F subunit
trans	1A	151.66	4.45074	147.57	159.79	TraesCS2B01G260200	Tetratricopeptide repeat protein 1
trans	1A	151.66	3.89284	147.57	159.79	TraesCS2B01G262800	Zinc finger A20 and AN1 domain stress-associated protein
trans	1A	151.66	3.5972	147.57	159.79	TraesCS2B01G264100	Peroxisomal (S)-2-hydroxy-acid oxidase
trans	1A	151.66	3.55831	147.57	159.79	TraesCS2B01G267500	Oxygen-evolving enhancer protein 2-1, chloroplastic
trans	1A	151.66	4.42439	147.57	159.79	TraesCS2B01G271300	RNA-binding protein
trans	1A	151.66	3.44414	147.57	159.79	TraesCS2B01G271700	Non-specific serine/threonine protein kinase
trans	1A	151.66	4.59263	147.57	160.8	TraesCS2B01G272500	Ferredoxin--NADP reductase
trans	1A	151.66	3.56693	138.26	160.8	TraesCS2B01G275900	Plastid division protein PDV2
trans	1A	151.66	4.23837	142.31	159.79	TraesCS2B01G278700	Protein kinase
trans	1A	151.66	5.95587	147.57	159.79	TraesCS2B01G280000	Protein kish
trans	1A	151.66	4.61165	147.57	159.79	TraesCS2B01G280600	Aminotransferase
trans	1A	151.66	3.35346	147.57	159.79	TraesCS2B01G281100	DNA-directed RNA polymerase subunit beta
trans	1A	151.66	4.80918	143.52	159.79	TraesCS2B01G287700	carbohydrate esterase, putative (DUF303)
trans	1A	151.66	4.36424	147.57	159.79	TraesCS2B01G287800	tRNA-dihydrouridine synthase
trans	1A	151.66	3.64693	142.31	159.79	TraesCS2B01G290300	Oligoribonuclease
trans	1A	151.66	3.6383	143.52	159.79	TraesCS2B01G291300	zein-binding protein (Protein of unknown function, DUF593)
trans	1A	151.66	3.5754	147.57	159.79	TraesCS2B01G292800	Mis18-binding protein 1
trans	1A	151.66	3.79079	147.57	161.8	TraesCS2B01G295300	Alcohol dehydrogenase 3
trans	1A	151.66	3.34976	105.23	159.79	TraesCS2B01G297700	RPM1-interacting protein 4
trans	1A	151.66	5.20513	147.57	159.79	TraesCS2B01G297800	Violaxanthin de-epoxidase
trans	1A	151.66	3.87853	147.57	161.8	TraesCS2B01G300200	Isocitrate lyase
trans	1A	151.66	3.78243	147.57	159.79	TraesCS2B01G302000	Yellow stripe-like transporter 12
trans	1A	151.66	3.63501	147.57	159.79	TraesCS2B01G303100	Hydroxyproline-rich glycoprotein-like
trans	1A	151.66	3.63946	147.57	159.79	TraesCS2B01G309000	RAB6-interacting golgin (DUF662)
trans	1A	151.66	3.56648	147.57	159.79	TraesCS2B01G309600	Serine/threonine-protein phosphatase
trans	1A	151.66	5.93572	147.57	159.79	TraesCS2B01G310000	ATP synthase subunit d, mitochondrial
trans	1A	151.66	6.45503	147.57	159.79	TraesCS2B01G313700	Peroxiredoxin
trans	1A	151.66	3.49697	147.57	159.79	TraesCS2B01G314700	WD-repeat protein, putative
trans	1A	151.66	4.48007	147.57	159.79	TraesCS2B01G315300	Histidine decarboxylase
trans	1A	151.66	5.45407	147.57	159.79	TraesCS2B01G315900	Serine/threonine-protein kinase
trans	1A	151.66	3.58948	147.57	159.79	TraesCS2B01G318300	Nicotinate phosphoribosyltransferase
trans	1A	151.66	3.78772	147.57	159.79	TraesCS2B01G320400	RNA-binding region RNP-1
trans	1A	151.66	5.51023	147.57	159.79	TraesCS2B01G321200	DNA-directed RNA polymerases I, II, and III subunit RPABC4
trans	1A	151.66	3.95559	143.52	159.79	TraesCS2B01G323800	Ribosome maturation factor RimP
trans	1A	151.66	5.38988	147.57	154.67	TraesCS2B01G324300	Zinc finger CCCH domain-containing protein 28
trans	1A	151.66	5.17446	147.57	159.79	TraesCS2B01G324400	T-complex protein 11
trans	1A	151.66	3.44407	147.57	159.79	TraesCS2B01G327600	plasminogen activator inhibitor
trans	1A	151.66	3.37856	147.57	159.79	TraesCS2B01G327800	Glutathione S-transferase family protein
trans	1A	151.66	3.43429	147.57	159.79	TraesCS2B01G329100	26S proteasome non-ATPase regulatory subunit
trans	1A	151.66	3.51724	143.52	159.79	TraesCS2B01G333000	OBP3-RESPONSIVE GENE 4 family protein
trans	1A	151.66	4.31249	147.57	159.79	TraesCS2B01G339200	Alpha-ketoglutarate-dependent dioxygenase alkB-like protein 2
trans	1A	151.66	4.27679	147.57	159.79	TraesCS2B01G340700	Receptor kinase-like protein
trans	1A	151.66	5.14833	147.57	159.79	TraesCS2B01G343900	30S ribosomal protein 3, chloroplastic
trans	1A	151.66	5.35331	147.57	159.79	TraesCS2B01G344400	Transmembrane protein, putative
trans	1A	151.66	3.27669	147.57	159.79	TraesCS2B01G345400	Anthranilate synthase
trans	1A	151.66	3.33217	147.57	159.79	TraesCS2B01G346700	Sterile alpha motif (SAM) domain-containing protein
trans	1A	151.66	3.64471	142.31	159.79	TraesCS2B01G350900	Protein FATTY ACID EXPORT 1, chloroplastic
trans	1A	151.66	3.76038	143.52	159.79	TraesCS2B01G351300	WPP domain interacting protein, putative
trans	1A	151.66	4.10675	147.57	161.8	TraesCS2B01G352400	F-box family protein
trans	1A	151.66	4.0708	147.57	159.79	TraesCS2B01G356100	Aldo/keto reductase family protein
trans	1A	151.66	4.12947	147.57	159.79	TraesCS2B01G363000	F-box family protein
trans	1A	151.66	4.55694	147.57	159.79	TraesCS2B01G363100	F-box domain containing protein-like
trans	1A	151.66	4.5724	147.57	159.79	TraesCS2B01G364400	Receptor-like kinase
trans	1A	151.66	4.23665	147.57	159.79	TraesCS2B01G366800	telomeric repeat binding protein 1
trans	1A	151.66	4.66351	147.57	159.79	TraesCS2B01G367100	cDNA clone:001-108-A06, full insert sequence
trans	1A	151.66	3.4708	147.57	159.79	TraesCS2B01G367900	Serine incorporator
trans	1A	151.66	3.20078	91.33	159.79	TraesCS2B01G376900	NAC domain protein
trans	1A	151.66	3.45629	147.57	159.79	TraesCS2B01G377300	Trafficking protein particle complex subunit 2
trans	1A	151.66	3.90633	105.23	159.79	TraesCS2B01G378500	Transporter-related family protein
trans	1A	151.66	3.38658	147.57	159.79	TraesCS2B01G385600	Cytochrome P450
trans	1A	151.66	4.12668	143.52	159.79	TraesCS2B01G388700	Short chain dehydrogenase/reductase
trans	1A	151.66	4.51923	147.57	159.79	TraesCS2B01G389500	Thioredoxin
trans	1A	151.66	4.07545	143.52	159.79	TraesCS2B01G393700	E3 ubiquitin-protein ligase, putative (DUF177)
trans	1A	151.66	4.8503	147.57	159.79	TraesCS2B01G400100	S-adenosyl-L-methionine-dependent methyltransferases superfamily protein
trans	1A	151.66	3.79337	147.57	159.79	TraesCS2B01G404400	Hsp70-Hsp90 organizing protein 1
trans	1A	151.66	3.63094	147.57	159.79	TraesCS2B01G405600	NAD(P)H-quinone oxidoreductase subunit M
trans	1A	151.66	3.88963	147.57	159.79	TraesCS2B01G422900	Transmembrane protein 184C
trans	1A	151.66	3.90228	147.57	159.79	TraesCS2B01G426500	Polyubiquitin
trans	1A	151.66	4.15109	147.57	159.79	TraesCS2B01G437200	SHR5-receptor-like kinase
trans	1A	151.66	3.70507	147.57	159.79	TraesCS2B01G437300	SHR5-receptor-like kinase
trans	1A	151.66	3.41661	143.52	159.79	TraesCS2B01G437400	SHR5-receptor-like kinase
trans	1A	151.66	5.56741	147.57	159.79	TraesCS2B01G439000	Argonaute family protein
trans	1A	151.66	5.48279	147.57	159.79	TraesCS2B01G442600	F-box and associated interaction domains-containing protein
trans	1A	151.66	4.6034	147.57	159.79	TraesCS2B01G444400	Coatomer subunit epsilon
trans	1A	151.66	3.31629	147.57	159.79	TraesCS2B01G444700	Ribosome maturation protein SBDS
trans	1A	151.66	3.42451	147.57	159.79	TraesCS2B01G447300	Oxygen-dependent coproporphyrinogen-III oxidase
trans	1A	151.66	6.09518	147.57	159.79	TraesCS2B01G448000	Methionine aminopeptidase
trans	1A	151.66	3.52867	147.57	159.79	TraesCS2B01G449200	Protein phosphatase 2c, putative
trans	1A	151.66	3.97983	142.31	159.79	TraesCS2B01G451400	Sodium transporter
trans	1A	151.66	4.48017	147.57	159.79	TraesCS2B01G452300	Plastid-lipid associated protein PAP / fibrillin family
trans	1A	151.66	5.43136	147.57	159.79	TraesCS2B01G456200	Aldose 1-epimerase family protein
trans	1A	151.66	3.63054	147.57	159.79	TraesCS2B01G457100	Maltose excess protein 1-like, chloroplastic
trans	1A	151.66	5.08932	147.57	159.79	TraesCS2B01G457600	Ascorbate peroxidase
trans	1A	151.66	3.73881	147.57	159.79	TraesCS2B01G467400	E3 ubiquitin-protein ligase RNF14
trans	1A	151.66	5.46112	143.52	159.79	TraesCS2B01G473600	XH/XS domain-containing protein
trans	1A	151.66	3.47045	147.57	161.8	TraesCS2B01G478700	MYB-related transcription factor
trans	1A	151.66	3.96437	147.57	159.79	TraesCS2B01G479800	Prefoldin subunit 2
trans	1A	151.66	3.88277	147.57	159.79	TraesCS2B01G482000	UDP-glucose 4-epimerase, putative
trans	1A	151.66	4.55295	147.57	159.79	TraesCS2B01G491200	Autophagy-related protein
trans	1A	151.66	3.73701	147.57	159.79	TraesCS2B01G505000	Divalent-cation tolerance protein CutA
trans	1A	151.66	4.29717	147.57	159.79	TraesCS2B01G505500	Kinesin-like protein
trans	1A	151.66	3.72909	147.57	159.79	TraesCS2B01G511300	Serine/threonine-protein kinase
trans	1A	151.66	4.29218	147.57	159.79	TraesCS2B01G515500	Plastid-lipid associated protein PAP / fibrillin family protein
trans	1A	151.66	3.65562	147.57	159.79	TraesCS2B01G520300	Zinc finger CCCH domain-containing protein 30
trans	1A	151.66	3.45732	147.57	159.79	TraesCS2B01G525500	Molybdopterin biosynthesis protein CNX1
trans	1A	151.66	3.18244	91.33	159.79	TraesCS2B01G526700	Alpha-1,4-glucan-protein synthase [UDP-forming]
trans	1A	151.66	4.31825	147.57	159.79	TraesCS2B01G528300	Glutamine synthetase
trans	1A	151.66	4.36502	147.57	159.79	TraesCS2B01G529800	Aldose 1-epimerase family protein
trans	1A	151.66	3.90294	147.57	159.79	TraesCS2B01G529900	3-isopropylmalate dehydratase large subunit
trans	1A	151.66	4.02303	138.26	159.79	TraesCS2B01G538600	Isoaspartyl peptidase/L-asparaginase
trans	1A	151.66	3.3589	147.57	159.79	TraesCS2B01G542200	RING/U-box superfamily protein
trans	1A	151.66	3.75211	147.57	159.79	TraesCS2B01G553500	translation initiation factor 3 subunit I
trans	1A	151.66	3.60828	142.31	159.79	TraesCS2B01G588600	Thioredoxin
trans	1A	151.66	4.28039	105.23	161.8	TraesCS2B01G590300	Ubiquitin-conjugating enzyme, E2
trans	1A	151.66	4.87158	143.52	159.79	TraesCS2B01G595300	Allantoinase
trans	1A	151.66	4.28253	147.57	159.79	TraesCS2B01G595400	defensin-like protein
trans	1A	151.66	4.61886	147.57	159.79	TraesCS2B01G599300	Phosphomannomutase
trans	1A	151.66	4.35628	147.57	159.79	TraesCS2B01G602100	RNA pyrophosphohydrolase
trans	1A	151.66	4.23967	147.57	159.79	TraesCS2B01G609600	Glutathione S-transferase
trans	1A	151.66	4.78011	147.57	154.67	TraesCS2B01G620500	rRNA N-glycosidase
trans	1A	151.66	3.20186	105.23	154.67	TraesCS2D01G003300	Transposon protein, putative, mutator sub-class
trans	1A	151.66	3.30341	147.57	159.79	TraesCS2D01G009100	Major Facilitator Superfamily protein, expressed
trans	1A	151.66	4.04766	147.57	159.79	TraesCS2D01G015500	Inosine-5'-monophosphate dehydrogenase
trans	1A	151.66	3.82242	147.57	159.79	TraesCS2D01G018300	NB-ARC domain-containing disease resistance protein
trans	1A	151.66	3.62357	147.57	159.79	TraesCS2D01G021600	Cytochrome P450-like protein
trans	1A	151.66	6.09603	147.57	159.79	TraesCS2D01G036300	dimethylallyl, adenosine tRNA methylthiotransferase
trans	1A	151.66	3.39564	147.57	159.79	TraesCS2D01G037700	tRNA/tmRNA (Uracil-C(5))-methyltransferase
trans	1A	151.66	4.50543	147.57	159.79	TraesCS2D01G038900	Glycosyltransferases
trans	1A	151.66	3.27499	105.23	159.79	TraesCS2D01G039400	Receptor lectin kinase
trans	1A	151.66	5.24832	147.57	159.79	TraesCS2D01G049500	60 kDa chaperonin
trans	1A	151.66	3.2112	147.57	159.79	TraesCS2D01G065100	Ribulose bisphosphate carboxylase small chain
trans	1A	151.66	4.31824	147.57	159.79	TraesCS2D01G065200	Ribulose bisphosphate carboxylase small chain
trans	1A	151.66	3.23453	147.57	159.79	TraesCS2D01G070400	Flavin-containing monooxygenase
trans	1A	151.66	3.50439	92.52	159.79	TraesCS2D01G072200	GDT1-like protein
trans	1A	151.66	3.94549	142.31	159.79	TraesCS2D01G075500	ER membrane protein complex subunit 8/9-like protein
trans	1A	151.66	3.96239	142.31	159.79	TraesCS2D01G085500	Isoflavone reductase-like protein
trans	1A	151.66	3.35095	141.31	154.67	TraesCS2D01G085800	Isoflavone reductase-like protein
trans	1A	151.66	3.63741	147.57	159.79	TraesCS2D01G095000	Poly(A) polymerase
trans	1A	151.66	4.85613	147.57	159.79	TraesCS2D01G096900	Peptidyl-prolyl cis-trans isomerase
trans	1A	151.66	4.04236	147.57	159.79	TraesCS2D01G097700	Non-specific serine/threonine protein kinase
trans	1A	151.66	4.25982	147.57	159.79	TraesCS2D01G098100	RINT1-like protein
trans	1A	151.66	3.24147	143.52	159.79	TraesCS2D01G103300	Mediator of RNA polymerase II transcription subunit 33A
trans	1A	151.66	4.26126	147.57	159.79	TraesCS2D01G111300	DNA-directed RNA polymerases I, II, and III subunit rpabc3
trans	1A	151.66	4.42531	147.57	159.79	TraesCS2D01G112000	Multidrug resistance protein MdtC
trans	1A	151.66	3.94866	147.57	159.79	TraesCS2D01G115200	Photosystem I reaction center subunit N
trans	1A	151.66	3.37934	143.52	159.79	TraesCS2D01G118000	GTPase obg
trans	1A	151.66	3.2834	147.57	159.79	TraesCS2D01G118500	MORC family CW-type zinc finger protein 4
trans	1A	151.66	3.50214	147.57	159.79	TraesCS2D01G126600	4-alpha-glucanotransferase
trans	1A	151.66	4.32575	147.57	159.79	TraesCS2D01G129200	WD40 repeat-like protein
trans	1A	151.66	4.78262	105.23	159.79	TraesCS2D01G137500	GDSL esterase/lipase
trans	1A	151.66	3.54463	105.23	159.79	TraesCS2D01G137600	GDSL esterase/lipase
trans	1A	151.66	3.8011	141.31	159.79	TraesCS2D01G137700	GDSL esterase/lipase
trans	1A	151.66	4.28782	147.57	159.79	TraesCS2D01G139700	ARM repeat superfamily protein
trans	1A	151.66	4.70125	147.57	159.79	TraesCS2D01G148200	2,3,4,5-tetrahydropyridine-2,6-dicarboxylate N-acetyltransferase
trans	1A	151.66	4.20229	147.57	159.79	TraesCS2D01G148300	C2 domain-containing protein
trans	1A	151.66	4.79668	147.57	159.79	TraesCS2D01G149300	Trafficking protein particle complex subunit 3
trans	1A	151.66	4.28643	147.57	159.79	TraesCS2D01G150300	S2 self-incompatibility locus-linked pollen 3.2 protein
trans	1A	151.66	3.96513	147.57	159.79	TraesCS2D01G154000	Leucine--tRNA ligase
trans	1A	151.66	4.62978	147.57	159.79	TraesCS2D01G154100	Phosphoserine phosphatase
trans	1A	151.66	5.86496	147.57	159.79	TraesCS2D01G159000	F-box protein family-like
trans	1A	151.66	5.35183	147.57	159.79	TraesCS2D01G161900	RNA-binding protein
trans	1A	151.66	4.59896	147.57	159.79	TraesCS2D01G167600	DNA-directed RNA polymerase II, putative
trans	1A	151.66	4.58222	142.31	159.79	TraesCS2D01G168200	Trehalose 6-phosphate phosphatase
trans	1A	151.66	3.31852	105.23	159.79	TraesCS2D01G169600	Transcription elongation factor SPT4 homolog
trans	1A	151.66	5.75214	147.57	159.79	TraesCS2D01G173400	Transposon protein, putative, Mutator sub-class
trans	1A	151.66	3.32327	147.57	159.79	TraesCS2D01G175500	SH3 domain-containing protein
trans	1A	151.66	3.94882	147.57	159.79	TraesCS2D01G176400	DNA-directed RNA polymerase subunit
trans	1A	151.66	3.42291	147.57	159.79	TraesCS2D01G179700	DUF2996 family protein
trans	1A	151.66	3.82785	143.52	159.79	TraesCS2D01G180800	ATP-dependent RNA helicase-like protein
trans	1A	151.66	4.03428	147.57	159.79	TraesCS2D01G183100	spiral1
trans	1A	151.66	3.19025	105.23	159.79	TraesCS2D01G184700	RING/U-box superfamily protein
trans	1A	151.66	3.85314	147.57	159.79	TraesCS2D01G188600	CsAtPR5
trans	1A	151.66	4.81229	147.57	159.79	TraesCS2D01G188800	Aldose 1-epimerase
trans	1A	151.66	3.83322	147.57	159.79	TraesCS2D01G190900	transmembrane protein
trans	1A	151.66	5.003	147.57	159.79	TraesCS2D01G193900	Zinc finger protein
trans	1A	151.66	3.2781	147.57	159.79	TraesCS2D01G194200	Interferon-related developmental regulator 1
trans	1A	151.66	4.17604	147.57	159.79	TraesCS2D01G201700	Lectin receptor kinase
trans	1A	151.66	3.43145	147.57	160.8	TraesCS2D01G203200	Receptor-like protein kinase
trans	1A	151.66	3.73143	147.57	159.79	TraesCS2D01G204100	GDP-fucose protein O-fucosyltransferase 2
trans	1A	151.66	3.27856	147.57	159.79	TraesCS2D01G205600	Chalcone--flavonone isomerase
trans	1A	151.66	4.7556	147.57	159.79	TraesCS2D01G205800	Protein TIME FOR COFFEE
trans	1A	151.66	5.67041	147.57	159.79	TraesCS2D01G205900	Ribosome recycling factor
trans	1A	151.66	4.32088	147.57	159.79	TraesCS2D01G207100	Src substrate cortactin
trans	1A	151.66	4.59364	147.57	159.79	TraesCS2D01G210000	Protein THYLAKOID FORMATION1, chloroplastic
trans	1A	151.66	5.64678	147.57	159.79	TraesCS2D01G212500	Internal alternative NAD(P)H-ubiquinone oxidoreductase A1, mitochondrial
trans	1A	151.66	3.66193	143.52	161.8	TraesCS2D01G214500	Equilibrative nucleoside transporter family member protein
trans	1A	151.66	4.18958	141.31	159.79	TraesCS2D01G218000	V-type proton ATPase subunit H
trans	1A	151.66	3.95485	147.57	159.79	TraesCS2D01G220100	Pentatricopeptide repeat-containing protein family
trans	1A	151.66	3.6263	147.57	159.79	TraesCS2D01G220800	Oxygen-evolving enhancer protein 3-2, chloroplastic
trans	1A	151.66	3.92449	147.57	159.79	TraesCS2D01G220900	Beta-amylase
trans	1A	151.66	4.20199	147.57	159.79	TraesCS2D01G222700	Receptor-like protein kinase, putative,expressed
trans	1A	151.66	4.35918	147.57	159.79	TraesCS2D01G223000	Protein kinase
trans	1A	151.66	4.81982	147.57	159.79	TraesCS2D01G233900	Excitatory amino acid transporter 1
trans	1A	151.66	3.44967	147.57	159.79	TraesCS2D01G234800	C2 calcium/lipid-binding and GRAM domain protein
trans	1A	151.66	4.67583	147.57	159.79	TraesCS2D01G236100	Protein LOW PSII ACCUMULATION 1, chloroplastic
trans	1A	151.66	5.94589	147.57	159.79	TraesCS2D01G237400	NADH oxidoreductase F subunit
trans	1A	151.66	5.20128	138.26	159.79	TraesCS2D01G242100	ATP synthase epsilon chain
trans	1A	151.66	3.75195	147.57	159.79	TraesCS2D01G246800	Zinc finger A20 and AN1 domain stress-associated protein
trans	1A	151.66	3.27248	147.57	159.79	TraesCS2D01G250100	E3 ubiquitin-protein ligase family
trans	1A	151.66	3.91106	147.57	159.79	TraesCS2D01G251800	Peroxisomal (S)-2-hydroxy-acid oxidase
trans	1A	151.66	3.63291	143.52	159.79	TraesCS2D01G252600	Non-specific serine/threonine protein kinase
trans	1A	151.66	3.48377	147.57	159.79	TraesCS2D01G255100	Oxygen-evolving enhancer protein 2-1, chloroplastic
trans	1A	151.66	3.70455	147.57	159.79	TraesCS2D01G255700	Receptor kinase
trans	1A	151.66	3.64375	143.52	159.79	TraesCS2D01G256500	RNA-binding family protein, putative
trans	1A	151.66	3.43132	147.57	159.79	TraesCS2D01G261800	Protein kish
trans	1A	151.66	4.81264	147.57	159.79	TraesCS2D01G262400	Aminotransferase
trans	1A	151.66	3.79331	143.52	159.79	TraesCS2D01G266400	RNA-binding family protein
trans	1A	151.66	3.96918	147.57	159.79	TraesCS2D01G268000	tRNA-dihydrouridine synthase
trans	1A	151.66	4.0489	147.57	159.79	TraesCS2D01G271600	Protein kinase family protein
trans	1A	151.66	3.26832	147.57	159.79	TraesCS2D01G273000	Carboxypeptidase
trans	1A	151.66	3.97505	147.57	159.79	TraesCS2D01G276100	Pentatricopeptide repeat-containing protein
trans	1A	151.66	4.70148	147.57	159.79	TraesCS2D01G279300	Violaxanthin de-epoxidase
trans	1A	151.66	3.56567	147.57	159.79	TraesCS2D01G279500	Acyl-[acyl-carrier-protein] desaturase
trans	1A	151.66	4.16363	147.57	159.79	TraesCS2D01G280200	Small ribosomal subunit biogenesis GTPase RsgA
trans	1A	151.66	4.69971	147.57	159.79	TraesCS2D01G281200	RNA binding protein
trans	1A	151.66	4.50895	147.57	159.79	TraesCS2D01G283400	Yellow stripe-like transporter 12
trans	1A	151.66	3.6486	147.57	159.79	TraesCS2D01G283600	Yellow stripe-like transporter 12
trans	1A	151.66	3.99016	147.57	159.79	TraesCS2D01G284800	Hydroxyproline-rich glycoprotein-like
trans	1A	151.66	5.52991	147.57	159.79	TraesCS2D01G288200	NAD(P)-binding rossmann-fold protein
trans	1A	151.66	4.64419	142.31	159.79	TraesCS2D01G289200	Mitochondrial import inner membrane translocase subunit TIM22
trans	1A	151.66	4.67593	147.57	159.79	TraesCS2D01G290500	DNA-binding protein
trans	1A	151.66	4.10357	147.57	159.79	TraesCS2D01G290800	1,4-alpha-glucan-branching enzyme
trans	1A	151.66	4.28032	147.57	159.79	TraesCS2D01G291300	ATP synthase subunit d, mitochondrial
trans	1A	151.66	3.24464	104.22	159.79	TraesCS2D01G292000	Terminal flower 1
trans	1A	151.66	4.00447	143.52	159.79	TraesCS2D01G294000	RNA binding protein, putative
trans	1A	151.66	6.44291	147.57	159.79	TraesCS2D01G295500	Peroxiredoxin family protein
trans	1A	151.66	4.78301	147.57	159.79	TraesCS2D01G296800	Histidine decarboxylase
trans	1A	151.66	3.94032	147.57	159.79	TraesCS2D01G301100	Nicotinate phosphoribosyltransferase
trans	1A	151.66	5.20231	147.57	160.8	TraesCS2D01G303100	DNA-directed RNA polymerase
trans	1A	151.66	6.12888	147.57	154.67	TraesCS2D01G306200	T-complex protein 11
trans	1A	151.66	3.50586	147.57	159.79	TraesCS2D01G308800	plasminogen activator inhibitor
trans	1A	151.66	3.80492	147.57	159.79	TraesCS2D01G312000	3-oxoacyl-[acyl-carrier-protein] synthase
trans	1A	151.66	3.77523	147.57	159.79	TraesCS2D01G312700	Signal peptidase subunit-25
trans	1A	151.66	4.28666	147.57	159.79	TraesCS2D01G315100	Phosphatase 2C family protein
trans	1A	151.66	4.00882	95.55	154.67	TraesCS2D01G315700	Pentatricopeptide repeat-containing protein
trans	1A	151.66	3.35976	147.57	159.79	TraesCS2D01G316300	Kinesin-like protein
trans	1A	151.66	3.38443	147.57	161.8	TraesCS2D01G316900	ATP synthase subunit B
trans	1A	151.66	4.76963	147.57	159.79	TraesCS2D01G319200	Alpha-ketoglutarate-dependent dioxygenase alkB-like protein 2
trans	1A	151.66	4.40574	147.57	159.79	TraesCS2D01G321400	Receptor kinase-like protein
trans	1A	151.66	5.43192	147.57	159.79	TraesCS2D01G322900	Glyceraldehyde-3-phosphate dehydrogenase
trans	1A	151.66	4.30825	147.57	159.79	TraesCS2D01G324900	30S ribosomal protein 3, chloroplastic
trans	1A	151.66	3.66042	147.57	159.79	TraesCS2D01G326400	Anthranilate synthase
trans	1A	151.66	3.63002	143.52	159.79	TraesCS2D01G326900	Aldehyde dehydrogenase
trans	1A	151.66	3.41892	143.52	159.79	TraesCS2D01G328900	Agmatine deiminase
trans	1A	151.66	4.15763	147.57	159.79	TraesCS2D01G332000	WPP domain interacting protein, putative
trans	1A	151.66	4.1649	143.52	159.79	TraesCS2D01G338000	Glycosyl hydrolase family 5 protein
trans	1A	151.66	3.61363	147.57	159.79	TraesCS2D01G338200	Alkaline alpha-galactosidase seed imbibition protein
trans	1A	151.66	3.40225	147.57	159.79	TraesCS2D01G339700	BTB/POZ and TAZ domain protein
trans	1A	151.66	3.72181	147.57	159.79	TraesCS2D01G343000	F-box family protein
trans	1A	151.66	4.38906	147.57	159.79	TraesCS2D01G344700	Receptor-like kinase
trans	1A	151.66	3.67544	147.57	159.79	TraesCS2D01G346100	U-box domain-containing family protein
trans	1A	151.66	4.31432	147.57	159.79	TraesCS2D01G346900	Phosphoglycolate phosphatase
trans	1A	151.66	4.36579	147.57	159.79	TraesCS2D01G347100	cDNA clone:001-108-A06, full insert sequence
trans	1A	151.66	3.93589	147.57	159.79	TraesCS2D01G350400	Plant regulator RWP-RK family protein
trans	1A	151.66	3.24168	147.57	159.79	TraesCS2D01G352400	DNA mismatch repair protein mutS
trans	1A	151.66	3.69757	147.57	159.79	TraesCS2D01G358100	Transporter-related family protein
trans	1A	151.66	3.63498	147.57	159.79	TraesCS2D01G361900	Zinc finger (C3HC4-type RING finger) family protein
trans	1A	151.66	4.28935	147.57	159.79	TraesCS2D01G367800	Short chain dehydrogenase/reductase
trans	1A	151.66	4.26747	147.57	159.79	TraesCS2D01G369800	Starch synthase, chloroplastic/amyloplastic
trans	1A	151.66	4.37502	147.57	159.79	TraesCS2D01G380900	plastid transcriptionally active 5
trans	1A	151.66	4.29288	147.57	159.79	TraesCS2D01G381100	Beta-glucosidase
trans	1A	151.66	4.77242	143.52	159.79	TraesCS2D01G381900	Fatty acid hydroxylase superfamily protein
trans	1A	151.66	4.27612	147.57	159.79	TraesCS2D01G385300	NAD(P)H-quinone oxidoreductase subunit M
trans	1A	151.66	3.30666	147.57	159.79	TraesCS2D01G388300	F-box family protein
trans	1A	151.66	3.7675	147.57	159.79	TraesCS2D01G394800	Rho GTPase-activating protein
trans	1A	151.66	3.49348	147.57	159.79	TraesCS2D01G399300	3-hexulose-6-phosphate isomerase
trans	1A	151.66	5.70147	147.57	159.79	TraesCS2D01G399400	WD-repeat protein, putative
trans	1A	151.66	4.11376	147.57	159.79	TraesCS2D01G400400	DNA/RNA helicase protein
trans	1A	151.66	4.83336	147.57	159.79	TraesCS2D01G407000	Haloacid dehalogenase-like hydrolase superfamily protein
trans	1A	151.66	3.56436	147.57	159.79	TraesCS2D01G407900	Threonine dehydratase
trans	1A	151.66	3.29362	147.57	159.79	TraesCS2D01G409200	Vesicle-associated protein 1-1
trans	1A	151.66	3.38339	147.57	159.79	TraesCS2D01G412800	L-allo-threonine aldolase
trans	1A	151.66	3.89485	147.57	159.79	TraesCS2D01G415600	SHR5-receptor-like kinase
trans	1A	151.66	3.32837	147.57	160.8	TraesCS2D01G417800	Lecithin:cholesterol acyltransferase
trans	1A	151.66	3.90417	147.57	159.79	TraesCS2D01G419000	Potassium transporter
trans	1A	151.66	4.65199	147.57	159.79	TraesCS2D01G422600	Coatomer subunit epsilon
trans	1A	151.66	3.44444	147.57	159.79	TraesCS2D01G422900	Ribosome maturation protein SBDS
trans	1A	151.66	3.69218	143.52	159.79	TraesCS2D01G425000	Oxygen-dependent coproporphyrinogen-III oxidase
trans	1A	151.66	3.53408	147.57	159.79	TraesCS2D01G425600	Methionine aminopeptidase
trans	1A	151.66	4.04662	147.57	159.79	TraesCS2D01G426500	Transporter-related family protein
trans	1A	151.66	3.92995	105.23	154.67	TraesCS2D01G427500	DNA-directed RNA polymerase subunit
trans	1A	151.66	4.32272	147.57	159.79	TraesCS2D01G428800	Plastid-lipid associated protein PAP / fibrillin family protein
trans	1A	151.66	3.45697	143.52	159.79	TraesCS2D01G433800	Maltose excess protein 1-like, chloroplastic
trans	1A	151.66	4.02428	143.52	159.79	TraesCS2D01G434000	Putrescine-binding periplasmic protein
trans	1A	151.66	4.62169	147.57	159.79	TraesCS2D01G434500	Ascorbate peroxidase
trans	1A	151.66	4.86626	147.57	159.79	TraesCS2D01G434600	DAG protein, chloroplastic
trans	1A	151.66	3.68052	141.31	159.79	TraesCS2D01G434700	V-type proton ATPase subunit G
trans	1A	151.66	3.33957	147.57	159.79	TraesCS2D01G438700	Clathrin interactor EPSIN 1
trans	1A	151.66	4.3446	147.57	159.79	TraesCS2D01G441900	Tudor/PWWP/MBT superfamily protein
trans	1A	151.66	3.87752	147.57	159.79	TraesCS2D01G445500	E3 ubiquitin-protein ligase RNF14
trans	1A	151.66	3.41831	143.52	159.79	TraesCS2D01G456400	Calcium-dependent protein kinase
trans	1A	151.66	4.57061	147.57	159.79	TraesCS2D01G456900	MYB-related transcription factor
trans	1A	151.66	4.07545	147.57	159.79	TraesCS2D01G460600	UDP-glucose 4-epimerase, putative
trans	1A	151.66	3.68197	147.57	159.79	TraesCS2D01G462200	DTW domain containing protein
trans	1A	151.66	3.72828	147.57	159.79	TraesCS2D01G464800	Multidrug resistance protein ABC transporter family protein
trans	1A	151.66	4.3985	147.57	159.79	TraesCS2D01G467600	DNA polymerase III polC-type
trans	1A	151.66	3.44472	147.57	159.79	TraesCS2D01G477900	Sugar transport protein
trans	1A	151.66	3.23021	147.57	159.79	TraesCS2D01G479100	SNF2 domain-containing protein / helicase domain-containing protein / zinc finger protein-like protein
trans	1A	151.66	3.58304	147.57	159.79	TraesCS2D01G479500	Divalent-cation tolerance protein CutA
trans	1A	151.66	3.89004	147.57	159.79	TraesCS2D01G482200	Anthocyanidin reductase
trans	1A	151.66	4.57723	147.57	159.79	TraesCS2D01G483700	Organic cation transporter protein
trans	1A	151.66	3.41474	147.57	159.79	TraesCS2D01G485200	Serine/threonine-protein kinase
trans	1A	151.66	3.48818	143.52	160.8	TraesCS2D01G488200	Plastid-lipid associated protein PAP / fibrillin family protein
trans	1A	151.66	4.56339	147.57	159.79	TraesCS2D01G498900	Alpha-1,4-glucan-protein synthase [UDP-forming]
trans	1A	151.66	3.45636	143.52	159.79	TraesCS2D01G500300	Anthocyanidin reductase
trans	1A	151.66	4.12027	147.57	159.79	TraesCS2D01G500600	Glutamine synthetase
trans	1A	151.66	4.42312	147.57	159.79	TraesCS2D01G501400	Ribosomal RNA processing protein 1-like protein
trans	1A	151.66	4.258	147.57	159.79	TraesCS2D01G501700	Ribulose bisphosphate carboxylase/oxygenase activase
trans	1A	151.66	3.92824	147.57	159.79	TraesCS2D01G502100	Aldose 1-epimerase family protein
trans	1A	151.66	3.73829	147.57	159.79	TraesCS2D01G502400	Farnesyl pyrophosphate synthase
trans	1A	151.66	3.31906	143.52	159.79	TraesCS2D01G507000	Vacuolar cation/proton exchanger, putative
trans	1A	151.66	3.61856	142.31	159.79	TraesCS2D01G511900	Isoaspartyl peptidase/L-asparaginase
trans	1A	151.66	3.66006	142.31	159.79	TraesCS2D01G512100	Isoaspartyl peptidase/L-asparaginase
trans	1A	151.66	3.13457	135.76	159.79	TraesCS2D01G512600	cofactor assembly of complex C
trans	1A	151.66	3.42963	143.52	159.79	TraesCS2D01G516000	RING/U-box superfamily protein
trans	1A	151.66	4.31739	147.57	159.79	TraesCS2D01G519500	Alpha/beta hydrolase
trans	1A	151.66	3.46026	143.52	159.79	TraesCS2D01G521700	Cytochrome P450 family protein, expressed
trans	1A	151.66	4.65061	147.57	159.79	TraesCS2D01G524300	F-box domain containing protein
trans	1A	151.66	3.27242	142.31	159.79	TraesCS2D01G525800	Malate synthase G
trans	1A	151.66	4.2509	147.57	159.79	TraesCS2D01G534600	Diacylglycerol kinase
trans	1A	151.66	3.45534	147.57	159.79	TraesCS2D01G538400	Serine/threonine-protein kinase
trans	1A	151.66	3.66241	147.57	159.79	TraesCS2D01G542600	Ubiquinol oxidase
trans	1A	151.66	3.55107	147.57	159.79	TraesCS2D01G545600	NBS-LRR-like resistance protein
trans	1A	151.66	3.50198	147.57	159.79	TraesCS2D01G547700	Cytochrome P450 family protein, expressed
trans	1A	151.66	4.00847	143.52	159.79	TraesCS2D01G552800	Tetratricopeptide repeat
trans	1A	151.66	4.40877	147.57	159.79	TraesCS2D01G559200	Thioredoxin-like protein
trans	1A	151.66	3.25688	105.23	159.79	TraesCS2D01G562100	Lipoxygenase homology domain-containing protein 1
trans	1A	151.66	2.50558	142.31	161.8	TraesCS2D01G596000	Exocyst complex component, putative
trans	1A	151.66	2.92405	105.23	161.8	TraesCS2D01G596100	Exocyst complex component, putative
trans	1A	151.66	3.3434	143.52	159.79	TraesCS3A01G041800	Tryptophan synthase alpha chain
trans	1A	151.66	3.65494	147.57	159.79	TraesCS3A01G044000	Nuclease S1
trans	1A	151.66	3.47642	147.57	159.79	TraesCS3A01G047800	WD repeat-containing protein 1
trans	1A	151.66	4.4453	147.57	159.79	TraesCS3A01G051800	Octicosapeptide/phox/Bem1p family protein
trans	1A	151.66	4.56949	147.57	159.79	TraesCS3A01G055300	Ethylene-dependent gravitropism-deficient and yellow-green-like 2 isoform 2
trans	1A	151.66	3.30568	147.57	159.79	TraesCS3A01G058200	Mitochondrial carrier protein, expressed
trans	1A	151.66	5.62336	147.57	159.79	TraesCS3A01G060300	Thylakoid lumenal protein, chloroplastic
trans	1A	151.66	3.37982	147.57	161.8	TraesCS3A01G071300	Starch synthase, chloroplastic/amyloplastic
trans	1A	151.66	5.10259	147.57	159.79	TraesCS3A01G073300	Triosephosphate isomerase
trans	1A	151.66	4.01905	143.52	159.79	TraesCS3A01G075500	Very-long-chain (3R)-3-hydroxyacyl-CoA dehydratase
trans	1A	151.66	5.08686	147.57	159.79	TraesCS3A01G075600	HSP20-like chaperones superfamily protein
trans	1A	151.66	4.0798	147.57	159.79	TraesCS3A01G076200	Chaperone protein DnaJ
trans	1A	151.66	3.62774	147.57	159.79	TraesCS3A01G081400	Charged multivesicular body protein 5
trans	1A	151.66	5.26666	147.57	159.79	TraesCS3A01G082700	Shikimate kinase family protein
trans	1A	151.66	3.38655	147.57	159.79	TraesCS3A01G092100	NADH-quinone oxidoreductase subunit C/D
trans	1A	151.66	3.5167	143.52	159.79	TraesCS3A01G092900	Proline-rich receptor-like kinase, putative (DUF1421)
trans	1A	151.66	3.49097	147.57	159.79	TraesCS3A01G096200	Kinase interacting (KIP1-like) family protein
trans	1A	151.66	5.80197	147.57	159.79	TraesCS3A01G098200	Carboxymethylenebutenolidase-like protein
trans	1A	151.66	3.39864	147.57	159.79	TraesCS3A01G098600	Guanine-nucleotide-exchange protein
trans	1A	151.66	3.27629	147.57	159.79	TraesCS3A01G099800	Serine carboxypeptidase, putative
trans	1A	151.66	3.7972	147.57	159.79	TraesCS3A01G100300	RNA binding protein, putative
trans	1A	151.66	3.97645	147.57	159.79	TraesCS3A01G103000	RING/U-box superfamily protein
trans	1A	151.66	4.02609	147.57	159.79	TraesCS3A01G109100	F-box domain containing protein
trans	1A	151.66	3.53767	143.52	159.79	TraesCS3A01G111100	Protein TWIN LOV 1
trans	1A	151.66	3.76919	147.57	159.79	TraesCS3A01G111500	Glutamine--tRNA ligase
trans	1A	151.66	4.42273	147.57	159.79	TraesCS3A01G112100	Phosducin, thioredoxin-like domain-containing protein
trans	1A	151.66	4.26011	143.52	159.79	TraesCS3A01G114400	NEFA-interacting nuclear protein NIP30, putative
trans	1A	151.66	3.63082	147.57	159.79	TraesCS3A01G115600	Heat stress transcription factor A-9
trans	1A	151.66	3.59243	147.57	159.79	TraesCS3A01G118600	Protein LOW PSII ACCUMULATION 1, chloroplastic
trans	1A	151.66	5.38564	147.57	154.67	TraesCS3A01G118700	Enhancer of polycomb-like protein
trans	1A	151.66	5.44463	147.57	159.79	TraesCS3A01G127800	Acyl-protein thioesterase 2
trans	1A	151.66	3.91895	143.52	159.79	TraesCS3A01G128000	Chaperone protein DnaK
trans	1A	151.66	5.7025	147.57	159.79	TraesCS3A01G128600	NADH-cytochrome b5 reductase
trans	1A	151.66	3.88959	147.57	159.79	TraesCS3A01G129000	ABC subfamily C transporter
trans	1A	151.66	4.0325	147.57	159.79	TraesCS3A01G130300	Phosphate/phosphoenolpyruvate translocator
trans	1A	151.66	4.07757	143.52	159.79	TraesCS3A01G132700	Heme-binding protein, putative
trans	1A	151.66	4.3066	147.57	159.79	TraesCS3A01G135800	Mitochondrial carrier family
trans	1A	151.66	3.72956	147.57	159.79	TraesCS3A01G136500	Kinase family protein
trans	1A	151.66	4.23372	147.57	159.79	TraesCS3A01G136900	Rho termination factor
trans	1A	151.66	4.6998	147.57	159.79	TraesCS3A01G140500	Transcription factor GTE4
trans	1A	151.66	3.7742	143.52	159.79	TraesCS3A01G144700	helicase with zinc finger protein
trans	1A	151.66	3.75142	147.57	159.79	TraesCS3A01G146200	Aspartyl/glutamyl-tRNA(Asn/Gln) amidotransferase subunit B
trans	1A	151.66	4.36041	147.57	159.79	TraesCS3A01G150900	Trafficking protein particle complex subunit-like protein
trans	1A	151.66	6.1132	147.57	159.79	TraesCS3A01G151100	Peptidyl-prolyl cis-trans isomerase
trans	1A	151.66	4.04642	147.57	159.79	TraesCS3A01G157300	Ubiquitin-conjugating enzyme E2
trans	1A	151.66	3.76801	143.52	159.79	TraesCS3A01G158100	Dbj|BAA92898.1
trans	1A	151.66	4.41099	147.57	159.79	TraesCS3A01G159900	Beta-amylase
trans	1A	151.66	5.58737	147.57	159.79	TraesCS3A01G161300	Phosphate translocator
trans	1A	151.66	4.15078	147.57	159.79	TraesCS3A01G163300	Leucine--tRNA ligase
trans	1A	151.66	3.84525	143.52	159.79	TraesCS3A01G176300	Inositol-1-monophosphatase
trans	1A	151.66	3.44457	147.57	159.79	TraesCS3A01G176500	NAC domain-containing protein
trans	1A	151.66	3.95145	92.52	159.79	TraesCS3A01G182500	Phenazine biosynthesis PhzC/PhzF protein
trans	1A	151.66	3.75414	143.52	159.79	TraesCS3A01G183200	Phenazine biosynthesis PhzC/PhzF family protein
trans	1A	151.66	5.78611	147.57	154.67	TraesCS3A01G183500	Peroxiredoxin, putative
trans	1A	151.66	4.91347	143.52	159.79	TraesCS3A01G185800	Cysteine proteinase inhibitor
trans	1A	151.66	5.21484	147.57	159.79	TraesCS3A01G187300	ATP-dependent Clp protease proteolytic subunit
trans	1A	151.66	4.11334	147.57	154.67	TraesCS3A01G189000	Phosphoribosyl-AMP cyclohydrolase
trans	1A	151.66	3.24782	142.31	159.79	TraesCS3A01G189800	Glycosyl hydrolase
trans	1A	151.66	3.94441	147.57	159.79	TraesCS3A01G190600	Polynucleotidyl transferase ribonuclease H-like superfamily protein
trans	1A	151.66	3.69292	143.52	159.79	TraesCS3A01G190800	Phosphate transporter
trans	1A	151.66	3.86328	147.57	159.79	TraesCS3A01G191000	Protein ZINC INDUCED FACILITATOR-LIKE 1
trans	1A	151.66	4.05307	147.57	159.79	TraesCS3A01G191400	50S ribosomal 5, chloroplastic
trans	1A	151.66	4.70736	147.57	159.79	TraesCS3A01G193500	2,3,4,5-tetrahydropyridine-2,6-dicarboxylate N-acetyltransferase
trans	1A	151.66	5.05128	147.57	159.79	TraesCS3A01G193600	Sec-independent protein translocase protein TatC
trans	1A	151.66	4.29227	147.57	159.79	TraesCS3A01G196400	CRS2-associated factor 1, chloroplastic
trans	1A	151.66	5.24172	147.57	159.79	TraesCS3A01G197900	ATP-dependent Clp protease proteolytic subunit
trans	1A	151.66	3.41205	147.57	159.79	TraesCS3A01G199600	Ubiquitin fusion degradation protein 1-like protein
trans	1A	151.66	3.45476	147.57	159.79	TraesCS3A01G202100	U-box domain-containing protein
trans	1A	151.66	6.42434	147.57	159.79	TraesCS3A01G203900	PITH domain-containing protein 1
trans	1A	151.66	6.1071	147.57	159.79	TraesCS3A01G210600	Mitochondrial outer membrane protein porin
trans	1A	151.66	4.39843	147.57	154.67	TraesCS3A01G214300	Mitochondrial ATP synthase g subunit family protein
trans	1A	151.66	4.25482	147.57	159.79	TraesCS3A01G217900	Pleiotropic drug resistance ABC transporter
trans	1A	151.66	3.47347	147.57	159.79	TraesCS3A01G219400	DUF1644 family protein
trans	1A	151.66	4.17497	147.57	159.79	TraesCS3A01G222900	Aldo/keto reductase family oxidoreductase
trans	1A	151.66	5.57008	147.57	159.79	TraesCS3A01G224900	Calcium-dependent protein kinase
trans	1A	151.66	3.49357	138.26	159.79	TraesCS3A01G228900	transcription repressor
trans	1A	151.66	4.60772	147.57	159.79	TraesCS3A01G229100	Kinesin-like protein
trans	1A	151.66	4.85752	147.57	159.79	TraesCS3A01G232300	Elongation factor
trans	1A	151.66	4.30192	147.57	159.79	TraesCS3A01G235000	GDSL esterase/lipase
trans	1A	151.66	3.40834	147.57	159.79	TraesCS3A01G237300	Eukaryotic translation initiation factor 3 subunit 10-like
trans	1A	151.66	4.25974	142.31	159.79	TraesCS3A01G238700	V-type proton ATPase subunit E
trans	1A	151.66	5.19497	147.57	159.79	TraesCS3A01G241300	Pterin-4-alpha-carbinolamine dehydratase
trans	1A	151.66	4.79521	147.57	159.79	TraesCS3A01G245500	Callose synthase-like protein
trans	1A	151.66	3.75821	147.57	159.79	TraesCS3A01G257500	ABC transporter B family protein
trans	1A	151.66	3.55286	147.57	159.79	TraesCS3A01G258000	ABC transporter B family protein
trans	1A	151.66	3.46138	147.57	159.79	TraesCS3A01G261800	Receptor-like protein kinase
trans	1A	151.66	3.60818	143.52	159.79	TraesCS3A01G262300	Receptor-like kinase
trans	1A	151.66	3.57555	147.57	159.79	TraesCS3A01G266500	Splicing factor 3a, subunit 3
trans	1A	151.66	3.5682	147.57	159.79	TraesCS3A01G266800	O-acyltransferase WSD1
trans	1A	151.66	3.24038	147.57	159.79	TraesCS3A01G266900	Cytochrome b561 and DOMON domain-containing protein
trans	1A	151.66	4.53972	147.57	159.79	TraesCS3A01G267400	Polyketide cyclase / dehydrase and lipid transport protein
trans	1A	151.66	3.12618	147.57	159.79	TraesCS3A01G268600	30S ribosomal protein S20
trans	1A	151.66	3.58662	147.57	159.79	TraesCS3A01G272900	Protein kinase, putative
trans	1A	151.66	4.74646	147.57	159.79	TraesCS3A01G274000	Protein kinase
trans	1A	151.66	4.51937	147.57	159.79	TraesCS3A01G276700	Glutamate carboxypeptidase 2
trans	1A	151.66	3.97967	147.57	159.79	TraesCS3A01G281200	GTP-binding protein
trans	1A	151.66	3.8932	143.52	159.79	TraesCS3A01G289300	Trehalose-6-phosphate synthase 6
trans	1A	151.66	3.62475	147.57	159.79	TraesCS3A01G290400	Neuronal acetylcholine receptor subunit alpha-5
trans	1A	151.66	3.74631	141.31	159.79	TraesCS3A01G298800	Regulatory protein NPR1
trans	1A	151.66	4.33792	147.57	159.79	TraesCS3A01G301500	Glutamate 5-kinase
trans	1A	151.66	5.13094	143.52	159.79	TraesCS3A01G312900	Thioredoxin-like protein
trans	1A	151.66	3.61166	147.57	159.79	TraesCS3A01G316500	External alternative NAD(P)H-ubiquinone oxidoreductase B2, mitochondrial
trans	1A	151.66	3.36385	147.57	159.79	TraesCS3A01G317400	Secretory carrier-associated membrane protein
trans	1A	151.66	3.97661	147.57	159.79	TraesCS3A01G319800	Eukaryotic aspartyl protease family protein
trans	1A	151.66	3.5954	147.57	159.79	TraesCS3A01G324300	Pentatricopeptide repeat-containing protein
trans	1A	151.66	3.48737	147.57	159.79	TraesCS3A01G324500	Pentatricopeptide repeat-containing protein
trans	1A	151.66	4.0623	147.57	159.79	TraesCS3A01G324900	Breast carcinoma-amplified sequence 3-like protein
trans	1A	151.66	5.05611	147.57	159.79	TraesCS3A01G328300	Protein CHLOROPLAST ENHANCING STRESS TOLERANCE, chloroplastic
trans	1A	151.66	4.45479	147.57	159.79	TraesCS3A01G328800	Metacaspase
trans	1A	151.66	3.794	147.57	159.79	TraesCS3A01G329400	MORC family CW-type zinc finger protein 4
trans	1A	151.66	4.76099	147.57	159.79	TraesCS3A01G332300	50S ribosomal protein L34
trans	1A	151.66	4.27856	147.57	159.79	TraesCS3A01G332400	MAR-binding filament-like protein 1-1 isoform 1
trans	1A	151.66	4.642	147.57	159.79	TraesCS3A01G333400	Ubiquitin-associated domain-containing protein 2
trans	1A	151.66	3.18265	147.57	159.79	TraesCS3A01G333900	Nbs-lrr resistance protein, putative
trans	1A	151.66	3.18069	147.57	159.79	TraesCS3A01G337300	ADP-ribosylation factor
trans	1A	151.66	4.30655	147.57	159.79	TraesCS3A01G338400	91A protein
trans	1A	151.66	4.0235	143.52	159.79	TraesCS3A01G338600	Cysteine synthase
trans	1A	151.66	3.35245	143.52	159.79	TraesCS3A01G341400	Auxin efflux carrier family protein-like
trans	1A	151.66	3.54008	105.23	159.79	TraesCS3A01G342000	Protein kinase-like
trans	1A	151.66	3.66856	147.57	159.79	TraesCS3A01G351500	Kinase family protein
trans	1A	151.66	4.25564	147.57	159.79	TraesCS3A01G355700	ABC transporter ATP-binding protein ARB1
trans	1A	151.66	4.08348	147.57	159.79	TraesCS3A01G362500	Multidrug resistance protein ABC transporter family protein
trans	1A	151.66	3.7669	143.52	159.79	TraesCS3A01G365700	Fructokinase-2
trans	1A	151.66	2.78176	138.26	159.79	TraesCS3A01G370800	Pentatricopeptide repeat-containing protein
trans	1A	151.66	3.69906	143.52	159.79	TraesCS3A01G372300	Dual specificity phosphatase
trans	1A	151.66	4.74185	143.52	159.79	TraesCS3A01G377700	NAC domain protein
trans	1A	151.66	3.59146	147.57	159.79	TraesCS3A01G385600	Serine hydroxymethyltransferase
trans	1A	151.66	5.46054	147.57	154.67	TraesCS3A01G386000	Ubiquitin-like domain-containing CTD phosphatase
trans	1A	151.66	3.3286	147.57	159.79	TraesCS3A01G393900	Nucleic acid-binding, OB-fold-like protein
trans	1A	151.66	3.82424	147.57	159.79	TraesCS3A01G395800	S-adenosyl-L-methionine-dependent methyltransferases superfamily protein
trans	1A	151.66	4.0827	147.57	159.79	TraesCS3A01G397500	Protein EFR3-like protein
trans	1A	151.66	3.73128	147.57	159.79	TraesCS3A01G398500	Calcium sensing receptor, chloroplastic
trans	1A	151.66	4.44347	147.57	159.79	TraesCS3A01G402200	Rhodanese domain-containing protein-like
trans	1A	151.66	3.31857	147.57	159.79	TraesCS3A01G403900	Protein root UVB sensitive 6
trans	1A	151.66	3.40599	143.52	161.8	TraesCS3A01G405500	DNA replication complex GINS protein SLD5
trans	1A	151.66	3.3948	147.57	159.79	TraesCS3A01G407200	NAD(P)H-quinone oxidoreductase subunit N
trans	1A	151.66	3.15414	147.57	159.79	TraesCS3A01G407700	F-box family protein
trans	1A	151.66	4.0672	142.31	159.79	TraesCS3A01G409200	Hexosyltransferase
trans	1A	151.66	3.74472	147.57	159.79	TraesCS3A01G411500	Jasmonate O-methyltransferase
trans	1A	151.66	3.33679	147.57	159.79	TraesCS3A01G412600	GPI transamidase component PIG-S
trans	1A	151.66	3.62521	147.57	159.79	TraesCS3A01G413800	TGF-beta-activated kinase 1 and MAP3K7-binding protein 2
trans	1A	151.66	3.70277	147.57	159.79	TraesCS3A01G414400	E3 ubiquitin-protein ligase RGLG2
trans	1A	151.66	2.71532	147.57	159.79	TraesCS3A01G418300	AT1G65230-like protein
trans	1A	151.66	4.37218	147.57	159.79	TraesCS3A01G418700	Nitrate transporter NRT1-2
trans	1A	151.66	4.82699	147.57	159.79	TraesCS3A01G421700	Ras family protein
trans	1A	151.66	3.42444	143.52	159.79	TraesCS3A01G426800	Acyl-[acyl-carrier-protein] desaturase
trans	1A	151.66	4.20406	147.57	159.79	TraesCS3A01G433000	Rhodanese-like domain-containing protein 4, chloroplastic
trans	1A	151.66	4.46355	147.57	159.79	TraesCS3A01G439000	YGL010w-like protein
trans	1A	151.66	3.47973	147.57	159.79	TraesCS3A01G439200	Kinase family protein
trans	1A	151.66	3.53129	147.57	159.79	TraesCS3A01G440200	Microfibrillar-associated protein 1
trans	1A	151.66	4.36019	142.31	159.79	TraesCS3A01G440800	glycosyltransferase family exostosin protein
trans	1A	151.66	3.97426	147.57	159.79	TraesCS3A01G442000	Auxin response factor
trans	1A	151.66	4.10384	147.57	159.79	TraesCS3A01G442100	Aspartokinase
trans	1A	151.66	4.11394	147.57	159.79	TraesCS3A01G443700	NAD(P)H dehydrogenase 18
trans	1A	151.66	3.45215	147.57	159.79	TraesCS3A01G446600	Potassium transporter
trans	1A	151.66	3.46785	147.57	161.8	TraesCS3A01G446700	Potassium transporter
trans	1A	151.66	4.37587	143.52	159.79	TraesCS3A01G447800	Beta-glucosidase, putative
trans	1A	151.66	3.65072	143.52	159.79	TraesCS3A01G448200	Beta-glucosidase, putative
trans	1A	151.66	3.99525	147.57	159.79	TraesCS3A01G450700	Nuclear transcription factor Y protein
trans	1A	151.66	3.48055	142.31	161.8	TraesCS3A01G457400	Cullin-1
trans	1A	151.66	3.31152	147.57	159.79	TraesCS3A01G463400	Kinase family protein
trans	1A	151.66	3.71254	147.57	159.79	TraesCS3A01G467900	CASP-like protein
trans	1A	151.66	3.27444	147.57	159.79	TraesCS3A01G473900	RNA binding protein
trans	1A	151.66	3.52745	147.57	159.79	TraesCS3A01G478500	Leucine-rich repeat receptor-like kinase
trans	1A	151.66	4.57464	147.57	159.79	TraesCS3A01G478700	Leucine-rich repeat receptor-like kinase
trans	1A	151.66	4.96286	147.57	159.79	TraesCS3A01G481000	Cytokinin oxidase/dehydrogenase
trans	1A	151.66	4.77145	147.57	154.67	TraesCS3A01G488600	7-dehydrocholesterol reductase
trans	1A	151.66	3.91449	147.57	159.79	TraesCS3A01G496400	Cellulose synthase-like protein
trans	1A	151.66	5.48889	147.57	159.79	TraesCS3A01G502300	NAD(P)H:plastoquinone dehydrogenase complex subunit O
trans	1A	151.66	5.11565	147.57	159.79	TraesCS3A01G503600	SWAP (Suppressor-of-White-APricot)/surp domain-containing protein / ubiquitin family protein
trans	1A	151.66	3.93549	147.57	159.79	TraesCS3A01G506200	Chlorophyllide a oxygenase, chloroplastic
trans	1A	151.66	4.81639	147.57	154.67	TraesCS3A01G509000	Thioredoxin-like protein
trans	1A	151.66	4.22264	147.57	159.79	TraesCS3A01G512900	Regulator of chromosome condensation (RCC1) family with FYVE zinc finger domain
trans	1A	151.66	3.94499	147.57	159.79	TraesCS3A01G520600	Bifunctional polymyxin resistance arnA protein
trans	1A	151.66	3.91824	147.57	159.79	TraesCS3A01G521300	U-box domain-containing protein
trans	1A	151.66	4.25252	142.31	159.79	TraesCS3A01G528900	Vacuolar-processing enzyme
trans	1A	151.66	3.26395	147.57	159.79	TraesCS3A01G532600	Cytochrome P450
trans	1A	151.66	3.49465	142.31	161.8	TraesCS3A01G535700	Vacuolar fusion protein MON1
trans	1A	151.66	3.57205	147.57	159.79	TraesCS3B01G018400	basic helix-loop-helix (bHLH) DNA-binding superfamily protein
trans	1A	151.66	4.59547	147.57	159.79	TraesCS3B01G018600	UDP-N-acetylmuramate--L-alanine ligase
trans	1A	151.66	3.5197	147.57	159.79	TraesCS3B01G026300	Benzyl alcohol O-benzoyltransferase
trans	1A	151.66	5.49418	147.57	159.79	TraesCS3B01G035900	Chaperone protein DnaK
trans	1A	151.66	3.72547	92.52	159.79	TraesCS3B01G037700	Ripening-related protein
trans	1A	151.66	5.43161	147.57	159.79	TraesCS3B01G038200	Ripening-related protein
trans	1A	151.66	3.58496	147.57	159.79	TraesCS3B01G039200	NBS-LRR disease resistance protein
trans	1A	151.66	3.60966	147.57	159.79	TraesCS3B01G045400	Aldo-keto reductase
trans	1A	151.66	3.42788	147.57	159.79	TraesCS3B01G046100	Delta(7)-sterol-C5(6)-desaturase
trans	1A	151.66	4.52819	147.57	159.79	TraesCS3B01G048100	Mediator of RNA polymerase II transcription subunit 22
trans	1A	151.66	3.32585	105.23	159.79	TraesCS3B01G055900	Receptor-like kinase
trans	1A	151.66	4.20345	147.57	159.79	TraesCS3B01G077100	Mediator of RNA polymerase II transcription subunit 9
trans	1A	151.66	4.96577	147.57	154.67	TraesCS3B01G077900	Soluble inorganic pyrophosphatase
trans	1A	151.66	5.85913	147.57	159.79	TraesCS3B01G087400	Triosephosphate isomerase
trans	1A	151.66	4.18802	147.57	159.79	TraesCS3B01G097800	Shikimate kinase family protein
trans	1A	151.66	3.35626	147.57	154.67	TraesCS3B01G098800	RNA recognition motif-containing family protein
trans	1A	151.66	3.35065	147.57	160.8	TraesCS3B01G102500	Cysteine synthase
trans	1A	151.66	3.30728	105.23	159.79	TraesCS3B01G104900	DUF674 family protein
trans	1A	151.66	3.76426	143.52	161.8	TraesCS3B01G108100	Proline-rich receptor-like kinase, putative (DUF1421)
trans	1A	151.66	4.56487	147.57	159.79	TraesCS3B01G110500	Receptor protein kinase, putative
trans	1A	151.66	5.10914	147.57	159.79	TraesCS3B01G112000	Kinase interacting (KIP1-like) family protein
trans	1A	151.66	3.96234	147.57	159.79	TraesCS3B01G113000	Proactivator polypeptide-like protein 1
trans	1A	151.66	3.2503	142.31	159.79	TraesCS3B01G113400	RNA-binding (RRM/RBD/RNP motifs) family protein
trans	1A	151.66	4.82484	147.57	159.79	TraesCS3B01G113800	Carboxymethylenebutenolidase-like protein
trans	1A	151.66	4.64753	147.57	159.79	TraesCS3B01G116700	Protein phosphatase 2C
trans	1A	151.66	4.51283	147.57	159.79	TraesCS3B01G119500	Lectin receptor kinase
trans	1A	151.66	3.92505	147.57	159.79	TraesCS3B01G120600	RING/U-box superfamily protein
trans	1A	151.66	4.47309	147.57	159.79	TraesCS3B01G121000	Mini-ribonuclease 3
trans	1A	151.66	3.7968	147.57	159.79	TraesCS3B01G124800	F-box family protein
trans	1A	151.66	5.24301	147.57	159.79	TraesCS3B01G126700	Tuftelin interacting protein 11 domain containing protein
trans	1A	151.66	3.21197	147.57	159.79	TraesCS3B01G127200	Profilin
trans	1A	151.66	3.84979	147.57	159.79	TraesCS3B01G129800	Protein TWIN LOV 1
trans	1A	151.66	3.68246	142.31	159.79	TraesCS3B01G135000	Choline/ethanolamine kinase
trans	1A	151.66	3.71224	147.57	159.79	TraesCS3B01G137800	Enhancer of polycomb-like protein
trans	1A	151.66	4.29663	147.57	159.79	TraesCS3B01G139600	RING/U-box superfamily protein
trans	1A	151.66	3.9168	147.57	159.79	TraesCS3B01G144400	Glycosyltransferase
trans	1A	151.66	3.67274	147.57	159.79	TraesCS3B01G144800	Glycosyltransferase
trans	1A	151.66	5.32126	147.57	159.79	TraesCS3B01G147000	Acyl-protein thioesterase 2
trans	1A	151.66	4.10808	147.57	159.79	TraesCS3B01G154800	Rho termination factor, putative
trans	1A	151.66	3.59993	147.57	159.79	TraesCS3B01G154900	Pentatricopeptide repeat-containing protein
trans	1A	151.66	4.15329	147.57	159.79	TraesCS3B01G164100	Transcription factor GTE4
trans	1A	151.66	4.62276	147.57	159.79	TraesCS3B01G168400	Double-strand break repair protein MRE11
trans	1A	151.66	2.97265	143.52	159.79	TraesCS3B01G168900	Peptide-N4-(N-acetyl-beta-glucosaminyl)asparagine amidase A
trans	1A	151.66	3.28671	147.57	159.79	TraesCS3B01G170300	Heme transporter BhuA
trans	1A	151.66	4.02797	147.57	159.79	TraesCS3B01G194400	Leucine--tRNA ligase
trans	1A	151.66	3.79604	147.57	159.79	TraesCS3B01G196000	Optic atrophy 3 protein (OPA3)
trans	1A	151.66	3.6231	147.57	159.79	TraesCS3B01G197500	cAMP-regulated phosphoprotein-like protein
trans	1A	151.66	3.5818	147.57	159.79	TraesCS3B01G200800	Protein TRIGALACTOSYLDIACYLGLYCEROL 4, chloroplastic
trans	1A	151.66	3.64115	147.57	159.79	TraesCS3B01G201500	LIM domain and RING finger protein
trans	1A	151.66	3.72747	147.57	160.8	TraesCS3B01G207500	Transcription factor Pur-alpha 1
trans	1A	151.66	3.62568	142.31	159.79	TraesCS3B01G208500	Inositol-1-monophosphatase
trans	1A	151.66	5.54504	143.52	154.67	TraesCS3B01G218200	Phosphoribosyl-AMP cyclohydrolase
trans	1A	151.66	4.0522	147.57	159.79	TraesCS3B01G219400	50S ribosomal 5, chloroplastic
trans	1A	151.66	3.79726	147.57	159.79	TraesCS3B01G222400	CRS2-associated factor 1, chloroplastic
trans	1A	151.66	3.75299	147.57	159.79	TraesCS3B01G224000	2,3,4,5-tetrahydropyridine-2,6-dicarboxylate N-acetyltransferase
trans	1A	151.66	4.44389	147.57	159.79	TraesCS3B01G224200	Sec-independent protein translocase protein TatC
trans	1A	151.66	3.39145	147.57	159.79	TraesCS3B01G229900	Ubiquitin fusion degradation protein 1-like protein
trans	1A	151.66	3.61427	142.31	159.79	TraesCS3B01G230600	2-oxoglutarate (2OG) and Fe(II)-dependent oxygenase superfamily protein
trans	1A	151.66	4.32857	147.57	159.79	TraesCS3B01G240500	transmembrane protein, putative (DUF1118)
trans	1A	151.66	3.44073	147.57	159.79	TraesCS3B01G242400	One-helix-protein 2
trans	1A	151.66	3.48015	142.31	159.79	TraesCS3B01G245000	Mitochondrial ATP synthase g subunit family protein
trans	1A	151.66	4.11306	147.57	159.79	TraesCS3B01G248400	Pleiotropic drug resistance ABC transporter
trans	1A	151.66	4.67637	147.57	159.79	TraesCS3B01G249800	DUF1644 family protein
trans	1A	151.66	3.99823	147.57	159.79	TraesCS3B01G253000	Pectin lyase-like superfamily protein
trans	1A	151.66	3.29409	147.57	159.79	TraesCS3B01G258600	Polygalacturonase
trans	1A	151.66	3.38055	147.57	159.79	TraesCS3B01G262600	ADP,ATP carrier protein
trans	1A	151.66	5.59493	147.57	159.79	TraesCS3B01G265000	Malate dehydrogenase
trans	1A	151.66	4.56007	147.57	154.67	TraesCS3B01G267400	V-type proton ATPase subunit E
trans	1A	151.66	4.0348	147.57	159.79	TraesCS3B01G268900	50S ribosomal protein L7/L12
trans	1A	151.66	4.52213	147.57	159.79	TraesCS3B01G269400	Pterin-4-alpha-carbinolamine dehydratase
trans	1A	151.66	5.68988	147.57	159.79	TraesCS3B01G274100	Callose synthase-like protein
trans	1A	151.66	3.35986	147.57	159.79	TraesCS3B01G274400	RING/FYVE/PHD zinc finger superfamily protein
trans	1A	151.66	3.30699	147.57	159.79	TraesCS3B01G276600	Outer mitochondrial membrane protein porin
trans	1A	151.66	3.35607	133.74	159.79	TraesCS3B01G277300	WRKY transcription factor
trans	1A	151.66	3.3214	147.57	159.79	TraesCS3B01G279900	Mitochondrial processing peptidase-like
trans	1A	151.66	3.33042	147.57	159.79	TraesCS3B01G284600	Regulator of Vps4 activity in the MVB pathway protein
trans	1A	151.66	3.72679	147.57	159.79	TraesCS3B01G287200	Bidirectional sugar transporter SWEET
trans	1A	151.66	4.43626	147.57	159.79	TraesCS3B01G287600	Argonaute protein
trans	1A	151.66	3.49292	105.23	159.79	TraesCS3B01G288000	AWPM-19-like membrane family protein
trans	1A	151.66	3.55496	147.57	159.79	TraesCS3B01G290300	ABC transporter B family protein
trans	1A	151.66	6.32966	147.57	154.67	TraesCS3B01G291700	Methyltransferase
trans	1A	151.66	3.59918	147.57	159.79	TraesCS3B01G295000	Receptor-like kinase
trans	1A	151.66	4.19629	147.57	159.79	TraesCS3B01G295600	Receptor-like kinase
trans	1A	151.66	5.21949	147.57	159.79	TraesCS3B01G299300	Glycerate kinase
trans	1A	151.66	3.25302	147.57	159.79	TraesCS3B01G304100	Peroxiredoxin
trans	1A	151.66	3.59673	87.32	159.79	TraesCS3B01G305600	Katanin p60 ATPase-containing subunit, putative
trans	1A	151.66	4.53805	147.57	159.79	TraesCS3B01G306000	50S ribosomal protein L13
trans	1A	151.66	3.58525	147.57	159.79	TraesCS3B01G306500	Protein kinase, putative
trans	1A	151.66	3.8653	143.52	159.79	TraesCS3B01G310900	Glutamate carboxypeptidase 2
trans	1A	151.66	3.85574	147.57	159.79	TraesCS3B01G312700	Farnesyl-protein transferase beta subunit
trans	1A	151.66	3.65777	147.57	159.79	TraesCS3B01G315300	Ubiquitin domain-containing protein
trans	1A	151.66	3.58154	147.57	159.79	TraesCS3B01G316500	Non-specific serine/threonine protein kinase
trans	1A	151.66	3.37809	147.57	159.79	TraesCS3B01G321100	NBS-LRR-like resistance protein
trans	1A	151.66	4.22856	147.57	159.79	TraesCS3B01G323900	Trehalose-6-phosphate synthase 6
trans	1A	151.66	3.49149	147.57	159.79	TraesCS3B01G324300	Ras-related protein, expressed
trans	1A	151.66	3.66118	147.57	159.79	TraesCS3B01G331500	Abl interactor 1
trans	1A	151.66	5.62958	147.57	159.79	TraesCS3B01G331600	Protein curvature thylakoid chloroplastic-like
trans	1A	151.66	4.26026	147.57	159.79	TraesCS3B01G335000	Heat shock protein HspQ
trans	1A	151.66	4.07963	147.57	160.8	TraesCS3B01G335100	Glutamate 5-kinase
trans	1A	151.66	3.32096	147.57	159.79	TraesCS3B01G339600	Peroxidase
trans	1A	151.66	3.964	147.57	159.79	TraesCS3B01G346500	Eukaryotic aspartyl protease family protein
trans	1A	151.66	3.47923	147.57	159.79	TraesCS3B01G349100	Secretory carrier-associated membrane protein
trans	1A	151.66	4.85638	147.57	159.79	TraesCS3B01G351400	Protein CyaY
trans	1A	151.66	4.58155	147.57	159.79	TraesCS3B01G353500	Pentatricopeptide repeat-containing protein
trans	1A	151.66	3.60416	147.57	159.79	TraesCS3B01G353900	Breast carcinoma-amplified sequence 3-like protein
trans	1A	151.66	3.37578	143.52	159.79	TraesCS3B01G354400	Disease resistance protein (NBS-LRR class) family
trans	1A	151.66	4.84221	147.57	159.79	TraesCS3B01G358300	Protein CHLOROPLAST ENHANCING STRESS TOLERANCE, chloroplastic
trans	1A	151.66	3.63012	147.57	159.79	TraesCS3B01G362100	50S ribosomal protein L34
trans	1A	151.66	4.76207	147.57	159.79	TraesCS3B01G365500	Dehydrogenase-like protein
trans	1A	151.66	4.09589	147.57	159.79	TraesCS3B01G368600	ADP-ribosylation factor
trans	1A	151.66	3.52895	147.57	159.79	TraesCS3B01G370000	91A protein
trans	1A	151.66	3.49523	142.31	159.79	TraesCS3B01G370300	Glycerophosphodiester phosphodiesterase
trans	1A	151.66	3.25669	105.23	160.8	TraesCS3B01G375500	Immediate-early protein RSP40
trans	1A	151.66	3.77508	147.57	159.79	TraesCS3B01G377100	2-oxoglutarate (2OG) and Fe(II)-dependent oxygenase superfamily protein, putative
trans	1A	151.66	3.55197	143.52	159.79	TraesCS3B01G379700	Protein RETICULATA, chloroplastic
trans	1A	151.66	4.5114	147.57	159.79	TraesCS3B01G384400	CTD small phosphatase-like protein
trans	1A	151.66	3.89325	147.57	159.79	TraesCS3B01G384800	Carboxypeptidase
trans	1A	151.66	4.00417	147.57	159.79	TraesCS3B01G388100	UDP-glucuronate decarboxylase protein 1
trans	1A	151.66	4.28054	147.57	159.79	TraesCS3B01G388600	ABC transporter ATP-binding protein ARB1
trans	1A	151.66	4.23296	147.57	159.79	TraesCS3B01G389200	Coatomer subunit zeta
trans	1A	151.66	4.10387	147.57	159.79	TraesCS3B01G391400	Hydroxyproline-rich glycoprotein-like
trans	1A	151.66	3.67013	147.57	159.79	TraesCS3B01G395400	Mannose-1-phosphate guanyltransferase 1
trans	1A	151.66	4.39241	147.57	159.79	TraesCS3B01G398200	Phosphate transporter
trans	1A	151.66	3.43961	147.57	159.79	TraesCS3B01G398300	Fructose-1,6-bisphosphatase class 1
trans	1A	151.66	3.76985	147.57	159.79	TraesCS3B01G403900	F-box protein
trans	1A	151.66	3.83221	147.57	159.79	TraesCS3B01G405800	Leucine-rich repeat (LRR) family protein
trans	1A	151.66	4.01042	147.57	159.79	TraesCS3B01G407300	Breast cancer susceptibility1, putative isoform 2
trans	1A	151.66	3.5329	143.52	159.79	TraesCS3B01G410500	NAC domain-containing protein
trans	1A	151.66	4.1667	147.57	159.79	TraesCS3B01G417800	Serine hydroxymethyltransferase
trans	1A	151.66	3.72996	147.57	159.79	TraesCS3B01G419900	PHD finger protein
trans	1A	151.66	3.51268	147.57	159.79	TraesCS3B01G422200	U-box domain-containing protein
trans	1A	151.66	3.32169	147.57	159.79	TraesCS3B01G423300	RING finger protein
trans	1A	151.66	4.71989	147.57	159.79	TraesCS3B01G429100	chlorophyll a-b binding protein 6
trans	1A	151.66	3.56737	147.57	159.79	TraesCS3B01G429400	Protein EFR3-like protein
trans	1A	151.66	3.52493	147.57	159.79	TraesCS3B01G430300	Ribonuclease
trans	1A	151.66	4.4546	147.57	159.79	TraesCS3B01G430900	Calcium sensing receptor, chloroplastic
trans	1A	151.66	3.95613	147.57	159.79	TraesCS3B01G432200	Thioredoxin-like protein
trans	1A	151.66	4.53041	147.57	159.79	TraesCS3B01G432600	Trigger factor
trans	1A	151.66	5.83421	147.57	159.79	TraesCS3B01G435600	Rhodanese domain-containing protein-like
trans	1A	151.66	5.79212	147.57	159.79	TraesCS3B01G439000	TVP38/TMEM64 family membrane protein
trans	1A	151.66	3.30499	147.57	159.79	TraesCS3B01G440600	F-box family protein
trans	1A	151.66	3.77603	147.57	159.79	TraesCS3B01G441100	Amino acid permease
trans	1A	151.66	4.36088	147.57	159.79	TraesCS3B01G441600	GRAS family transcription factor
trans	1A	151.66	4.17688	142.31	159.79	TraesCS3B01G442000	Membrane-associated 30 kDa protein, chloroplastic
trans	1A	151.66	3.34076	147.57	159.79	TraesCS3B01G442600	F-box domain containing protein-like
trans	1A	151.66	3.86129	147.57	159.79	TraesCS3B01G449200	E3 ubiquitin-protein ligase RGLG2
trans	1A	151.66	3.36786	147.57	159.79	TraesCS3B01G461900	RING/U-box superfamily protein
trans	1A	151.66	3.63461	143.52	159.79	TraesCS3B01G463000	Acyl-[acyl-carrier-protein] desaturase
trans	1A	151.66	3.34301	147.57	159.79	TraesCS3B01G470200	Stress enhanced protein 1, chloroplastic
trans	1A	151.66	4.01508	147.57	159.79	TraesCS3B01G474300	Microfibrillar-associated protein 1
trans	1A	151.66	4.74076	143.52	159.79	TraesCS3B01G475400	Heavy metal transport/detoxification superfamily protein, putative
trans	1A	151.66	3.71719	147.57	159.79	TraesCS3B01G475800	Auxin response factor
trans	1A	151.66	4.0195	147.57	159.79	TraesCS3B01G477300	NAD(P)H dehydrogenase 18
trans	1A	151.66	3.37945	147.57	159.79	TraesCS3B01G481800	Potassium transporter
trans	1A	151.66	3.27029	143.52	159.79	TraesCS3B01G484500	Alcohol dehydrogenase, putative
trans	1A	151.66	3.67859	147.57	159.79	TraesCS3B01G486100	Acetolactate synthase
trans	1A	151.66	3.45836	142.31	159.79	TraesCS3B01G492100	F-box protein
trans	1A	151.66	3.40605	147.57	159.79	TraesCS3B01G497300	Cullin-1
trans	1A	151.66	2.50304	133.74	161.8	TraesCS3B01G518800	Sugar transporter, putative
trans	1A	151.66	2.95672	143.52	161.8	TraesCS3B01G520200	Serpin family protein
trans	1A	151.66	4.04096	147.57	159.79	TraesCS3B01G536500	7-dehydrocholesterol reductase
trans	1A	151.66	4.92238	147.57	159.79	TraesCS3B01G559300	Retrovirus-related Pol polyprotein from transposon TNT 1-94
trans	1A	151.66	3.92749	147.57	159.79	TraesCS3B01G562500	Protein DETOXIFICATION
trans	1A	151.66	3.85886	147.57	159.79	TraesCS3B01G562600	F-box family protein
trans	1A	151.66	4.07936	147.57	159.79	TraesCS3B01G566000	NAD(P)H:plastoquinone dehydrogenase complex subunit O
trans	1A	151.66	5.00757	147.57	159.79	TraesCS3B01G566900	SWAP (Suppressor-of-White-APricot)/surp domain-containing protein / ubiquitin family protein
trans	1A	151.66	4.42172	147.57	159.79	TraesCS3B01G579400	MACPF domain-containing protein
trans	1A	151.66	3.73425	147.57	159.79	TraesCS3B01G581600	Regulator of chromosome condensation (RCC1) family with FYVE zinc finger domain
trans	1A	151.66	4.19428	147.57	159.79	TraesCS3B01G589600	Methionine aminopeptidase 2
trans	1A	151.66	3.33789	147.57	159.79	TraesCS3B01G590000	Bifunctional polymyxin resistance arnA protein
trans	1A	151.66	4.06337	147.57	159.79	TraesCS3B01G591000	U-box domain-containing protein
trans	1A	151.66	4.81641	147.57	159.79	TraesCS3B01G595200	RING/U-box superfamily protein
trans	1A	151.66	4.21336	147.57	159.79	TraesCS3B01G602700	Protein kinase-like protein
trans	1A	151.66	3.28119	143.52	159.79	TraesCS3B01G604000	Protein phosphatase 2C family protein
trans	1A	151.66	4.12399	147.57	159.79	TraesCS3D01G019000	ABC transporter G family member
trans	1A	151.66	5.01334	147.57	159.79	TraesCS3D01G022300	APOLLO
trans	1A	151.66	4.7796	143.52	159.79	TraesCS3D01G024700	Cytochrome P450, putative, expressed
trans	1A	151.66	3.46819	87.32	159.79	TraesCS3D01G025200	Protein kinase, putative, expressed
trans	1A	151.66	4.86113	147.57	159.79	TraesCS3D01G033000	DUF3326 family protein
trans	1A	151.66	3.61632	147.57	159.79	TraesCS3D01G037200	C2 domain containing protein
trans	1A	151.66	3.33562	143.52	159.79	TraesCS3D01G038500	Tryptophan synthase alpha chain
trans	1A	151.66	3.86482	147.57	159.79	TraesCS3D01G041900	Delta(7)-sterol-C5(6)-desaturase
trans	1A	151.66	3.88554	147.57	159.79	TraesCS3D01G046000	Protein kinase family protein
trans	1A	151.66	3.31143	92.52	159.79	TraesCS3D01G048500	Receptor-like kinase
trans	1A	151.66	4.53885	147.57	159.79	TraesCS3D01G060100	transmembrane protein
trans	1A	151.66	3.55198	143.52	159.79	TraesCS3D01G064800	Receptor-like protein kinase
trans	1A	151.66	4.14743	138.26	159.79	TraesCS3D01G065700	Polymerase acidic protein
trans	1A	151.66	6.25938	147.57	159.79	TraesCS3D01G073000	Triosephosphate isomerase
trans	1A	151.66	4.64806	147.57	159.79	TraesCS3D01G075700	HSP20-like chaperones superfamily protein
trans	1A	151.66	3.56082	147.57	159.79	TraesCS3D01G083400	Shikimate kinase family protein
trans	1A	151.66	3.4491	92.52	159.79	TraesCS3D01G086500	transmembrane protein
trans	1A	151.66	3.25122	147.57	159.79	TraesCS3D01G093200	Proline-rich receptor-like kinase, putative (DUF1421)
trans	1A	151.66	3.4126	147.57	159.79	TraesCS3D01G097000	Kinase family protein
trans	1A	151.66	4.07475	138.26	159.79	TraesCS3D01G102700	MADS box transcription factor
trans	1A	151.66	4.11039	147.57	159.79	TraesCS3D01G105900	Mini-ribonuclease 3
trans	1A	151.66	4.16144	147.57	159.79	TraesCS3D01G110900	F-box domain containing protein
trans	1A	151.66	4.44593	143.52	159.79	TraesCS3D01G113100	Protein TWIN LOV 1
trans	1A	151.66	4.64596	147.57	159.79	TraesCS3D01G114100	Phosducin, thioredoxin-like domain-containing protein
trans	1A	151.66	3.67675	147.57	159.79	TraesCS3D01G118700	TSL-kinase interacting 1-like protein
trans	1A	151.66	4.23863	147.57	159.79	TraesCS3D01G122200	RING/U-box superfamily protein
trans	1A	151.66	3.26039	147.57	159.79	TraesCS3D01G126400	Glycosyltransferase
trans	1A	151.66	3.23051	143.52	159.79	TraesCS3D01G126500	Glycosyltransferase
trans	1A	151.66	4.19369	143.52	159.79	TraesCS3D01G128400	O-fucosyltransferase family protein
trans	1A	151.66	4.44774	147.57	159.79	TraesCS3D01G128800	Acyl-protein thioesterase 2
trans	1A	151.66	4.26797	147.57	159.79	TraesCS3D01G131200	Triose phosphate/phosphate translocator, chloroplastic
trans	1A	151.66	3.8736	143.52	159.79	TraesCS3D01G133100	Glutathione S-transferase
trans	1A	151.66	3.36765	147.57	159.79	TraesCS3D01G135900	Carboxypeptidase
trans	1A	151.66	4.23595	143.52	159.79	TraesCS3D01G145200	7-cyano-7-deazaguanine synthase
trans	1A	151.66	3.77294	147.57	159.79	TraesCS3D01G146800	GDSL esterase/lipase
trans	1A	151.66	3.66387	147.57	159.79	TraesCS3D01G148400	Phospho-N-acetylmuramoyl-pentapeptide-transferase-like protein
trans	1A	151.66	3.50266	147.57	159.79	TraesCS3D01G153500	helicase with zinc finger protein
trans	1A	151.66	3.9593	147.57	159.79	TraesCS3D01G155400	V-type proton ATPase subunit E
trans	1A	151.66	4.65835	143.52	159.79	TraesCS3D01G158700	Trafficking protein particle complex subunit-like protein
trans	1A	151.66	3.93897	147.57	159.79	TraesCS3D01G167100	Beta-amylase
trans	1A	151.66	3.52261	147.57	159.79	TraesCS3D01G169600	Leucine--tRNA ligase
trans	1A	151.66	3.91758	143.52	159.79	TraesCS3D01G171500	D-aminoacyl-tRNA deacylase
trans	1A	151.66	4.51585	147.57	159.79	TraesCS3D01G172900	Carboxypeptidase
trans	1A	151.66	3.40123	147.57	159.79	TraesCS3D01G176900	LIM domain and RING finger protein
trans	1A	151.66	4.22938	147.57	159.79	TraesCS3D01G179300	ADP-ribosylation factor family protein
trans	1A	151.66	3.37492	147.57	159.79	TraesCS3D01G183900	NAC domain protein,
trans	1A	151.66	5.34233	147.57	159.79	TraesCS3D01G184000	Inositol-1-monophosphatase
trans	1A	151.66	4.42203	147.57	159.79	TraesCS3D01G184600	Replication protein A 14 kDa subunit B
trans	1A	151.66	3.39913	143.52	159.79	TraesCS3D01G187000	Phenazine biosynthesis PhzC/PhzF protein
trans	1A	151.66	5.42009	143.52	159.79	TraesCS3D01G187600	Peroxiredoxin, putative
trans	1A	151.66	4.31596	147.57	159.79	TraesCS3D01G191100	ATP-dependent Clp protease proteolytic subunit
trans	1A	151.66	3.62709	147.57	159.79	TraesCS3D01G193200	Phospholipid-transporting ATPase
trans	1A	151.66	4.79611	147.57	159.79	TraesCS3D01G193300	Glycosyl hydrolase
trans	1A	151.66	4.94001	147.57	159.79	TraesCS3D01G196200	ADP-ribosylation factor family protein
trans	1A	151.66	3.99015	147.57	159.79	TraesCS3D01G197400	Sec-independent protein translocase protein TatC
trans	1A	151.66	3.52984	147.57	159.79	TraesCS3D01G199300	Serine/threonine-protein phosphatase
trans	1A	151.66	3.69655	147.57	159.79	TraesCS3D01G201900	Ubiquitin fusion degradation protein 1-like protein
trans	1A	151.66	3.96969	147.57	159.79	TraesCS3D01G205000	Peptide deformylase
trans	1A	151.66	5.29041	147.57	159.79	TraesCS3D01G206900	Oxidoreductase/transition metal ion-binding protein
trans	1A	151.66	3.43469	92.52	159.79	TraesCS3D01G208800	DUF3511 domain protein
trans	1A	151.66	4.64994	147.57	159.79	TraesCS3D01G210300	3-hydroxyisobutyrate dehydrogenase, putative
trans	1A	151.66	3.51627	147.57	159.79	TraesCS3D01G214600	One-helix protein
trans	1A	151.66	5.20402	147.57	154.67	TraesCS3D01G215200	senescence-associated family protein, putative (DUF581)
trans	1A	151.66	3.25741	147.57	159.79	TraesCS3D01G216500	F-box/RNI-like superfamily protein
trans	1A	151.66	3.2417	147.57	160.8	TraesCS3D01G223800	Peptide deformylase
trans	1A	151.66	4.26269	147.57	159.79	TraesCS3D01G226000	Cytochrome P450
trans	1A	151.66	4.33633	147.57	159.79	TraesCS3D01G228800	Uroporphyrinogen decarboxylase
trans	1A	151.66	4.94452	147.57	159.79	TraesCS3D01G229800	Chitinase domain-containing protein 1
trans	1A	151.66	4.40309	147.57	159.79	TraesCS3D01G230000	Pectin lyase-like superfamily protein
trans	1A	151.66	4.29892	147.57	159.79	TraesCS3D01G230600	Aldo/keto reductase family oxidoreductase
trans	1A	151.66	3.98725	147.57	159.79	TraesCS3D01G232300	RNA binding protein
trans	1A	151.66	4.11147	147.57	159.79	TraesCS3D01G233100	DUF1644 family protein
trans	1A	151.66	4.33919	147.57	159.79	TraesCS3D01G234400	Pleiotropic drug resistance ABC transporter
trans	1A	151.66	4.58146	147.57	159.79	TraesCS3D01G236200	Malate dehydrogenase
trans	1A	151.66	4.68905	147.57	159.79	TraesCS3D01G239100	V-type proton ATPase subunit E
trans	1A	151.66	4.12539	143.52	159.79	TraesCS3D01G241500	Pterin-4-alpha-carbinolamine dehydratase
trans	1A	151.66	3.87149	147.57	159.79	TraesCS3D01G244100	Hydroxyacylglutathione hydrolase
trans	1A	151.66	4.66042	147.57	159.79	TraesCS3D01G246000	Callose synthase-like protein
trans	1A	151.66	3.47516	147.57	159.79	TraesCS3D01G250600	Glycine dehydrogenase decarboxylating protein
trans	1A	151.66	3.78796	147.57	159.79	TraesCS3D01G254000	transmembrane protein
trans	1A	151.66	4.99129	143.52	159.79	TraesCS3D01G255200	Farnesyl diphosphate synthase
trans	1A	151.66	4.03905	147.57	159.79	TraesCS3D01G256100	Bidirectional sugar transporter SWEET
trans	1A	151.66	3.82168	147.57	159.79	TraesCS3D01G257500	ABC transporter B family protein
trans	1A	151.66	3.55137	147.57	159.79	TraesCS3D01G257900	ABC transporter B family protein
trans	1A	151.66	4.07309	147.57	159.79	TraesCS3D01G258000	GDSL esterase/lipase
trans	1A	151.66	6.39166	147.57	154.67	TraesCS3D01G258900	Methyltransferase
trans	1A	151.66	3.65783	147.57	159.79	TraesCS3D01G259000	ENTH/ANTH/VHS superfamily protein
trans	1A	151.66	4.08305	147.57	159.79	TraesCS3D01G261800	Receptor-like kinase
trans	1A	151.66	4.32732	147.57	159.79	TraesCS3D01G262200	Wall-associated receptor-like kinase
trans	1A	151.66	3.83521	147.57	159.79	TraesCS3D01G264800	ATP synthase subunit beta
trans	1A	151.66	5.1765	147.57	154.67	TraesCS3D01G267600	Polyketide cyclase / dehydrase and lipid transport protein
trans	1A	151.66	5.96938	147.57	159.79	TraesCS3D01G268700	30S ribosomal protein S20
trans	1A	151.66	3.33121	126.66	159.79	TraesCS3D01G270100	Peroxiredoxin
trans	1A	151.66	3.40169	147.57	159.79	TraesCS3D01G270300	Receptor protein kinase, putative
trans	1A	151.66	4.16006	147.57	159.79	TraesCS3D01G276900	Glutamate carboxypeptidase 2
trans	1A	151.66	3.69844	147.57	159.79	TraesCS3D01G281100	GTP-binding protein
trans	1A	151.66	4.6705	143.52	159.79	TraesCS3D01G281600	Ubiquitin domain-containing protein
trans	1A	151.66	3.29312	147.57	159.79	TraesCS3D01G289000	Heat shock transcription factor
trans	1A	151.66	4.82596	147.57	159.79	TraesCS3D01G289100	Trehalose-6-phosphate synthase 6
trans	1A	151.66	3.23581	143.52	159.79	TraesCS3D01G289300	Nucleotide/sugar transporter family protein
trans	1A	151.66	3.79724	147.57	159.79	TraesCS3D01G289400	Ras-related protein, expressed
trans	1A	151.66	3.87055	147.57	159.79	TraesCS3D01G291500	ATP synthase subunit epsilon, mitochondrial
trans	1A	151.66	3.70354	147.57	159.79	TraesCS3D01G291800	Optic atrophy 3 protein (OPA3)
trans	1A	151.66	3.47839	147.57	159.79	TraesCS3D01G292100	Auxin response factor
trans	1A	151.66	6.39553	147.57	154.67	TraesCS3D01G294300	Calcyclin-binding protein
trans	1A	151.66	4.15572	147.57	159.79	TraesCS3D01G296800	ABIL1-like protein
trans	1A	151.66	4.24474	147.57	159.79	TraesCS3D01G296900	Protein curvature thylakoid chloroplastic-like
trans	1A	151.66	4.14963	147.57	159.79	TraesCS3D01G300700	Acetamidase/formamidase, putative
trans	1A	151.66	3.3107	147.57	159.79	TraesCS3D01G302600	Lysosomal Pro-X carboxypeptidase
trans	1A	151.66	3.68868	105.23	159.79	TraesCS3D01G302900	Regulatory protein NPR1
trans	1A	151.66	3.52834	147.57	159.79	TraesCS3D01G304900	O-acyltransferase WSD1
trans	1A	151.66	5.05231	147.57	159.79	TraesCS3D01G306000	F-box family protein-like
trans	1A	151.66	4.93435	147.57	159.79	TraesCS3D01G306200	ATP-binding ABC transporter
trans	1A	151.66	3.66775	147.57	159.79	TraesCS3D01G308100	Coenzyme Q-binding protein COQ10, mitochondrial
trans	1A	151.66	3.71005	147.57	159.79	TraesCS3D01G315700	Diacylglycerol kinase
trans	1A	151.66	3.84471	104.22	160.8	TraesCS3D01G315800	DNA cross-link repair protein
trans	1A	151.66	3.71584	147.57	159.79	TraesCS3D01G317700	Pentatricopeptide repeat-containing protein
trans	1A	151.66	3.43502	147.57	159.79	TraesCS3D01G317800	Pentatricopeptide repeat-containing protein
trans	1A	151.66	3.66809	147.57	159.79	TraesCS3D01G318200	Breast carcinoma-amplified sequence 3-like protein
trans	1A	151.66	3.63915	147.57	159.79	TraesCS3D01G322600	Metacaspase
trans	1A	151.66	4.35623	147.57	159.79	TraesCS3D01G325800	50S ribosomal protein L34
trans	1A	151.66	4.00401	147.57	159.79	TraesCS3D01G329500	p0432B10.2 protein
trans	1A	151.66	4.38133	147.57	159.79	TraesCS3D01G330500	ADP-ribosylation factor
trans	1A	151.66	3.66358	147.57	159.79	TraesCS3D01G331900	91A protein
trans	1A	151.66	3.69953	147.57	159.79	TraesCS3D01G335700	Receptor protein kinase, putative
trans	1A	151.66	3.60051	147.57	159.79	TraesCS3D01G337900	Kinase family protein
trans	1A	151.66	3.81413	142.31	159.79	TraesCS3D01G339800	Non-specific serine/threonine protein kinase
trans	1A	151.66	3.64975	147.57	159.79	TraesCS3D01G343800	UPF0051 protein ABCI8
trans	1A	151.66	4.03616	147.57	159.79	TraesCS3D01G345900	CTD small phosphatase-like protein
trans	1A	151.66	3.36371	147.57	159.79	TraesCS3D01G347900	Respiratory burst oxidase-like protein
trans	1A	151.66	3.64622	147.57	159.79	TraesCS3D01G348400	ABC transporter G family member
trans	1A	151.66	4.16878	147.57	159.79	TraesCS3D01G349700	ABC transporter ATP-binding protein ARB1
trans	1A	151.66	3.3762	147.57	159.79	TraesCS3D01G350400	Coatomer subunit zeta
trans	1A	151.66	3.82877	147.57	159.79	TraesCS3D01G352900	Hydroxyproline-rich glycoprotein-like
trans	1A	151.66	4.03564	147.57	159.79	TraesCS3D01G358800	Fructokinase-2
trans	1A	151.66	3.69901	147.57	159.79	TraesCS3D01G360100	Ethanolamine-phosphate cytidylyltransferase
trans	1A	151.66	5.00585	147.57	154.67	TraesCS3D01G362700	ABC transporter B family-like protein
trans	1A	151.66	3.76153	147.57	159.79	TraesCS3D01G362900	RNA polymerase II C-terminal domain phosphatase-like protein 2
trans	1A	151.66	4.46583	147.57	159.79	TraesCS3D01G378400	5'-3' exonuclease
trans	1A	151.66	4.19818	147.57	159.79	TraesCS3D01G378700	Serine hydroxymethyltransferase
trans	1A	151.66	4.85361	147.57	159.79	TraesCS3D01G379000	Ubiquitin-like domain-containing CTD phosphatase
trans	1A	151.66	4.75241	147.57	159.79	TraesCS3D01G380800	PHD finger protein
trans	1A	151.66	3.85199	147.57	159.79	TraesCS3D01G389400	S-adenosyl-L-methionine-dependent methyltransferases superfamily protein
trans	1A	151.66	4.27251	147.57	159.79	TraesCS3D01G392600	Calcium sensing receptor, chloroplastic
trans	1A	151.66	5.52814	143.52	159.79	TraesCS3D01G393600	ABC transporter ATP-binding protein
trans	1A	151.66	3.32398	147.57	159.79	TraesCS3D01G398000	Protein serine/threonine kinase
trans	1A	151.66	3.8921	147.57	160.8	TraesCS3D01G399500	UPF0301 protein
trans	1A	151.66	3.99341	147.57	159.79	TraesCS3D01G405200	RING/U-box superfamily protein
trans	1A	151.66	3.57457	147.57	159.79	TraesCS3D01G408900	E3 ubiquitin-protein ligase RGLG2
trans	1A	151.66	3.53252	147.57	159.79	TraesCS3D01G416900	B-block-binding subunit of TFIIIC protein
trans	1A	151.66	3.53985	105.23	159.79	TraesCS3D01G418400	Zinc finger CCCH domain protein
trans	1A	151.66	4.34215	147.57	159.79	TraesCS3D01G421500	Alpha/beta hydrolase
trans	1A	151.66	4.88747	147.57	159.79	TraesCS3D01G423400	4-sulfomuconolactone hydrolase
trans	1A	151.66	4.37677	147.57	159.79	TraesCS3D01G426300	Rhodanese-like domain-containing protein 4, chloroplastic
trans	1A	151.66	6.28877	147.57	159.79	TraesCS3D01G428300	50S ribosomal protein L27
trans	1A	151.66	3.52868	147.57	159.79	TraesCS3D01G432000	Kinase family protein
trans	1A	151.66	3.23466	147.57	159.79	TraesCS3D01G433000	Microfibrillar-associated protein 1
trans	1A	151.66	3.35509	147.57	159.79	TraesCS3D01G433300	Exostosin-1
trans	1A	151.66	4.14068	147.57	159.79	TraesCS3D01G434700	Auxin response factor
trans	1A	151.66	3.26566	147.57	159.79	TraesCS3D01G436100	NAD(P)H dehydrogenase 18
trans	1A	151.66	3.71188	143.52	159.79	TraesCS3D01G436500	50S ribosomal protein L37Ae
trans	1A	151.66	3.76256	147.57	159.79	TraesCS3D01G437700	F-box family protein
trans	1A	151.66	3.61619	147.57	159.79	TraesCS3D01G438900	Pre-mRNA-splicing factor cwc22
trans	1A	151.66	4.58999	147.57	159.79	TraesCS3D01G440900	Alcohol dehydrogenase, putative
trans	1A	151.66	3.5835	147.57	159.79	TraesCS3D01G443500	Nuclear transcription factor Y protein
trans	1A	151.66	3.4881	147.57	159.79	TraesCS3D01G453600	Porphobilinogen deaminase
trans	1A	151.66	3.69137	147.57	159.79	TraesCS3D01G459700	F-box family protein
trans	1A	151.66	4.68009	147.57	159.79	TraesCS3D01G462900	UV-stimulated scaffold protein A-like protein
trans	1A	151.66	3.23675	135.76	159.79	TraesCS3D01G463800	Leucine-rich repeat receptor-like protein kinase family protein
trans	1A	151.66	4.28743	147.57	159.79	TraesCS3D01G484700	7-dehydrocholesterol reductase
trans	1A	151.66	4.04732	147.57	159.79	TraesCS3D01G485100	Proline synthase co-transcribed bacterial
trans	1A	151.66	4.28594	141.31	159.79	TraesCS3D01G485200	F-box protein
trans	1A	151.66	5.69029	147.57	159.79	TraesCS3D01G509100	NAD(P)H:plastoquinone dehydrogenase complex subunit O
trans	1A	151.66	4.53158	147.57	159.79	TraesCS3D01G510100	SWAP (Suppressor-of-White-APricot)/surp domain-containing protein / ubiquitin family protein
trans	1A	151.66	4.48262	147.57	159.79	TraesCS3D01G511400	Serpin family protein
trans	1A	151.66	3.95595	147.57	159.79	TraesCS3D01G514100	Chlorophyllide a oxygenase, chloroplastic
trans	1A	151.66	3.45756	147.57	159.79	TraesCS3D01G515500	NBS-LRR disease resistance protein-like protein
trans	1A	151.66	3.53913	142.31	159.79	TraesCS3D01G516800	Thioredoxin-like protein
trans	1A	151.66	4.13595	143.52	154.67	TraesCS3D01G519600	Histidine decarboxylase
trans	1A	151.66	3.77779	147.57	159.79	TraesCS3D01G522600	Regulator of chromosome condensation (RCC1) family with FYVE zinc finger domain
trans	1A	151.66	4.23183	147.57	159.79	TraesCS3D01G527900	U-box domain-containing protein
trans	1A	151.66	3.9721	143.52	159.79	TraesCS3D01G534100	Vacuolar-processing enzyme
trans	1A	151.66	3.7579	147.57	159.79	TraesCS3D01G537800	Cytochrome P450
trans	1A	151.66	4.47893	147.57	159.79	TraesCS3D01G540800	DnaJ homolog subfamily C member 14
trans	1A	151.66	4.0077	147.57	159.79	TraesCS3D01G543400	E3 SUMO-protein ligase SIZ1
trans	1A	151.66	3.84574	147.57	159.79	TraesCS4A01G007100	Pseudouridine-5'-phosphate glycosidase
trans	1A	151.66	3.31569	147.57	159.79	TraesCS4A01G008400	Glutathione S-transferase
trans	1A	151.66	5.1241	147.57	159.79	TraesCS4A01G009000	Cation calcium exchanger
trans	1A	151.66	3.5997	142.31	159.79	TraesCS4A01G018900	Protease inhibitor/seed storage/lipid transfer family protein
trans	1A	151.66	4.24031	147.57	159.79	TraesCS4A01G020400	Serine/threonine-protein phosphatase
trans	1A	151.66	3.66674	143.52	159.79	TraesCS4A01G023200	Fission 1 protein
trans	1A	151.66	4.26752	138.26	159.79	TraesCS4A01G026600	receptor kinase 1
trans	1A	151.66	4.19875	147.57	159.79	TraesCS4A01G033400	Urease accessory protein ureH
trans	1A	151.66	3.95789	147.57	159.79	TraesCS4A01G036500	Ribosomal large subunit pseudouridine synthase B
trans	1A	151.66	3.52891	147.57	159.79	TraesCS4A01G039000	GRAS transcription factor
trans	1A	151.66	3.82102	147.57	159.79	TraesCS4A01G042500	30S ribosomal protein S10, putative
trans	1A	151.66	3.92423	147.57	159.79	TraesCS4A01G047000	Formin-like protein
trans	1A	151.66	4.30691	147.57	159.79	TraesCS4A01G051100	ABC subfamily C transporter
trans	1A	151.66	3.57159	147.57	159.79	TraesCS4A01G052400	DUF538 family protein (Protein of unknown function, DUF538)
trans	1A	151.66	4.83601	147.57	159.79	TraesCS4A01G053900	Pentatricopeptide repeat-containing protein
trans	1A	151.66	3.92032	147.57	159.79	TraesCS4A01G055000	Leucine-rich repeat receptor protein kinase
trans	1A	151.66	5.3287	147.57	159.79	TraesCS4A01G058900	MADS-box transcription factor
trans	1A	151.66	4.48645	147.57	159.79	TraesCS4A01G059900	Squalene monooxygenase
trans	1A	151.66	4.72214	147.57	159.79	TraesCS4A01G065400	50S ribosomal protein L15, putative
trans	1A	151.66	3.51824	143.52	159.79	TraesCS4A01G065800	Superoxide dismutase [Cu-Zn]
trans	1A	151.66	2.97751	143.52	159.79	TraesCS4A01G070900	Calmodulin-lysine N-methyltransferase
trans	1A	151.66	4.69338	147.57	159.79	TraesCS4A01G079600	Dual serine/threonine and tyrosine protein kinase
trans	1A	151.66	3.90551	143.52	159.79	TraesCS4A01G080900	Chaperone protein dnaJ
trans	1A	151.66	3.25859	147.57	159.79	TraesCS4A01G087100	Phospholipase A2
trans	1A	151.66	4.40569	147.57	159.79	TraesCS4A01G087900	Eukaryotic translation initiation factor 4E
trans	1A	151.66	5.5837	147.57	159.79	TraesCS4A01G091800	OTU domain-containing protein
trans	1A	151.66	3.4275	147.57	159.79	TraesCS4A01G094400	Tropinone reductase, putative, expressed
trans	1A	151.66	3.60807	143.52	159.79	TraesCS4A01G095600	Starch synthase 3
trans	1A	151.66	4.70115	147.57	159.79	TraesCS4A01G096500	Haloacid dehalogenase-like hydrolase family protein, putative, expressed
trans	1A	151.66	3.64244	147.57	159.79	TraesCS4A01G096700	Telomere repeat-binding protein 5
trans	1A	151.66	4.11219	147.57	159.79	TraesCS4A01G099100	UDP-glucuronate decarboxylase protein 6
trans	1A	151.66	3.62154	147.57	159.79	TraesCS4A01G101500	PsbP family protein, expressed
trans	1A	151.66	3.45813	147.57	159.79	TraesCS4A01G101600	ABC transporter ATP-binding protein
trans	1A	151.66	4.50084	147.57	159.79	TraesCS4A01G103600	Ribosomal protein S24e family protein
trans	1A	151.66	4.42127	147.57	159.79	TraesCS4A01G110700	Septation ring formation regulator EzrA
trans	1A	151.66	3.45583	92.52	159.79	TraesCS4A01G111800	NADH dehydrogenase [ubiquinone] 1 alpha subcomplex subunit 8
trans	1A	151.66	4.46548	147.57	159.79	TraesCS4A01G112900	RING/U-box superfamily protein
trans	1A	151.66	4.65122	147.57	159.79	TraesCS4A01G116000	Aminotransferase
trans	1A	151.66	3.31487	147.57	159.79	TraesCS4A01G117900	RING/U-box superfamily protein
trans	1A	151.66	3.37665	143.52	160.8	TraesCS4A01G119700	Argininosuccinate lyase
trans	1A	151.66	4.98372	147.57	159.79	TraesCS4A01G121500	ATP-dependent Clp protease proteolytic subunit
trans	1A	151.66	3.40282	142.31	159.79	TraesCS4A01G124300	CAS1 domain-containing 1
trans	1A	151.66	4.282	143.52	159.79	TraesCS4A01G129200	Mitochondrial import receptor subunit TOM40-like protein 1
trans	1A	151.66	5.06911	147.57	154.67	TraesCS4A01G129700	Piezo-type mechanosensitive ion channel homolog
trans	1A	151.66	4.71717	147.57	159.79	TraesCS4A01G131300	Apyrase-like protein
trans	1A	151.66	5.15186	147.57	159.79	TraesCS4A01G132200	Ycf54-like protein
trans	1A	151.66	4.64128	147.57	159.79	TraesCS4A01G139700	ATP-dependent Clp protease proteolytic subunit
trans	1A	151.66	4.33356	147.57	159.79	TraesCS4A01G141700	Pentatricopeptide repeat-containing protein
trans	1A	151.66	3.50848	147.57	159.79	TraesCS4A01G145300	Sodium/hydrogen exchanger
trans	1A	151.66	4.73319	147.57	159.79	TraesCS4A01G146900	Acyl carrier protein
trans	1A	151.66	4.15854	143.52	159.79	TraesCS4A01G148300	pesticidal crystal cry8Ba protein
trans	1A	151.66	3.44097	147.57	159.79	TraesCS4A01G150600	RNA-binding protein, putative
trans	1A	151.66	3.20612	147.57	159.79	TraesCS4A01G151000	14-3-3 protein
trans	1A	151.66	4.11397	147.57	159.79	TraesCS4A01G157100	RNA polymerase sigma factor
trans	1A	151.66	4.05798	147.57	159.79	TraesCS4A01G160700	Transducin/WD-like repeat-protein
trans	1A	151.66	4.94935	147.57	159.79	TraesCS4A01G165600	3-oxoacyl-[acyl-carrier-protein] synthase
trans	1A	151.66	3.48025	147.57	159.79	TraesCS4A01G172000	Beta-glucosidase-like protein
trans	1A	151.66	4.62064	147.57	159.79	TraesCS4A01G178800	GDSL esterase/lipase family
trans	1A	151.66	4.33105	147.57	159.79	TraesCS4A01G184100	2,3-bisphosphoglycerate-dependent phosphoglycerate mutase
trans	1A	151.66	3.54393	143.52	159.79	TraesCS4A01G185400	DNA-directed RNA polymerase II, putative
trans	1A	151.66	3.33269	105.23	159.79	TraesCS4A01G191700	Bis(5'-adenosyl)-triphosphatase
trans	1A	151.66	3.28913	147.57	159.79	TraesCS4A01G192600	Coiled-coil domain-containing protein SCD2
trans	1A	151.66	3.95659	147.57	159.79	TraesCS4A01G193700	GPI transamidase component PIG-T
trans	1A	151.66	4.10667	147.57	159.79	TraesCS4A01G194100	Elongation factor P
trans	1A	151.66	4.07934	147.57	159.79	TraesCS4A01G194500	MACPF domain protein
trans	1A	151.66	4.8766	143.52	154.67	TraesCS4A01G194800	Non-specific serine/threonine protein kinase
trans	1A	151.66	5.71128	147.57	159.79	TraesCS4A01G197700	Signal recognition particle 54 kDa protein
trans	1A	151.66	3.62302	147.57	159.79	TraesCS4A01G200600	Digalactosyldiacylglycerol synthase 1, chloroplastic
trans	1A	151.66	4.40288	147.57	159.79	TraesCS4A01G205800	Receptor-like kinase
trans	1A	151.66	3.73141	147.57	159.79	TraesCS4A01G206400	Fructose-bisphosphate aldolase
trans	1A	151.66	3.67224	147.57	159.79	TraesCS4A01G211600	Kinase
trans	1A	151.66	3.31846	147.57	159.79	TraesCS4A01G214100	TOM1-like protein 2
trans	1A	151.66	4.30105	147.57	159.79	TraesCS4A01G215500	Rubredoxin
trans	1A	151.66	4.15161	143.52	159.79	TraesCS4A01G218400	Methylsterol monooxygenase 1-2
trans	1A	151.66	3.49716	138.26	160.8	TraesCS4A01G218600	WD40 repeat-like protein
trans	1A	151.66	4.29997	147.57	159.79	TraesCS4A01G225800	CCR4-NOT transcription complex subunit 11
trans	1A	151.66	3.72015	147.57	159.79	TraesCS4A01G230900	Glycosyltransferase family 92 protein
trans	1A	151.66	3.89403	147.57	159.79	TraesCS4A01G232400	Tetrapyrrole-binding protein, chloroplastic
trans	1A	151.66	3.59546	138.26	159.79	TraesCS4A01G233500	ATP-dependent (S)-NAD(P)H-hydrate dehydratase
trans	1A	151.66	3.76822	147.57	161.8	TraesCS4A01G235000	50S ribosomal protein L25
trans	1A	151.66	4.49639	147.57	159.79	TraesCS4A01G235700	Serpin family protein
trans	1A	151.66	3.87131	147.57	159.79	TraesCS4A01G237800	Transcriptional adapter 1
trans	1A	151.66	4.92184	147.57	159.79	TraesCS4A01G238300	Mitochondrial import receptor subunit TOM5
trans	1A	151.66	4.47041	147.57	159.79	TraesCS4A01G246100	Serine hydroxymethyltransferase
trans	1A	151.66	4.87697	147.57	159.79	TraesCS4A01G246300	BAT2 domain-containing protein 1
trans	1A	151.66	4.81362	147.57	159.79	TraesCS4A01G246600	Pentatricopeptide repeat-containing protein
trans	1A	151.66	5.47828	147.57	159.79	TraesCS4A01G247300	CBS domain containing protein, expressed
trans	1A	151.66	3.78636	147.57	159.79	TraesCS4A01G248100	Methyltransferase
trans	1A	151.66	3.30368	147.57	159.79	TraesCS4A01G249300	Transducin/WD-like repeat-protein
trans	1A	151.66	3.40306	147.57	159.79	TraesCS4A01G257800	Tubulin alpha chain
trans	1A	151.66	4.4349	147.57	159.79	TraesCS4A01G259100	Receptor kinase
trans	1A	151.66	3.75268	147.57	159.79	TraesCS4A01G260700	tetratricopeptide repeat (TPR)-containing protein
trans	1A	151.66	5.44069	147.57	159.79	TraesCS4A01G260800	Adenylyl cyclase-associated protein
trans	1A	151.66	3.91722	147.57	159.79	TraesCS4A01G262700	Peptide transporter
trans	1A	151.66	3.8497	147.57	159.79	TraesCS4A01G266400	NADH-ubiquinone oxidoreductase subunit
trans	1A	151.66	3.76126	147.57	159.79	TraesCS4A01G266800	Pentatricopeptide repeat-containing protein
trans	1A	151.66	5.56249	147.57	159.79	TraesCS4A01G267000	Phosphoglucosamine mutase
trans	1A	151.66	5.40115	147.57	159.79	TraesCS4A01G268900	AT-rich interactive domain protein
trans	1A	151.66	3.83314	147.57	159.79	TraesCS4A01G269700	Microsomal glutathione S-transferase 3
trans	1A	151.66	3.30195	147.57	159.79	TraesCS4A01G270200	ATP-dependent RNA helicase
trans	1A	151.66	3.50491	143.52	159.79	TraesCS4A01G271100	Drug/metabolite transporter
trans	1A	151.66	3.47565	147.57	159.79	TraesCS4A01G272800	Beta-glucosidase
trans	1A	151.66	5.10228	147.57	159.79	TraesCS4A01G272900	Beta-glucosidase
trans	1A	151.66	3.5569	147.57	159.79	TraesCS4A01G277100	Protein kinase superfamily protein
trans	1A	151.66	3.62054	147.57	159.79	TraesCS4A01G279800	Protein ENHANCED DISEASE RESISTANCE 2
trans	1A	151.66	4.0434	147.57	159.79	TraesCS4A01G282700	Costars family protein
trans	1A	151.66	5.57508	147.57	159.79	TraesCS4A01G282800	Tetratricopeptide repeat protein 38
trans	1A	151.66	5.86939	147.57	159.79	TraesCS4A01G286700	Ferredoxin family protein, expressed
trans	1A	151.66	4.60254	147.57	159.79	TraesCS4A01G297300	S3 self-incompatibility locus-linked pollen protein
trans	1A	151.66	3.38159	147.57	159.79	TraesCS4A01G297700	DWNN domain, a CCHC-type zinc finger
trans	1A	151.66	4.92854	147.57	159.79	TraesCS4A01G298100	N utilization substance protein B-like protein
trans	1A	151.66	4.41165	147.57	159.79	TraesCS4A01G303300	Monodehydroascorbate reductase
trans	1A	151.66	4.05269	147.57	159.79	TraesCS4A01G307900	Beta-amylase
trans	1A	151.66	3.82434	147.57	159.79	TraesCS4A01G310600	PsbP-like protein 1
trans	1A	151.66	3.70935	105.23	159.79	TraesCS4A01G311300	Phosphate transporter
trans	1A	151.66	5.18077	147.57	159.79	TraesCS4A01G315700	RNA polymerase sigma factor
trans	1A	151.66	3.86993	147.57	159.79	TraesCS4A01G315900	ABC transporter G family member
trans	1A	151.66	3.3247	147.57	159.79	TraesCS4A01G316300	La-related protein
trans	1A	151.66	4.66379	147.57	159.79	TraesCS4A01G319000	PGR5-like protein 1A, chloroplastic
trans	1A	151.66	3.38774	147.57	159.79	TraesCS4A01G320400	F-box protein PP2
trans	1A	151.66	3.50818	147.57	159.79	TraesCS4A01G321500	Beta-fructofuranosidase, insoluble protein
trans	1A	151.66	3.11544	147.57	159.79	TraesCS4A01G321600	Beta-fructofuranosidase, insoluble protein
trans	1A	151.66	4.6714	147.57	159.79	TraesCS4A01G339600	Mitochondrial carrier protein, putative
trans	1A	151.66	3.66855	147.57	154.67	TraesCS4A01G341000	ER lumen protein-retaining receptor
trans	1A	151.66	5.81701	147.57	159.79	TraesCS4A01G342800	30S ribosomal protein S6
trans	1A	151.66	4.63727	147.57	159.79	TraesCS4A01G354500	Nicotinate phosphoribosyltransferase, putative, expressed
trans	1A	151.66	3.36416	147.57	159.79	TraesCS4A01G358400	Translocase of chloroplast 159, chloroplastic
trans	1A	151.66	3.45228	147.57	161.8	TraesCS4A01G359900	Phosphate transporter protein
trans	1A	151.66	3.45746	147.57	159.79	TraesCS4A01G363700	Elongation factor
trans	1A	151.66	4.37302	147.57	159.79	TraesCS4A01G364400	Phosphoribosylformylglycinamidine cyclo-ligase
trans	1A	151.66	4.91422	147.57	159.79	TraesCS4A01G368800	50S ribosomal protein L18
trans	1A	151.66	3.76636	147.57	159.79	TraesCS4A01G381500	Proteasome subunit beta type
trans	1A	151.66	4.56865	147.57	159.79	TraesCS4A01G387000	ATP-dependent 6-phosphofructokinase
trans	1A	151.66	3.20078	147.57	159.79	TraesCS4A01G390300	Superoxide dismutase
trans	1A	151.66	4.18968	147.57	159.79	TraesCS4A01G396500	DUF1995 domain protein
trans	1A	151.66	5.10357	147.57	159.79	TraesCS4A01G406600	Ubiquitin carboxyl-terminal hydrolase, putative
trans	1A	151.66	3.83292	147.57	159.79	TraesCS4A01G407000	Cleavage and polyadenylation specificity factor subunit 6
trans	1A	151.66	3.63125	147.57	159.79	TraesCS4A01G415500	HR-like lesion-inducing protein-related protein
trans	1A	151.66	4.67719	147.57	159.79	TraesCS4A01G416800	Zinc finger protein
trans	1A	151.66	5.21621	143.52	159.79	TraesCS4A01G428000	Mitochondrial carrier protein-like
trans	1A	151.66	3.9972	147.57	159.79	TraesCS4A01G428500	Pentatricopeptide repeat-containing protein
trans	1A	151.66	4.21337	147.57	159.79	TraesCS4A01G432400	RNA-binding family protein
trans	1A	151.66	3.79947	147.57	159.79	TraesCS4A01G434000	Superoxide dismutase
trans	1A	151.66	4.51148	147.57	159.79	TraesCS4A01G434800	Kinase-like protein
trans	1A	151.66	3.44918	147.57	159.79	TraesCS4A01G436300	Alpha/beta-Hydrolases superfamily protein, putative
trans	1A	151.66	4.12214	147.57	159.79	TraesCS4A01G444300	Phosphoglucan, water dikinase
trans	1A	151.66	4.33875	147.57	159.79	TraesCS4A01G455800	Guanine nucleotide-binding protein subunit alpha-like protein
trans	1A	151.66	3.89668	147.57	159.79	TraesCS4A01G456100	Dolichyl-diphosphooligosaccharide--protein glycosyltransferase subunit DAD1
trans	1A	151.66	4.17476	147.57	159.79	TraesCS4A01G472500	Ferredoxin--NADP reductase
trans	1A	151.66	4.33856	147.57	159.79	TraesCS4A01G495500	RNA-binding protein, putative
trans	1A	151.66	3.84797	147.57	159.79	TraesCS4A01G498700	U-box domain-containing protein
trans	1A	151.66	3.39572	143.52	159.79	TraesCS4B01G000500	ACT domain-containing protein
trans	1A	151.66	4.20115	147.57	159.79	TraesCS4B01G002600	2-phosphoglycerate kinase
trans	1A	151.66	4.72233	147.57	159.79	TraesCS4B01G003600	PsbP-like protein 1
trans	1A	151.66	4.30574	147.57	159.79	TraesCS4B01G010400	Aldo-keto reductase, putative
trans	1A	151.66	3.773	147.57	159.79	TraesCS4B01G016000	DWNN domain, A CCHC-type zinc finger protein
trans	1A	151.66	4.60801	147.57	159.79	TraesCS4B01G016400	S3 self-incompatibility locus-linked pollen protein
trans	1A	151.66	4.35417	147.57	159.79	TraesCS4B01G027800	Magnesium transporter MRS2-like protein
trans	1A	151.66	4.89758	147.57	159.79	TraesCS4B01G028100	Ferredoxin family protein, expressed
trans	1A	151.66	3.56753	141.31	161.8	TraesCS4B01G032400	Glycine-rich family protein
trans	1A	151.66	4.65591	147.57	159.79	TraesCS4B01G041900	30S ribosomal protein S13, putative, expressed
trans	1A	151.66	3.59541	147.57	159.79	TraesCS4B01G043600	3-oxo-5-alpha-steroid 4-dehydrogenase
trans	1A	151.66	4.42806	147.57	159.79	TraesCS4B01G043900	ATP-dependent RNA helicase
trans	1A	151.66	4.30667	147.57	159.79	TraesCS4B01G045300	AT-rich interactive domain protein
trans	1A	151.66	4.62272	147.57	159.79	TraesCS4B01G052200	Peptide transporter
trans	1A	151.66	6.0481	147.57	159.79	TraesCS4B01G055600	Receptor kinase
trans	1A	151.66	3.87902	147.57	159.79	TraesCS4B01G057400	GDP-mannose transporter
trans	1A	151.66	4.92987	147.57	159.79	TraesCS4B01G067600	CBS domain containing protein, expressed
trans	1A	151.66	3.63435	143.52	159.79	TraesCS4B01G068200	Pentatricopeptide repeat-containing protein
trans	1A	151.66	4.09746	147.57	159.79	TraesCS4B01G069300	Serine hydroxymethyltransferase
trans	1A	151.66	5.2433	147.57	159.79	TraesCS4B01G080900	Mitochondrial transcription termination factor family protein
trans	1A	151.66	3.59393	147.57	159.79	TraesCS4B01G083200	Eukaryotic translation initiation factor 3 subunit B
trans	1A	151.66	3.27456	147.57	159.79	TraesCS4B01G083400	Tetrapyrrole-binding protein, chloroplastic
trans	1A	151.66	4.03609	147.57	159.79	TraesCS4B01G085300	F-box/LRR protein
trans	1A	151.66	4.07355	147.57	159.79	TraesCS4B01G087000	La protein homolog
trans	1A	151.66	3.6717	142.31	159.79	TraesCS4B01G097200	Methylsterol monooxygenase 1-2
trans	1A	151.66	4.02391	143.52	159.79	TraesCS4B01G099100	Proteasome subunit beta type
trans	1A	151.66	3.855	147.57	159.79	TraesCS4B01G100700	Rubredoxin
trans	1A	151.66	3.77544	147.57	159.79	TraesCS4B01G101900	TOM1-like protein 2
trans	1A	151.66	3.65391	147.57	159.79	TraesCS4B01G104300	Transcriptional corepressor SEUSS
trans	1A	151.66	3.37147	143.52	159.79	TraesCS4B01G104900	Kinase
trans	1A	151.66	3.77282	147.57	159.79	TraesCS4B01G105900	SWI/SNF-related matrix-associated actin-dependent regulator of chromatin subfamily A-like protein 1
trans	1A	151.66	3.66058	142.31	159.79	TraesCS4B01G107800	Methylthioribose-1-phosphate isomerase
trans	1A	151.66	4.00502	147.57	159.79	TraesCS4B01G109900	Fructose-bisphosphate aldolase
trans	1A	151.66	3.11466	147.57	159.79	TraesCS4B01G110200	Filament-like plant protein
trans	1A	151.66	5.15866	147.57	159.79	TraesCS4B01G117900	Signal recognition particle 54 kDa protein
trans	1A	151.66	3.58663	143.52	161.8	TraesCS4B01G122000	Cysteine desulfurase, putative, expressed
trans	1A	151.66	3.68947	147.57	159.79	TraesCS4B01G122700	Coiled-coil domain-containing protein SCD2
trans	1A	151.66	4.18628	147.57	159.79	TraesCS4B01G125700	Sodium/hydrogen exchanger
trans	1A	151.66	4.15203	147.57	159.79	TraesCS4B01G132100	Serine/threonine-protein kinase
trans	1A	151.66	4.10149	143.52	159.79	TraesCS4B01G133200	DNA-directed RNA polymerase II, putative
trans	1A	151.66	3.55742	147.57	159.79	TraesCS4B01G134500	ATP-dependent RNA helicase
trans	1A	151.66	3.59533	147.57	159.79	TraesCS4B01G140300	Ribulose bisphosphate carboxylase/oxygenase activase
trans	1A	151.66	3.86922	147.57	159.79	TraesCS4B01G148500	ATP-dependent RNA helicase, putative
trans	1A	151.66	3.31215	147.57	159.79	TraesCS4B01G148600	RNA-binding protein
trans	1A	151.66	4.28973	147.57	159.79	TraesCS4B01G154100	Transmembrane protein 87A
trans	1A	151.66	4.60143	147.57	159.79	TraesCS4B01G157400	Transducin/WD-like repeat-protein
trans	1A	151.66	5.15605	147.57	159.79	TraesCS4B01G158500	inactive purple acid phosphatase-like protein
trans	1A	151.66	3.65074	147.57	159.79	TraesCS4B01G161600	RNA polymerase II C-terminal domain phosphatase-like protein
trans	1A	151.66	3.68116	147.57	159.79	TraesCS4B01G161900	Acyl carrier protein
trans	1A	151.66	3.54979	138.26	159.79	TraesCS4B01G162700	Kinase family protein
trans	1A	151.66	3.62181	143.52	159.79	TraesCS4B01G163500	RNA polymerase sigma factor
trans	1A	151.66	5.34532	147.57	154.67	TraesCS4B01G166000	WD-repeat protein, putative
trans	1A	151.66	3.27079	92.52	159.79	TraesCS4B01G166600	Bidirectional sugar transporter SWEET
trans	1A	151.66	3.56794	147.57	159.79	TraesCS4B01G169200	Appr-1-P processing enzyme family protein
trans	1A	151.66	4.7766	147.57	159.79	TraesCS4B01G172500	Ycf54-like protein
trans	1A	151.66	5.42227	147.57	159.79	TraesCS4B01G176200	Histidine triad nucleotide binding protein
trans	1A	151.66	4.6196	147.57	159.79	TraesCS4B01G180100	CAS1 domain-containing 1
trans	1A	151.66	4.59922	147.57	159.79	TraesCS4B01G181600	ATP-dependent Clp protease proteolytic subunit
trans	1A	151.66	3.75543	147.57	159.79	TraesCS4B01G186500	RING/U-box superfamily protein
trans	1A	151.66	3.66867	147.57	159.79	TraesCS4B01G193400	Septation ring formation regulator EzrA
trans	1A	151.66	5.54028	147.57	159.79	TraesCS4B01G197300	Low temperature and salt responsive protein family
trans	1A	151.66	4.96003	147.57	159.79	TraesCS4B01G198500	Hydrolase family protein / HAD-superfamily protein
trans	1A	151.66	4.22503	143.52	159.79	TraesCS4B01G200100	Glutathione-S-transferase
trans	1A	151.66	3.85549	147.57	159.79	TraesCS4B01G202000	Cytochrome P450
trans	1A	151.66	4.01045	147.57	159.79	TraesCS4B01G203000	ABC transporter ATP-binding protein
trans	1A	151.66	4.76875	147.57	159.79	TraesCS4B01G203100	PsbP family protein, expressed
trans	1A	151.66	3.5286	147.57	159.79	TraesCS4B01G205200	UDP-glucuronate decarboxylase protein 6
trans	1A	151.66	3.8453	147.57	159.79	TraesCS4B01G207700	Telomere repeat-binding protein 5
trans	1A	151.66	4.47055	147.57	159.79	TraesCS4B01G209300	RNA polymerase sigma factor
trans	1A	151.66	3.65747	141.31	159.79	TraesCS4B01G210000	Tropinone reductase, putative, expressed
trans	1A	151.66	4.16463	147.57	159.79	TraesCS4B01G212700	OTU domain-containing protein
trans	1A	151.66	3.99042	147.57	159.79	TraesCS4B01G213600	50S ribosomal protein L4
trans	1A	151.66	4.02515	143.52	159.79	TraesCS4B01G215600	Phosphate carrier protein, mitochondrial
trans	1A	151.66	4.57182	143.52	159.79	TraesCS4B01G216300	Eukaryotic translation initiation factor 4E
trans	1A	151.66	6.01931	147.57	159.79	TraesCS4B01G221700	G-patch domain containing protein, expressed
trans	1A	151.66	3.24899	143.52	159.79	TraesCS4B01G224200	Autophagy protein 9
trans	1A	151.66	3.89094	147.57	159.79	TraesCS4B01G228300	Stress inducible protein coi6.1
trans	1A	151.66	3.68641	147.57	159.79	TraesCS4B01G234900	Maf family protein, putative, expressed
trans	1A	151.66	3.91423	147.57	159.79	TraesCS4B01G236400	Heptahelical transmembrane protein 4
trans	1A	151.66	4.56506	147.57	159.79	TraesCS4B01G239700	Heat shock transcription factor
trans	1A	151.66	3.287	142.31	159.79	TraesCS4B01G244500	Alpha-glucosidase like protein
trans	1A	151.66	5.04789	147.57	154.67	TraesCS4B01G246700	Digalactosyldiacylglycerol synthase (Chloroplastic)
trans	1A	151.66	4.84481	147.57	159.79	TraesCS4B01G249600	Leucine-rich repeat receptor protein kinase
trans	1A	151.66	3.55914	147.57	159.79	TraesCS4B01G250500	Heparanase
trans	1A	151.66	4.02769	147.57	159.79	TraesCS4B01G250800	Pentatricopeptide repeat-containing protein
trans	1A	151.66	4.64407	147.57	159.79	TraesCS4B01G252400	Methionine--tRNA ligase
trans	1A	151.66	4.39883	147.57	159.79	TraesCS4B01G263100	30S ribosomal protein S10, putative
trans	1A	151.66	3.53133	147.57	159.79	TraesCS4B01G272000	Urease accessory protein ureH
trans	1A	151.66	4.04915	147.57	159.79	TraesCS4B01G274500	Evolutionarily conserved C-terminal region 2
trans	1A	151.66	3.60106	143.52	159.79	TraesCS4B01G280500	Pentatricopeptide repeat-containing protein
trans	1A	151.66	4.49595	147.57	159.79	TraesCS4B01G283300	Serine/threonine-protein phosphatase
trans	1A	151.66	4.28729	143.52	159.79	TraesCS4B01G286700	Glycerol-3-phosphate dehydrogenase [NAD(P)+]
trans	1A	151.66	3.88309	147.57	159.79	TraesCS4B01G291200	Pyridoxal 5'-phosphate synthase subunit PdxT
trans	1A	151.66	3.98603	142.31	159.79	TraesCS4B01G292100	Nitrilase/cyanide hydratase and apolipoprotein N-acyltransferase family protein
trans	1A	151.66	3.55637	143.52	159.79	TraesCS4B01G297900	Pseudouridine-5'-phosphate glycosidase
trans	1A	151.66	3.69628	147.57	159.79	TraesCS4B01G311600	NAD(P)H-quinone oxidoreductase subunit H, chloroplastic
trans	1A	151.66	4.63389	147.57	159.79	TraesCS4B01G317400	Zinc finger protein
trans	1A	151.66	3.56819	147.57	159.79	TraesCS4B01G319100	Chaperone protein dnaJ
trans	1A	151.66	3.36744	143.52	159.79	TraesCS4B01G319300	S-adenosyl-L-methionine-dependent methyltransferase domain-containing protein
trans	1A	151.66	3.22174	143.52	159.79	TraesCS4B01G321500	DNA polymerase delta small subunit
trans	1A	151.66	4.98842	147.57	154.67	TraesCS4B01G325500	Plant regulator RWP-RK family protein, putative
trans	1A	151.66	4.43151	147.57	159.79	TraesCS4B01G326400	Thiol-disulfide oxidoreductase LTO1
trans	1A	151.66	4.26544	147.57	159.79	TraesCS4B01G327000	Metal tolerance protein
trans	1A	151.66	4.80234	147.57	159.79	TraesCS4B01G330300	Serine acetyltransferase
trans	1A	151.66	5.15984	147.57	159.79	TraesCS4B01G330400	ATP phosphoribosyltransferase
trans	1A	151.66	3.27404	147.57	159.79	TraesCS4B01G337600	CAS1 domain-containing protein 1
trans	1A	151.66	4.11681	147.57	159.79	TraesCS4B01G343700	vacuolar sorting-associated protein (DUF946)
trans	1A	151.66	4.5319	147.57	159.79	TraesCS4B01G344600	50S ribosomal protein L5
trans	1A	151.66	4.01027	147.57	159.79	TraesCS4B01G345200	receptor-like kinase
trans	1A	151.66	3.70689	147.57	159.79	TraesCS4B01G347000	50S ribosomal protein L11
trans	1A	151.66	3.97269	147.57	159.79	TraesCS4B01G347800	TVP38/TMEM64 family membrane protein
trans	1A	151.66	3.84735	147.57	159.79	TraesCS4B01G354600	Kinase, putative
trans	1A	151.66	4.81444	147.57	159.79	TraesCS4B01G355000	Riboflavin biosynthesis protein RibD
trans	1A	151.66	3.28003	147.57	159.79	TraesCS4B01G355100	Peroxisomal membrane protein 11 homolog
trans	1A	151.66	3.80558	147.57	159.79	TraesCS4B01G358800	Respiratory burst oxidase, putative
trans	1A	151.66	5.76975	147.57	159.79	TraesCS4B01G380300	glycosyltransferase family exostosin protein
trans	1A	151.66	4.76555	147.57	159.79	TraesCS4D01G003100	Phosphate transporter
trans	1A	151.66	4.00693	147.57	159.79	TraesCS4D01G006100	Beta-amylase
trans	1A	151.66	5.05723	147.57	159.79	TraesCS4D01G009100	Aldo-keto reductase, putative
trans	1A	151.66	3.71809	143.52	159.79	TraesCS4D01G009200	Monodehydroascorbate reductase
trans	1A	151.66	3.3193	147.57	159.79	TraesCS4D01G014400	DWNN domain, A CCHC-type zinc finger protein
trans	1A	151.66	4.04243	147.57	159.79	TraesCS4D01G014800	S3 self-incompatibility locus-linked pollen protein
trans	1A	151.66	4.6498	147.57	159.79	TraesCS4D01G021200	RING finger protein
trans	1A	151.66	6.53763	147.57	159.79	TraesCS4D01G025300	Magnesium transporter MRS2-like protein
trans	1A	151.66	5.56708	147.57	159.79	TraesCS4D01G025700	Ferredoxin family protein, expressed
trans	1A	151.66	6.15784	147.57	159.79	TraesCS4D01G028000	Tetratricopeptide repeat protein 38
trans	1A	151.66	3.83899	147.57	159.79	TraesCS4D01G028100	Costars family protein
trans	1A	151.66	3.54665	147.57	159.79	TraesCS4D01G029500	Hedgehog-interacting-like protein
trans	1A	151.66	3.55588	147.57	159.79	TraesCS4D01G032900	Lysine--tRNA ligase
trans	1A	151.66	4.53212	147.57	159.79	TraesCS4D01G034700	Adenylosuccinate synthetase
trans	1A	151.66	4.9849	147.57	159.79	TraesCS4D01G035600	spindle pole body-associated protein
trans	1A	151.66	4.63253	147.57	159.79	TraesCS4D01G039100	30S ribosomal protein S13, putative, expressed
trans	1A	151.66	3.57246	147.57	159.79	TraesCS4D01G039500	Oxysterol-binding protein, putative
trans	1A	151.66	4.3969	147.57	159.79	TraesCS4D01G045200	AT-rich interactive domain protein
trans	1A	151.66	5.22804	147.57	159.79	TraesCS4D01G047300	Phosphoglucosamine mutase
trans	1A	151.66	3.51858	105.23	159.79	TraesCS4D01G049300	ralf-like 26
trans	1A	151.66	4.53441	147.57	159.79	TraesCS4D01G052400	Peptide transporter
trans	1A	151.66	5.55238	147.57	159.79	TraesCS4D01G053900	tetratricopeptide repeat (TPR)-containing protein
trans	1A	151.66	3.98356	143.52	159.79	TraesCS4D01G056500	50S ribosomal protein L6, putative
trans	1A	151.66	3.89494	147.57	159.79	TraesCS4D01G057000	Tubulin alpha chain
trans	1A	151.66	3.79654	147.57	159.79	TraesCS4D01G057800	Alpha/beta-hydrolase superfamily protein
trans	1A	151.66	3.76822	147.57	159.79	TraesCS4D01G064800	Eukaryotic translation initiation factor 3 subunit G
trans	1A	151.66	4.70721	147.57	159.79	TraesCS4D01G066600	CBS domain containing protein, expressed
trans	1A	151.66	4.47618	147.57	159.79	TraesCS4D01G068100	Serine hydroxymethyltransferase
trans	1A	151.66	4.18289	143.52	159.79	TraesCS4D01G073200	Haloacid dehalogenase-like hydrolase family protein
trans	1A	151.66	3.37487	105.23	159.79	TraesCS4D01G073500	Thioredoxin
trans	1A	151.66	3.58074	143.52	159.79	TraesCS4D01G074400	Dolichol phosphate-mannose biosynthesis regulatory protein
trans	1A	151.66	4.39361	147.57	159.79	TraesCS4D01G075100	Mitochondrial import receptor subunit TOM5
trans	1A	151.66	3.71313	147.57	159.79	TraesCS4D01G078900	50S ribosomal protein L25
trans	1A	151.66	3.39114	143.52	159.79	TraesCS4D01G079900	2-oxoglutarate (2OG) and Fe(II)-dependent oxygenase superfamily protein
trans	1A	151.66	3.64197	147.57	159.79	TraesCS4D01G081500	Tetrapyrrole-binding protein, chloroplastic
trans	1A	151.66	3.30668	147.57	159.79	TraesCS4D01G081800	RNA-binding ASCH domain protein
trans	1A	151.66	3.72345	147.57	159.79	TraesCS4D01G083000	Glycosyltransferase family 92 protein
trans	1A	151.66	3.36184	147.57	159.79	TraesCS4D01G083300	F-box/LRR protein
trans	1A	151.66	3.15957	147.57	159.79	TraesCS4D01G084200	La protein homolog
trans	1A	151.66	4.54163	147.57	159.79	TraesCS4D01G086900	Chlorophyll a/b binding protein domain-containing protein
trans	1A	151.66	4.39415	147.57	159.79	TraesCS4D01G088100	Phospholipase D LgRec1
trans	1A	151.66	4.27537	142.31	159.79	TraesCS4D01G095700	GATA transcription factor
trans	1A	151.66	3.87919	147.57	159.79	TraesCS4D01G097300	Rubredoxin
trans	1A	151.66	4.29483	147.57	159.79	TraesCS4D01G103800	Sentrin-specific protease
trans	1A	151.66	4.09313	143.52	159.79	TraesCS4D01G104600	ABC1-like kinase
trans	1A	151.66	4.44418	147.57	159.79	TraesCS4D01G106700	Receptor-like kinase
trans	1A	151.66	4.21968	147.57	159.79	TraesCS4D01G107400	Fructose-bisphosphate aldolase
trans	1A	151.66	3.9015	105.23	159.79	TraesCS4D01G109000	Receptor-like kinase
trans	1A	151.66	4.71287	147.57	159.79	TraesCS4D01G109300	Syntaxin protein
trans	1A	151.66	3.65941	147.57	159.79	TraesCS4D01G110400	Cytochrome b-c1 complex subunit 6
trans	1A	151.66	4.2636	147.57	159.79	TraesCS4D01G112200	Digalactosyldiacylglycerol synthase 1, chloroplastic
trans	1A	151.66	4.04895	147.57	159.79	TraesCS4D01G115500	Signal recognition particle 54 kDa protein
trans	1A	151.66	3.51624	147.57	159.79	TraesCS4D01G119200	Elongation factor P
trans	1A	151.66	5.0219	147.57	160.8	TraesCS4D01G120100	Cysteine desulfurase, putative, expressed
trans	1A	151.66	4.22744	147.57	159.79	TraesCS4D01G120900	Cytochrome P450-like protein
trans	1A	151.66	4.89358	147.57	159.79	TraesCS4D01G122800	FHA domain containing protein, expressed
trans	1A	151.66	3.35649	147.57	159.79	TraesCS4D01G125400	Chloride channel protein
trans	1A	151.66	5.18424	147.57	159.79	TraesCS4D01G126600	Heme oxygenase 1 protein
trans	1A	151.66	3.55602	143.52	159.79	TraesCS4D01G127400	50S ribosomal protein L24
trans	1A	151.66	3.36971	147.57	159.79	TraesCS4D01G129000	stress response NST1-like protein
trans	1A	151.66	3.99312	147.57	159.79	TraesCS4D01G129200	myosin-4 protein (DUF641)
trans	1A	151.66	4.9057	147.57	159.79	TraesCS4D01G131700	Ferritin
trans	1A	151.66	4.12504	147.57	159.79	TraesCS4D01G133700	GDSL esterase/lipase family
trans	1A	151.66	4.79482	147.57	159.79	TraesCS4D01G134300	Mitochondrial carrier protein, expressed
trans	1A	151.66	3.37717	147.57	159.79	TraesCS4D01G135000	Ribulose bisphosphate carboxylase/oxygenase activase
trans	1A	151.66	5.20147	147.57	159.79	TraesCS4D01G143200	Beta-glucosidase-like protein
trans	1A	151.66	3.88326	147.57	159.79	TraesCS4D01G150300	Mannose-6-phosphate isomerase
trans	1A	151.66	3.43189	147.57	159.79	TraesCS4D01G150700	Chloroplastic group IIA intron splicing facilitator CRS1, chloroplastic
trans	1A	151.66	4.48245	147.57	159.79	TraesCS4D01G151200	Inositol-1-monophosphatase family protein
trans	1A	151.66	3.98388	147.57	159.79	TraesCS4D01G152600	ADP-ribosylation factor, putative
trans	1A	151.66	3.429	142.31	161.8	TraesCS4D01G154000	MAR-binding protein, putative, expressed
trans	1A	151.66	3.40007	147.57	159.79	TraesCS4D01G155800	TPX2 (targeting protein for Xklp2) protein family
trans	1A	151.66	3.56533	147.57	159.79	TraesCS4D01G155900	14-3-3 protein
trans	1A	151.66	5.80152	147.57	159.79	TraesCS4D01G159800	Acyl carrier protein
trans	1A	151.66	3.05083	143.52	159.79	TraesCS4D01G161800	Phosphatidylinositol 4-phosphate 5-kinase 4
trans	1A	151.66	3.92983	143.52	159.79	TraesCS4D01G165500	Cation-efflux pump FieF
trans	1A	151.66	5.23118	147.57	159.79	TraesCS4D01G166200	NAD(P)-binding Rossmann-fold superfamily protein
trans	1A	151.66	5.89399	147.57	159.79	TraesCS4D01G167900	ATP-dependent Clp protease proteolytic subunit
trans	1A	151.66	4.08468	147.57	159.79	TraesCS4D01G171400	Appr-1-p processing enzyme family protein
trans	1A	151.66	4.11912	147.57	159.79	TraesCS4D01G176300	Phospholipid-transporting ATPase
trans	1A	151.66	5.11979	147.57	159.79	TraesCS4D01G178000	Histidine triad nucleotide binding protein
trans	1A	151.66	5.78864	147.57	159.79	TraesCS4D01G181000	30S ribosomal protein S1
trans	1A	151.66	3.63988	147.57	159.79	TraesCS4D01G182200	NADH:ubiquinone oxidoreductase subunit
trans	1A	151.66	3.84874	143.52	159.79	TraesCS4D01G182600	NHL repeat-containing protein 2
trans	1A	151.66	3.3619	141.31	160.8	TraesCS4D01G183200	GDSL esterase/lipase
trans	1A	151.66	5.14436	147.57	159.79	TraesCS4D01G184400	ATP-dependent Clp protease proteolytic subunit
trans	1A	151.66	4.9045	147.57	159.79	TraesCS4D01G189600	Aminotransferase
trans	1A	151.66	4.38975	147.57	159.79	TraesCS4D01G193300	NADH dehydrogenase [ubiquinone] 1 alpha subcomplex subunit 8
trans	1A	151.66	4.31866	147.57	159.79	TraesCS4D01G194400	Septation ring formation regulator EzrA
trans	1A	151.66	3.69204	147.57	159.79	TraesCS4D01G196900	Alpha/beta-Hydrolases superfamily protein
trans	1A	151.66	3.3301	143.52	159.79	TraesCS4D01G198400	Arogenate dehydratase
trans	1A	151.66	4.74569	147.57	159.79	TraesCS4D01G199300	Thioredoxin-like protein AAED1, chloroplastic
trans	1A	151.66	3.9481	133.74	159.79	TraesCS4D01G199400	Hydrolase family protein / HAD-superfamily protein
trans	1A	151.66	5.27209	143.52	159.79	TraesCS4D01G199700	Elongator complex protein 6
trans	1A	151.66	3.37262	147.57	159.79	TraesCS4D01G203900	ABC transporter ATP-binding protein
trans	1A	151.66	4.16413	147.57	159.79	TraesCS4D01G204000	PsbP family protein, expressed
trans	1A	151.66	4.69644	147.57	159.79	TraesCS4D01G206100	UDP-glucuronate decarboxylase protein 6
[truncated: 15,643 more rows]
