# Supplementary material for: Characterization of QTL and eQTL controlling early Fusarium graminearum infection and deoxynivalenol levels in a Wuhan 1 x Nyubai doubled haploid wheat population
Source: BMC Plant Biol. 2019 Dec 3;19:536. doi: 10.1186/s12870-019-2149-4 (PMC6892237; doi:10.1186/s12870-019-2149-4)
Supplement: Supplementary file 5 — Additional file 5. Differentially expressed genes between genotypes within the limits of the three QTL intervals. gene_id, IWGSC RefSeq v1.0 gene ID; chr, chromosome; AA, mean of normalized counts for DH lines with genotype AA in the given QTL region; BB, mean of normalized counts for lines with genotype BB in the given QTL region; log2FC, log2 fold change; padj, adjusted p-value; description, IWGSC RefSeq v1.0 gene annotation. [file 12870_2019_2149_MOESM5_ESM.xlsx]

## Sheet: DEG genotype 1AL
Additional file 5. Differentially expressed genes between genotypes. gene_id, IWGSC RefSeq v1.0 gene ID; chr, chromosome; AA, mean of normalized counts for DH lines with genotype AA in the given QTL region; BB, mean of normalized counts for lines with genotype BB in the given QTL region; log2FC, effect size estimate; padj, adjusted p-value; description, IWGSC RefSeq v1.0 gene annotation.
gene_id	chr	AA	BB	log2FC	padj	description
TraesCS1A01G005400	chr1A	5.95	18.53	-1.65	7.36E-05	APOLLO
TraesCS1A01G013900	chr1A	8.36	17.1	-1.04	2.32E-03	Glutathione s-transferase
TraesCS1A01G016800	chr1A	181.27	546.06	-1.59	2.17E-05	Glutathione S-transferase
TraesCS1A01G020800	chr1A	426.26	922.22	-1.11	7.20E-03	Cytochrome P450 family protein, expressed
TraesCS1A01G021000	chr1A	47.79	161.33	-1.76	1.80E-04	Trypsin inhibitor
TraesCS1A01G029700	chr1A	0.61	1.5	-1.44	2.50E-03	Disease resistance protein RPM1
TraesCS1A01G029800	chr1A	317.02	675.38	-1.09	3.13E-05	RING/U-box superfamily protein
TraesCS1A01G033200	chr1A	207.51	463.5	-1.16	9.61E-04	Glycosyltransferase
TraesCS1A01G035100	chr1A	204.16	431.72	-1.08	9.72E-04	Clathrin assembly protein, putative, expressed
TraesCS1A01G035600	chr1A	459.86	973.49	-1.08	1.22E-04	Cysteine-rich receptor-kinase-like protein
TraesCS1A01G040900	chr1A	1.91	0.66	1.66	1.29E-04	3-ketoacyl-CoA synthase
TraesCS1A01G043900	chr1A	229.3	575.55	-1.33	3.29E-04	Laccase
TraesCS1A01G048700	chr1A	215.64	724.06	-1.75	1.06E-05	Non-specific lipid-transfer protein-like protein
TraesCS1A01G050200	chr1A	768.18	2195.67	-1.52	3.39E-05	Tryptophan decarboxylase
TraesCS1A01G053000	chr1A	6.76	13.61	-1.02	5.16E-03	Germin-like protein
TraesCS1A01G070600	chr1A	173.42	457.68	-1.4	1.11E-04	Kinase family protein
TraesCS1A01G072400	chr1A	12.94	27.43	-1.09	7.55E-04	BTB/POZ/MATH-domain protein
TraesCS1A01G077300	chr1A	0.16	0.89	-1.77	2.86E-03	transmembrane protein, putative (DUF594)
TraesCS1A01G078200	chr1A	157.85	411.33	-1.38	9.34E-05	Peroxidase
TraesCS1A01G078400	chr1A	30.44	86.25	-1.5	4.81E-05	Peroxidase
TraesCS1A01G078600	chr1A	30.18	82.99	-1.46	6.50E-05	Peroxidase
TraesCS1A01G079100	chr1A	3	7.83	-1.37	3.10E-03	Lecithin-cholesterol acyltransferase-like 1
TraesCS1A01G079200	chr1A	1.03	2.46	-1.34	3.63E-03	Lecithin-cholesterol acyltransferase-like 1
TraesCS1A01G079500	chr1A	15.76	39.83	-1.34	1.56E-04	Peroxidase
TraesCS1A01G084800	chr1A	6.04	2.85	1.08	6.59E-03	Minichromosome maintenance (MCM2/3/5) family protein
TraesCS1A01G088300	chr1A	519.82	1042.08	-1	1.09E-03	Agmatine coumaroyltransferase-1
TraesCS1A01G089700	chr1A	3.39	10.48	-1.6	3.55E-04	Tuftelin interacting protein 11 domain containing protein
TraesCS1A01G093500	chr1A	62.36	126.35	-1.02	1.50E-04	BTB/POZ and MATH domain-containing protein 2
TraesCS1A01G094100	chr1A	6.34	13.81	-1.1	1.12E-04	E3 ubiquitin-protein ligase
TraesCS1A01G102700	chr1A	143.39	315.65	-1.14	5.05E-04	Glutathione S-transferase
TraesCS1A01G103000	chr1A	48.31	99.78	-1.05	5.09E-04	Glutathione S-transferase
TraesCS1A01G110000	chr1A	378.78	829.18	-1.13	4.10E-05	Kinase-like protein
TraesCS1A01G125400	chr1A	589.39	1288.38	-1.13	5.10E-05	Calmodulin binding protein
TraesCS1A01G141500	chr1A	165.71	354.49	-1.1	8.99E-05	Chitinase
TraesCS1A01G144200	chr1A	3.55	7.63	-1.09	1.19E-03	Receptor-kinase, putative
TraesCS1A01G145100	chr1A	753.69	1634.98	-1.12	6.75E-05	Cysteine--tRNA ligase
TraesCS1A01G159200	chr1A	81.43	167.71	-1.04	3.25E-05	electron protein, putative (Protein of unknown function, DUF547)
TraesCS1A01G161000	chr1A	6.35	17.38	-1.45	9.35E-05	DnaJ heat shock amino-terminal domain protein
TraesCS1A01G168300	chr1A	4.22	10	-1.23	3.72E-04	Ripening-related protein
TraesCS1A01G177300	chr1A	804.47	1759.09	-1.13	2.34E-04	Cytochrome P450 family protein
TraesCS1A01G178700	chr1A	107.15	233.09	-1.12	1.31E-04	SAUR-like auxin-responsive protein family
TraesCS1A01G179400	chr1A	232.06	588.22	-1.34	2.26E-06	Response to low sulfur protein, putative
TraesCS1A01G181000	chr1A	65.95	133.32	-1.01	1.28E-03	Cystathionine gamma-lyase
TraesCS1A01G182300	chr1A	79.76	199.81	-1.32	5.98E-04	ATP-dependent zinc metalloprotease FtsH
TraesCS1A01G182600	chr1A	44.53	99.36	-1.16	1.77E-03	F-box family protein
TraesCS1A01G186100	chr1A	1853.18	3976.56	-1.1	4.08E-04	Glutathione S-transferase
TraesCS1A01G186300	chr1A	174.3	351.08	-1.01	2.38E-04	Glutathione S-transferase
TraesCS1A01G186500	chr1A	512.19	1042.41	-1.02	4.32E-04	Glutathione S-transferase
TraesCS1A01G186600	chr1A	7167.2	17154.2	-1.26	4.42E-05	Glutathione S-transferase
TraesCS1A01G186700	chr1A	898.38	1843.78	-1.04	1.21E-03	Glutathione S-transferase
TraesCS1A01G201400	chr1A	149.52	334.12	-1.16	2.86E-04	Protein PLASTID MOVEMENT IMPAIRED 1
TraesCS1A01G208200	chr1A	13.17	76.5	-2.54	8.16E-08	Expansin protein
TraesCS1A01G217100	chr1A	17.11	34.95	-1.02	3.58E-03	PRA1 family protein
TraesCS1A01G218100	chr1A	39.71	115.32	-1.53	4.61E-05	Ethylene-responsive transcription factor, putative
TraesCS1A01G218400	chr1A	760.96	1545.09	-1.02	1.53E-04	Zinc import ATP-binding protein ZnuC
TraesCS1A01G218600	chr1A	4.78	12.99	-1.43	1.26E-03	Phospholipase a1-chloroplastic-like
TraesCS1A01G221400	chr1A	35.94	92.66	-1.36	2.44E-05	Metalloendoproteinase 1, putative
TraesCS1A01G228100	chr1A	21.34	44.92	-1.07	1.46E-03	Phosphatase 2C family protein
TraesCS1A01G232500	chr1A	23.96	65.33	-1.45	5.32E-05	50S ribosomal protein L2
TraesCS1A01G241100	chr1A	13.57	33	-1.28	2.45E-04	DUF4228 domain protein
TraesCS1A01G243400	chr1A	71.77	174.92	-1.28	4.45E-04	ATP-dependent RNA helicase
TraesCS1A01G248000	chr1A	79.15	197.99	-1.32	4.38E-04	DNA-directed RNA polymerase subunit beta'
TraesCS1A01G248700	chr1A	117.89	315.88	-1.42	9.42E-05	CASP-like protein
TraesCS1A01G249900	chr1A	1.22	2.95	-1.12	8.88E-03	Endo-1,31,4-beta-D-glucanase
TraesCS1A01G250000	chr1A	32.57	76.17	-1.22	2.42E-03	Chitinase
TraesCS1A01G253600	chr1A	27.65	72.24	-1.38	6.79E-05	Pyrophosphate-energized vacuolar membrane proton pump
TraesCS1A01G257200	chr1A	2994.17	6287.28	-1.07	6.69E-05	ATP-dependent zinc metalloprotease FtsH
TraesCS1A01G261100	chr1A	32.46	67.93	-1.06	4.22E-04	F-box family protein
TraesCS1A01G273600	chr1A	378.82	759.73	-1	7.44E-05	Receptor-like protein kinase
TraesCS1A01G276200	chr1A	47.34	102.8	-1.12	7.47E-05	Glucan endo-1,3-beta-glucosidase, putative
TraesCS1A01G277400	chr1A	48.27	113.94	-1.24	9.68E-04	Cytochrome P450
TraesCS1A01G290400	chr1A	96.07	195.79	-1.03	1.12E-03	Blue copper protein
TraesCS1A01G300000	chr1A	94.84	281.6	-1.57	3.52E-05	U-box domain-containing protein
TraesCS1A01G301300	chr1A	8.23	20.85	-1.34	5.47E-05	Extra-large G-like protein, putative (DUF3133)
TraesCS1A01G303100	chr1A	234.42	603.81	-1.36	6.57E-06	Cytochrome P450-like protein
TraesCS1A01G304200	chr1A	831.65	1983.09	-1.25	2.45E-05	Protein kinase-like protein
TraesCS1A01G304900	chr1A	188.23	388.57	-1.04	2.12E-04	Xyloglucan galactosyltransferase KATAMARI1-like protein
TraesCS1A01G308200	chr1A	2.45	14.45	-2.54	8.64E-06	tRNA uridine 5-carboxymethylaminomethyl modification enzyme MnmG
TraesCS1A01G310600	chr1A	46.35	96.99	-1.06	6.06E-03	Aldehyde dehydrogenase
TraesCS1A01G311700	chr1A	2.42	8.66	-1.82	9.35E-05	VQ motif-containing protein
TraesCS1A01G329500	chr1A	14.63	34.24	-1.23	2.24E-03	Tyrosine decarboxylase
TraesCS1A01G336100	chr1A	430.13	1013.03	-1.24	1.50E-05	28 kDa heat-and acid-stable phosphoprotein, putative
TraesCS1A01G337900	chr1A	3.63	11.27	-1.61	1.02E-04	Gamma-glutamyl phosphate reductase
TraesCS1A01G341200	chr1A	4.54	14.56	-1.06	8.42E-03	Avr9/Cf-9 rapidly elicited protein
TraesCS1A01G342400	chr1A	1.16	3.26	-1.51	6.25E-03	Peroxidase
TraesCS1A01G342800	chr1A	60.89	183.71	-1.59	2.95E-05	Short-chain dehydrogenase/reductase family protein
TraesCS1A01G347000	chr1A	183.94	440.32	-1.26	8.01E-04	Late embryogenesis abundant hydroxyproline-rich glycoprotein
TraesCS1A01G347200	chr1A	39.2	92.47	-1.23	2.64E-05	Glycosyltransferase
TraesCS1A01G349900	chr1A	47.7	112.9	-1.24	7.46E-05	Chaperone protein dnaJ
TraesCS1A01G350400	chr1A	601.62	1244.88	-1.05	1.03E-04	Heat shock transcription factor family protein
TraesCS1A01G350900	chr1A	17.99	38.86	-1.1	5.69E-04	senescence regulator (Protein of unknown function, DUF584)
TraesCS1A01G351000	chr1A	187.85	389.67	-1.05	1.50E-05	senescence regulator (Protein of unknown function, DUF584)
TraesCS1A01G351600	chr1A	290.84	697.08	-1.26	1.75E-04	Cytochrome P450 family protein, expressed
TraesCS1A01G353600	chr1A	0.86	2.84	-1.66	1.96E-03	Dihydroxy-acid dehydratase
TraesCS1A01G356400	chr1A	1.96	4.84	-1.3	2.75E-03	Serine/threonine-protein kinase
TraesCS1A01G359100	chr1A	32.54	71.77	-1.14	1.02E-03	Kinase family protein
TraesCS1A01G367000	chr1A	139.97	311.99	-1.16	3.14E-04	Protein kinase-like
TraesCS1A01G367100	chr1A	39.74	94.4	-1.25	3.20E-04	Protein kinase-like
TraesCS1A01G367200	chr1A	28.24	70.77	-1.33	1.33E-04	Protein kinase-like
TraesCS1A01G370400	chr1A	7.15	15.65	-1.13	1.05E-03	Ethylene-responsive transcription factor
TraesCS1A01G370700	chr1A	20.36	44.89	-1.13	6.95E-04	Ethylene-responsive transcription factor
TraesCS1A01G374500	chr1A	1.22	0.35	1.69	1.40E-03	Lipid transfer protein
TraesCS1A01G374700	chr1A	195.17	478.74	-1.29	3.65E-05	Protein kinase family protein
TraesCS1A01G377900	chr1A	52.27	157.38	-1.59	1.50E-04	Hexosyltransferase
TraesCS1A01G378500	chr1A	38.28	80.15	-1.07	8.68E-04	DUF4228 domain protein
TraesCS1A01G381400	chr1A	50.39	104.86	-1.06	6.96E-04	Avr9/Cf-9 rapidly elicited protein
TraesCS1A01G384300	chr1A	216.85	584.71	-1.43	4.74E-05	1-deoxy-D-xylulose 5-phosphate synthase
TraesCS1A01G387000	chr1A	1.51	3.52	-1.24	4.11E-03	transcription repressor
TraesCS1A01G393300	chr1A	0.68	2.1	-1.57	4.30E-03	Clavata3/ESR (CLE) gene family member
TraesCS1A01G401600	chr1A	6.06	1.96	1.62	1.11E-05	BMP/retinoic acid-inducible neural-specific protein 3
TraesCS1A01G403000	chr1A	113.29	54.26	1.05	6.36E-09	Cold acclimation protein
TraesCS1A01G404600	chr1A	662.65	325.87	1.02	1.83E-07	Subtilisin-like protease
TraesCS1A01G405300	chr1A	14.47	5.11	1.49	2.69E-03	RADIALIS-like transcription factor
TraesCS1A01G406300	chr1A	7.95	24.43	-1.59	2.26E-06	Iron-sulfur cluster assembly protein
TraesCS1A01G406700	chr1A	0.55	2.48	-2.11	4.01E-04	Glycosyltransferase
TraesCS1A01G407000	chr1A	7.99	21.34	-1.44	4.00E-04	Receptor-like protein kinase
TraesCS1A01G407700	chr1A	98.88	9.91	3.3	2.81E-16	Protein kinase
TraesCS1A01G408800	chr1A	20.82	92.84	-2.16	2.86E-20	Short-chain dehydrogenase/reductase family protein
TraesCS1A01G409200	chr1A	217.41	22.45	3.27	5.11E-06	NBS-LRR-like resistance protein
TraesCS1A01G409300	chr1A	2.28	10.3	-2.21	2.15E-03	disease resistance family protein / LRR family protein
TraesCS1A01G409400	chr1A	1.25	6.1	-2.42	5.11E-06	Disease resistance protein (NBS-LRR class) family
TraesCS1A01G410400	chr1A	228.42	498.64	-1.13	5.23E-04	Calcium-binding site, putative
TraesCS1A01G410600	chr1A	3.42	7.64	-1.15	2.09E-04	WRKY transcription factor
TraesCS1A01G411800	chr1A	2.93	12.08	-2.04	5.65E-05	VQ motif protein
TraesCS1A01G412600	chr1A	2.21	6.45	-1.56	6.58E-05	sulfurtransferase 18
TraesCS1A01G413400	chr1A	122.21	308.03	-1.33	1.73E-04	3-ketoacyl-CoA synthase
TraesCS1A01G414000	chr1A	29.32	73.26	-1.32	9.05E-05	histone deacetylase-like protein
TraesCS1A01G414600	chr1A	68.48	155.74	-1.18	3.27E-04	Glycerol-3-phosphate dehydrogenase [NAD(+)], cytoplasmic
TraesCS1A01G414700	chr1A	184.19	496.2	-1.43	4.44E-05	Glycerol-3-phosphate dehydrogenase [NAD(+)], cytoplasmic
TraesCS1A01G414800	chr1A	3.11	21.12	-2.76	1.49E-14	F-box family protein
TraesCS1A01G414900	chr1A	2.13	16.03	-2.93	9.34E-06	Protein FAR1-RELATED SEQUENCE 3
TraesCS1A01G415500	chr1A	2.28	5.54	-1.28	6.37E-03	ATP-dependent RNA helicase
TraesCS1A01G421100	chr1A	18.63	180.24	-3.28	2.10E-24	Transmembrane protein, putative
TraesCS1A01G421800	chr1A	0.18	6.73	-4.74	3.02E-19	WRKY transcription factor
TraesCS1A01G421900	chr1A	28.82	61.89	-1.1	2.91E-04	WRKY transcription factor
TraesCS1A01G422200	chr1A	3.34	0	4.15	7.60E-20	Protein FAR1-RELATED SEQUENCE 5
TraesCS1A01G424700	chr1A	0.85	10.02	-3.52	1.32E-25	F-box family protein
TraesCS1A01G425900	chr1A	8.44	0.05	5.3	3.77E-43	Disease resistance protein (NBS-LRR class) family
TraesCS1A01G426000	chr1A	72.01	0.43	7.37	3.49E-98	NBS-LRR disease resistance protein, putative
TraesCS1A01G426400	chr1A	211.71	88.92	1.25	2.81E-16	Agenet and bromo-adjacent homology (BAH) domain-containing protein
TraesCS1A01G426500	chr1A	145.04	19.49	2.92	5.02E-60	Agenet and bromo-adjacent homology (BAH) domain-containing protein
TraesCS1A01G426600	chr1A	55.58	14.87	1.9	5.52E-06	Ribonucleoside-diphosphate reductase large subunit
TraesCS1A01G426800	chr1A	6.67	20.56	-1.6	4.27E-05	Polypyrimidine tract-binding-like protein, putative
TraesCS1A01G429100	chr1A	8.15	3.36	1.36	4.68E-09	Paired amphipathic helix protein Sin3
TraesCS1A01G430100	chr1A	38.29	206.08	-2.43	7.23E-32	ATP-dependent zinc metalloprotease FtsH
TraesCS1A01G430200	chr1A	61.9	933.26	-3.91	2.13E-42	ATP-dependent zinc metalloprotease FtsH
TraesCS1A01G431800	chr1A	1.61	18.29	-3.48	2.15E-10	F-box family protein
TraesCS1A01G432900	chr1A	64.93	0.02	8.33	7.21E-94	Na-translocating NADH-quinone reductase subunit A
TraesCS1A01G433000	chr1A	548.65	132.63	2.05	4.57E-58	RNA binding protein
TraesCS1A01G435400	chr1A	224.79	689.8	-1.62	5.11E-06	Cytochrome P450
TraesCS1A01G438300	chr1A	0.81	1.88	-1.32	2.08E-03	glucan synthase-like 11
TraesCS1A01G438500	chr1A	4.52	36.31	-3	7.69E-22	Polyketide cyclase/dehydrase and lipid transport superfamily protein
TraesCS1A01G438600	chr1A	1320.48	342.14	1.95	2.72E-122	Translation initiation factor IF-2, putative
TraesCS1A01G438800	chr1A	1.43	0.17	2.41	1.78E-05	stomatal cytokinesis defective / SCD1 protein (SCD1)
TraesCS1A01G438900	chr1A	1.78	0.49	1.79	1.60E-04	DNA-directed RNA polymerase II protein
TraesCS1A01G439000	chr1A	18.98	0	6.64	2.95E-63	3-ketoacyl-CoA synthase
TraesCS1A01G439100	chr1A	59.4	0.03	8.2	1.21E-114	piezo-type mechanosensitive ion channel component
TraesCS1A01G441500	chr1A	9.52	3.73	1.29	2.69E-05	LRR and NB-ARC domains-containing disease resistance protein
TraesCS1A01G444100	chr1A	75.22	28.21	1.4	4.36E-08	Response regulator
TraesCS1A01G444900	chr1A	5.58	25.43	-2.16	4.73E-17	Ring finger protein, putative
TraesCS1B01G011400	chr1B	2.23	0.81	1.38	1.73E-03	transmembrane protein, putative (DUF 3339)
TraesCS1B01G021400	chr1B	1.19	3.74	-1.65	4.23E-04	Glutathione S-transferase
TraesCS1B01G041400	chr1B	252.58	660.27	-1.39	4.84E-03	Glycosyltransferase
TraesCS1B01G045400	chr1B	15.19	34.38	-1.19	4.70E-03	Protein kinase family protein
TraesCS1B01G056900	chr1B	402.15	1267.87	-1.66	6.13E-03	Laccase
TraesCS1B01G063600	chr1B	1.86	5.28	-1.52	1.28E-03	Lipid transfer protein
TraesCS1B01G063700	chr1B	2.51	7.8	-1.61	1.55E-03	Non-specific lipid-transfer protein-like protein
TraesCS1B01G063800	chr1B	27.56	87.39	-1.66	9.16E-05	Non-specific lipid-transfer protein-like protein
TraesCS1B01G077200	chr1B	1.29	4.02	-1.7	2.63E-04	Histidine amino acid transporter
TraesCS1B01G089100	chr1B	150.33	364.88	-1.28	9.05E-03	Kinase family protein
TraesCS1B01G091200	chr1B	5.8	14.98	-1.36	5.93E-05	BTB/POZ domain containing protein, expressed
TraesCS1B01G096600	chr1B	1.15	3.76	-1.69	1.24E-03	Peroxidase
TraesCS1B01G102000	chr1B	7.79	2.77	1.47	8.31E-03	Heat-inducible transcription repressor HrcA
TraesCS1B01G103600	chr1B	5.13	2.42	1.08	3.27E-03	FBD-associated F-box protein
TraesCS1B01G113500	chr1B	197.19	523.11	-1.41	5.28E-05	Glutathione S-transferase
TraesCS1B01G113600	chr1B	19.86	68.38	-1.78	7.03E-03	Glutathione S-transferase
TraesCS1B01G134500	chr1B	13.76	28.89	-1.06	9.61E-04	DNA-directed RNA polymerase subunit
TraesCS1B01G162400	chr1B	766.61	1894.74	-1.31	7.79E-05	Cysteine--tRNA ligase
TraesCS1B01G164800	chr1B	60.99	124.33	-1.02	2.20E-03	Zinc finger ring-type protein
TraesCS1B01G175600	chr1B	56.47	115.8	-1.03	7.36E-05	electron protein, putative (Protein of unknown function, DUF547)
TraesCS1B01G184600	chr1B	3.06	6.64	-1.08	3.81E-03	Ripening-related protein
TraesCS1B01G193500	chr1B	7.78	15.76	-1.02	3.41E-03	general regulatory factor 10
TraesCS1B01G194100	chr1B	553.7	1114.35	-1.01	1.38E-04	Glutathione S-transferase
TraesCS1B01G194300	chr1B	155.2	322.36	-1.05	8.92E-04	Glutathione S-transferase
TraesCS1B01G194500	chr1B	19.96	41.21	-1.04	1.50E-03	Glutathione S-transferase
TraesCS1B01G194600	chr1B	833.21	2010.64	-1.27	5.10E-05	Glutathione S-transferase
TraesCS1B01G194800	chr1B	24.21	52.13	-1.11	1.26E-04	Glutathione S-transferase
TraesCS1B01G195900	chr1B	3.21	11.6	-1.85	6.79E-05	Protein DETOXIFICATION
TraesCS1B01G197000	chr1B	221.72	454.82	-1.04	3.21E-04	Alpha/beta-Hydrolases superfamily protein
TraesCS1B01G198100	chr1B	41.89	104.13	-1.31	1.50E-04	F-box family protein
TraesCS1B01G198700	chr1B	198.15	527.48	-1.41	1.23E-04	ATP-dependent zinc metalloprotease FtsH
TraesCS1B01G201100	chr1B	198.43	472.79	-1.25	5.86E-06	Response to low sulfur protein, putative
TraesCS1B01G201800	chr1B	74.15	160.9	-1.12	1.87E-03	Auxin-responsive family protein
TraesCS1B01G202300	chr1B	0.98	2.3	-1.17	4.43E-03	Transmembrane and coiled-coil domain-containing protein 4
TraesCS1B01G204700	chr1B	306.17	640.4	-1.06	1.25E-04	Valine--tRNA ligase
TraesCS1B01G215100	chr1B	0.46	1.48	-1.64	5.06E-03	Heavy metal transport/detoxification protein
TraesCS1B01G224000	chr1B	1.54	3.57	-1.27	4.81E-03	Bifunctional inhibitor/lipid-transfer protein/seed storage 2S albumin superfamily protein
TraesCS1B01G231900	chr1B	333.76	685.32	-1.04	1.19E-04	ABC(ATP-binding) family transporter
TraesCS1B01G234700	chr1B	61.05	158.76	-1.38	2.85E-05	Metalloendoproteinase 1, putative
TraesCS1B01G234900	chr1B	22	47.7	-1.11	9.32E-05	Alpha/beta hydrolase related protein
TraesCS1B01G237600	chr1B	2.56	7.51	-1.57	2.99E-04	Late embryogenesis abundant protein
TraesCS1B01G243100	chr1B	17.1	41.88	-1.29	8.13E-05	WRKY transcription factor, putative
TraesCS1B01G244800	chr1B	11.64	23.29	-1	1.01E-03	Beta-glucosidase, putative
TraesCS1B01G245500	chr1B	2.67	9.99	-1.87	3.01E-04	Late embryogenesis abundant (LEA) hydroxyproline-rich glycoprotein family
TraesCS1B01G245700	chr1B	7.05	18.27	-1.36	9.35E-04	NRR repressor homolog 1
TraesCS1B01G251700	chr1B	89.75	190.62	-1.09	7.58E-05	Serine/threonine-protein kinase
TraesCS1B01G253000	chr1B	21.25	49.96	-1.23	8.28E-04	DUF4228 domain protein
TraesCS1B01G254900	chr1B	59.48	161.14	-1.44	6.36E-05	ATP-dependent RNA helicase
TraesCS1B01G258400	chr1B	473.83	965.5	-1.03	3.85E-04	DNA-directed RNA polymerase subunit beta'
TraesCS1B01G259400	chr1B	8.07	21.4	-1.39	3.16E-04	CASP-like protein
TraesCS1B01G264600	chr1B	30.57	92.07	-1.59	3.61E-05	Pyrophosphate-energized vacuolar membrane proton pump
TraesCS1B01G270300	chr1B	86.09	184.43	-1.1	3.26E-04	Serine/threonine-protein kinase
TraesCS1B01G271300	chr1B	17.11	34.7	-1.01	4.78E-04	2-dehydro-3-deoxyphosphooctonate aldolase
TraesCS1B01G271900	chr1B	49.63	103.75	-1.06	8.38E-05	F-box family protein
TraesCS1B01G273700	chr1B	2.78	7.58	-1.5	6.80E-04	Ethylene-responsive transcription factor
TraesCS1B01G274300	chr1B	90.66	187.28	-1.04	8.40E-05	NAC domain-containing protein
TraesCS1B01G274500	chr1B	22.65	45.54	-1.01	6.97E-03	Pectinesterase
TraesCS1B01G275300	chr1B	1.04	2.63	-1.13	6.50E-03	Cytochrome P450
TraesCS1B01G282600	chr1B	80.49	167.26	-1.05	1.14E-04	phenylalanine ammonia-lyase 4
TraesCS1B01G283400	chr1B	688.16	1402.71	-1.03	6.79E-05	Kinase family protein
TraesCS1B01G285400	chr1B	10.5	22.35	-1.07	9.72E-04	Glucan endo-1,3-beta-glucosidase, putative
TraesCS1B01G292200	chr1B	10.1	21.77	-1.1	2.62E-03	Glycerol-3-phosphate acyltransferase
TraesCS1B01G299700	chr1B	211.16	471.9	-1.16	2.18E-04	Blue copper protein
TraesCS1B01G307800	chr1B	24.32	65.83	-1.44	9.22E-05	tRNA (guanine-N(7)-)-methyltransferase
TraesCS1B01G308200	chr1B	436.82	885.67	-1.02	3.74E-04	WRKY transcription factor
TraesCS1B01G310100	chr1B	112.03	374.56	-1.74	2.32E-05	U-box domain-containing protein
TraesCS1B01G313400	chr1B	68.71	138.88	-1.01	9.92E-03	Cytochrome P450-like protein
TraesCS1B01G314700	chr1B	636.83	1383.24	-1.12	3.73E-05	Protein kinase-like protein
TraesCS1B01G315700	chr1B	77.95	155.94	-1	9.82E-05	Xyloglucan galactosyltransferase KATAMARI1-like protein
TraesCS1B01G318900	chr1B	0.14	2.27	-3.12	9.67E-05	N-methyl-L-tryptophan oxidase
TraesCS1B01G323400	chr1B	1.25	4.46	-1.86	1.42E-04	VQ motif-containing protein
TraesCS1B01G335200	chr1B	36.27	79.92	-1.14	5.68E-05	NBS-LRR-like resistance protein
TraesCS1B01G336600	chr1B	378.24	1174.08	-1.63	1.33E-04	Retrovirus-related Pol polyprotein from transposon TNT 1-94
TraesCS1B01G349500	chr1B	153.73	366.03	-1.25	4.91E-05	28 kDa heat-and acid-stable phosphoprotein, putative
TraesCS1B01G355900	chr1B	237.07	653.36	-1.46	4.46E-05	Short-chain dehydrogenase/reductase family protein
TraesCS1B01G356200	chr1B	371.53	761.49	-1.04	1.13E-04	ATP-binding cassette transporter subfamily A member
TraesCS1B01G361200	chr1B	155.97	406.07	-1.38	1.12E-04	Late embryogenesis abundant hydroxyproline-rich glycoprotein family, putative
TraesCS1B01G361500	chr1B	237.43	527.22	-1.15	6.97E-05	Glycosyltransferase
TraesCS1B01G365100	chr1B	22.67	50.23	-1.14	3.22E-04	senescence regulator (Protein of unknown function, DUF584)
TraesCS1B01G368300	chr1B	5.42	14.88	-1.45	5.11E-04	Dihydroxy-acid dehydratase
TraesCS1B01G369300	chr1B	2.33	4.78	-1.04	3.16E-03	Protein DETOXIFICATION
TraesCS1B01G371900	chr1B	375.6	967.41	-1.36	7.58E-05	Cytochrome P450 family protein, expressed
TraesCS1B01G375400	chr1B	45.98	115.78	-1.33	1.67E-04	Kinase family protein
TraesCS1B01G375800	chr1B	5.67	15.41	-1.43	5.86E-05	BTB/POZ domain containing protein
TraesCS1B01G382600	chr1B	118.48	240.27	-1.02	8.64E-05	Phospholipase D
TraesCS1B01G384900	chr1B	190.32	502.53	-1.4	2.33E-04	Protein kinase-like
TraesCS1B01G385000	chr1B	6.35	15.43	-1.27	5.28E-04	Protein kinase-like
TraesCS1B01G385100	chr1B	38.53	95.54	-1.31	3.50E-04	Protein kinase-like
TraesCS1B01G385200	chr1B	110.8	251.98	-1.18	3.36E-04	Protein kinase-like
TraesCS1B01G385300	chr1B	94.64	202.74	-1.1	1.26E-03	Protein kinase-like
TraesCS1B01G387200	chr1B	5.09	13.84	-1.42	6.05E-04	Transcription initiation factor IIB
TraesCS1B01G389700	chr1B	26.73	60.82	-1.18	3.68E-04	Ethylene-responsive transcription factor
TraesCS1B01G389900	chr1B	5.22	12.25	-1.21	6.85E-04	Ethylene-responsive transcription factor
TraesCS1B01G394700	chr1B	5.59	0.67	3.31	1.68E-04	Lipid transfer protein
TraesCS1B01G394900	chr1B	127.12	290.38	-1.19	2.51E-04	Protein kinase family protein
TraesCS1B01G398700	chr1B	36.48	100.63	-1.46	7.84E-04	Hexosyltransferase
TraesCS1B01G399300	chr1B	35.34	87.96	-1.31	6.30E-04	Multidrug resistance protein ABC transporter family protein, putative
TraesCS1B01G403900	chr1B	113.66	253.64	-1.16	1.70E-04	Avr9/Cf-9 rapidly elicited protein
TraesCS1B01G409600	chr1B	17.52	37.67	-1.1	9.04E-03	Glutamate-1-semialdehyde 2,1-aminomutase
TraesCS1B01G411100	chr1B	154.2	412.04	-1.42	8.86E-05	1-deoxy-D-xylulose 5-phosphate synthase
TraesCS1B01G431700	chr1B	4.23	9.47	-1.16	4.63E-04	Phospholipase A1
TraesCS1B01G433800	chr1B	121.15	259.14	-1.09	1.58E-05	Multidrug resistance protein ABC transporter family protein
TraesCS1B01G434300	chr1B	1.29	3.49	-1.36	9.77E-03	WRKY family transcription factor
TraesCS1B01G441500	chr1B	13.45	29.13	-1.11	1.71E-04	Elongation factor Tu
TraesCS1B01G442100	chr1B	3.77	13.16	-1.8	5.12E-04	VQ motif protein
TraesCS1B01G444000	chr1B	22.77	59.74	-1.39	5.42E-05	histone deacetylase-like protein
TraesCS1B01G444700	chr1B	180.32	385.06	-1.09	1.81E-04	Glycerol-3-phosphate dehydrogenase [NAD(+)], cytoplasmic
TraesCS1B01G444800	chr1B	2.28	5.45	-1.31	2.17E-03	F-box protein skip23
TraesCS1B01G447800	chr1B	18.34	44.63	-1.28	1.04E-04	DUF1645 family protein
TraesCS1B01G447900	chr1B	53.85	124.32	-1.2	2.90E-04	Cinnamoyl-CoA reductase
TraesCS1B01G452300	chr1B	110.9	263.25	-1.25	4.68E-05	Phytochrome interacting factor 3, putative isoform 3
TraesCS1B01G452700	chr1B	17.63	40.63	-1.2	2.22E-04	SPT2 chromatin protein
TraesCS1B01G455000	chr1B	4.78	10.34	-1.1	6.51E-03	WRKY family transcription factor
TraesCS1B01G456400	chr1B	61.09	132.05	-1.11	2.10E-04	S-type anion channel
TraesCS1B01G456800	chr1B	1.02	4.66	-2.11	8.79E-05	C3HC4-type RING finger-containing protein
TraesCS1B01G468300	chr1B	324.3	107.59	1.59	7.23E-32	Dirigent protein
TraesCS1B01G468400	chr1B	320.53	109.3	1.55	3.93E-28	Dirigent protein
TraesCS1B01G481500	chr1B	3.86	10.19	-1.39	2.33E-03	O-methyltransferase-like protein
TraesCS1D01G004600	chr1D	178.14	400.27	-1.17	7.12E-05	Cytochrome P450
TraesCS1D01G004700	chr1D	3474.17	7138.79	-1.04	2.44E-05	Phospholipid-transporting ATPase
TraesCS1D01G011800	chr1D	3.55	9.36	-1.43	1.77E-03	Glutathione s-transferase
TraesCS1D01G014500	chr1D	4.37	17.26	-2	2.31E-04	Glutathione S-transferase
TraesCS1D01G020400	chr1D	132.72	267.84	-1.01	8.18E-03	Cytochrome P450 family protein, expressed
TraesCS1D01G020500	chr1D	12.68	28.08	-1.15	1.37E-04	Bowman-Birk type trypsin inhibitor
TraesCS1D01G028000	chr1D	1.62	4.3	-1.48	5.46E-03	Chymotrypsin inhibitor
TraesCS1D01G028400	chr1D	37.75	113.2	-1.58	3.68E-05	Chymotrypsin inhibitor
TraesCS1D01G034600	chr1D	264.88	675.27	-1.35	1.05E-04	Glycosyltransferase
TraesCS1D01G036500	chr1D	157.41	355.48	-1.17	1.81E-04	Clathrin assembly protein, putative, expressed
TraesCS1D01G037000	chr1D	20.15	43.9	-1.12	2.57E-04	Cysteine-rich receptor-kinase-like protein
TraesCS1D01G037200	chr1D	42.4	90.91	-1.1	5.43E-04	Protein kinase family protein
TraesCS1D01G044300	chr1D	372.73	1038.69	-1.48	5.88E-05	Laccase
TraesCS1D01G044600	chr1D	4.1	9.65	-1.22	5.88E-03	Laccase
TraesCS1D01G049100	chr1D	268.57	555	-1.05	5.63E-04	transmembrane protein
TraesCS1D01G049600	chr1D	1.44	3.07	-1.12	9.89E-04	Elongation factor
TraesCS1D01G050000	chr1D	507.99	1582.6	-1.64	2.31E-05	Non-specific lipid-transfer protein-like protein
TraesCS1D01G052500	chr1D	1855.95	5130.63	-1.47	2.36E-05	Tryptophan decarboxylase
TraesCS1D01G054500	chr1D	8.21	16.5	-1	1.16E-03	Germin-like protein
TraesCS1D01G066500	chr1D	0.51	1.5	-1.45	6.25E-03	Calcium-transporting ATPase
TraesCS1D01G072600	chr1D	29.82	63.57	-1.09	2.15E-04	Trihelix transcription factor GT-3b
TraesCS1D01G073100	chr1D	262.75	626.68	-1.25	2.59E-04	Kinase family protein
TraesCS1D01G080400	chr1D	123.19	319.27	-1.37	1.02E-04	Peroxidase
TraesCS1D01G080600	chr1D	231.26	708.94	-1.62	1.71E-05	Peroxidase
TraesCS1D01G080800	chr1D	29.38	113.05	-1.94	1.11E-05	Peroxidase
TraesCS1D01G081100	chr1D	35.37	88.13	-1.32	7.48E-05	Lecithin-cholesterol acyltransferase-like 1
TraesCS1D01G086900	chr1D	15.6	36.83	-1.24	4.02E-05	FBD-associated F-box protein
TraesCS1D01G087700	chr1D	4.29	9.38	-1.07	4.48E-04	Carboxypeptidase
TraesCS1D01G089700	chr1D	1.58	3.79	-1.27	3.69E-03	No-apical-meristem-associated carboxy-terminal domain protein
TraesCS1D01G091600	chr1D	199.91	439.05	-1.13	2.56E-05	Kinase family protein
TraesCS1D01G091700	chr1D	1.65	3.65	-1.19	2.55E-03	Laccase
TraesCS1D01G092500	chr1D	0.95	3.47	-1.9	9.35E-05	Retrotransposon protein, putative, Ty1-copia subclass
TraesCS1D01G094700	chr1D	452.34	1018.99	-1.17	2.58E-04	Glutathione S-transferase
TraesCS1D01G095400	chr1D	332.23	691.14	-1.06	2.53E-04	Glutathione S-transferase
TraesCS1D01G108600	chr1D	12.31	36.12	-1.55	8.95E-05	Transcription factor
TraesCS1D01G111400	chr1D	12.7	30.76	-1.28	6.32E-04	MYB-related transcription factor
TraesCS1D01G119000	chr1D	3.87	8.47	-1.11	5.83E-03	Glycosyltransferase
TraesCS1D01G128400	chr1D	360.18	861.81	-1.26	3.39E-05	Calmodulin binding protein
TraesCS1D01G140500	chr1D	70.2	143.35	-1.03	2.17E-04	Chitinase
TraesCS1D01G144900	chr1D	31.79	73.65	-1.21	7.07E-04	Zinc finger ring-type protein
TraesCS1D01G158100	chr1D	16.62	44.54	-1.42	3.83E-05	Photosystem I P700 chlorophyll a apoprotein A1
TraesCS1D01G160900	chr1D	4.78	10.94	-1.17	7.01E-03	pH-response regulator protein palA/RIM20
TraesCS1D01G163400	chr1D	1525.26	3061.67	-1.01	2.54E-04	Valine--tRNA ligase
TraesCS1D01G172700	chr1D	4.62	9.63	-1.05	2.68E-03	Ripening-related protein
TraesCS1D01G175700	chr1D	761.93	1741.32	-1.19	5.68E-05	Cytochrome P450 family protein
TraesCS1D01G177700	chr1D	178.83	441.07	-1.3	5.51E-06	Response to low sulfur protein, putative
TraesCS1D01G184500	chr1D	74.75	154.57	-1.05	2.10E-03	Cystathionine gamma-lyase
TraesCS1D01G185500	chr1D	130.17	310.89	-1.25	8.66E-04	ATP-dependent zinc metalloprotease FtsH
TraesCS1D01G185900	chr1D	51.49	120.43	-1.22	5.81E-04	F-box family protein
TraesCS1D01G187100	chr1D	168.91	366.95	-1.12	1.72E-04	Alpha/beta-Hydrolases superfamily protein
TraesCS1D01G188200	chr1D	0.54	2.46	-2	6.63E-04	Protein DETOXIFICATION
TraesCS1D01G189600	chr1D	475.76	1026.9	-1.11	1.93E-04	Glutathione s-transferase, putative
TraesCS1D01G189700	chr1D	489.83	1072.93	-1.13	8.36E-05	Glutathione S-transferase
TraesCS1D01G190100	chr1D	290.45	625.93	-1.11	2.23E-04	Glutathione S-transferase
TraesCS1D01G191100	chr1D	1503.02	3166.25	-1.07	5.62E-04	Glutathione S-transferase
TraesCS1D01G204800	chr1D	116.15	263.36	-1.18	9.91E-05	Protein PLASTID MOVEMENT IMPAIRED 1
TraesCS1D01G209400	chr1D	12.63	27.84	-1.11	2.85E-05	RING/FYVE/PHD zinc finger superfamily protein
TraesCS1D01G210800	chr1D	2.16	0.86	1.26	6.59E-03	Short-chain dehydrogenase/reductase family protein
TraesCS1D01G211500	chr1D	0.73	4.33	-2.48	4.61E-05	Expansin protein
TraesCS1D01G217700	chr1D	24.61	53.36	-1.11	8.62E-04	RING/U-box superfamily protein
TraesCS1D01G218900	chr1D	21.83	47.05	-1.1	1.90E-03	PRA1 family protein
TraesCS1D01G220300	chr1D	1.25	3.1	-1.3	7.09E-03	Phospholipase a1-chloroplastic-like
TraesCS1D01G223000	chr1D	57.1	143.64	-1.33	5.82E-05	Matrix metalloproteinase
TraesCS1D01G228700	chr1D	13.9	28.24	-1.02	4.32E-04	Ubiquitin
TraesCS1D01G232700	chr1D	284.72	655.14	-1.2	5.04E-05	Beta-glucosidase, putative
TraesCS1D01G233800	chr1D	21.69	52.15	-1.26	5.21E-04	NRR repressor homolog 1
TraesCS1D01G233900	chr1D	7.92	20.98	-1.4	1.53E-04	NRR repressor homolog 1
TraesCS1D01G236900	chr1D	277.05	664.4	-1.26	1.96E-04	Threonine--tRNA ligase
TraesCS1D01G238400	chr1D	1.08	2.72	-1.33	3.01E-03	cysteine-rich TM module stress tolerance protein
TraesCS1D01G239700	chr1D	70.77	165.74	-1.23	4.27E-05	Serine/threonine-protein kinase
TraesCS1D01G241100	chr1D	25.6	59.42	-1.21	4.46E-05	DUF4228 domain protein
TraesCS1D01G243400	chr1D	53.19	131.24	-1.3	1.80E-04	ATP-dependent RNA helicase
TraesCS1D01G248200	chr1D	52.16	161.86	-1.63	3.25E-05	CASP-like protein
TraesCS1D01G249600	chr1D	143.34	390.21	-1.44	3.09E-04	Chitinase
TraesCS1D01G253200	chr1D	56.5	174.32	-1.62	2.67E-05	Pyrophosphate-energized vacuolar membrane proton pump
TraesCS1D01G256500	chr1D	1023.8	2151.65	-1.07	9.13E-05	ATP-dependent zinc metalloprotease FtsH
TraesCS1D01G259700	chr1D	217.94	506.96	-1.22	1.34E-04	Serine/threonine-protein kinase
TraesCS1D01G260700	chr1D	25.24	51.41	-1.02	2.22E-04	Legume-specific protein
TraesCS1D01G261100	chr1D	82.21	179.38	-1.12	9.22E-05	F-box family protein
TraesCS1D01G263200	chr1D	5.87	12.1	-1.06	1.19E-03	Ethylene-responsive transcription factor
TraesCS1D01G272200	chr1D	183.85	424.43	-1.21	8.45E-05	Sulfate adenylyltransferase subunit 1
TraesCS1D01G276600	chr1D	77.14	167.94	-1.12	9.67E-03	Cytochrome P450
TraesCS1D01G279000	chr1D	276.47	575.69	-1.06	4.13E-05	O-fucosyltransferase family protein
TraesCS1D01G289100	chr1D	139.84	310.07	-1.15	2.41E-04	Blue copper protein
TraesCS1D01G292700	chr1D	424.34	906.37	-1.09	1.97E-04	WRKY transcription factor
TraesCS1D01G292900	chr1D	24.23	67.35	-1.47	6.52E-05	tRNA (guanine-N(7)-)-methyltransferase
TraesCS1D01G299400	chr1D	98.39	344.47	-1.81	1.22E-05	U-box domain-containing protein
TraesCS1D01G302600	chr1D	2.6	5.59	-1.11	9.68E-04	Cytochrome P450-like protein
TraesCS1D01G303700	chr1D	730.95	1619.79	-1.15	3.50E-05	Protein kinase-like protein
TraesCS1D01G307600	chr1D	1	4.1	-2.06	9.17E-04	N-methyl-L-tryptophan oxidase
TraesCS1D01G312000	chr1D	1.56	4.68	-1.55	2.48E-03	VQ motif-containing protein
TraesCS1D01G312600	chr1D	120.49	265.13	-1.14	1.44E-05	Glycerol-3-phosphate dehydrogenase [NAD(+)]
TraesCS1D01G323200	chr1D	95.41	219.72	-1.2	3.45E-05	NB-ARC domain-containing disease resistance protein
TraesCS1D01G335500	chr1D	64.1	129.82	-1.02	1.76E-03	Calcium-transporting ATPase
TraesCS1D01G338500	chr1D	1528.01	3822.23	-1.32	4.30E-05	28 kDa heat-and acid-stable phosphoprotein, putative
TraesCS1D01G338700	chr1D	2.61	5.85	-1.09	2.54E-04	FAD-binding Berberine family protein, putative
TraesCS1D01G339800	chr1D	13.49	30.71	-1.18	2.74E-04	Gamma-glutamyl phosphate reductase
TraesCS1D01G344900	chr1D	352.89	741.39	-1.07	6.18E-04	Short-chain dehydrogenase/reductase family protein
TraesCS1D01G350200	chr1D	215.11	441.9	-1.04	9.74E-05	Glycosyltransferase
TraesCS1D01G353800	chr1D	147.25	308.9	-1.07	1.57E-04	senescence regulator (Protein of unknown function, DUF584)
TraesCS1D01G356200	chr1D	6.72	15.32	-1.19	3.61E-05	Disease resistance protein RGA2
TraesCS1D01G357500	chr1D	9.39	23	-1.3	1.28E-04	Protein DETOXIFICATION
TraesCS1D01G359100	chr1D	263.99	682.51	-1.37	1.09E-04	Cytochrome P450 family protein, expressed
TraesCS1D01G359200	chr1D	12.04	27.92	-1.22	1.83E-04	F-box family protein
TraesCS1D01G359500	chr1D	3.63	9.35	-1.33	3.13E-04	O-methyltransferase
TraesCS1D01G363800	chr1D	30.81	79.8	-1.37	1.39E-03	Kinase family protein
TraesCS1D01G372400	chr1D	128.31	292.01	-1.19	3.46E-04	Protein kinase-like
TraesCS1D01G372500	chr1D	100.44	247.88	-1.3	2.95E-04	Protein kinase-like
TraesCS1D01G372600	chr1D	67.17	141.33	-1.07	8.02E-04	Protein kinase-like
TraesCS1D01G372700	chr1D	136.85	305.45	-1.16	2.83E-04	Protein kinase-like
TraesCS1D01G372900	chr1D	63.45	146.78	-1.21	5.10E-04	Protein kinase-like
TraesCS1D01G374200	chr1D	5.82	15.37	-1.4	2.61E-03	Transcription initiation factor IIB
TraesCS1D01G376600	chr1D	86.8	181.3	-1.06	3.55E-04	Ethylene-responsive transcription factor
TraesCS1D01G376700	chr1D	40.41	83.22	-1.04	7.84E-04	Ethylene-responsive transcription factor
TraesCS1D01G376800	chr1D	14.16	30.3	-1.09	6.17E-04	Ethylene-responsive transcription factor
TraesCS1D01G381800	chr1D	318.77	773.73	-1.28	1.16E-04	Protein kinase family protein
TraesCS1D01G381900	chr1D	31.84	66.71	-1.06	7.11E-04	Kinase family protein
TraesCS1D01G383600	chr1D	4.39	8.94	-1	8.93E-03	tRNA dimethylallyltransferase
TraesCS1D01G384900	chr1D	25.35	75.81	-1.58	1.33E-04	Hexosyltransferase
TraesCS1D01G385400	chr1D	82.64	186.2	-1.17	2.64E-04	DUF4228 domain protein
TraesCS1D01G389100	chr1D	27.71	68.74	-1.31	3.05E-04	Avr9/Cf-9 rapidly elicited protein
TraesCS1D01G389200	chr1D	38.95	91.17	-1.22	1.59E-04	Avr9/Cf-9 rapidly elicited protein
TraesCS1D01G392500	chr1D	125.73	293.48	-1.22	2.75E-04	1-deoxy-D-xylulose 5-phosphate synthase
TraesCS1D01G395100	chr1D	0.77	2.68	-1.8	1.40E-03	transcription repressor
TraesCS1D01G401500	chr1D	47	95.48	-1.02	4.82E-04	Clavata3/ESR (CLE) gene family member
TraesCS1D01G407000	chr1D	9.69	21.27	-1.11	7.33E-04	Ethylene-responsive transcription factor
TraesCS1D01G409200	chr1D	491.21	1067.32	-1.12	1.76E-04	F-box family protein
TraesCS1D01G409300	chr1D	15.52	34.19	-1.13	9.38E-04	Receptor-like kinase
TraesCS1D01G412500	chr1D	5.52	12.66	-1.18	4.77E-04	WRKY family transcription factor
TraesCS1D01G421400	chr1D	51.26	120.95	-1.24	8.23E-05	histone deacetylase-like protein
TraesCS1D01G422000	chr1D	491.66	1033.45	-1.07	1.74E-04	Glycerol-3-phosphate dehydrogenase [NAD(+)], cytoplasmic
TraesCS1D01G422100	chr1D	15	30.79	-1.03	1.58E-03	Homoserine O-succinyltransferase
TraesCS1D01G422200	chr1D	6.84	18.36	-1.43	7.85E-04	F-box family protein
TraesCS1D01G429100	chr1D	83.32	225.14	-1.43	1.14E-05	Transmembrane protein, putative
TraesCS1D01G429800	chr1D	16.52	33.93	-1.03	1.49E-04	WRKY transcription factor
TraesCS1D01G429900	chr1D	51.69	115.7	-1.16	3.73E-05	WRKY transcription factor
TraesCS1D01G430000	chr1D	12.53	28.29	-1.17	1.84E-04	WRKY transcription factor
TraesCS1D01G432600	chr1D	215.4	455.88	-1.08	2.56E-04	Glycosyltransferase
TraesCS1D01G433500	chr1D	3.06	9.67	-1.65	6.90E-04	C3HC4-type RING finger-containing protein
TraesCS1D01G446200	chr1D	52.24	105.86	-1.01	1.40E-20	Genome polyprotein
TraesCS1D01G446300	chr1D	33.33	76.64	-1.2	1.01E-33	Palmitoyltransferase ZDHHC3
TraesCS1D01G446500	chr1D	224.59	502.99	-1.16	2.92E-49	Elongation factor G
TraesCS1D01G446600	chr1D	80.66	233.33	-1.53	2.12E-47	Genome polyprotein
TraesCS2A01G005100	chr2A	298.65	618.66	-1.05	1.94E-04	Cytochrome P450
TraesCS2A01G008100	chr2A	18.13	44.92	-1.3	5.81E-04	Cytochrome P450 family protein
TraesCS2A01G008800	chr2A	2.3	4.58	-1.01	2.59E-03	NBS-LRR-like resistance protein
TraesCS2A01G009900	chr2A	0.23	0.9	-1.78	3.26E-03	ABC transporter B family-like protein
TraesCS2A01G011000	chr2A	580.16	1284.29	-1.15	8.97E-05	WRKY transcription factor
TraesCS2A01G012500	chr2A	1235.55	2541.04	-1.04	9.65E-04	Receptor-kinase, putative
TraesCS2A01G018200	chr2A	42.6	100.17	-1.23	2.96E-04	Disease resistance protein RGA2
TraesCS2A01G018700	chr2A	46.18	97.44	-1.07	1.62E-04	NBS-LRR-like resistance protein
TraesCS2A01G019400	chr2A	2403.14	5121.56	-1.09	7.54E-05	Cytochrome P450
TraesCS2A01G019500	chr2A	10.13	22.44	-1.15	5.79E-04	Disease resistance protein RGA2
TraesCS2A01G019800	chr2A	25.1	56.94	-1.18	1.26E-04	Disease resistance protein RGA2
TraesCS2A01G019900	chr2A	623.31	1631.33	-1.39	3.41E-05	Cytochrome P450-like protein
TraesCS2A01G022500	chr2A	19.16	58.01	-1.6	2.31E-04	Cytochrome P450 family protein, expressed
TraesCS2A01G026500	chr2A	17.79	40.06	-1.17	3.47E-03	2-oxoglutarate (2OG) and Fe(II)-dependent oxygenase superfamily protein, putative
TraesCS2A01G026800	chr2A	514.11	1302.52	-1.34	5.53E-05	2-oxoglutarate (2OG) and Fe(II)-dependent oxygenase superfamily protein, putative
TraesCS2A01G027300	chr2A	628.25	1519.43	-1.27	1.75E-04	Cytochrome P450
TraesCS2A01G027400	chr2A	464.87	980.85	-1.08	6.83E-04	Cytochrome P450
TraesCS2A01G027600	chr2A	734.93	1479.23	-1.01	1.91E-03	Kaurene synthase
TraesCS2A01G031400	chr2A	192.74	409.11	-1.09	6.37E-05	NBS-LRR-like resistance protein
TraesCS2A01G032100	chr2A	0.56	1.94	-1.93	9.08E-04	Serine/threonine-protein kinase
TraesCS2A01G034400	chr2A	8.1	1.66	2.23	7.85E-04	Dirigent protein
TraesCS2A01G037600	chr2A	4.31	14.62	-1.76	1.54E-05	Serpin-like protein
TraesCS2A01G047300	chr2A	167.2	352.47	-1.08	7.98E-04	Phosphate transporter
TraesCS2A01G047600	chr2A	30.55	63.58	-1.06	3.43E-04	Receptor-like protein kinase
TraesCS2A01G054200	chr2A	22.48	48.56	-1.1	1.05E-04	Glycosyltransferase
TraesCS2A01G057600	chr2A	2.33	7.96	-1.76	4.03E-03	MBOAT (membrane bound O-acyl transferase) family protein
TraesCS2A01G058100	chr2A	31.99	65.64	-1.04	1.74E-03	Acidic chitinase
TraesCS2A01G069700	chr2A	5.76	12.75	-1.13	7.78E-03	Cysteine protease, putative
TraesCS2A01G073500	chr2A	214.64	440.6	-1.04	3.19E-04	Glycosyltransferase
TraesCS2A01G078100	chr2A	223.82	682.29	-1.61	2.76E-05	Cytochrome P450
TraesCS2A01G078300	chr2A	7.33	19.6	-1.42	1.78E-04	Cytochrome P450
TraesCS2A01G079000	chr2A	91.05	248.51	-1.45	4.97E-05	Repetitive proline-rich cell wall protein
TraesCS2A01G084700	chr2A	63.02	161.17	-1.35	9.07E-05	D-ribose-binding periplasmic
TraesCS2A01G090200	chr2A	8.67	26.88	-1.64	8.12E-05	Zinc-finger protein
TraesCS2A01G093800	chr2A	4.46	10.05	-1.13	4.63E-04	Pleckstrin homology domain-containing family A member 8
TraesCS2A01G098900	chr2A	2.69	6.48	-1.24	8.97E-04	VQ motif family protein
TraesCS2A01G101000	chr2A	7.33	18.04	-1.28	2.64E-04	NAC domain protein,
TraesCS2A01G101100	chr2A	13.21	28.98	-1.13	1.19E-04	NAC domain protein,
TraesCS2A01G101400	chr2A	345.03	699.75	-1.02	1.28E-04	NAC domain-containing protein
TraesCS2A01G103400	chr2A	54.49	125.01	-1.19	6.56E-05	Polyadenylate-binding protein 1-B-binding protein
TraesCS2A01G104600	chr2A	107.53	221.56	-1.04	5.28E-04	extra-large G-like protein, putative (DUF3133)
TraesCS2A01G109000	chr2A	0.61	2.19	-1.94	3.80E-03	RING/U-box superfamily protein
TraesCS2A01G123700	chr2A	99.53	226.95	-1.19	8.02E-05	Photosystem I P700 chlorophyll a apoprotein A2
TraesCS2A01G126000	chr2A	8.12	19.55	-1.26	4.14E-04	L-gulonolactone oxidase
TraesCS2A01G134500	chr2A	3.45	7.45	-1.16	4.41E-04	Glycerol-3-phosphate acyltransferase 3, putative
TraesCS2A01G135000	chr2A	1.26	3.53	-1.48	6.01E-03	GDSL esterase/lipase
TraesCS2A01G135300	chr2A	17.56	52.71	-1.59	6.81E-05	GDSL esterase/lipase
TraesCS2A01G136200	chr2A	41.99	101.68	-1.28	2.91E-04	ARM repeat superfamily protein
TraesCS2A01G152200	chr2A	3221.77	7506.01	-1.22	4.16E-05	Cytochrome P450
TraesCS2A01G152400	chr2A	1979.33	4219.95	-1.09	1.89E-04	Cytochrome P450
TraesCS2A01G157300	chr2A	1.34	3.03	-1.22	4.01E-03	Ribonuclease
TraesCS2A01G158200	chr2A	30.83	131.78	-2.1	1.28E-05	Glycosyltransferase
TraesCS2A01G164900	chr2A	3.95	9.05	-1.19	5.79E-04	Wall-associated receptor kinase 2
TraesCS2A01G166000	chr2A	216.12	570.77	-1.4	1.13E-04	calmodulin-binding protein (DUF1645)
TraesCS2A01G182400	chr2A	881.62	1836.51	-1.06	6.30E-05	Receptor kinase
TraesCS2A01G184300	chr2A	59.08	172.84	-1.55	1.83E-04	Transcription factor jumonji (jmjC) domain-containing protein
TraesCS2A01G186200	chr2A	105.52	219.99	-1.06	1.41E-04	Lectin receptor kinase
TraesCS2A01G188700	chr2A	128.53	258.9	-1.01	3.78E-04	Polyol transporter
TraesCS2A01G191900	chr2A	167.34	398.3	-1.25	2.11E-05	ZCF37, putative
TraesCS2A01G193900	chr2A	7.65	23.07	-1.58	1.65E-05	Zinc finger protein
TraesCS2A01G194700	chr2A	4.67	12.87	-1.46	3.71E-04	serine/arginine repetitive matrix-like protein
TraesCS2A01G195200	chr2A	6.01	12.7	-1.07	5.60E-04	Unknown protein
TraesCS2A01G201400	chr2A	2.22	5.88	-1.38	4.51E-04	cytochrome P450, family 71, subfamily B, polypeptide 20
TraesCS2A01G201700	chr2A	682.36	1686.61	-1.31	5.64E-05	Disease resistance protein (TIR-NBS-LRR class)
TraesCS2A01G201800	chr2A	56.01	160.07	-1.51	1.69E-05	NAC domain-containing protein, putative
TraesCS2A01G203200	chr2A	163.77	426.89	-1.38	6.12E-05	Internal alternative NAD(P)H-ubiquinone oxidoreductase A1, mitochondrial
TraesCS2A01G205600	chr2A	14.66	38.6	-1.4	2.92E-04	U3 small nucleolar RNA-associated protein 18-like protein
TraesCS2A01G206400	chr2A	4.7	11.45	-1.27	1.22E-04	Myb transcription factor
TraesCS2A01G211300	chr2A	92.05	247	-1.42	3.25E-05	Serine/threonine-protein kinase
TraesCS2A01G214100	chr2A	71.9	144.85	-1.01	6.19E-05	Receptor-like protein kinase
TraesCS2A01G217000	chr2A	8.69	20.89	-1.26	4.55E-04	Protein kinase
TraesCS2A01G217200	chr2A	384.22	801.79	-1.06	6.65E-05	Protein kinase
TraesCS2A01G217700	chr2A	142.41	329.67	-1.21	2.83E-04	Aspartic proteinase nepenthesin-1
TraesCS2A01G218700	chr2A	152.65	343.1	-1.17	5.82E-03	Glutathione S-transferase
TraesCS2A01G222500	chr2A	95.04	211.87	-1.15	1.83E-04	senescence regulator (Protein of unknown function, DUF584)
TraesCS2A01G262800	chr2A	157.32	437.25	-1.47	7.74E-05	Cytochrome P450
TraesCS2A01G266800	chr2A	44.2	98.94	-1.16	3.43E-04	NADH:ubiquinone oxidoreductase, 17.2kDa subunit
TraesCS2A01G274700	chr2A	2123.24	5061.59	-1.25	4.34E-05	Aldo/keto reductase family protein
TraesCS2A01G275500	chr2A	145.81	326.61	-1.16	1.83E-04	Chaperone modulatory protein CbpM
TraesCS2A01G276000	chr2A	155.11	469.38	-1.6	2.17E-04	Exocyst complex component exo70a1
TraesCS2A01G276600	chr2A	675.42	1383.81	-1.03	1.93E-04	DnaJ / Sec63 Brl domains-containing protein
TraesCS2A01G279500	chr2A	1.54	4.03	-1.3	2.32E-03	Plant disease resistance polyprotein-like protein
TraesCS2A01G284100	chr2A	7.64	18.84	-1.31	8.21E-05	Nodulin-like / Major Facilitator Superfamily protein
TraesCS2A01G285100	chr2A	21.76	45.79	-1.08	4.44E-04	Short-chain dehydrogenase reductase
TraesCS2A01G285900	chr2A	64.77	131.41	-1.02	5.67E-04	Glycerophosphodiester phosphodiesterase
TraesCS2A01G286700	chr2A	474.79	1097.14	-1.21	5.62E-05	Jasmonate ZIM domain protein
TraesCS2A01G291900	chr2A	88.54	238.21	-1.43	1.76E-05	Arogenate dehydratase
TraesCS2A01G292000	chr2A	768.52	1678.34	-1.13	3.09E-04	Arogenate dehydratase
TraesCS2A01G297100	chr2A	11.26	5.45	1.06	4.34E-03	Protease inhibitor/seed storage/lipid transfer family protein
TraesCS2A01G298000	chr2A	102.66	233.69	-1.19	1.14E-04	U-box domain-containing family protein
TraesCS2A01G299400	chr2A	38.07	79.93	-1.07	8.74E-05	Serine/threonine-protein kinase
TraesCS2A01G303100	chr2A	46.54	95.75	-1.04	4.53E-05	Subtilisin-like protease
TraesCS2A01G304000	chr2A	150.29	421.24	-1.49	5.64E-05	Scarecrow transcription factor family protein
TraesCS2A01G306900	chr2A	9.27	20.83	-1.16	1.21E-04	3-isopropylmalate dehydratase small subunit
TraesCS2A01G308400	chr2A	43.06	95.95	-1.15	7.64E-04	Kinase family protein
TraesCS2A01G308500	chr2A	0.2	2.15	-2.89	6.54E-04	Tuftelin interacting protein 11 domain containing protein
TraesCS2A01G315100	chr2A	403.98	872.34	-1.11	3.94E-04	Lipoxygenase
TraesCS2A01G315600	chr2A	2715.73	5831.59	-1.1	2.42E-04	Reductase 1
TraesCS2A01G319000	chr2A	111.48	237.95	-1.09	3.45E-04	WEB family protein, chloroplastic
TraesCS2A01G322500	chr2A	115.18	245.87	-1.09	1.29E-03	Cytochrome P450
TraesCS2A01G324300	chr2A	2.51	6.77	-1.41	3.85E-04	4-hydroxy-2-oxovalerate aldolase
TraesCS2A01G324400	chr2A	5.85	19.02	-1.68	3.69E-04	Plant Tudor-like RNA-binding protein
TraesCS2A01G324600	chr2A	0.46	1.44	-1.55	8.80E-03	Nuclear factor 1 C-type
TraesCS2A01G325800	chr2A	143.23	467	-1.71	9.11E-06	Aldo/keto reductase family oxidoreductase
TraesCS2A01G326100	chr2A	186.21	532.26	-1.52	2.11E-05	Aldo/keto reductase family oxidoreductase
TraesCS2A01G336500	chr2A	1458.75	3202.16	-1.13	7.94E-05	Anthranilate synthase
TraesCS2A01G355700	chr2A	246.08	661.33	-1.43	4.39E-05	Cysteine desulfurase
TraesCS2A01G371400	chr2A	36.25	74.51	-1.03	3.56E-05	Short chain dehydrogenase/reductase
TraesCS2A01G395000	chr2A	241.7	571.55	-1.24	1.60E-03	2-oxoglutarate (2OG) and Fe(II)-dependent oxygenase superfamily protein
TraesCS2A01G396400	chr2A	588.05	1463.37	-1.32	4.18E-05	1-aminocyclopropane-1-carboxylate synthase
TraesCS2A01G396900	chr2A	4.81	10.02	-1.04	1.22E-03	GDSL esterase/lipase
TraesCS2A01G399900	chr2A	106.95	221.11	-1.05	3.88E-04	Protein DETOXIFICATION
TraesCS2A01G405800	chr2A	14.5	29.68	-1.03	2.38E-03	DUF241 domain protein (DUF241)
TraesCS2A01G406000	chr2A	325.59	727.24	-1.16	2.15E-04	Lysine/histidine transporter
TraesCS2A01G409300	chr2A	3.34	8.31	-1.33	7.39E-04	Cactin
TraesCS2A01G410000	chr2A	67.98	243.69	-1.84	4.50E-06	Glycosyltransferase
TraesCS2A01G416000	chr2A	2.23	5.69	-1.3	2.83E-04	Cotton fiber protein
TraesCS2A01G417200	chr2A	172.78	416.91	-1.27	1.25E-04	Ethylene-responsive transcription factor
TraesCS2A01G418200	chr2A	775.1	1586.1	-1.03	6.82E-05	SHR5-receptor-like kinase
TraesCS2A01G419000	chr2A	0.9	2.43	-1.33	3.38E-03	Lipid transfer protein
TraesCS2A01G421000	chr2A	5.99	13.67	-1.2	7.09E-04	Disease resistance protein RPM1
TraesCS2A01G431100	chr2A	157.63	352.26	-1.16	1.99E-04	Receptor protein kinase, putative
TraesCS2A01G438200	chr2A	1104.04	2252.86	-1.03	8.36E-05	Ubiquinol oxidase
TraesCS2A01G438300	chr2A	815.86	1921.35	-1.24	7.29E-05	Ubiquinol oxidase
TraesCS2A01G439100	chr2A	22.62	52.22	-1.2	2.00E-04	Ubiquinol oxidase
TraesCS2A01G443600	chr2A	563.76	1379.22	-1.29	5.40E-05	Peptide transporter
TraesCS2A01G447100	chr2A	2.29	7.82	-1.8	1.86E-04	MYB transcription factor
TraesCS2A01G447200	chr2A	8.69	27.05	-1.64	6.13E-05	MYB transcription factor
TraesCS2A01G450300	chr2A	2.87	8.43	-1.58	2.57E-04	U-box domain-containing protein
TraesCS2A01G458100	chr2A	91.91	184.98	-1.01	3.33E-04	UBiQuitin family member
TraesCS2A01G458900	chr2A	0.68	3.07	-2.14	1.36E-03	Expansin protein
TraesCS2A01G463300	chr2A	41.1	95.28	-1.21	1.11E-03	Glycosyltransferase
TraesCS2A01G474500	chr2A	86.99	246.99	-1.51	4.68E-05	Protein translation factor SUI1-like protein
TraesCS2A01G482200	chr2A	457.87	1050.41	-1.2	1.26E-04	Anthocyanidin reductase
TraesCS2A01G482300	chr2A	0.58	1.83	-1.74	3.18E-03	Anthocyanidin reductase
TraesCS2A01G485600	chr2A	73.38	198.08	-1.43	1.76E-05	Serine/threonine-protein kinase
TraesCS2A01G487700	chr2A	41.97	101.68	-1.28	7.50E-05	DNA-directed RNA polymerase subunit beta'
TraesCS2A01G488900	chr2A	513.36	1122.23	-1.13	8.50E-04	Beta-fructofuranosidase, insoluble isoenzyme 1
TraesCS2A01G490500	chr2A	27.56	61.23	-1.15	3.27E-04	Cytochrome P450 family protein
TraesCS2A01G501400	chr2A	2.4	5.48	-1.15	2.82E-03	SsrA-binding
TraesCS2A01G504800	chr2A	89.72	183.46	-1.03	1.75E-03	Homeodomain-like superfamily protein
TraesCS2A01G509900	chr2A	104.52	236.18	-1.18	2.27E-03	Kinase, putative
TraesCS2A01G510400	chr2A	144.23	327.88	-1.18	3.23E-04	Isoaspartyl peptidase/L-asparaginase
TraesCS2A01G510700	chr2A	57.1	122.77	-1.1	9.38E-04	Isoaspartyl peptidase/L-asparaginase
TraesCS2A01G510800	chr2A	211.35	497.11	-1.23	2.33E-04	Isoaspartyl peptidase/L-asparaginase
TraesCS2A01G516500	chr2A	150.22	390.04	-1.38	1.86E-04	Tryptophan decarboxylase
TraesCS2A01G516700	chr2A	10.37	28.05	-1.44	4.91E-04	Tryptophan decarboxylase
TraesCS2A01G516800	chr2A	107.84	283.49	-1.39	1.70E-04	Tryptophan decarboxylase
TraesCS2A01G520500	chr2A	2.4	9.56	-2.01	8.15E-05	Cytochrome P450 family protein, expressed
TraesCS2A01G524900	chr2A	11.43	27.19	-1.24	2.89E-04	Anthocyanin 5-aromatic acyltransferase
TraesCS2A01G525000	chr2A	226.14	497.87	-1.14	2.45E-04	Anthocyanin 5-aromatic acyltransferase
TraesCS2A01G529900	chr2A	56.94	160.98	-1.5	4.18E-05	Cytochrome P450 family protein, expressed
TraesCS2A01G533400	chr2A	7.73	18.2	-1.24	1.91E-04	Serine/threonine-protein kinase
TraesCS2A01G534600	chr2A	568.17	1698.43	-1.58	5.70E-05	Cytochrome P450
TraesCS2A01G543200	chr2A	39.06	90.52	-1.21	5.47E-05	Leucine-rich repeat receptor-like protein kinase
TraesCS2A01G546000	chr2A	7.45	15.39	-1.04	8.26E-04	RING/U-box superfamily protein
TraesCS2A01G546400	chr2A	672.93	1446.56	-1.1	1.67E-04	Cytochrome P450 family protein, expressed
TraesCS2A01G546600	chr2A	1627.72	3351.12	-1.04	2.33E-04	Cytochrome P450 family protein, expressed
TraesCS2A01G546700	chr2A	20.59	52.05	-1.33	3.95E-04	Cysteine proteinase
TraesCS2A01G550000	chr2A	4.62	15.31	-1.74	1.69E-05	Protein kinase family protein
TraesCS2A01G551500	chr2A	0.76	2.82	-1.83	2.81E-04	alpha/beta-Hydrolases superfamily protein
TraesCS2A01G565400	chr2A	185.12	425.65	-1.2	2.19E-04	1-deoxy-D-xylulose 5-phosphate synthase
TraesCS2A01G570600	chr2A	99.57	254.91	-1.36	3.39E-04	Agmatine coumaroyltransferase-2
TraesCS2A01G577900	chr2A	77.07	180.6	-1.23	2.23E-04	Glutathione S-transferase
TraesCS2A01G578000	chr2A	75.75	216.07	-1.51	1.71E-05	Glutathione S-transferase
TraesCS2A01G578200	chr2A	513.05	1411.43	-1.46	5.24E-05	Glutathione S-transferase
TraesCS2A01G578400	chr2A	382.62	1047.55	-1.45	2.44E-05	Glutathione S-transferase
TraesCS2A01G583300	chr2A	1.12	2.86	-1.36	1.45E-03	transcription repressor
TraesCS2A01G583900	chr2A	354.42	803.2	-1.18	2.14E-04	DNA-directed RNA polymerase subunit beta
TraesCS2A01G592100	chr2A	5.39	16.26	-1.59	1.38E-04	Lipoxygenase homology domain-containing protein 1
TraesCS2A01G592200	chr2A	1.35	3.5	-1.35	4.21E-03	Lipoxygenase homology domain-containing protein 1
TraesCS2A01G593300	chr2A	255.13	646.51	-1.34	5.15E-05	Late embryogenesis abundant (LEA) hydroxyproline-rich glycoprotein
TraesCS2B01G001700	chr2B	1.97	4.86	-1.24	4.22E-04	Protein kinase family protein
TraesCS2B01G010500	chr2B	385.85	809.99	-1.07	1.76E-04	WRKY transcription factor
TraesCS2B01G012400	chr2B	2.84	0.6	2.1	1.71E-03	Avr9/Cf-9 rapidly elicited protein
TraesCS2B01G012600	chr2B	629.82	1384.25	-1.14	7.29E-05	StAR-related lipid transfer protein
TraesCS2B01G014600	chr2B	1.5	4.58	-1.61	6.22E-03	Cytochrome P450
TraesCS2B01G024200	chr2B	68.57	143.46	-1.06	1.28E-04	NB-ARC domain-containing disease resistance protein
TraesCS2B01G024800	chr2B	1.42	3.91	-1.32	1.74E-03	NB-ARC domain-containing disease resistance protein
TraesCS2B01G027400	chr2B	2.2	5.93	-1.37	8.88E-04	NBS-LRR-like resistance protein
TraesCS2B01G027700	chr2B	2.44	5.38	-1.2	6.24E-04	NB-ARC domain-containing disease resistance protein
TraesCS2B01G029200	chr2B	2490.75	5272.62	-1.08	3.23E-04	Cytochrome P450-like protein
TraesCS2B01G029600	chr2B	21.09	43.97	-1.05	1.04E-04	NBS-LRR-like resistance protein
TraesCS2B01G029800	chr2B	10.93	24.18	-1.14	1.48E-03	NBS-LRR-like resistance protein
TraesCS2B01G030500	chr2B	4.91	11.3	-1.22	1.14E-03	Cytochrome P450 family protein, expressed
TraesCS2B01G032400	chr2B	10.44	37.27	-1.85	3.39E-04	Cytochrome P450
TraesCS2B01G032500	chr2B	38.37	91.19	-1.25	2.74E-04	Cytochrome P450 family protein, expressed
TraesCS2B01G032700	chr2B	8.85	23.08	-1.39	4.57E-04	Cytochrome P450
TraesCS2B01G032800	chr2B	4.07	9.93	-1.31	7.87E-03	Cytochrome P450
TraesCS2B01G033000	chr2B	64.8	217.9	-1.75	3.22E-04	Cytochrome P450
TraesCS2B01G035400	chr2B	2.77	5.59	-1.07	1.13E-03	receptor kinase 1
TraesCS2B01G040100	chr2B	645.22	1481.21	-1.2	9.89E-05	2-oxoglutarate (2OG) and Fe(II)-dependent oxygenase superfamily protein, putative
TraesCS2B01G045800	chr2B	16.17	34.21	-1.07	5.72E-05	Exocyst complex component, putative
TraesCS2B01G059400	chr2B	14.82	39.12	-1.4	1.28E-04	Receptor-like protein kinase
TraesCS2B01G062400	chr2B	28.64	63.27	-1.14	6.97E-04	Translation initiation factor IF-2
TraesCS2B01G063600	chr2B	2.86	1.26	1.13	8.39E-03	Diphosphomevalonate decarboxylase
TraesCS2B01G068600	chr2B	51.05	104.9	-1.04	1.75E-04	Glycosyltransferase
TraesCS2B01G070900	chr2B	24.58	55.75	-1.18	2.37E-04	disease resistance protein (TIR-NBS-LRR class)
TraesCS2B01G071200	chr2B	126.36	279.58	-1.15	6.79E-05	disease resistance protein (TIR-NBS-LRR class)
TraesCS2B01G073600	chr2B	41.76	93.83	-1.17	9.83E-05	F5O11.10 isoform 1
TraesCS2B01G073700	chr2B	8.06	20.94	-1.37	4.72E-03	ARM repeat superfamily protein
TraesCS2B01G080500	chr2B	0.47	3.08	-2.54	4.74E-04	Glycosyltransferase
TraesCS2B01G082600	chr2B	4.97	15.52	-1.64	1.53E-04	transmembrane protein, putative (DUF247)
TraesCS2B01G085500	chr2B	47.34	94.82	-1	2.90E-03	Flavin-containing monooxygenase
TraesCS2B01G087800	chr2B	0.64	2.62	-2.02	4.32E-03	Cysteinyl-tRNA synthetase, class Ia family protein
TraesCS2B01G088900	chr2B	28.82	75.11	-1.38	7.88E-03	Glycosyltransferase
TraesCS2B01G090000	chr2B	6.52	21.17	-1.69	5.55E-03	F-box protein
TraesCS2B01G090500	chr2B	0.55	2.85	-2.29	1.79E-04	F-box family protein
TraesCS2B01G093100	chr2B	402.22	1137.92	-1.5	2.44E-05	Cytochrome P450, putative
TraesCS2B01G093300	chr2B	1.51	4.92	-1.67	5.85E-04	Cytochrome P450, putative
TraesCS2B01G093800	chr2B	64.37	166.09	-1.37	1.36E-04	Repetitive proline-rich cell wall protein
TraesCS2B01G099400	chr2B	17.69	39.16	-1.14	4.45E-04	D-ribose-binding periplasmic
TraesCS2B01G105900	chr2B	6.44	27.17	-2.07	1.71E-05	Zinc-finger protein
TraesCS2B01G114900	chr2B	27.41	81.98	-1.58	7.12E-04	Protein kinase
TraesCS2B01G117400	chr2B	59.5	167.26	-1.49	3.00E-05	Alpha/beta-hydrolase superfamily protein
TraesCS2B01G118400	chr2B	8.2	16.66	-1	3.25E-05	NAC domain protein,
TraesCS2B01G118500	chr2B	241.62	538.74	-1.16	8.71E-05	NAC domain-containing protein
TraesCS2B01G121200	chr2B	108.1	232.44	-1.1	1.72E-04	Eukaryotic translation initiation factor 2 subunit beta
TraesCS2B01G121600	chr2B	169.64	410.12	-1.27	4.50E-04	extra-large G-like protein, putative (DUF3133)
TraesCS2B01G121800	chr2B	5.46	11.98	-1.15	2.50E-03	WRKY transcription factor
TraesCS2B01G124100	chr2B	63.2	136.26	-1.11	8.97E-03	Non-specific serine/threonine protein kinase
TraesCS2B01G124400	chr2B	2	4.97	-1.29	1.27E-03	Peroxidase
TraesCS2B01G131600	chr2B	9.13	19.41	-1.07	6.94E-05	E3 ubiquitin-protein ligase
TraesCS2B01G132100	chr2B	18.61	56.27	-1.59	1.58E-04	UDP-glycosyltransferase
TraesCS2B01G132700	chr2B	6.93	18.59	-1.42	1.95E-03	UDP-glycosyltransferase
TraesCS2B01G136800	chr2B	1.62	4.29	-1.36	4.01E-03	Calcium-dependent lipid-binding domain-containing protein
TraesCS2B01G138900	chr2B	5.21	16.99	-1.71	5.37E-05	Protein GAMETE EXPRESSED 1
TraesCS2B01G139200	chr2B	183.54	539.52	-1.56	7.17E-06	Retrovirus-related Pol polyprotein from transposon TNT 1-94
TraesCS2B01G143400	chr2B	0.3	1.23	-1.96	5.01E-03	Kinase family protein
TraesCS2B01G145600	chr2B	88.23	192.83	-1.13	1.33E-04	phospholipase D alpha 3
TraesCS2B01G156500	chr2B	14.1	29.32	-1.07	1.51E-04	BRI1 suppressor 1 (BSU1)-like 3
TraesCS2B01G158900	chr2B	89.43	220.82	-1.3	9.72E-05	GDSL esterase/lipase
TraesCS2B01G159200	chr2B	12.9	39.37	-1.6	3.58E-05	GDSL esterase/lipase
TraesCS2B01G174500	chr2B	195.71	493.24	-1.33	1.15E-04	tolB protein-like protein
TraesCS2B01G177300	chr2B	4777.54	11801.4	-1.3	1.98E-05	Cytochrome P450
TraesCS2B01G177500	chr2B	1315.82	3136.84	-1.25	1.71E-05	Cytochrome P450
TraesCS2B01G181000	chr2B	33.82	71.85	-1.09	4.60E-04	glutamate synthase 1
TraesCS2B01G182300	chr2B	11.72	23.86	-1.01	1.13E-04	RING/U-box superfamily protein, putative
TraesCS2B01G184000	chr2B	508.17	1402.9	-1.46	1.73E-05	Glycosyltransferase
TraesCS2B01G190900	chr2B	13.52	33.9	-1.33	3.88E-05	Receptor-like protein kinase
TraesCS2B01G192000	chr2B	147.29	367.68	-1.32	1.78E-04	calmodulin-binding protein (DUF1645)
TraesCS2B01G193500	chr2B	51.36	111.62	-1.12	8.35E-04	Ring finger protein, putative
TraesCS2B01G197000	chr2B	70.31	166.94	-1.25	2.11E-04	Kinase family protein
TraesCS2B01G200100	chr2B	720.07	1620.8	-1.17	9.77E-04	Sulfotransferase
TraesCS2B01G200700	chr2B	164.33	349.32	-1.09	1.93E-04	Dihydroflavonol-4-reductase
TraesCS2B01G208900	chr2B	751.79	1651.6	-1.14	5.91E-05	Receptor kinase
TraesCS2B01G210600	chr2B	284.74	574.31	-1.01	5.75E-04	GH3.3
TraesCS2B01G212100	chr2B	5.83	16.95	-1.55	9.34E-05	GPI-anchored adhesin-like protein, putative (DUF3741)
TraesCS2B01G212600	chr2B	5.78	12.9	-1.16	2.76E-05	DUF936 family protein
TraesCS2B01G212900	chr2B	2.16	5.14	-1.23	5.24E-03	Zinc finger protein
TraesCS2B01G214900	chr2B	302.98	678.96	-1.16	2.94E-05	ZCF37, putative
TraesCS2B01G215100	chr2B	3.29	6.89	-1.07	4.31E-03	Transferase
TraesCS2B01G216700	chr2B	4.64	9.81	-1.06	1.42E-03	Cytochrome b561 and DOMON domain-containing protein
TraesCS2B01G216800	chr2B	137.32	300.19	-1.13	6.65E-04	Kinase family protein
TraesCS2B01G219600	chr2B	3.46	10.25	-1.58	6.39E-05	Glycogen/starch synthases, ADP-glucose type
TraesCS2B01G220500	chr2B	36.56	75.22	-1.04	1.26E-03	vacuolar sorting-associated protein (DUF946)
TraesCS2B01G228800	chr2B	872.57	2191.59	-1.33	3.62E-05	Disease resistance protein (TIR-NBS-LRR class)
TraesCS2B01G230300	chr2B	14.22	45.72	-1.68	3.16E-05	Internal alternative NAD(P)H-ubiquinone oxidoreductase A1, mitochondrial
TraesCS2B01G230800	chr2B	9.35	20.22	-1.1	3.41E-03	Glycosyltransferase
TraesCS2B01G236900	chr2B	223.97	579.77	-1.37	2.85E-05	Serine/threonine-protein kinase
TraesCS2B01G243200	chr2B	38.21	108.01	-1.5	9.88E-05	Aspartic proteinase nepenthesin-1
TraesCS2B01G244100	chr2B	359.76	784	-1.12	2.12E-04	Glutathione S-transferase
TraesCS2B01G247900	chr2B	156.11	343.92	-1.14	8.71E-05	senescence regulator (Protein of unknown function, DUF584)
TraesCS2B01G275600	chr2B	22.14	49.72	-1.16	5.00E-04	Sodium/myo-inositol cotransporter 2
TraesCS2B01G279200	chr2B	130.01	294.11	-1.18	7.55E-05	Cytochrome P450
TraesCS2B01G284500	chr2B	1.72	0.77	1.06	8.35E-03	NBS-LRR disease resistance protein
TraesCS2B01G288500	chr2B	0.88	2.41	-1.37	8.85E-03	Octicosapeptide/phox/Bem1p domain kinase superfamily protein
TraesCS2B01G293100	chr2B	45.85	122.46	-1.42	9.07E-05	glutathione S-transferase tau 5
TraesCS2B01G293700	chr2B	151.81	333.94	-1.14	5.08E-04	Exocyst complex component exo70a1
TraesCS2B01G294200	chr2B	227.42	455.25	-1	2.68E-04	RNA-binding (RRM/RBD/RNP motifs) family protein
TraesCS2B01G294300	chr2B	484.81	996.42	-1.04	2.09E-04	DnaJ / Sec63 Brl domains-containing protein
TraesCS2B01G302000	chr2B	31.42	66.57	-1.08	7.71E-05	Yellow stripe-like transporter 12
TraesCS2B01G303200	chr2B	55.76	117.92	-1.08	3.18E-04	Glycerophosphodiester phosphodiesterase
TraesCS2B01G303600	chr2B	134.45	282.65	-1.07	1.42E-04	Jasmonate ZIM domain protein
TraesCS2B01G308400	chr2B	105.6	218.74	-1.05	2.51E-04	Arogenate dehydratase
TraesCS2B01G308500	chr2B	688.67	1440.68	-1.06	2.82E-04	Arogenate dehydratase
TraesCS2B01G318800	chr2B	1.31	5.21	-2	2.52E-03	Cytochrome P450
TraesCS2B01G320700	chr2B	102.45	300.95	-1.55	4.45E-05	Scarecrow transcription factor family protein
TraesCS2B01G323600	chr2B	15.38	39.43	-1.36	1.28E-05	U-box domain-containing protein
TraesCS2B01G324900	chr2B	95.02	209.35	-1.14	2.77E-04	Kinase family protein
TraesCS2B01G333600	chr2B	327.5	755.71	-1.21	2.24E-04	Lipoxygenase
TraesCS2B01G335000	chr2B	396.86	807.96	-1.03	4.83E-05	transmembrane protein
TraesCS2B01G336400	chr2B	188.57	400.46	-1.09	2.04E-04	Ring finger protein, putative
TraesCS2B01G336900	chr2B	25.2	54.19	-1.09	9.91E-05	Phage capsid scaffolding protein (GPO) serine peptidase
TraesCS2B01G337300	chr2B	53.68	119.61	-1.15	2.72E-04	WEB family protein, chloroplastic
TraesCS2B01G338400	chr2B	5.2	11.91	-1.2	9.16E-04	Sugar transporter, putative
TraesCS2B01G355900	chr2B	200.04	617.8	-1.63	1.43E-05	Aldo/keto reductase family oxidoreductase
TraesCS2B01G356000	chr2B	0.86	2.8	-1.69	1.38E-03	Aldo/keto reductase family oxidoreductase
TraesCS2B01G356100	chr2B	247.7	704.24	-1.51	2.02E-05	Aldo/keto reductase family protein
TraesCS2B01G357000	chr2B	2.46	10.06	-1.94	5.10E-05	F-box family protein
TraesCS2B01G357200	chr2B	59.74	132.43	-1.15	5.76E-04	Cytochrome P450
TraesCS2B01G359100	chr2B	2.3	0.96	1.14	9.17E-03	Pentatricopeptide repeat-containing protein
TraesCS2B01G365900	chr2B	250.16	570.97	-1.19	1.12E-04	Kinase family protein
TraesCS2B01G367500	chr2B	33.3	70.28	-1.07	1.22E-04	Calcium-binding protein
TraesCS2B01G372600	chr2B	139.76	346.32	-1.31	1.09E-04	Cysteine desulfurase
TraesCS2B01G380400	chr2B	25.09	54.27	-1.11	1.43E-03	Benzyl alcohol O-benzoyltransferase
TraesCS2B01G382300	chr2B	643.98	1407.34	-1.13	4.85E-05	Zinc finger (C3HC4-type RING finger) family protein
TraesCS2B01G387800	chr2B	2.17	4.51	-1.03	6.27E-03	MYB transcription factor
TraesCS2B01G388600	chr2B	48.89	132.08	-1.43	1.31E-05	Short chain dehydrogenase/reductase
TraesCS2B01G390800	chr2B	0.75	1.67	-1.2	9.96E-03	ethylene-responsive transcription factor
TraesCS2B01G395100	chr2B	6.82	14.67	-1.09	6.90E-04	Glycosyltransferase
TraesCS2B01G400100	chr2B	1.74	4.27	-1.24	4.96E-04	S-adenosyl-L-methionine-dependent methyltransferases superfamily protein
TraesCS2B01G401300	chr2B	817.01	1643.88	-1.01	2.28E-04	CC-NBS-LRR family disease resistance protein
TraesCS2B01G401600	chr2B	4.9	2.27	1.04	3.89E-03	Beta-glucosidase
TraesCS2B01G403000	chr2B	55.02	135.18	-1.3	1.14E-05	Acid invertase 1
TraesCS2B01G414800	chr2B	810.87	2066.2	-1.35	8.86E-05	1-aminocyclopropane-1-carboxylate synthase
TraesCS2B01G417900	chr2B	137.46	294.39	-1.1	2.21E-04	Protein DETOXIFICATION
TraesCS2B01G420800	chr2B	19.73	45.66	-1.2	9.63E-04	Glutathione S-transferase
TraesCS2B01G421500	chr2B	2.26	5.36	-1.23	1.04E-03	Ubiquitin-conjugating enzyme E2
TraesCS2B01G423700	chr2B	89.88	203.73	-1.18	3.19E-04	Lysine/histidine transporter
TraesCS2B01G428300	chr2B	144.01	378.27	-1.39	4.21E-05	Glycosyltransferase
TraesCS2B01G428800	chr2B	16.41	34.26	-1.06	3.10E-03	Glycosyltransferase
TraesCS2B01G439700	chr2B	226.05	458.13	-1.02	1.73E-04	cysteine-rich/transmembrane domain A-like protein
TraesCS2B01G444100	chr2B	4.25	8.91	-1.09	5.30E-04	Cytochrome P450
TraesCS2B01G445500	chr2B	11531.1	23420.9	-1.02	9.74E-05	Ent-copalyl diphosphate synthase
TraesCS2B01G446100	chr2B	114.84	231.67	-1.01	9.22E-05	Vacuolar sorting receptor family protein
TraesCS2B01G452400	chr2B	377.9	765.05	-1.02	9.32E-05	Leucine-rich repeat receptor-like protein kinase
TraesCS2B01G453700	chr2B	3.65	9.45	-1.36	2.42E-05	30S ribosomal protein S10
TraesCS2B01G454500	chr2B	178.37	446.42	-1.32	4.37E-04	Xyloglucan endotransglucosylase/hydrolase
TraesCS2B01G455500	chr2B	2.91	6.04	-1.03	7.61E-03	VQ motif family protein
TraesCS2B01G459000	chr2B	1352.37	3067.46	-1.18	7.27E-05	Ubiquinol oxidase
TraesCS2B01G459100	chr2B	954.1	2041.75	-1.1	8.21E-05	Ubiquinol oxidase
TraesCS2B01G462800	chr2B	10.16	20.67	-1.01	6.70E-04	Anthocyanin 5-aromatic acyltransferase
TraesCS2B01G464700	chr2B	682.11	1804.52	-1.4	4.10E-05	Major facilitator superfamily protein
TraesCS2B01G467700	chr2B	15.03	31.66	-1.07	3.03E-04	MYB transcription factor
TraesCS2B01G480600	chr2B	917.77	1856.47	-1.02	2.32E-04	Ubiquitin
TraesCS2B01G481200	chr2B	3.39	7	-1.01	3.58E-03	WW domain-containing protein A
TraesCS2B01G485200	chr2B	0.73	3.19	-2.09	8.49E-05	Ethylene-responsive transcription factor
TraesCS2B01G485300	chr2B	10.93	31.43	-1.53	1.39E-04	Glycosyltransferase
TraesCS2B01G490400	chr2B	36.39	14.8	1.29	3.00E-03	Pectinesterase inhibitor domain containing protein
TraesCS2B01G498100	chr2B	710.47	1718.3	-1.27	1.32E-04	Protein translation factor SUI1-like protein
TraesCS2B01G500300	chr2B	8.57	3.68	1.24	4.46E-03	Pathogenesis-related protein 1
TraesCS2B01G508500	chr2B	90.77	256.23	-1.5	1.34E-03	Anthocyanidin reductase
TraesCS2B01G511300	chr2B	9.98	22.85	-1.18	3.93E-04	Serine/threonine-protein kinase
TraesCS2B01G515200	chr2B	28.6	72.8	-1.34	1.50E-05	Chitin synthase 3
TraesCS2B01G515300	chr2B	3.78	8.46	-1.14	1.24E-03	ADP-glucose pyrophosphorylase family protein
TraesCS2B01G516700	chr2B	1063.54	2146.41	-1.01	4.19E-04	Beta-fructofuranosidase, insoluble isoenzyme 1
TraesCS2B01G519700	chr2B	34.73	73.07	-1.07	2.64E-04	G-box regulating factor 6
TraesCS2B01G525400	chr2B	13.72	29.33	-1.09	1.35E-03	Tropinone reductase-like protein
TraesCS2B01G529700	chr2B	332.77	745.55	-1.16	1.07E-03	Retrovirus-related Pol polyprotein from transposon TNT 1-94
TraesCS2B01G532000	chr2B	140.31	291.72	-1.06	2.68E-04	Receptor-like kinase
TraesCS2B01G532500	chr2B	59.58	129.75	-1.12	1.10E-03	phospholipase D beta 1
TraesCS2B01G533000	chr2B	76.54	204.66	-1.42	1.19E-04	Homeodomain-like superfamily protein
TraesCS2B01G533500	chr2B	108.09	292.66	-1.44	3.90E-04	Sulfhydryl oxidase 1
TraesCS2B01G534500	chr2B	5.78	12.64	-1.13	8.11E-03	Auxin-responsive protein
TraesCS2B01G535400	chr2B	203.64	423.96	-1.06	7.01E-03	Nuclease S1
TraesCS2B01G537800	chr2B	31.68	80.48	-1.34	1.47E-03	Kinase, putative
TraesCS2B01G538600	chr2B	164.73	470.92	-1.51	9.80E-05	Isoaspartyl peptidase/L-asparaginase
TraesCS2B01G538700	chr2B	21.58	47.14	-1.12	9.01E-04	Isoaspartyl peptidase/L-asparaginase
TraesCS2B01G545200	chr2B	1047.14	2719.76	-1.38	5.13E-05	Tryptophan decarboxylase
TraesCS2B01G545300	chr2B	1042.08	2275	-1.13	1.66E-03	Tryptophan decarboxylase
TraesCS2B01G559600	chr2B	8.36	23.62	-1.5	9.88E-04	Cytochrome P450 family protein, expressed
TraesCS2B01G560400	chr2B	1.02	4.59	-2.18	1.49E-04	Cytochrome P450 family protein, expressed
TraesCS2B01G560500	chr2B	4.77	17.66	-1.89	8.98E-05	Peroxidase
TraesCS2B01G569400	chr2B	149.85	352.48	-1.23	2.79E-04	Heavy metal transport/detoxification superfamily protein
TraesCS2B01G569500	chr2B	103.12	224.18	-1.12	3.43E-04	Heavy metal transport/detoxification superfamily protein
TraesCS2B01G577000	chr2B	2.09	5.04	-1.25	3.72E-03	RING/U-box superfamily protein
TraesCS2B01G577100	chr2B	0.84	2.49	-1.49	6.38E-03	Cytochrome P450 family protein, expressed
TraesCS2B01G580400	chr2B	2.21	7.36	-1.76	5.89E-04	Protein kinase family protein
TraesCS2B01G582300	chr2B	49.43	99.83	-1.01	7.29E-04	Response regulator
TraesCS2B01G587100	chr2B	174.23	383.56	-1.14	8.62E-04	Acetyl-coenzyme A synthetase
TraesCS2B01G590300	chr2B	0.14	0.97	-1.81	9.96E-03	Ubiquitin-conjugating enzyme, E2
TraesCS2B01G591000	chr2B	378	930.11	-1.3	6.58E-05	Late embryogenesis abundant (LEA) hydroxyproline-rich glycoprotein
TraesCS2B01G594100	chr2B	562.54	1165.95	-1.05	7.38E-05	Receptor-like kinase
TraesCS2B01G596700	chr2B	2.67	0.81	1.75	1.07E-03	Leucine-rich receptor-like protein kinase family protein
TraesCS2B01G601600	chr2B	7.75	1.01	2.92	9.55E-07	HAT family dimerisation domain containing protein
TraesCS2B01G602700	chr2B	312.46	668.49	-1.1	1.29E-03	DNA-directed RNA polymerase subunit beta
TraesCS2B01G604800	chr2B	14.45	6.69	1.07	5.21E-04	Glutathione peroxidase
TraesCS2B01G606300	chr2B	1.06	4.96	-2.2	1.99E-04	Tyrosine decarboxylase
TraesCS2B01G606400	chr2B	10.26	26.57	-1.36	2.44E-03	Agmatine coumaroyltransferase-2
TraesCS2B01G606600	chr2B	33.73	79.26	-1.23	6.39E-03	Cytochrome P450
TraesCS2B01G606900	chr2B	1.46	3.98	-1.29	4.35E-03	Cytochrome P450
TraesCS2B01G609400	chr2B	188.58	505.01	-1.42	1.33E-04	Glutathione S-transferase
TraesCS2B01G609600	chr2B	173.32	554.06	-1.68	3.62E-05	Glutathione S-transferase
TraesCS2B01G616000	chr2B	10.65	22.84	-1.1	2.34E-04	Kinase, putative
TraesCS2B01G616500	chr2B	7.86	23.33	-1.57	1.20E-03	Germin-like protein
TraesCS2B01G620500	chr2B	6.97	16.41	-1.21	1.53E-04	rRNA N-glycosidase
TraesCS2B01G626400	chr2B	289.39	649.88	-1.17	9.82E-05	1-deoxy-D-xylulose 5-phosphate synthase
TraesCS2D01G000200	chr2D	634.53	1472.2	-1.21	4.85E-05	Reductase 1
TraesCS2D01G005400	chr2D	2.73	7.78	-1.48	3.86E-03	Cytochrome P450
TraesCS2D01G005500	chr2D	1.82	6.99	-2.02	1.29E-04	Terpene synthase
TraesCS2D01G006500	chr2D	2450.87	5188.61	-1.08	5.04E-04	Cytochrome P450
TraesCS2D01G007200	chr2D	2.83	9.49	-1.76	5.97E-03	Cytochrome P450
TraesCS2D01G007300	chr2D	2.88	8.69	-1.6	6.22E-03	Cytochrome P450
TraesCS2D01G011700	chr2D	509.57	1064.35	-1.06	1.30E-04	WRKY transcription factor
TraesCS2D01G017500	chr2D	0.61	1.71	-1.55	1.61E-03	Protein kinase
TraesCS2D01G018300	chr2D	216.38	486.7	-1.17	5.64E-05	NB-ARC domain-containing disease resistance protein
TraesCS2D01G020400	chr2D	96.11	224.3	-1.22	1.10E-04	NB-ARC domain-containing disease resistance protein
TraesCS2D01G020600	chr2D	47.58	97.63	-1.04	1.10E-03	Disease resistance protein RGA2
TraesCS2D01G021600	chr2D	2208.6	5671.55	-1.36	3.45E-05	Cytochrome P450-like protein
TraesCS2D01G023100	chr2D	7.16	20.19	-1.5	1.31E-03	Myrcene synthase, chloroplastic
TraesCS2D01G023400	chr2D	30.54	72.08	-1.24	7.76E-04	Cytochrome P450
TraesCS2D01G023700	chr2D	0.92	3.46	-1.93	5.31E-03	Cytochrome P450 family protein, expressed
TraesCS2D01G024200	chr2D	8.19	23.07	-1.5	3.22E-03	Cytochrome P450
TraesCS2D01G028700	chr2D	12.85	51.89	-2.02	6.06E-05	2-oxoglutarate (2OG) and Fe(II)-dependent oxygenase superfamily protein, putative
TraesCS2D01G028900	chr2D	234.56	559.2	-1.25	7.18E-05	2-oxoglutarate (2OG) and Fe(II)-dependent oxygenase superfamily protein, putative
TraesCS2D01G029500	chr2D	932.45	1930.16	-1.05	6.98E-04	Cytochrome P450
TraesCS2D01G029600	chr2D	2376.32	5005.84	-1.07	1.15E-04	Copalyl diphosphate synthase
TraesCS2D01G033800	chr2D	8.17	2.13	1.89	2.89E-03	Dirigent protein
TraesCS2D01G040200	chr2D	2.87	14.26	-2.28	2.34E-04	Ethylene-responsive transcription factor
TraesCS2D01G044100	chr2D	588.79	1500.03	-1.35	9.45E-05	Glutathione S-transferase
TraesCS2D01G046500	chr2D	60.32	135.6	-1.17	1.70E-04	Receptor-like protein kinase
TraesCS2D01G050700	chr2D	19.39	39.57	-1.03	6.57E-04	Serine/threonine-protein kinase
TraesCS2D01G057000	chr2D	14.41	29.48	-1.02	1.91E-03	Acidic chitinase
TraesCS2D01G057600	chr2D	12.87	33.77	-1.39	6.37E-05	disease resistance protein (TIR-NBS-LRR class)
TraesCS2D01G058800	chr2D	43.98	100.91	-1.2	2.07E-04	F-box protein family-like
TraesCS2D01G059100	chr2D	0.94	2.97	-1.59	5.49E-03	ARM repeat superfamily protein
TraesCS2D01G067600	chr2D	4.42	15.45	-1.8	6.91E-04	Glycosyltransferase
TraesCS2D01G075200	chr2D	16.02	41.82	-1.38	3.46E-04	L-lactate dehydrogenase
TraesCS2D01G076500	chr2D	14.63	45.74	-1.64	6.76E-05	Proline-rich protein
TraesCS2D01G082600	chr2D	23.06	67.31	-1.54	2.14E-05	D-ribose-binding periplasmic
TraesCS2D01G084800	chr2D	4.17	9.91	-1.22	5.95E-03	BTB/POZ/MATH-domain protein
TraesCS2D01G088100	chr2D	17.04	61.61	-1.86	2.59E-05	Zinc-finger protein
TraesCS2D01G089000	chr2D	14.3	29.77	-1.04	2.68E-03	Short-chain dehydrogenase/reductase family protein
TraesCS2D01G089300	chr2D	24.51	56.61	-1.21	2.34E-04	Polyadenylate-binding protein 1-B-binding protein
TraesCS2D01G090200	chr2D	22.45	48.29	-1.1	7.14E-04	Short-chain dehydrogenase/reductase family protein
TraesCS2D01G090500	chr2D	3.78	8.06	-1.08	5.66E-03	Alpha/beta-hydrolase superfamily protein
TraesCS2D01G098200	chr2D	217.97	513.88	-1.24	5.14E-05	Protein kinase
TraesCS2D01G099800	chr2D	109.46	269.51	-1.3	8.70E-05	Alpha/beta-hydrolase superfamily protein
TraesCS2D01G100900	chr2D	287.36	622.4	-1.11	1.21E-04	NAC domain protein,
TraesCS2D01G101200	chr2D	77.05	163.11	-1.08	1.04E-03	Stress responsive protein
TraesCS2D01G103200	chr2D	41.55	103.84	-1.32	2.64E-05	Polyadenylate-binding protein 1-B-binding protein
TraesCS2D01G104300	chr2D	225.71	543.35	-1.27	7.08E-04	extra-large G-like protein, putative (DUF3133)
TraesCS2D01G104500	chr2D	59.04	122.88	-1.06	8.17E-04	WRKY transcription factor
TraesCS2D01G105900	chr2D	4.3	10.29	-1.25	8.06E-03	Receptor-like kinase
TraesCS2D01G107100	chr2D	67.08	136.27	-1.02	9.85E-03	Non-specific serine/threonine protein kinase
TraesCS2D01G120100	chr2D	1.39	3.91	-1.51	6.76E-04	Protein GAMETE EXPRESSED 1
TraesCS2D01G126500	chr2D	130.64	327.73	-1.33	1.19E-04	Mannose-binding lectin superfamily protein
TraesCS2D01G137500	chr2D	29.74	74.09	-1.31	4.92E-05	GDSL esterase/lipase
TraesCS2D01G137600	chr2D	17.39	46.41	-1.42	1.19E-04	GDSL esterase/lipase
TraesCS2D01G137700	chr2D	4.79	13.79	-1.5	1.80E-04	GDSL esterase/lipase
TraesCS2D01G139200	chr2D	153.94	390.62	-1.34	2.36E-05	Cysteine desulfurase
TraesCS2D01G154500	chr2D	38.38	90.42	-1.23	4.64E-04	tolB protein-like protein
TraesCS2D01G157300	chr2D	2211.08	5836.95	-1.4	1.50E-05	Cytochrome P450
TraesCS2D01G157500	chr2D	437.92	1021.4	-1.22	5.45E-05	Cytochrome P450
TraesCS2D01G157600	chr2D	239.94	540.49	-1.17	2.60E-05	Cytochrome P450
TraesCS2D01G157800	chr2D	2325.03	5431.94	-1.22	2.87E-05	Cytochrome P450
TraesCS2D01G157900	chr2D	736.33	1563.36	-1.09	1.94E-04	Cytochrome P450
TraesCS2D01G164800	chr2D	4.07	9.02	-1.13	6.97E-04	Glycosyltransferase
TraesCS2D01G164900	chr2D	0.62	2.26	-1.83	2.36E-03	Glycosyltransferase
TraesCS2D01G166300	chr2D	0.66	1.98	-1.53	4.70E-03	DNA-directed RNA polymerase subunit alpha
TraesCS2D01G166400	chr2D	4.2	12.4	-1.56	5.37E-05	NADH-ubiquinone oxidoreductase
TraesCS2D01G171800	chr2D	10.48	28.18	-1.42	1.90E-05	Wall-associated receptor kinase 2
TraesCS2D01G173300	chr2D	200.6	433.97	-1.11	6.37E-04	calmodulin-binding protein (DUF1645)
TraesCS2D01G174800	chr2D	51.2	109.12	-1.09	1.18E-03	Ring finger protein, putative
TraesCS2D01G177800	chr2D	2.99	11.82	-1.99	5.08E-05	Transducin/WD40 repeat-like superfamily protein
TraesCS2D01G178100	chr2D	83.04	179.61	-1.11	5.77E-04	Kinase family protein
TraesCS2D01G181300	chr2D	137.49	377.72	-1.46	4.09E-05	Dihydroflavonol-4-reductase
TraesCS2D01G190200	chr2D	1231.92	2770.41	-1.17	4.46E-05	Receptor protein kinase, putative
TraesCS2D01G191800	chr2D	300.51	706.84	-1.23	9.11E-05	GH3.3
TraesCS2D01G193200	chr2D	4.64	10.66	-1.19	1.39E-03	serine/arginine repetitive matrix-like protein
TraesCS2D01G193900	chr2D	1.49	4.87	-1.7	2.56E-04	Zinc finger protein
TraesCS2D01G194500	chr2D	216.23	571.37	-1.4	2.65E-05	Beta-1,4-xylosidase
TraesCS2D01G195600	chr2D	202.3	497.29	-1.3	1.76E-05	ZCF37, putative
TraesCS2D01G195900	chr2D	3.52	9.33	-1.39	1.66E-04	Transferase
TraesCS2D01G197600	chr2D	20.61	49.82	-1.27	3.19E-04	Kinase, putative
TraesCS2D01G203400	chr2D	30.93	64.17	-1.05	1.84E-04	Transcription factor jumonji (jmjC) domain-containing protein
TraesCS2D01G211000	chr2D	290.65	597.91	-1.04	2.47E-04	F-box protein
TraesCS2D01G212500	chr2D	21.85	70.54	-1.69	1.50E-05	Internal alternative NAD(P)H-ubiquinone oxidoreductase A1, mitochondrial
TraesCS2D01G214000	chr2D	682.51	1719.53	-1.33	3.61E-05	Disease resistance protein (TIR-NBS-LRR class)
TraesCS2D01G215500	chr2D	5.83	15.23	-1.38	5.06E-04	RNA-binding protein
TraesCS2D01G215900	chr2D	18.44	42.87	-1.22	7.26E-04	RNA-binding protein
TraesCS2D01G216700	chr2D	192.55	437.39	-1.18	3.18E-05	Serine/threonine-protein kinase
TraesCS2D01G217500	chr2D	173.08	400.17	-1.21	1.19E-04	Serine/threonine-protein kinase
TraesCS2D01G219900	chr2D	309.48	648.27	-1.07	4.12E-05	Receptor-like protein kinase
TraesCS2D01G223000	chr2D	500	1074.11	-1.1	4.97E-05	Protein kinase
TraesCS2D01G223600	chr2D	25.6	58.72	-1.2	3.74E-04	Aspartic proteinase nepenthesin-1
TraesCS2D01G228500	chr2D	120.98	291.88	-1.27	4.86E-05	senescence regulator (Protein of unknown function, DUF584)
TraesCS2D01G257300	chr2D	17.23	51.86	-1.59	2.62E-05	AP2/B3-like transcriptional factor family protein
TraesCS2D01G261100	chr2D	390.47	909.2	-1.22	5.10E-05	Cytochrome P450
TraesCS2D01G273600	chr2D	176.27	411.42	-1.22	5.97E-05	Aldo/keto reductase family oxidoreductase
TraesCS2D01G275000	chr2D	171.58	385.3	-1.17	2.34E-04	Exocyst complex component exo70a1
TraesCS2D01G275500	chr2D	292.48	610.06	-1.06	1.81E-04	RNA-binding (RRM/RBD/RNP motifs) family protein
TraesCS2D01G275600	chr2D	479.03	1017.41	-1.09	1.39E-04	DnaJ / Sec63 Brl domains-containing protein
TraesCS2D01G285300	chr2D	493.46	1128.23	-1.19	8.44E-05	Jasmonate ZIM domain protein
TraesCS2D01G289000	chr2D	0.46	2.2	-2.27	1.14E-03	Cytochrome P450 family protein, expressed
TraesCS2D01G289900	chr2D	131.22	356.71	-1.44	5.46E-05	Arogenate dehydratase
TraesCS2D01G290000	chr2D	637.55	1387.57	-1.12	1.92E-04	Arogenate dehydratase
TraesCS2D01G296100	chr2D	37.69	85.17	-1.18	1.32E-04	U-box domain-containing family protein
TraesCS2D01G302600	chr2D	268.5	751.64	-1.48	3.84E-05	Scarecrow transcription factor family protein
TraesCS2D01G305400	chr2D	14.24	29.86	-1.07	5.38E-04	U-box domain-containing protein
TraesCS2D01G306200	chr2D	969.14	1995.94	-1.04	1.07E-06	T-complex protein 11
TraesCS2D01G313400	chr2D	493.75	1131.58	-1.2	2.40E-04	Lipoxygenase
TraesCS2D01G313700	chr2D	1535.3	3284.77	-1.1	2.25E-04	Reductase 1
TraesCS2D01G315900	chr2D	172.77	371.42	-1.1	3.85E-04	Ring finger protein, putative
TraesCS2D01G316300	chr2D	14.63	33.85	-1.2	8.74E-05	Kinesin-like protein
TraesCS2D01G316800	chr2D	114.79	233.82	-1.03	5.14E-04	WEB family protein, chloroplastic
TraesCS2D01G326400	chr2D	1529.02	3392.56	-1.15	9.14E-05	Anthranilate synthase
TraesCS2D01G336700	chr2D	6.99	19.4	-1.47	5.39E-05	Aldo/keto reductase family oxidoreductase
TraesCS2D01G336900	chr2D	223.38	564.57	-1.34	5.47E-05	Aldo/keto reductase family protein
TraesCS2D01G337800	chr2D	7.02	15.11	-1.08	2.43E-03	Cytochrome P450
TraesCS2D01G344600	chr2D	223.38	483.98	-1.12	2.92E-04	Leucine-rich repeat receptor-like protein kinase
TraesCS2D01G352600	chr2D	55.67	172.89	-1.63	4.30E-05	Cysteine desulfurase
TraesCS2D01G360900	chr2D	2.5	5.77	-1.16	2.56E-03	Alpha/beta-Hydrolases superfamily protein, putative
TraesCS2D01G362900	chr2D	203.28	408.22	-1.01	2.22E-03	Ammonium transporter
TraesCS2D01G367700	chr2D	73.12	203.52	-1.48	1.15E-05	Short chain dehydrogenase/reductase
TraesCS2D01G371400	chr2D	37.3	79.23	-1.09	4.90E-04	GRAM domain-containing protein / ABA-responsive
TraesCS2D01G372400	chr2D	7.35	15.58	-1.07	2.74E-03	Peroxyureidoacrylate/ureidoacrylate amidohydrolase RutB
TraesCS2D01G374400	chr2D	87.9	229.54	-1.38	2.87E-05	Glycosyltransferase
TraesCS2D01G374500	chr2D	67.4	137.43	-1.03	2.18E-04	Glycosyltransferase
TraesCS2D01G382600	chr2D	184.38	618.06	-1.75	5.25E-06	Acid beta-fructofuranosidase
TraesCS2D01G392900	chr2D	87.92	227.72	-1.37	1.69E-05	2-oxoglutarate (2OG) and Fe(II)-dependent oxygenase superfamily protein
TraesCS2D01G394200	chr2D	705.92	1664.3	-1.24	1.51E-04	1-aminocyclopropane-1-carboxylate synthase
TraesCS2D01G394700	chr2D	2.89	6.73	-1.21	3.16E-04	GDSL esterase/lipase
TraesCS2D01G397500	chr2D	109.31	240.96	-1.14	4.79E-04	Protein DETOXIFICATION
TraesCS2D01G400000	chr2D	366.8	914.35	-1.32	8.15E-05	Glutathione S-transferase
TraesCS2D01G402500	chr2D	6.2	14.92	-1.25	9.15E-04	DUF241 domain protein (DUF241)
TraesCS2D01G402900	chr2D	144.7	312.76	-1.11	1.88E-04	Lysine/histidine transporter
TraesCS2D01G406700	chr2D	6.09	13.01	-1.08	8.13E-04	Cactin
TraesCS2D01G407200	chr2D	107.18	374.4	-1.8	6.65E-06	Glycosyltransferase
TraesCS2D01G407300	chr2D	232.38	622.98	-1.42	7.10E-05	Glycosyltransferase
TraesCS2D01G407500	chr2D	10.66	23.02	-1.1	3.15E-03	Glycosyltransferase
TraesCS2D01G415900	chr2D	1.91	5.27	-1.41	4.49E-04	Lipid transfer protein
TraesCS2D01G418600	chr2D	0.78	2.96	-2	1.70E-04	Cysteine protease
TraesCS2D01G428200	chr2D	11.21	27.92	-1.32	3.84E-05	Sodium transporter
TraesCS2D01G430300	chr2D	51.84	124.11	-1.26	4.00E-05	30S ribosomal protein S10
TraesCS2D01G431500	chr2D	135.12	335.33	-1.31	1.58E-04	Xyloglucan endotransglucosylase/hydrolase
TraesCS2D01G432200	chr2D	0.25	1.24	-1.99	5.20E-03	VQ motif family protein
TraesCS2D01G436100	chr2D	1286.07	3010.42	-1.23	5.47E-05	Ubiquinol oxidase
TraesCS2D01G436200	chr2D	768.02	1826.21	-1.25	1.41E-04	Ubiquinol oxidase
TraesCS2D01G436700	chr2D	728.67	1533.01	-1.07	1.06E-04	Ubiquinol oxidase
TraesCS2D01G442700	chr2D	458.98	1214.37	-1.4	1.80E-05	Major facilitator superfamily protein
TraesCS2D01G445900	chr2D	29.66	85.06	-1.52	8.93E-05	MYB transcription factor
TraesCS2D01G446000	chr2D	27.43	98.24	-1.84	2.92E-05	MYB transcription factor
TraesCS2D01G446100	chr2D	12.1	36.1	-1.58	8.04E-05	MYB transcription factor
TraesCS2D01G446300	chr2D	8.93	29.54	-1.73	3.55E-05	MYB transcription factor
TraesCS2D01G446400	chr2D	12.04	52.15	-2.11	1.70E-06	MYB transcription factor
TraesCS2D01G446500	chr2D	1.21	4.19	-1.84	2.40E-04	MYB transcription factor
TraesCS2D01G449900	chr2D	7.52	23.61	-1.65	6.37E-05	U-box domain-containing protein
TraesCS2D01G456700	chr2D	4.28	10.79	-1.32	2.57E-04	Kinase, putative
TraesCS2D01G462300	chr2D	152.74	310.25	-1.02	2.04E-04	Glutamate receptor
TraesCS2D01G464400	chr2D	30.84	67.65	-1.13	5.31E-04	Ethylene-responsive transcription factor
TraesCS2D01G464500	chr2D	48.69	114.54	-1.23	3.84E-04	Glycosyltransferase
TraesCS2D01G467500	chr2D	13.32	4.76	1.49	2.84E-03	Pectinesterase inhibitor domain containing protein
TraesCS2D01G471800	chr2D	0.73	2.17	-1.34	8.25E-03	BTB/POZ and MATH domain-containing protein 2
TraesCS2D01G472300	chr2D	1.29	3.16	-1.23	1.42E-03	BTB/POZ and MATH domain-containing protein 2
TraesCS2D01G482200	chr2D	77.86	215.35	-1.47	4.34E-05	Anthocyanidin reductase
TraesCS2D01G482400	chr2D	2.25	7.86	-1.74	2.12E-04	Anthocyanidin reductase
TraesCS2D01G486700	chr2D	0.38	1.46	-1.77	4.22E-03	Serine/threonine-protein kinase
TraesCS2D01G489200	chr2D	1521.35	4248.72	-1.48	5.52E-06	Beta-fructofuranosidase, insoluble isoenzyme 7
TraesCS2D01G497300	chr2D	171.91	430.85	-1.32	9.12E-05	Tropinone reductase-like protein
TraesCS2D01G500300	chr2D	10.22	21.09	-1.05	8.90E-03	Anthocyanidin reductase
TraesCS2D01G504300	chr2D	207.3	441.42	-1.09	9.89E-05	Receptor-like kinase
TraesCS2D01G505500	chr2D	31.21	83.87	-1.42	1.86E-04	Homeodomain-like superfamily protein
TraesCS2D01G508000	chr2D	2.54	5.28	-1.08	3.05E-03	3-ketoacyl-CoA synthase
TraesCS2D01G509600	chr2D	0.86	3.06	-1.77	1.41E-03	wall-associated receptor kinase-like protein
TraesCS2D01G511300	chr2D	194.57	398.04	-1.03	2.59E-04	Kinase, putative
TraesCS2D01G511800	chr2D	327.99	695.62	-1.08	2.34E-04	Isoaspartyl peptidase/L-asparaginase
TraesCS2D01G511900	chr2D	68.78	155.24	-1.17	1.03E-04	Isoaspartyl peptidase/L-asparaginase
TraesCS2D01G512000	chr2D	34.04	71.58	-1.07	2.36E-03	Isoaspartyl peptidase/L-asparaginase
TraesCS2D01G515000	chr2D	14.85	30.17	-1.02	1.81E-03	dicer-like 3
TraesCS2D01G518200	chr2D	4450.39	11615.4	-1.38	3.00E-05	Tryptophan decarboxylase
TraesCS2D01G518300	chr2D	1650.55	4569.47	-1.47	4.59E-05	Tryptophan decarboxylase
TraesCS2D01G521700	chr2D	4.74	10.8	-1.18	2.36E-04	Cytochrome P450 family protein, expressed
TraesCS2D01G521800	chr2D	3.66	10.27	-1.5	8.17E-04	Cytochrome P450 family protein, expressed
TraesCS2D01G524300	chr2D	1.27	3.32	-1.37	9.35E-04	F-box domain containing protein
TraesCS2D01G524600	chr2D	66.1	143.71	-1.12	1.61E-04	F-box family protein
TraesCS2D01G527800	chr2D	214.6	480.53	-1.16	6.30E-05	Anthocyanin 5-aromatic acyltransferase
TraesCS2D01G529500	chr2D	74.07	149.75	-1.01	1.22E-04	C6HC-type zinc finger RING/U-box protein
TraesCS2D01G529600	chr2D	0.51	1.35	-1.35	5.78E-03	BTB/POZ domain-containing protein
TraesCS2D01G531900	chr2D	5.65	16.56	-1.54	9.71E-05	Cytochrome P450 family protein, expressed
TraesCS2D01G543100	chr2D	1.36	4.08	-1.46	2.52E-03	Blue copper protein
TraesCS2D01G543300	chr2D	439.55	975.7	-1.15	6.54E-05	Blue copper protein
TraesCS2D01G545400	chr2D	630.11	1294.67	-1.04	1.19E-04	Glutathione S-transferase
TraesCS2D01G545600	chr2D	21.12	9.77	1.1	2.01E-03	NBS-LRR-like resistance protein
TraesCS2D01G547700	chr2D	234.33	487.91	-1.06	3.20E-04	Cytochrome P450 family protein, expressed
TraesCS2D01G550900	chr2D	7.43	22	-1.57	9.45E-05	Protein kinase family protein
TraesCS2D01G551100	chr2D	6.4	14.56	-1.19	4.71E-03	CsAtPR5
TraesCS2D01G556900	chr2D	19.21	40.55	-1.07	8.29E-03	CoA ligase
TraesCS2D01G561400	chr2D	1536.49	3789.73	-1.3	3.28E-05	Late embryogenesis abundant (LEA) hydroxyproline-rich glycoprotein
TraesCS2D01G562100	chr2D	18.13	41.43	-1.19	1.03E-03	Lipoxygenase homology domain-containing protein 1
TraesCS2D01G562200	chr2D	86.96	223.03	-1.36	7.44E-05	Lipoxygenase homology domain-containing protein 1
TraesCS2D01G564100	chr2D	46.77	100.57	-1.1	3.07E-04	Sugar transporter, putative
TraesCS2D01G575800	chr2D	289.3	600.58	-1.05	8.97E-04	1-deoxy-D-xylulose 5-phosphate synthase
TraesCS2D01G581200	chr2D	79.68	176.15	-1.14	1.39E-03	CoA ligase
TraesCS2D01G581500	chr2D	400.34	1145.3	-1.52	1.14E-04	Agmatine coumaroyltransferase-2
TraesCS2D01G581700	chr2D	8.78	18.69	-1.09	2.42E-04	Cytochrome P450
TraesCS2D01G581800	chr2D	3.94	9.52	-1.27	4.86E-04	GRF zinc finger family protein
TraesCS2D01G581900	chr2D	701.27	1721.33	-1.3	3.42E-04	CoA ligase
TraesCS2D01G582000	chr2D	789.74	2059.77	-1.38	1.56E-04	Agmatine coumaroyltransferase-2
TraesCS2D01G582800	chr2D	42.02	97.21	-1.21	5.96E-05	Kinase, putative
TraesCS2D01G585000	chr2D	48.68	99.77	-1.03	2.78E-04	Plant/F1M20-13 protein
TraesCS2D01G585800	chr2D	1.59	4.43	-1.42	2.35E-03	Galactose oxidase/kelch repeat superfamily protein
TraesCS2D01G589200	chr2D	251.59	774.28	-1.62	4.25E-05	Cytochrome P450 family protein, expressed
TraesCS2D01G589300	chr2D	1159.45	3460.66	-1.58	1.15E-05	Glutathione S-transferase
TraesCS2D01G589400	chr2D	663.98	1912.57	-1.53	2.44E-05	Glutathione S-transferase
TraesCS2D01G589600	chr2D	1102.73	2917.5	-1.4	7.32E-05	Glutathione s-transferase, putative
TraesCS2D01G590400	chr2D	1.65	4.74	-1.5	2.54E-03	Glycosyltransferase
TraesCS2D01G591000	chr2D	35.33	77.8	-1.14	8.39E-05	Serine/threonine-protein kinase
TraesCS2D01G595200	chr2D	3.33	7.29	-1.14	2.63E-04	Disease resistance protein RPM1
TraesCS2D01G595500	chr2D	4.21	10.51	-1.31	1.69E-04	Amino acid transporter, putative
TraesCS2D01G595900	chr2D	149.48	401.03	-1.42	1.37E-03	DNA-directed RNA polymerase subunit beta
TraesCS2D01G596400	chr2D	150.92	331.61	-1.13	7.15E-04	Late embryogenesis abundant (LEA) hydroxyproline-rich glycoprotein family, putative
TraesCS2D01G596900	chr2D	11.2	24.26	-1.1	2.09E-04	Receptor-kinase, putative
TraesCS2D01G597200	chr2D	113.24	240.1	-1.08	2.95E-03	CCR4-NOT transcription complex family protein
TraesCS2D01G598500	chr2D	275.99	646.48	-1.23	8.41E-04	Acetyl-coenzyme A synthetase
TraesCS3A01G000100	chr3A	5.84	15.36	-1.4	3.43E-04	Subtilisin-like protease
TraesCS3A01G000200	chr3A	20.28	45.91	-1.18	1.05E-03	Subtilisin-like protease
TraesCS3A01G009700	chr3A	0.17	0.92	-1.71	8.90E-03	BTB/POZ domain containing protein, expressed
TraesCS3A01G012400	chr3A	48.49	138.14	-1.51	1.04E-04	Germin-like protein
TraesCS3A01G012600	chr3A	577.81	1201.14	-1.06	2.02E-03	Germin-like protein
TraesCS3A01G016300	chr3A	1.27	4.71	-1.93	9.67E-04	Receptor-like protein kinase
TraesCS3A01G020600	chr3A	0.6	2.61	-1.92	2.14E-03	Xyloglucan galactosyltransferase KATAMARI1-like protein
TraesCS3A01G020700	chr3A	0.58	1.86	-1.55	6.97E-03	Xyloglucan galactosyltransferase KATAMARI1
TraesCS3A01G021900	chr3A	56.56	25.89	1.12	3.69E-04	Cytochrome P450, putative, expressed
TraesCS3A01G024800	chr3A	0.42	1.44	-1.75	4.74E-03	HXXXD-type acyl-transferase family protein
TraesCS3A01G025300	chr3A	782.55	1748.61	-1.16	1.11E-03	GDSL esterase/lipase
TraesCS3A01G025400	chr3A	526.48	1226.33	-1.22	1.35E-04	GDSL esterase/lipase
TraesCS3A01G031100	chr3A	1.06	5.39	-2.36	2.91E-03	E3 ubiquitin-protein ligase
TraesCS3A01G034100	chr3A	15.58	35.11	-1.17	2.45E-04	Receptor-like kinase
TraesCS3A01G035300	chr3A	128.34	327.6	-1.35	1.31E-04	Short-chain dehydrogenase/reductase
TraesCS3A01G037500	chr3A	2.69	6.57	-1.27	5.21E-03	Ankyrin repeat family protein, putative
TraesCS3A01G039500	chr3A	1.91	4.75	-1.33	7.11E-04	Protein kinase
TraesCS3A01G046500	chr3A	593.48	1382.11	-1.22	4.10E-05	Patatin
TraesCS3A01G050300	chr3A	183.89	503.77	-1.45	2.65E-05	Receptor-like kinase
TraesCS3A01G050700	chr3A	53.91	114.18	-1.08	2.07E-03	GMP synthase [glutamine-hydrolyzing]
TraesCS3A01G054900	chr3A	0.3	1.13	-1.56	8.64E-03	UDP-glycosyltransferase
TraesCS3A01G057100	chr3A	106.88	426.8	-2	8.60E-04	GDSL esterase/lipase
TraesCS3A01G060600	chr3A	107.17	276.59	-1.37	3.62E-05	Retrovirus-related Pol polyprotein from transposon TNT 1-94
TraesCS3A01G065000	chr3A	23.46	48.58	-1.05	5.46E-05	Polymerase acidic protein
TraesCS3A01G075900	chr3A	5.89	13.91	-1.22	2.99E-04	Avr9/Cf-9 rapidly elicited protein
TraesCS3A01G082900	chr3A	36.55	87.34	-1.25	2.44E-05	Cytochrome P450 family protein
TraesCS3A01G084700	chr3A	17.46	43.76	-1.32	1.56E-05	Cytochrome P450 family protein
TraesCS3A01G093800	chr3A	1.81	4.01	-1.15	4.50E-03	Xyloglucan galactosyltransferase KATAMARI1-like protein
TraesCS3A01G094200	chr3A	1.49	4.68	-1.64	1.44E-03	Zinc finger protein 283
TraesCS3A01G097900	chr3A	11.62	24.84	-1.1	1.21E-03	Lecithin-cholesterol acyltransferase-like 1
TraesCS3A01G100900	chr3A	162.35	340.47	-1.07	2.82E-04	Glycosyltransferase
TraesCS3A01G105700	chr3A	85.43	188.72	-1.14	7.20E-04	EEIG1/EHBP1 N-terminal domain-containing protein
TraesCS3A01G109000	chr3A	29.58	60.5	-1.03	8.70E-04	NBS-LRR-like resistance protein
TraesCS3A01G110000	chr3A	142.58	358.27	-1.33	5.31E-05	Harbinger transposase-derived nuclease
TraesCS3A01G113300	chr3A	22.07	52.14	-1.24	1.24E-04	NAC domain protein
TraesCS3A01G113400	chr3A	5.87	14.96	-1.33	5.28E-04	Threonine--tRNA ligase
TraesCS3A01G118300	chr3A	57.36	191.07	-1.73	1.08E-04	Glycosyltransferase
TraesCS3A01G127300	chr3A	204.13	606.31	-1.57	2.07E-04	HXXXD-type acyl-transferase-like protein
TraesCS3A01G132000	chr3A	158.14	434.45	-1.46	1.60E-04	Cytochrome P450
TraesCS3A01G133000	chr3A	7.34	16.76	-1.18	4.77E-04	Kinase-like
TraesCS3A01G136100	chr3A	988.24	2198.37	-1.15	9.82E-05	Cytochrome P450 family cinnamate 4-hydroxylase
TraesCS3A01G136200	chr3A	59.24	193.59	-1.71	7.55E-06	tRNA dimethylallyltransferase
TraesCS3A01G137300	chr3A	5.94	12.51	-1.04	1.89E-03	Polypyrimidine tract-binding-like protein, putative
TraesCS3A01G138200	chr3A	40.45	101.26	-1.33	1.15E-03	Subtilisin-like protease
TraesCS3A01G138300	chr3A	192.8	497.43	-1.37	5.70E-05	Subtilisin-like protease
TraesCS3A01G138400	chr3A	728.21	1706.91	-1.23	4.18E-05	Subtilisin-like protease
TraesCS3A01G138500	chr3A	2.09	4.33	-1.02	1.48E-03	Carboxypeptidase
TraesCS3A01G138800	chr3A	1.86	4.11	-1.13	2.69E-03	Gag polyprotein
TraesCS3A01G139900	chr3A	57.49	123.07	-1.1	6.03E-05	Ring finger protein, putative
TraesCS3A01G141100	chr3A	68.58	192.19	-1.49	6.23E-05	GDSL esterase/lipase
TraesCS3A01G149000	chr3A	10.77	25.04	-1.21	1.80E-04	Ethylene-responsive transcription factor, putative
TraesCS3A01G149300	chr3A	58.28	118.23	-1.02	4.53E-05	Mitochondrial carrier protein, putative
TraesCS3A01G150800	chr3A	8.72	2.26	1.92	2.36E-03	Late embryogenesis abundant protein Lea14
TraesCS3A01G154900	chr3A	1.17	2.55	-1.1	9.12E-03	Transducin/WD40 repeat-like superfamily protein
TraesCS3A01G160400	chr3A	1.14	2.67	-1.13	9.01E-03	Isoflavone reductase-like protein
TraesCS3A01G162900	chr3A	2.72	6.37	-1.18	1.95E-03	NAC domain protein,
TraesCS3A01G167200	chr3A	1582.96	3184.97	-1.01	7.71E-05	WRKY transcription factor
TraesCS3A01G178400	chr3A	15.8	32.42	-1.04	2.21E-03	Kinase-like
TraesCS3A01G184400	chr3A	22.73	50.87	-1.16	2.67E-04	Kinase family protein
TraesCS3A01G211100	chr3A	54.65	116.55	-1.09	6.37E-05	Cytokinin riboside 5'-monophosphate phosphoribohydrolase
TraesCS3A01G217900	chr3A	2549.41	5403.05	-1.08	4.33E-05	Pleiotropic drug resistance ABC transporter
TraesCS3A01G221400	chr3A	1.24	3.21	-1.31	7.65E-04	ABC transporter G family member
TraesCS3A01G224400	chr3A	54.87	114.01	-1.05	1.29E-04	Kinase family protein
TraesCS3A01G227800	chr3A	629.68	1680.62	-1.42	2.99E-05	Cytochrome P450
TraesCS3A01G228100	chr3A	25.93	59.19	-1.18	2.12E-04	Cytochrome P450
TraesCS3A01G229900	chr3A	600.64	1396.38	-1.22	5.75E-05	DUF1645 family protein
TraesCS3A01G232300	chr3A	184.66	376.9	-1.03	3.16E-05	Elongation factor
TraesCS3A01G232400	chr3A	27.79	69.12	-1.31	2.67E-04	Metabotropic glutamate receptor 1
TraesCS3A01G233400	chr3A	30	67.18	-1.16	2.05E-04	Retrotransposon protein, putative, unclassified
TraesCS3A01G245900	chr3A	220.21	451.01	-1.03	1.43E-05	NAC domain-containing protein
TraesCS3A01G246700	chr3A	143.83	304.22	-1.08	1.13E-04	Glutaredoxin
TraesCS3A01G247000	chr3A	200.05	431.4	-1.11	8.41E-04	Ras-related protein, expressed
TraesCS3A01G248700	chr3A	43.49	98.3	-1.17	4.75E-04	WRKY transcription factor
TraesCS3A01G252600	chr3A	38.13	119.97	-1.65	5.19E-05	Glucose-6-phosphate isomerase
TraesCS3A01G253500	chr3A	4.97	11.85	-1.24	3.68E-04	GDSL esterase/lipase
TraesCS3A01G254000	chr3A	2.96	6.61	-1.11	7.27E-03	High-affinity nitrate transporter 2
TraesCS3A01G255300	chr3A	36.17	79.8	-1.14	9.51E-05	Bidirectional sugar transporter SWEET
TraesCS3A01G255600	chr3A	295.49	695.01	-1.23	1.16E-04	Protein kinase-like
TraesCS3A01G255700	chr3A	128.59	291.34	-1.18	7.83E-03	Protein kinase-like
TraesCS3A01G256200	chr3A	232.01	582.71	-1.33	7.37E-05	Protein kinase-like
TraesCS3A01G256300	chr3A	97.4	236.32	-1.28	1.14E-04	Protein kinase-like
TraesCS3A01G258000	chr3A	9926.1	20257.3	-1.03	1.44E-04	ABC transporter B family protein
TraesCS3A01G258200	chr3A	9.17	20.54	-1.17	3.11E-04	ABC transporter B family protein
TraesCS3A01G264900	chr3A	15.2	38.48	-1.33	7.54E-05	Myb transcription factor
TraesCS3A01G265200	chr3A	0.81	2.19	-1.34	4.04E-03	F-box domain containing protein
TraesCS3A01G272800	chr3A	91.83	232.6	-1.34	2.42E-05	Pleiotropic drug resistance ABC transporter
TraesCS3A01G276200	chr3A	1171.66	2360.2	-1.01	1.16E-04	Receptor-like protein kinase
TraesCS3A01G279800	chr3A	650.69	1673.69	-1.36	2.44E-05	Glycosyltransferase
TraesCS3A01G281900	chr3A	7.84	16.73	-1.08	9.77E-04	WRKY transcription factor
TraesCS3A01G285700	chr3A	536.31	1122.93	-1.07	1.02E-04	Ribose-phosphate pyrophosphokinase, putative
TraesCS3A01G286400	chr3A	4.4	12.11	-1.46	1.10E-04	high cyclic electron flow 1
TraesCS3A01G288800	chr3A	307.49	697.09	-1.18	1.12E-04	Sulfate transporter, putative
TraesCS3A01G291400	chr3A	8.97	23.06	-1.35	1.91E-03	Ethylene-responsive transcription factor, putative
TraesCS3A01G300100	chr3A	15.12	55.87	-1.89	2.98E-04	Ubiquinone biosynthesis protein COQ4, mitochondrial
TraesCS3A01G307100	chr3A	294.99	671.09	-1.19	2.58E-04	Alpha/beta-Hydrolases superfamily protein
TraesCS3A01G307200	chr3A	754.91	1851.63	-1.29	2.51E-04	Alpha/beta-Hydrolases superfamily protein
TraesCS3A01G315400	chr3A	34.58	69.36	-1	6.30E-04	Calcium-binding family protein
TraesCS3A01G321100	chr3A	120.9	286.65	-1.25	2.45E-04	Cytokinin oxidase/dehydrogenase
TraesCS3A01G325100	chr3A	119.62	259.95	-1.12	4.31E-04	Peroxidase
TraesCS3A01G326600	chr3A	0.74	2.32	-1.52	1.80E-03	Polyphenol oxidase
TraesCS3A01G326800	chr3A	122.55	280.6	-1.19	5.89E-05	DUF4228 domain protein
TraesCS3A01G326900	chr3A	146.64	314.78	-1.1	8.38E-05	DUF4228 domain protein
TraesCS3A01G331300	chr3A	11.18	22.57	-1.01	5.08E-05	Auxin efflux carrier component
TraesCS3A01G339600	chr3A	1485.07	3094.05	-1.06	1.20E-04	NAC domain-containing protein
TraesCS3A01G342600	chr3A	63.87	131.79	-1.04	8.02E-04	Extra-large G-like protein, putative (DUF3133)
TraesCS3A01G345800	chr3A	89.04	196.19	-1.14	7.65E-04	U-box domain-containing protein
TraesCS3A01G347500	chr3A	1465.51	3259.48	-1.15	1.19E-04	WRKY transcription factor
TraesCS3A01G355100	chr3A	301.06	671.55	-1.16	4.49E-05	Alpha/beta-Hydrolases superfamily protein
TraesCS3A01G356100	chr3A	91.84	208.2	-1.18	7.91E-05	Zinc finger protein, putative
TraesCS3A01G356200	chr3A	54.85	120.37	-1.13	8.95E-05	Zinc finger family protein
TraesCS3A01G356600	chr3A	64.27	156.22	-1.28	1.60E-04	Zinc finger protein
TraesCS3A01G359700	chr3A	187.53	382.87	-1.03	2.00E-04	Calcium-dependent lipid-binding domain-containing protein
TraesCS3A01G365600	chr3A	301.43	830.67	-1.46	4.39E-04	Soul heme-binding family protein
TraesCS3A01G368800	chr3A	383.39	779.23	-1.02	6.39E-04	Nematode resistance protein-like HSPRO2
TraesCS3A01G374600	chr3A	5.17	11.21	-1.07	1.06E-03	FAD-binding berberine family protein
TraesCS3A01G375400	chr3A	15.36	31.82	-1.04	2.44E-03	NAC-domain protein
TraesCS3A01G376900	chr3A	18.06	48.49	-1.42	5.30E-04	U-box domain-containing family protein
TraesCS3A01G377300	chr3A	222.1	469.65	-1.08	2.76E-05	Actin
TraesCS3A01G377700	chr3A	54.02	109.05	-1.01	6.08E-05	NAC domain protein
TraesCS3A01G378400	chr3A	40.94	98.69	-1.27	1.16E-03	Translation initiation factor IF-2
TraesCS3A01G379200	chr3A	0.88	3.26	-1.84	1.27E-03	Glutathione S-transferase
TraesCS3A01G396100	chr3A	418.1	966.91	-1.21	4.33E-05	Late embryogenesis abundant protein
TraesCS3A01G401500	chr3A	4.9	10.2	-1.05	6.35E-03	Polygalacturonase
TraesCS3A01G403000	chr3A	72.74	172.31	-1.24	7.32E-05	Di-glucose binding protein with Kinesin motor domain-containing protein
TraesCS3A01G404400	chr3A	26.95	57.32	-1.08	4.14E-04	Ethylene-responsive transcription factor
TraesCS3A01G404600	chr3A	80.65	175.12	-1.12	9.74E-05	C2 calcium/lipid-binding and GRAM domain protein
TraesCS3A01G406000	chr3A	1251.98	2699.6	-1.11	5.47E-05	NAC domain-containing protein
TraesCS3A01G408400	chr3A	1.41	5.12	-1.83	5.48E-04	Aldose 1-epimerase
TraesCS3A01G411500	chr3A	49.13	100.18	-1.02	7.62E-05	Jasmonate O-methyltransferase
TraesCS3A01G412400	chr3A	150.51	367.14	-1.29	6.82E-05	Peroxidase
TraesCS3A01G412500	chr3A	169.76	467.1	-1.46	3.55E-05	Peroxidase
TraesCS3A01G413700	chr3A	112.48	262.95	-1.22	1.67E-05	BTB/POZ and TAZ domain protein
TraesCS3A01G414600	chr3A	34.04	79.34	-1.22	7.60E-05	Peroxidase
TraesCS3A01G418700	chr3A	22.54	67.83	-1.58	1.01E-05	Nitrate transporter NRT1-2
TraesCS3A01G428100	chr3A	342.85	1025.19	-1.58	4.46E-05	Glycosyltransferase
TraesCS3A01G428300	chr3A	24.69	54.94	-1.15	3.41E-04	Glycosyltransferase
TraesCS3A01G433100	chr3A	15.23	30.76	-1.01	7.51E-04	Histone H2B
TraesCS3A01G437000	chr3A	31.51	71.92	-1.19	5.61E-04	SAUR-like auxin-responsive family protein
TraesCS3A01G437400	chr3A	284.79	644.4	-1.18	1.60E-04	Glutathione S-transferase
TraesCS3A01G437500	chr3A	37.84	107.83	-1.51	7.40E-05	Glutathione S-transferase
TraesCS3A01G437600	chr3A	47.71	152.04	-1.67	1.06E-05	Glutathione S-transferase
TraesCS3A01G438300	chr3A	2.88	6.41	-1.12	1.34E-03	Lectin-like receptor kinase-like protein
TraesCS3A01G442600	chr3A	9.64	3.97	1.24	9.17E-03	Basic helix-loop-helix (BHLH) Transcription Factor
TraesCS3A01G446700	chr3A	2.18	7.21	-1.64	1.54E-04	Potassium transporter
TraesCS3A01G452400	chr3A	1169.38	3177.42	-1.44	5.87E-05	Laccase
TraesCS3A01G452500	chr3A	339.01	898.5	-1.41	6.79E-05	Laccase
TraesCS3A01G452600	chr3A	1287.76	2902.41	-1.17	6.17E-04	Laccase
TraesCS3A01G454300	chr3A	382.73	811.85	-1.08	1.04E-04	Calcium-dependent lipid-binding (CaLB domain) family protein
TraesCS3A01G456000	chr3A	5.39	10.69	-1.01	4.18E-04	Retrovirus-related Pol polyprotein from transposon TNT 1-94
TraesCS3A01G459500	chr3A	60.03	163.96	-1.45	1.13E-04	Glutathione S-transferase
TraesCS3A01G459900	chr3A	83.32	179.58	-1.11	9.65E-03	BED zinc finger,hAT family dimerization domain
TraesCS3A01G466200	chr3A	408.6	941.99	-1.2	1.85E-04	UDP-glycosyltransferase
TraesCS3A01G477300	chr3A	391.13	831.97	-1.09	1.41E-04	Receptor-like protein kinase, putative,expressed
TraesCS3A01G477400	chr3A	77.92	179.64	-1.21	1.31E-04	Eukaryotic peptide chain release factor subunit 1-1
TraesCS3A01G478700	chr3A	213.58	463.39	-1.12	3.93E-05	Leucine-rich repeat receptor-like kinase
TraesCS3A01G482400	chr3A	6.86	16.81	-1.27	2.26E-04	VQ motif-containing protein
TraesCS3A01G488200	chr3A	358.46	800.86	-1.16	7.05E-05	Glutathione S-transferase
TraesCS3A01G489300	chr3A	229.29	486.59	-1.09	2.08E-04	DUF4228 domain protein
TraesCS3A01G490400	chr3A	10.14	30.62	-1.59	2.01E-04	FMN-dependent NADPH-azoreductase
TraesCS3A01G490500	chr3A	34.35	114.26	-1.73	4.33E-05	NADPH:quinone oxidoreductase
TraesCS3A01G490700	chr3A	23.11	70.84	-1.61	1.09E-04	FMN-dependent NADPH-azoreductase
TraesCS3A01G492200	chr3A	151.18	313.69	-1.05	1.35E-04	Calcium-binding protein
TraesCS3A01G492500	chr3A	256.61	543.61	-1.08	1.14E-04	Calcium-binding protein
TraesCS3A01G492600	chr3A	405.58	849.22	-1.07	9.51E-05	Calcium-binding protein
TraesCS3A01G492700	chr3A	19.74	42.93	-1.12	1.70E-03	Calcium-binding protein
TraesCS3A01G494600	chr3A	40.23	97.38	-1.27	2.01E-04	U-box domain-containing protein 4
TraesCS3A01G498900	chr3A	2.92	7.22	-1.2	1.32E-03	Serine/threonine-protein kinase
TraesCS3A01G501300	chr3A	5.85	11.88	-1.02	9.42E-03	Transposase
TraesCS3A01G506600	chr3A	25.59	65.31	-1.35	1.33E-04	Progesterone 5-beta-reductase
TraesCS3A01G508600	chr3A	828.59	1669.44	-1.01	2.28E-04	Progesterone 5-beta-reductase
TraesCS3A01G521400	chr3A	3.96	12.65	-1.65	1.61E-03	RING/U-box superfamily protein, putative
TraesCS3A01G528800	chr3A	82.39	39.8	1.05	1.89E-04	Vacuolar-processing enzyme
TraesCS3A01G532600	chr3A	714.34	1511.95	-1.08	5.69E-04	Cytochrome P450
TraesCS3A01G537100	chr3A	24.39	68.7	-1.49	8.52E-07	Protein PLANT CADMIUM RESISTANCE 8
TraesCS3B01G004100	chr3B	31.08	73.47	-1.25	6.07E-04	Subtilisin-like protease
TraesCS3B01G020900	chr3B	0.41	2.13	-2.39	7.51E-04	APOLLO
TraesCS3B01G021900	chr3B	48	102.2	-1.09	5.86E-05	Glycosyltransferase
TraesCS3B01G024200	chr3B	1.34	3.55	-1.37	4.40E-03	Receptor-like protein kinase
TraesCS3B01G025100	chr3B	0.82	2.45	-1.63	1.23E-03	Xyloglucan galactosyltransferase KATAMARI1-like protein
TraesCS3B01G036100	chr3B	118.66	253.14	-1.09	2.37E-04	Patatin
TraesCS3B01G036800	chr3B	92.18	203.49	-1.14	4.85E-05	Patatin
TraesCS3B01G037700	chr3B	0.98	3.91	-1.95	2.46E-04	Ripening-related protein
TraesCS3B01G037900	chr3B	1.3	6.28	-2.27	5.56E-05	Ripening-related protein
TraesCS3B01G038200	chr3B	16.66	67.66	-2.03	2.26E-06	Ripening-related protein
TraesCS3B01G039200	chr3B	8.73	26.67	-1.6	4.25E-05	NBS-LRR disease resistance protein
TraesCS3B01G046200	chr3B	16.14	41.34	-1.35	2.42E-05	Ankyrin repeat family protein-like
TraesCS3B01G048900	chr3B	176.21	363.29	-1.04	1.04E-03	Short-chain dehydrogenase/reductase
TraesCS3B01G050300	chr3B	49.1	107.56	-1.13	1.36E-03	Glycosyltransferase
TraesCS3B01G053700	chr3B	59.37	130.31	-1.13	7.29E-05	Protein kinase family protein
TraesCS3B01G053800	chr3B	222.14	451.69	-1.02	1.34E-04	Protein kinase family protein
TraesCS3B01G055900	chr3B	11.17	23.96	-1.09	2.74E-04	Receptor-like kinase
TraesCS3B01G059100	chr3B	124.68	319.98	-1.36	4.57E-05	Receptor-like kinase
TraesCS3B01G070100	chr3B	11.42	25.39	-1.14	2.93E-03	GDSL esterase/lipase
TraesCS3B01G078300	chr3B	4.7	9.29	-1.02	9.62E-04	Polymerase acidic protein
TraesCS3B01G078400	chr3B	2.13	4.58	-1.05	4.32E-03	Polymerase acidic protein
TraesCS3B01G090000	chr3B	9.06	26.29	-1.53	4.83E-05	Avr9/Cf-9 rapidly elicited protein
TraesCS3B01G104900	chr3B	9.65	20.65	-1.09	5.05E-04	DUF674 family protein
TraesCS3B01G109700	chr3B	666.53	1557.98	-1.22	1.21E-04	Calcium-binding site, putative
TraesCS3B01G116300	chr3B	2.4	1.07	1.05	7.24E-03	Serine carboxypeptidase, putative
TraesCS3B01G118300	chr3B	178.33	487.85	-1.45	9.51E-05	Glycosyltransferase
TraesCS3B01G119100	chr3B	9.85	21.58	-1.13	1.07E-03	Lectin protein kinase, putative, expressed
TraesCS3B01G122800	chr3B	109.05	223.62	-1.04	1.17E-04	basic helix-loop-helix (bHLH) DNA-binding superfamily protein
TraesCS3B01G124200	chr3B	266.11	609.84	-1.2	1.41E-04	EEIG1/EHBP1 N-terminal domain-containing protein
TraesCS3B01G129100	chr3B	45.89	103.28	-1.17	1.40E-04	Harbinger transposase-derived nuclease
TraesCS3B01G130000	chr3B	60.25	163.17	-1.44	7.56E-05	WRKY family transcription factor
TraesCS3B01G131000	chr3B	0.91	2.64	-1.56	2.04E-03	Heat shock protein
TraesCS3B01G132700	chr3B	96.96	234.71	-1.27	2.05E-04	Threonine--tRNA ligase
TraesCS3B01G144400	chr3B	990.74	2022.99	-1.03	1.19E-04	Glycosyltransferase
TraesCS3B01G144800	chr3B	1489.59	3074.9	-1.05	1.38E-04	Glycosyltransferase
TraesCS3B01G144900	chr3B	263.99	728.44	-1.46	3.61E-05	Glycosyltransferase
TraesCS3B01G145000	chr3B	3.09	7.85	-1.31	1.28E-04	CCR4-NOT transcription complex family protein
TraesCS3B01G146500	chr3B	153.21	437.51	-1.51	2.92E-04	HXXXD-type acyl-transferase-like protein
TraesCS3B01G149400	chr3B	253.13	534.66	-1.08	3.25E-05	Triose phosphate/phosphate translocator, chloroplastic
TraesCS3B01G150400	chr3B	32.92	118.35	-1.85	1.43E-05	Alpha/beta-Hydrolases superfamily protein
TraesCS3B01G150500	chr3B	223.57	663.14	-1.57	4.32E-05	Alpha/beta-Hydrolases superfamily protein
TraesCS3B01G154100	chr3B	22.99	58.8	-1.35	1.53E-04	tRNA dimethylallyltransferase
TraesCS3B01G155900	chr3B	143.02	415.09	-1.54	7.83E-05	Subtilisin-like protease
TraesCS3B01G156200	chr3B	140.85	402.63	-1.52	7.04E-05	Subtilisin-like protease
TraesCS3B01G163500	chr3B	102.13	271.88	-1.41	4.34E-05	GDSL esterase/lipase
TraesCS3B01G164700	chr3B	98.32	200.32	-1.03	5.88E-05	Ring finger protein, putative
TraesCS3B01G166600	chr3B	1.59	3.16	-1.02	9.58E-03	Kinase-like
TraesCS3B01G167400	chr3B	315.78	841.09	-1.41	1.10E-04	Cytochrome P450
TraesCS3B01G168400	chr3B	0.9	2.98	-1.62	1.42E-04	Double-strand break repair protein MRE11
TraesCS3B01G170300	chr3B	455.38	1034.62	-1.18	9.74E-05	Heme transporter BhuA
TraesCS3B01G176200	chr3B	37.78	124.79	-1.72	2.72E-05	Ethylene-responsive transcription factor, putative
TraesCS3B01G196900	chr3B	19.09	46.08	-1.27	1.70E-04	Lectin receptor kinase
TraesCS3B01G199400	chr3B	12.61	32.59	-1.36	3.95E-04	Stigma-specific Stig1 family protein, putative
TraesCS3B01G204700	chr3B	5.71	11.57	-1.01	1.34E-03	BTB/POZ domain containing protein
TraesCS3B01G205100	chr3B	175.46	354.01	-1.01	7.40E-03	Late embryogenesis abundant protein
TraesCS3B01G213600	chr3B	12.07	25.81	-1.09	3.56E-03	Tonoplast dicarboxylate transporter
TraesCS3B01G214300	chr3B	7.63	23.18	-1.59	3.39E-05	Kinase family protein
TraesCS3B01G214700	chr3B	94.35	213.1	-1.17	1.23E-05	Alpha-glucosidase-like
TraesCS3B01G220700	chr3B	567.56	1212.96	-1.1	1.87E-04	Eukaryotic translation initiation factor 6
TraesCS3B01G222300	chr3B	242.89	494.75	-1.03	3.71E-03	Retrovirus-related Pol polyprotein from transposon TNT 1-94
TraesCS3B01G239400	chr3B	305.86	613.54	-1	4.82E-04	nuclease
TraesCS3B01G248300	chr3B	6.83	22.79	-1.74	2.37E-05	Transposon protein, putative, Mutator sub-class
TraesCS3B01G248400	chr3B	3070.75	6219.69	-1.02	3.62E-05	Pleiotropic drug resistance ABC transporter
TraesCS3B01G253900	chr3B	21.96	51.67	-1.23	1.51E-04	Kinase family protein
TraesCS3B01G256400	chr3B	172.35	394.2	-1.19	8.31E-05	Cytochrome P450
TraesCS3B01G256500	chr3B	512.59	1381.41	-1.43	3.01E-05	Cytochrome P450
TraesCS3B01G257400	chr3B	145.48	315.12	-1.11	9.93E-05	multimeric translocon complex in the outer envelope membrane 132
TraesCS3B01G259200	chr3B	315.07	785.29	-1.32	3.95E-05	DUF1645 family protein
TraesCS3B01G272600	chr3B	218.76	480.64	-1.13	4.15E-05	Glutaredoxin
TraesCS3B01G282300	chr3B	178.9	482.24	-1.43	8.53E-05	Germin-like protein 1-1
TraesCS3B01G282400	chr3B	95.12	250.34	-1.4	4.42E-04	Germin-like protein 1-1
TraesCS3B01G282500	chr3B	413.54	1188.87	-1.52	8.98E-05	Germin-like protein
TraesCS3B01G283900	chr3B	28.37	66.82	-1.23	2.45E-03	IAA-amino acid hydrolase ILR1, putative
TraesCS3B01G284200	chr3B	1.29	4.26	-1.72	8.63E-04	Pyruvate dehydrogenase E1 component
TraesCS3B01G287200	chr3B	23.36	61.16	-1.39	2.30E-05	Bidirectional sugar transporter SWEET
TraesCS3B01G288000	chr3B	30.72	68.31	-1.15	3.16E-04	AWPM-19-like membrane family protein
TraesCS3B01G288100	chr3B	272.43	597.72	-1.13	4.85E-04	Protein kinase-like
TraesCS3B01G288300	chr3B	255.61	677.36	-1.41	1.92E-04	Protein kinase-like
TraesCS3B01G289400	chr3B	57.22	172	-1.59	2.28E-05	Protein kinase-like
TraesCS3B01G289500	chr3B	83.21	175.73	-1.08	4.28E-04	Protein kinase-like
TraesCS3B01G290700	chr3B	1414.44	3088.45	-1.13	9.50E-03	ABC transporter B family protein
TraesCS3B01G290900	chr3B	13.88	28.97	-1.06	5.24E-04	ABC transporter B family protein
TraesCS3B01G298200	chr3B	21.61	51.06	-1.24	6.87E-04	Myb transcription factor
TraesCS3B01G306400	chr3B	706.55	1531.19	-1.12	1.36E-04	Pleiotropic drug resistance ABC transporter
TraesCS3B01G307700	chr3B	321.13	737.39	-1.2	1.44E-05	Protein kinase
TraesCS3B01G310000	chr3B	1664.45	3519.9	-1.08	7.56E-05	Receptor-like protein kinase
TraesCS3B01G310100	chr3B	117.81	238.84	-1.02	1.15E-04	Leucine-rich repeat receptor-like protein kinase
TraesCS3B01G313400	chr3B	911.04	2191.52	-1.27	3.58E-05	Glycosyltransferase
TraesCS3B01G313900	chr3B	524.99	1065.5	-1.02	9.64E-05	Glycosyltransferase
TraesCS3B01G319600	chr3B	571.26	1284.63	-1.17	6.37E-05	Ribose-phosphate pyrophosphokinase, putative
TraesCS3B01G320100	chr3B	6.53	13.28	-1.02	1.05E-03	B3 domain-containing protein
TraesCS3B01G320600	chr3B	144.5	340.12	-1.23	2.16E-04	ATP-dependent RNA helicase HAS1
TraesCS3B01G322400	chr3B	2.81	5.79	-1.04	3.32E-03	ATP synthase subunit g, mitochondrial
TraesCS3B01G323500	chr3B	334.11	745.49	-1.16	1.57E-04	Sulfate transporter, putative
TraesCS3B01G328700	chr3B	140.92	288.73	-1.03	1.43E-04	Gibberellin 2-oxidase
TraesCS3B01G335300	chr3B	156.97	341.61	-1.12	6.79E-05	Indole-3-acetic acid-amido synthetase GH3.3, putative
TraesCS3B01G336500	chr3B	5.79	16.84	-1.54	1.48E-04	ATP-dependent RNA helicase DBP7
TraesCS3B01G336600	chr3B	7.13	19.76	-1.47	2.12E-04	ATP binding microtubule motor family protein
TraesCS3B01G342300	chr3B	23.2	57.03	-1.29	1.58E-05	Late embryogenesis abundant (LEA) hydroxyproline-rich glycoprotein family
TraesCS3B01G344000	chr3B	31.37	64.45	-1.04	4.95E-04	basic helix-loop-helix (bHLH) DNA-binding superfamily protein
TraesCS3B01G352300	chr3B	382.64	810.65	-1.08	3.61E-05	Serine/threonine-protein kinase
TraesCS3B01G354000	chr3B	162.89	382.6	-1.23	5.56E-05	Peroxidase
TraesCS3B01G355900	chr3B	10.25	25.08	-1.28	3.19E-05	Polyphenol oxidase
TraesCS3B01G356100	chr3B	26.62	57.31	-1.1	4.93E-04	DUF4228 domain protein
TraesCS3B01G356200	chr3B	35.79	73.84	-1.04	1.22E-03	DUF4228 domain protein
TraesCS3B01G371200	chr3B	1386.07	2932.24	-1.08	6.10E-05	NAC domain-containing protein
TraesCS3B01G377600	chr3B	72.35	172.21	-1.25	3.19E-04	U-box domain-containing protein
TraesCS3B01G379200	chr3B	1111.52	2354.72	-1.08	1.50E-04	WRKY transcription factor
TraesCS3B01G383900	chr3B	158.16	375.23	-1.25	6.24E-05	2-oxoglutarate (2OG) and Fe(II)-dependent oxygenase superfamily protein
TraesCS3B01G388000	chr3B	612.16	1311.91	-1.1	3.63E-05	Alpha/beta-Hydrolases superfamily protein
TraesCS3B01G389000	chr3B	141.9	382.93	-1.43	2.85E-05	Zinc finger protein, putative
TraesCS3B01G389100	chr3B	47.73	97.03	-1.02	4.16E-03	Zinc finger family protein
TraesCS3B01G389400	chr3B	78.81	203.4	-1.37	4.53E-05	Zinc finger protein
TraesCS3B01G392200	chr3B	196.71	421.94	-1.1	2.03E-04	Calcium-dependent lipid-binding domain-containing protein
TraesCS3B01G392300	chr3B	43.61	91.67	-1.07	4.14E-04	Calcium-dependent lipid-binding domain-containing protein
TraesCS3B01G397400	chr3B	75.34	233.7	-1.63	1.77E-05	Soul heme-binding family protein
TraesCS3B01G397600	chr3B	182.6	370.26	-1.02	8.86E-05	O-fucosyltransferase family protein
TraesCS3B01G400800	chr3B	490.55	1033.75	-1.08	5.30E-04	Nematode resistance protein-like HSPRO2
TraesCS3B01G401600	chr3B	17.93	45.05	-1.33	4.14E-06	ABC transporter B family-like protein
TraesCS3B01G404000	chr3B	132.46	266.9	-1.01	1.25E-04	Zinc finger protein
TraesCS3B01G406000	chr3B	104.39	223.35	-1.1	5.88E-04	Acidic endochitinase
TraesCS3B01G407600	chr3B	7.37	16.25	-1.14	2.39E-03	NAC-domain protein
TraesCS3B01G409000	chr3B	7.87	16.73	-1.06	1.91E-03	UDP-glycosyltransferase
TraesCS3B01G409400	chr3B	35.24	80.21	-1.18	6.10E-04	U-box domain-containing family protein
TraesCS3B01G410000	chr3B	538.64	1150.38	-1.09	2.44E-05	Actin
TraesCS3B01G410500	chr3B	49.37	99.18	-1.01	2.15E-04	NAC domain-containing protein
TraesCS3B01G411100	chr3B	50.84	139.99	-1.46	1.50E-05	Double stranded RNA binding protein 1-2
TraesCS3B01G413300	chr3B	2.1	4.57	-1.05	8.22E-03	Ethylene-responsive transcription factor
TraesCS3B01G427100	chr3B	0.5	1.73	-1.73	2.53E-03	Phospholipase A1
TraesCS3B01G428000	chr3B	1.1	4.59	-2.07	4.59E-03	Protein ETHYLENE INSENSITIVE 3
TraesCS3B01G428100	chr3B	579.71	1438.12	-1.31	1.44E-04	Late embryogenesis abundant protein
TraesCS3B01G434400	chr3B	30.33	65.28	-1.11	2.27E-03	Polygalacturonase
TraesCS3B01G436800	chr3B	97.84	208.68	-1.09	1.32E-04	Homeobox protein otx5
TraesCS3B01G438300	chr3B	2.34	4.81	-1.01	4.29E-03	C2 calcium/lipid-binding and GRAM domain protein
TraesCS3B01G439600	chr3B	920.25	2013.53	-1.13	7.60E-05	NAC domain-containing protein
TraesCS3B01G445100	chr3B	27.75	109.29	-1.98	1.48E-05	Carboxyl methyltransferase
TraesCS3B01G446300	chr3B	29.83	97.38	-1.71	4.91E-05	Peroxidase
TraesCS3B01G446400	chr3B	70.15	164.55	-1.23	7.88E-04	Peroxidase
TraesCS3B01G446500	chr3B	181.2	437.84	-1.27	5.27E-05	Peroxidase
TraesCS3B01G446600	chr3B	100.9	237.1	-1.23	4.49E-05	Peroxidase
TraesCS3B01G446700	chr3B	3.58	11.73	-1.73	4.28E-04	Peroxidase
TraesCS3B01G446800	chr3B	64.09	173.6	-1.44	6.38E-05	Peroxidase
TraesCS3B01G448100	chr3B	135.39	298.06	-1.14	4.86E-05	BTB/POZ and TAZ domain protein
TraesCS3B01G448700	chr3B	2.39	6.24	-1.36	7.67E-04	Endo-1,3(4)-beta-glucanase 1
TraesCS3B01G449600	chr3B	3.8	7.71	-1.01	1.42E-03	Cysteine-rich receptor kinase
TraesCS3B01G454000	chr3B	8.95	31.44	-1.79	3.61E-05	Nitrate transporter NRT1-2
TraesCS3B01G456400	chr3B	7.49	15.41	-1.02	6.66E-03	DUF506 family protein
TraesCS3B01G465200	chr3B	719.26	1854.48	-1.37	1.30E-04	Glycosyltransferase
TraesCS3B01G465400	chr3B	133.45	362.26	-1.44	1.15E-05	Glycosyltransferase
TraesCS3B01G471300	chr3B	26.87	67.78	-1.33	7.34E-05	SAUR-like auxin-responsive family protein
TraesCS3B01G471500	chr3B	187.79	460.97	-1.29	1.67E-05	Glutathione S-transferase
TraesCS3B01G471600	chr3B	105.18	279.89	-1.41	4.93E-05	Glutathione S-transferase
TraesCS3B01G475400	chr3B	4.8	9.79	-1.01	1.12E-04	Heavy metal transport/detoxification superfamily protein, putative
TraesCS3B01G484500	chr3B	5.37	14.26	-1.35	1.77E-04	Alcohol dehydrogenase, putative
TraesCS3B01G487000	chr3B	3.75	8.3	-1.12	3.92E-03	LURP-one-like protein
TraesCS3B01G487200	chr3B	2.04	5.06	-1.23	2.33E-03	LURP-one-like protein
TraesCS3B01G489700	chr3B	793.23	2123	-1.42	1.10E-04	Laccase
TraesCS3B01G489800	chr3B	1846.27	5201.99	-1.49	2.39E-05	Laccase
TraesCS3B01G492900	chr3B	303.77	694.41	-1.19	2.54E-04	Calcium-dependent lipid-binding (CaLB domain) family protein
TraesCS3B01G493700	chr3B	95.08	204.77	-1.11	3.74E-05	PsbP family protein, expressed
TraesCS3B01G495800	chr3B	145.41	297.57	-1.03	6.42E-05	Methyl esterase 1, putative
TraesCS3B01G510100	chr3B	830.86	1925.05	-1.21	5.45E-05	UDP-glycosyltransferase
TraesCS3B01G520500	chr3B	67.1	189.35	-1.49	1.99E-05	Retrovirus-related Pol polyprotein from transposon TNT 1-94
TraesCS3B01G522100	chr3B	26.35	66.39	-1.33	1.27E-04	Leucine-rich repeat receptor-like kinase
TraesCS3B01G528800	chr3B	5.68	12.86	-1.15	1.99E-03	vesicle-associated protein 1-4
TraesCS3B01G535100	chr3B	71.5	167.58	-1.23	5.40E-04	GRAS family transcription factor containing protein
TraesCS3B01G536100	chr3B	333.55	784.32	-1.23	9.90E-05	Glutathione S-transferase
TraesCS3B01G538000	chr3B	0.61	1.5	-1.23	7.33E-03	F-box protein family-like
TraesCS3B01G538600	chr3B	3.08	9.28	-1.6	4.76E-04	Glutathione S-transferase
TraesCS3B01G539900	chr3B	0.52	1.93	-1.81	1.35E-03	Dirigent protein
TraesCS3B01G540000	chr3B	1.81	4.13	-1.14	1.70E-03	Dirigent protein
TraesCS3B01G540200	chr3B	15.64	34.99	-1.16	1.86E-04	Glutathione S-transferase
TraesCS3B01G541400	chr3B	2.61	9.1	-1.78	2.30E-04	Paired amphipathic helix protein Sin3
TraesCS3B01G549000	chr3B	434.58	1433.64	-1.72	1.43E-05	Alpha-dioxygenase 2
TraesCS3B01G549200	chr3B	1736.1	4516.7	-1.38	3.96E-05	Alpha-dioxygenase 2
TraesCS3B01G549500	chr3B	162.24	332.08	-1.03	3.29E-04	33 kDa chaperonin
TraesCS3B01G550700	chr3B	0.41	2.41	-2.5	1.21E-04	B3 domain-containing protein
TraesCS3B01G551600	chr3B	23.34	77.67	-1.73	3.46E-05	FMN-dependent NADPH-azoreductase
TraesCS3B01G552800	chr3B	46.7	21.71	1.1	5.03E-03	Non specific phospholipase C
TraesCS3B01G553400	chr3B	0.61	2.02	-1.89	5.67E-03	transmembrane protein, putative (DUF594)
TraesCS3B01G553500	chr3B	602.83	1335.98	-1.15	6.65E-05	Calcium-binding protein
TraesCS3B01G553600	chr3B	0.81	3.37	-2.22	2.44E-05	transmembrane protein, putative (DUF594)
TraesCS3B01G556300	chr3B	45.65	102.57	-1.17	1.37E-03	U-box domain-containing protein 4
TraesCS3B01G559300	chr3B	179.37	785.12	-2.13	1.70E-06	Retrovirus-related Pol polyprotein from transposon TNT 1-94
TraesCS3B01G559700	chr3B	0.65	1.75	-1.35	4.81E-03	F-box domain containing protein
TraesCS3B01G563100	chr3B	86.06	177.97	-1.05	1.41E-03	Protein DETOXIFICATION
TraesCS3B01G563900	chr3B	76.25	214.08	-1.49	1.73E-05	F-box family protein
TraesCS3B01G566400	chr3B	1.01	3.42	-1.69	4.70E-04	SKP1-like protein
TraesCS3B01G567400	chr3B	0.53	1.42	-1.64	1.37E-03	Polyubiquitin
TraesCS3B01G572200	chr3B	54.85	119.91	-1.13	2.42E-04	rRNA N-glycosidase
TraesCS3B01G574600	chr3B	593.77	1620.44	-1.45	1.43E-03	Progesterone 5-beta-reductase
TraesCS3B01G578100	chr3B	7.76	19.6	-1.32	5.15E-05	receptor kinase 1
TraesCS3B01G589600	chr3B	37.07	87	-1.23	1.52E-04	Methionine aminopeptidase 2
TraesCS3B01G600300	chr3B	136.85	300.86	-1.14	4.46E-05	Protein kinase
TraesCS3B01G602800	chr3B	31.19	77.64	-1.32	3.39E-05	Plant cadmium resistance protein
TraesCS3B01G609400	chr3B	894.25	1853.88	-1.05	2.71E-04	Cytochrome P450
TraesCS3B01G609600	chr3B	712.73	1478.77	-1.05	2.20E-04	Cytochrome P450
TraesCS3D01G002100	chr3D	8.38	17.47	-1.04	4.50E-03	Receptor kinase-like protein
TraesCS3D01G008700	chr3D	39.14	105.91	-1.43	1.97E-04	Subtilisin-like protease
TraesCS3D01G010800	chr3D	193.71	560.54	-1.53	4.43E-03	Germin-like protein
TraesCS3D01G010900	chr3D	98.56	298.42	-1.6	2.18E-04	Germin-like protein
TraesCS3D01G011000	chr3D	48.43	136.6	-1.49	4.44E-04	Germin-like protein
TraesCS3D01G011100	chr3D	93.03	274.57	-1.56	7.05E-05	Germin-like protein
TraesCS3D01G022300	chr3D	0.38	2.05	-2.19	1.26E-04	APOLLO
TraesCS3D01G025200	chr3D	9.98	26.28	-1.39	1.10E-03	Protein kinase, putative, expressed
TraesCS3D01G026100	chr3D	0.88	2.1	-1.19	8.09E-03	Xyloglucan galactosyltransferase KATAMARI1-like protein
TraesCS3D01G031100	chr3D	123.25	267.72	-1.12	1.48E-03	Glycosyltransferase
TraesCS3D01G033200	chr3D	21.16	45.47	-1.11	2.17E-04	Patatin
TraesCS3D01G033500	chr3D	30.56	62.13	-1.03	8.94E-04	Patatin
TraesCS3D01G034800	chr3D	2.08	5.75	-1.42	1.03E-03	Ripening-related protein
TraesCS3D01G035600	chr3D	1.33	4.58	-1.77	1.24E-03	Bowman birk trypsin inhibitor
TraesCS3D01G035800	chr3D	3.14	6.85	-1.1	3.76E-03	Bowman birk trypsin inhibitor
TraesCS3D01G042700	chr3D	9.86	23.79	-1.26	7.24E-04	Core-2/I-branching beta-1,6-N-acetylglucosaminyltransferase family protein, putative
TraesCS3D01G045000	chr3D	6.1	15.86	-1.36	5.75E-04	kinase-like protein
TraesCS3D01G046000	chr3D	359.52	781.82	-1.12	4.61E-05	Protein kinase family protein
TraesCS3D01G046100	chr3D	114.26	287.19	-1.33	1.99E-05	Protein kinase family protein
TraesCS3D01G047000	chr3D	11.92	26.16	-1.12	1.94E-03	Kinase family protein
TraesCS3D01G048000	chr3D	80.58	172.47	-1.1	1.23E-04	Protein kinase family protein
TraesCS3D01G049400	chr3D	3.45	7.37	-1.07	7.18E-04	Receptor-like kinase
TraesCS3D01G049700	chr3D	216.1	595.6	-1.46	1.71E-05	Receptor-like kinase
TraesCS3D01G052400	chr3D	6.66	14.15	-1.08	1.19E-03	AP2/B3 transcription factor family protein
TraesCS3D01G053900	chr3D	48.31	112.19	-1.21	2.90E-04	Glycosyltransferase
TraesCS3D01G054000	chr3D	10.6	22.53	-1.06	1.10E-03	Glycosyltransferase
TraesCS3D01G056800	chr3D	60.99	139.05	-1.19	1.22E-04	GDSL esterase/lipase
TraesCS3D01G065700	chr3D	21.57	45.38	-1.08	7.44E-05	Polymerase acidic protein
TraesCS3D01G078900	chr3D	9.68	24.69	-1.34	7.17E-05	NAC domain protein
TraesCS3D01G079900	chr3D	9.58	37.83	-1.98	9.16E-06	Lectin receptor kinase
TraesCS3D01G083600	chr3D	113.11	228.77	-1.02	2.18E-04	F-box protein PP2
TraesCS3D01G084600	chr3D	57.15	157.19	-1.46	1.12E-06	Cytochrome P450 family protein
TraesCS3D01G084700	chr3D	30.04	70.14	-1.22	6.80E-06	Cytochrome P450 family protein
TraesCS3D01G090100	chr3D	2.38	5.68	-1.15	4.28E-03	Disease resistance protein (TIR-NBS-LRR class)
TraesCS3D01G094300	chr3D	797.57	1727.61	-1.12	1.44E-04	Calcium-binding site, putative
TraesCS3D01G094400	chr3D	179.1	410.2	-1.2	4.76E-04	Initiator tRNA phosphoribosyl transferase family protein isoform 4
TraesCS3D01G094700	chr3D	1.03	3.31	-1.69	2.26E-03	Cytochrome P450 family protein
TraesCS3D01G102200	chr3D	304.18	873.56	-1.52	2.76E-05	Glycosyltransferase
TraesCS3D01G102300	chr3D	697.85	1550.01	-1.15	1.01E-04	Glycosyltransferase
TraesCS3D01G103800	chr3D	131.36	364.91	-1.47	2.65E-05	FMN-dependent NADPH-azoreductase
TraesCS3D01G104000	chr3D	374.73	789.58	-1.07	4.16E-05	receptor lectin kinase
TraesCS3D01G104400	chr3D	16.81	50.27	-1.57	6.89E-05	FMN-dependent NADPH-azoreductase
TraesCS3D01G107900	chr3D	200.68	441.83	-1.14	3.22E-04	EEIG1/EHBP1 N-terminal domain-containing protein
TraesCS3D01G110800	chr3D	18.69	39.85	-1.08	8.49E-04	NBS-LRR-like resistance protein
TraesCS3D01G111700	chr3D	188.67	438.56	-1.22	5.70E-05	Harbinger transposase-derived nuclease
TraesCS3D01G111900	chr3D	184.56	435.2	-1.24	6.57E-05	Harbinger transposase-derived nuclease
TraesCS3D01G113300	chr3D	259.81	656.21	-1.34	6.58E-05	WRKY transcription factor, putative
TraesCS3D01G120200	chr3D	46.86	141.09	-1.59	1.59E-04	Glycosyltransferase
TraesCS3D01G128500	chr3D	141.72	362.9	-1.36	3.21E-04	HXXXD-type acyl-transferase-like protein
TraesCS3D01G131200	chr3D	271.65	549.59	-1.02	4.50E-05	Triose phosphate/phosphate translocator, chloroplastic
TraesCS3D01G131900	chr3D	181.81	419.45	-1.21	1.63E-04	Alpha/beta-Hydrolases superfamily protein
TraesCS3D01G132000	chr3D	44.19	102.51	-1.21	2.76E-05	Alpha/beta-Hydrolases superfamily protein
TraesCS3D01G133100	chr3D	932.38	1880.17	-1.01	1.59E-04	Glutathione S-transferase
TraesCS3D01G136700	chr3D	6.9	20.31	-1.55	1.54E-04	Non-specific serine/threonine protein kinase
TraesCS3D01G137000	chr3D	39.49	131.18	-1.73	6.57E-06	tRNA dimethylallyltransferase
TraesCS3D01G138200	chr3D	2.46	5.92	-1.31	2.89E-04	Serine-threonine kinase receptor-associated protein
TraesCS3D01G138900	chr3D	115.89	294.82	-1.35	5.46E-05	Subtilisin-like protease
TraesCS3D01G139100	chr3D	4.83	12.38	-1.36	1.97E-04	Imidazole glycerol phosphate synthase subunit HisH
TraesCS3D01G143200	chr3D	3.13	7.03	-1.14	2.03E-03	Cytokinin oxidase/dehydrogenase
TraesCS3D01G146000	chr3D	134.5	302.98	-1.17	1.62E-04	GDSL esterase/lipase
TraesCS3D01G147100	chr3D	36.06	83.56	-1.21	2.76E-05	Ring finger protein, putative
TraesCS3D01G147500	chr3D	1.96	8.78	-2.16	4.79E-05	RING/U-box superfamily protein
TraesCS3D01G148300	chr3D	180.39	484.36	-1.42	1.13E-04	Cytochrome P450
TraesCS3D01G154100	chr3D	3.81	9.4	-1.26	6.68E-04	RNA-binding KH domain-containing protein
TraesCS3D01G157100	chr3D	75.29	205.42	-1.45	4.57E-05	Ethylene-responsive transcription factor, putative
TraesCS3D01G157400	chr3D	72.33	156.11	-1.11	1.06E-04	Mitochondrial carrier protein, putative
TraesCS3D01G159500	chr3D	0.8	3.17	-1.92	1.12E-03	F-box family protein
TraesCS3D01G162400	chr3D	2.81	6.59	-1.18	3.10E-04	Transducin/WD40 repeat-like superfamily protein
TraesCS3D01G170000	chr3D	1.77	4.47	-1.31	3.73E-03	NAC domain protein,
TraesCS3D01G173300	chr3D	1408.7	2957.8	-1.07	9.21E-05	WRKY transcription factor
TraesCS3D01G175000	chr3D	1.08	2.95	-1.44	4.80E-03	Stigma-specific Stig1 family protein, putative
TraesCS3D01G180800	chr3D	69.34	140.56	-1.02	2.22E-03	Late embryogenesis abundant protein
TraesCS3D01G180900	chr3D	136.15	283.09	-1.06	6.89E-03	Late embryogenesis abundant protein
TraesCS3D01G182700	chr3D	5.07	12.13	-1.23	2.28E-04	F-box protein
TraesCS3D01G188500	chr3D	18.88	40.42	-1.09	1.46E-04	Kinase family protein
TraesCS3D01G212000	chr3D	331.25	687.9	-1.05	2.22E-04	nuclease
TraesCS3D01G220800	chr3D	79.34	200.31	-1.34	7.77E-05	Octicosapeptide/Phox/Bem1p (PB1) domain-containing protein / tetratricopeptide repeat (TPR)-containing protein
TraesCS3D01G220900	chr3D	421.48	1017.57	-1.27	3.98E-05	Elongation factor
TraesCS3D01G223400	chr3D	208.18	545.75	-1.39	7.77E-05	RING/FYVE/PHD zinc finger superfamily protein
TraesCS3D01G225100	chr3D	406.06	891.67	-1.13	5.70E-05	PAS domain-containing protein tyrosine kinase family protein
TraesCS3D01G225800	chr3D	987.52	2435.85	-1.3	3.82E-05	Cytochrome P450
TraesCS3D01G225900	chr3D	40.49	88.16	-1.12	2.78E-04	Cytochrome P450
TraesCS3D01G229200	chr3D	11.4	30.35	-1.41	9.95E-05	Kinase family protein
TraesCS3D01G234400	chr3D	4080.03	8794.25	-1.11	2.37E-05	Pleiotropic drug resistance ABC transporter
TraesCS3D01G244500	chr3D	123.74	253.5	-1.03	5.44E-04	Ras-related protein, expressed
TraesCS3D01G244800	chr3D	123.39	280.3	-1.18	9.82E-05	Glutaredoxin
TraesCS3D01G248200	chr3D	192.9	409.58	-1.09	7.88E-05	WEB family protein, chloroplastic
TraesCS3D01G252900	chr3D	37.8	95.04	-1.33	3.85E-04	IAA-amino acid hydrolase ILR1, putative
TraesCS3D01G253200	chr3D	8.38	25.23	-1.58	9.15E-07	Pyruvate dehydrogenase E1 component
TraesCS3D01G256100	chr3D	18.33	59.38	-1.69	1.69E-05	Bidirectional sugar transporter SWEET
TraesCS3D01G256400	chr3D	312.85	786.23	-1.33	2.07E-04	Protein kinase-like
TraesCS3D01G256500	chr3D	311.83	718.89	-1.2	1.52E-04	Protein kinase-like
TraesCS3D01G256600	chr3D	105.09	237.97	-1.18	8.68E-05	Protein kinase-like
TraesCS3D01G257900	chr3D	12003.1	24468.4	-1.03	2.93E-04	ABC transporter B family protein
TraesCS3D01G265100	chr3D	160.36	394.33	-1.3	1.18E-04	Myb transcription factor
TraesCS3D01G265500	chr3D	17.2	40.27	-1.22	1.70E-04	F-box family protein
TraesCS3D01G272200	chr3D	863.86	1770.21	-1.04	1.80E-04	Pleiotropic drug resistance ABC transporter
TraesCS3D01G273200	chr3D	258.75	598.07	-1.21	2.11E-05	Protein kinase
TraesCS3D01G276200	chr3D	970.18	1943.99	-1	1.19E-04	Receptor-like protein kinase
TraesCS3D01G279700	chr3D	205.59	433.95	-1.08	4.61E-05	Glycosyltransferase
TraesCS3D01G279800	chr3D	601.97	1309.68	-1.12	7.21E-05	Glycosyltransferase
TraesCS3D01G281900	chr3D	7.89	16.52	-1.05	1.42E-03	WRKY transcription factor
TraesCS3D01G284400	chr3D	3.26	9.73	-1.57	4.47E-04	Pollen Ole e 1 allergen/extensin
TraesCS3D01G286100	chr3D	483.66	1122.82	-1.21	9.16E-05	7-cyano-7-deazaguanine synthase
TraesCS3D01G287600	chr3D	0.62	1.64	-1.58	6.66E-03	Eukaryotic aspartyl protease family protein
TraesCS3D01G287800	chr3D	36.59	88.42	-1.27	3.28E-04	Serine carboxypeptidase, putative
TraesCS3D01G291100	chr3D	6.27	13.45	-1.08	8.14E-03	Ethylene-responsive transcription factor, putative
TraesCS3D01G291800	chr3D	10.61	24.7	-1.23	5.82E-05	Optic atrophy 3 protein (OPA3)
TraesCS3D01G296600	chr3D	7.92	19.6	-1.3	1.48E-04	Microtubule-associated protein tau
TraesCS3D01G299500	chr3D	5.59	12.51	-1.15	1.35E-04	Receptor-like kinase
TraesCS3D01G300600	chr3D	224.86	512.09	-1.19	9.82E-05	GH3.3
TraesCS3D01G301800	chr3D	7.09	18.89	-1.42	1.12E-04	Trans-2,3-dihydro-3-hydroxyanthranilate isomerase
TraesCS3D01G301900	chr3D	6.6	13.57	-1.03	1.10E-03	ATP-dependent RNA helicase DBP7
TraesCS3D01G305100	chr3D	1.84	4.06	-1.13	2.52E-03	Peroxidase
TraesCS3D01G306100	chr3D	1.25	2.59	-1.04	8.28E-03	Late embryogenesis abundant protein
TraesCS3D01G308200	chr3D	0.42	1.2	-1.55	6.70E-03	Core-2/I-branching beta-1,6-N-acetylglucosaminyltransferase family protein, putative
TraesCS3D01G309500	chr3D	48.74	103.57	-1.09	4.72E-04	basic helix-loop-helix (bHLH) DNA-binding superfamily protein
TraesCS3D01G318500	chr3D	277.21	597.02	-1.11	1.34E-04	Peroxidase
TraesCS3D01G320100	chr3D	22.22	53.86	-1.27	8.47E-05	DUF4228 domain protein
TraesCS3D01G320200	chr3D	120.11	288.92	-1.27	8.09E-05	DUF4228 domain protein
TraesCS3D01G320300	chr3D	149.26	314.98	-1.08	4.83E-05	DUF4228 domain protein
TraesCS3D01G320800	chr3D	21.08	48.04	-1.19	2.05E-04	RING/U-box superfamily protein
TraesCS3D01G333100	chr3D	1487.2	3196.35	-1.1	9.33E-05	NAC domain-containing protein
TraesCS3D01G333200	chr3D	73	159.66	-1.13	1.30E-04	Glycerol-3-phosphate acyltransferase 3, putative
TraesCS3D01G336400	chr3D	40.08	81.54	-1.02	1.12E-04	Extra-large G-like protein, putative (DUF3133)
TraesCS3D01G339600	chr3D	109.23	254.12	-1.22	7.41E-04	U-box domain-containing protein
TraesCS3D01G341100	chr3D	1224.55	2717.85	-1.15	1.26E-04	WRKY transcription factor
TraesCS3D01G345600	chr3D	28.64	61.22	-1.09	5.46E-05	2-oxoglutarate (2OG) and Fe(II)-dependent oxygenase superfamily protein
TraesCS3D01G348400	chr3D	3.47	12.9	-1.89	2.76E-05	ABC transporter G family member
TraesCS3D01G349100	chr3D	732.76	1707.28	-1.22	4.32E-05	Alpha/beta-Hydrolases superfamily protein
TraesCS3D01G350100	chr3D	149.15	342.84	-1.2	8.62E-05	Zinc finger protein, putative
TraesCS3D01G350200	chr3D	12.47	25.86	-1.05	2.01E-03	Zinc finger family protein
TraesCS3D01G350300	chr3D	11.4	25.57	-1.16	2.72E-04	Zinc finger protein, putative
TraesCS3D01G350700	chr3D	72.8	184.76	-1.34	6.50E-05	Zinc finger protein
TraesCS3D01G353700	chr3D	367.65	761.86	-1.05	3.27E-04	Calcium-dependent lipid-binding domain-containing protein
TraesCS3D01G357700	chr3D	3.83	1.21	1.71	5.42E-03	Lipid transfer protein
TraesCS3D01G358700	chr3D	184.72	496.94	-1.43	2.42E-04	Soul heme-binding family protein
TraesCS3D01G361800	chr3D	267.5	556.86	-1.06	6.17E-04	Nematode resistance protein-like HSPRO2
TraesCS3D01G363200	chr3D	19.29	39.09	-1.01	2.07E-03	Amino acid transporter, putative
TraesCS3D01G364800	chr3D	21.06	43.42	-1.04	1.15E-04	Zinc finger protein
TraesCS3D01G367100	chr3D	4.11	9.3	-1.14	1.12E-03	FAD-binding berberine family protein
TraesCS3D01G367200	chr3D	96.28	235.34	-1.29	2.43E-05	FAD-binding berberine family protein
TraesCS3D01G368700	chr3D	4.01	8.74	-1.08	1.25E-03	ATP-binding cassette transporter subfamily A member
TraesCS3D01G370000	chr3D	24.76	71.05	-1.52	6.42E-05	U-box domain-containing family protein
TraesCS3D01G370400	chr3D	248.94	556.55	-1.16	1.71E-05	Actin
TraesCS3D01G371700	chr3D	77.91	206.15	-1.4	2.94E-05	cleavage and polyadenylation specificity factor 160
TraesCS3D01G372900	chr3D	46.11	99.76	-1.11	2.05E-04	Ethylene-responsive transcription factor
TraesCS3D01G378600	chr3D	1.92	4.85	-1.35	1.74E-04	F-box and associated interaction domains-containing protein
TraesCS3D01G390100	chr3D	259.08	673.06	-1.38	3.45E-05	Late embryogenesis abundant protein
TraesCS3D01G397900	chr3D	149.19	301.67	-1.02	3.79E-04	Di-glucose binding protein with Kinesin motor domain-containing protein
TraesCS3D01G399600	chr3D	31.55	64.19	-1.02	7.42E-04	Ethylene-responsive transcription factor
TraesCS3D01G401200	chr3D	1038.23	2203.04	-1.09	1.25E-04	NAC domain-containing protein
TraesCS3D01G405200	chr3D	69.3	146.5	-1.08	4.31E-05	RING/U-box superfamily protein
TraesCS3D01G406300	chr3D	15.65	51.39	-1.72	1.59E-04	Benzoate carboxyl methyltransferase
TraesCS3D01G406900	chr3D	86.08	192.49	-1.16	2.67E-04	Peroxidase
TraesCS3D01G407000	chr3D	151.88	371.17	-1.29	9.17E-05	Peroxidase
TraesCS3D01G407100	chr3D	95.74	206.3	-1.11	2.53E-04	Peroxidase
TraesCS3D01G407200	chr3D	150.2	366.97	-1.29	5.87E-05	Peroxidase
TraesCS3D01G408100	chr3D	81.93	179.71	-1.13	2.13E-05	BTB/POZ and TAZ domain protein
TraesCS3D01G409100	chr3D	94.76	192.78	-1.02	3.30E-04	Cysteine-rich receptor kinase
TraesCS3D01G414300	chr3D	15.28	42.36	-1.47	1.43E-05	NRT1/PTR family protein 2.2
TraesCS3D01G416800	chr3D	2.9	6.59	-1.19	2.28E-03	Loricrin
TraesCS3D01G416900	chr3D	0.95	2.5	-1.31	8.09E-04	B-block-binding subunit of TFIIIC protein
TraesCS3D01G423800	chr3D	272.7	679.13	-1.32	1.16E-04	Glycosyltransferase
TraesCS3D01G424000	chr3D	382.32	952.27	-1.32	4.36E-05	Glycosyltransferase
TraesCS3D01G429600	chr3D	73.26	187.34	-1.35	5.11E-05	Glutathione S-transferase
TraesCS3D01G429700	chr3D	153.57	334.65	-1.12	8.93E-05	Glutathione S-transferase
TraesCS3D01G429800	chr3D	102.4	239.01	-1.22	3.27E-04	Glutathione S-transferase
TraesCS3D01G429900	chr3D	346.87	828.25	-1.26	5.54E-05	Glutathione S-transferase
TraesCS3D01G430200	chr3D	262.62	581.04	-1.15	1.04E-04	Glutathione S-transferase
TraesCS3D01G434200	chr3D	35.51	95.32	-1.42	1.63E-04	3'-N-debenzoyl-2'-deoxytaxol N-benzoyltransferase
TraesCS3D01G435200	chr3D	10.36	4.87	1.05	9.89E-03	basic helix-loop-helix (bHLH) DNA-binding superfamily protein
TraesCS3D01G437300	chr3D	34.09	69.77	-1.03	8.70E-05	polyadenylate-binding protein 1-B-binding protein
TraesCS3D01G440900	chr3D	26.45	63.9	-1.26	2.46E-05	Alcohol dehydrogenase, putative
TraesCS3D01G442700	chr3D	0.92	2.38	-1.4	7.90E-03	LURP-one-like protein
TraesCS3D01G443400	chr3D	62.27	126.63	-1.02	1.34E-04	Potassium transporter
TraesCS3D01G444900	chr3D	129.29	285.81	-1.14	1.47E-03	Laccase
TraesCS3D01G445000	chr3D	8.36	22.24	-1.41	1.81E-04	Laccase
TraesCS3D01G446700	chr3D	619.74	1294.49	-1.06	8.71E-05	Calcium-dependent lipid-binding (CaLB domain) family protein
TraesCS3D01G447600	chr3D	68.21	144.27	-1.08	4.94E-05	PsbP family protein, expressed
TraesCS3D01G448800	chr3D	34.7	94.47	-1.44	1.66E-04	Methyl esterase
TraesCS3D01G450100	chr3D	0.52	1.88	-1.94	7.21E-03	Nuclear transcription factor Y subunit B
TraesCS3D01G452000	chr3D	9.67	27.88	-1.52	8.60E-05	Glutathione S-transferase
TraesCS3D01G452100	chr3D	132.06	301.93	-1.19	2.05E-04	Glutathione S-transferase
TraesCS3D01G452700	chr3D	194.9	456.87	-1.23	4.18E-05	HAT family dimerisation domain containing protein
TraesCS3D01G456200	chr3D	143.93	559.8	-1.96	3.40E-06	F-box family protein
TraesCS3D01G456700	chr3D	1.95	4.4	-1.21	2.06E-03	F-box family protein
TraesCS3D01G461200	chr3D	2338.27	5462.35	-1.22	1.30E-04	UDP-glycosyltransferase
TraesCS3D01G463700	chr3D	1.13	2.36	-1.14	6.38E-03	Salicylate O-methyltransferase
TraesCS3D01G472000	chr3D	51.03	132.87	-1.38	1.16E-04	Receptor-like protein kinase, putative,expressed
TraesCS3D01G472100	chr3D	289.95	639	-1.14	1.50E-04	Eukaryotic peptide chain release factor subunit 1-1
TraesCS3D01G477600	chr3D	20.52	50.86	-1.31	2.07E-04	VQ motif-containing protein
TraesCS3D01G482600	chr3D	80.53	181.2	-1.17	1.05E-03	GRAS family transcription factor containing protein
TraesCS3D01G485700	chr3D	250.95	519.47	-1.05	2.50E-03	Glutathione S-transferase
TraesCS3D01G486100	chr3D	92.15	287.5	-1.64	1.23E-04	Glutathione S-transferase
TraesCS3D01G494300	chr3D	8.44	24.23	-1.48	5.96E-05	F-box protein (DUF295)
TraesCS3D01G495200	chr3D	122.81	257.06	-1.07	4.08E-04	DUF4228 domain protein
TraesCS3D01G499700	chr3D	563.81	1182.87	-1.07	1.09E-04	Calcium-binding protein
TraesCS3D01G499800	chr3D	14.64	35.37	-1.27	5.10E-05	Calcium-binding protein
TraesCS3D01G499900	chr3D	113.18	267.93	-1.24	5.70E-05	Calcium-binding protein
TraesCS3D01G500000	chr3D	250.81	544.66	-1.12	8.71E-05	Calcium-binding protein
TraesCS3D01G500100	chr3D	245.13	572.34	-1.22	3.54E-05	Calcium-binding protein
TraesCS3D01G501700	chr3D	33	66.27	-1.01	4.97E-04	transmembrane protein, putative (DUF247)
TraesCS3D01G501800	chr3D	34.11	83.43	-1.29	3.38E-04	U-box domain-containing protein 4
TraesCS3D01G501900	chr3D	127.45	307.33	-1.27	3.37E-03	Glycosyltransferase
TraesCS3D01G503100	chr3D	1.11	2.76	-1.37	1.55E-03	Thiazole synthase
TraesCS3D01G505700	chr3D	3.3	9.14	-1.45	2.72E-03	Serine/threonine-protein kinase
TraesCS3D01G506400	chr3D	10.64	21.97	-1.03	3.79E-03	Serine/threonine-protein kinase
TraesCS3D01G508900	chr3D	1192.55	2442.24	-1.03	4.19E-04	Expressed protein-RZ53
TraesCS3D01G511400	chr3D	4.6	15.08	-1.69	2.44E-05	Serpin family protein
TraesCS3D01G514300	chr3D	1199.57	2451.34	-1.03	2.18E-04	Progesterone 5-beta-reductase
TraesCS3D01G514400	chr3D	841.44	2127.28	-1.34	2.92E-05	Progesterone 5-beta-reductase
TraesCS3D01G518000	chr3D	61.68	125.51	-1.02	4.30E-04	Abscisic stress ripening
TraesCS3D01G519600	chr3D	7.54	3.39	1.09	2.09E-03	Histidine decarboxylase
TraesCS3D01G531500	chr3D	13.45	27.28	-1.02	1.24E-03	Heavy metal transport/detoxification superfamily protein
TraesCS3D01G531900	chr3D	7.61	15.77	-1.02	2.03E-03	Two-component response regulator
TraesCS3D01G537700	chr3D	6.77	19.31	-1.51	1.97E-04	F-box protein-like protein
TraesCS3D01G537800	chr3D	4223.16	9307.64	-1.14	8.13E-05	Cytochrome P450
TraesCS3D01G541500	chr3D	3.39	1.17	1.48	7.97E-03	Disease resistance protein RPP13
TraesCS3D01G542600	chr3D	348.38	732.42	-1.07	4.10E-05	Plant cadmium resistance protein
TraesCS4A01G001300	chr4A	86.21	187.73	-1.12	2.77E-04	Ethylene-responsive transcription factor
TraesCS4A01G001400	chr4A	4.52	11.88	-1.36	2.57E-04	Ethylene-responsive transcription factor
TraesCS4A01G007200	chr4A	10.74	30.07	-1.48	1.16E-04	50S ribosomal protein L2
TraesCS4A01G007800	chr4A	376.27	844.86	-1.17	2.91E-04	Jasmonate ZIM domain protein
TraesCS4A01G007900	chr4A	212.99	438.75	-1.04	3.25E-05	Jasmonate ZIM domain protein
TraesCS4A01G008000	chr4A	134.81	318.21	-1.24	3.34E-05	Jasmonate ZIM domain protein
TraesCS4A01G008400	chr4A	2.2	8.09	-1.89	4.58E-04	Glutathione S-transferase
TraesCS4A01G008500	chr4A	58.79	159.37	-1.44	5.60E-05	Methyl esterase
TraesCS4A01G009800	chr4A	0.56	2.02	-1.79	1.21E-03	Anthocyanin 5-aromatic acyltransferase
TraesCS4A01G009900	chr4A	4.9	11.38	-1.2	7.67E-04	F-box protein
TraesCS4A01G020100	chr4A	32.79	74.26	-1.18	2.64E-05	Major facilitator superfamily protein
TraesCS4A01G025000	chr4A	199.77	444.38	-1.15	6.39E-05	Fimbria adhesin EcpD
TraesCS4A01G027400	chr4A	5.62	15.11	-1.41	8.98E-05	Asparagine--tRNA ligase
TraesCS4A01G033600	chr4A	2747.39	6038.35	-1.14	2.28E-04	Blue copper protein
TraesCS4A01G034600	chr4A	172.06	380.18	-1.14	2.75E-04	RING/U-box superfamily protein, putative
TraesCS4A01G035000	chr4A	1.19	2.86	-1.23	7.15E-03	Ripening related protein family
TraesCS4A01G035900	chr4A	241.08	541.63	-1.17	5.16E-04	Heavy metal-associated protein
TraesCS4A01G042700	chr4A	368.25	758.16	-1.04	9.64E-05	Serine acetyltransferase 3
TraesCS4A01G043800	chr4A	84.03	202.06	-1.27	1.07E-05	Aminotransferase
TraesCS4A01G044000	chr4A	934.27	2057.99	-1.14	1.23E-03	Cytochrome b561 and DOMON domain-containing protein
TraesCS4A01G052300	chr4A	2.36	6.14	-1.35	8.16E-04	Protein weak chloroplast movement under blue light 1
TraesCS4A01G059400	chr4A	795.25	1735.53	-1.13	5.47E-05	Poly [ADP-ribose] polymerase
TraesCS4A01G059800	chr4A	165.55	383.54	-1.21	7.60E-05	Branched-chain-amino-acid aminotransferase
TraesCS4A01G061700	chr4A	3026.77	7603.14	-1.33	7.94E-05	Non-symbiotic hemoglobin
TraesCS4A01G066200	chr4A	1323.38	3199.09	-1.27	3.18E-05	Sugar transporter, putative
TraesCS4A01G075600	chr4A	235.87	569.61	-1.27	7.05E-05	Glutamate decarboxylase
TraesCS4A01G076900	chr4A	18.18	57.08	-1.65	3.83E-05	Peroxidase
TraesCS4A01G089800	chr4A	3783.06	8541.06	-1.17	9.53E-05	Anthranilate synthase
TraesCS4A01G091400	chr4A	2.46	5.44	-1.17	4.75E-04	Cytochrome P450 family protein, expressed
TraesCS4A01G094700	chr4A	16.2	46.23	-1.51	1.17E-03	AT hook motif DNA-binding family protein
TraesCS4A01G103700	chr4A	1410.04	3194.81	-1.18	1.19E-04	Glutathione-S-transferase
TraesCS4A01G109200	chr4A	142.13	407.44	-1.52	5.98E-05	2-oxoglutarate (2OG) and Fe(II)-dependent oxygenase superfamily protein
TraesCS4A01G109300	chr4A	700.86	1417.23	-1.02	1.39E-04	Omega-3 fatty acid desaturase
TraesCS4A01G113900	chr4A	52.57	119.69	-1.19	7.71E-05	DUF1262 family protein
TraesCS4A01G115400	chr4A	518.38	1234.63	-1.25	2.93E-04	Short-chain dehydrogenase/reductase family protein
TraesCS4A01G120300	chr4A	2.61	5.95	-1.17	5.99E-03	Xyloglucan 6-xylosyltransferase 1
TraesCS4A01G123000	chr4A	27.61	77.71	-1.49	3.61E-05	transmembrane protein, putative (DUF247)
TraesCS4A01G123100	chr4A	1018.22	2195.81	-1.11	1.15E-04	Calmodulin
TraesCS4A01G126400	chr4A	451.74	1009.34	-1.16	9.98E-05	VQ motif family protein, expressed
TraesCS4A01G129800	chr4A	62.7	139.34	-1.15	7.45E-05	RING/U-box superfamily protein
TraesCS4A01G130300	chr4A	1310.3	2917.47	-1.15	1.36E-04	Phospholipid-transporting ATPase
TraesCS4A01G132300	chr4A	248.01	525.55	-1.08	4.48E-05	Calcium binding protein
TraesCS4A01G173100	chr4A	0.94	3.47	-1.82	1.19E-04	Beta xylosidase
TraesCS4A01G175800	chr4A	36.85	73.9	-1	1.73E-03	DNA ligase
TraesCS4A01G181400	chr4A	37.66	95.23	-1.34	3.55E-03	Calcium-binding protein
TraesCS4A01G181500	chr4A	1.57	4.26	-1.37	3.28E-03	Calcium-binding protein
TraesCS4A01G181600	chr4A	29.69	64.31	-1.11	1.40E-03	Germin-like protein
TraesCS4A01G181700	chr4A	4.79	13.67	-1.49	7.37E-04	Germin-like protein 1-1
TraesCS4A01G181800	chr4A	36.61	80.3	-1.13	3.19E-04	Germin-like protein
TraesCS4A01G183600	chr4A	36.93	115.62	-1.65	8.13E-05	Cytochrome P450
TraesCS4A01G185300	chr4A	11.2	46.42	-2.05	1.06E-05	Glycosyltransferase
TraesCS4A01G186700	chr4A	96.96	203.59	-1.07	5.70E-05	Serine/threonine-protein kinase
TraesCS4A01G190700	chr4A	48.81	31.84	1.82	5.06E-04	Dirigent protein
TraesCS4A01G196500	chr4A	42.11	88.4	-1.07	5.71E-05	type one serine/threonine protein phosphatase 6
TraesCS4A01G202200	chr4A	129.94	266.89	-1.04	6.62E-05	Alcohol dehydrogenase
TraesCS4A01G212500	chr4A	4.72	10.67	-1.17	1.12E-03	Acetyltransferase, GNAT family protein, expressed
TraesCS4A01G214300	chr4A	114.84	231	-1.01	1.04E-04	Protein BPS1, chloroplastic
TraesCS4A01G218400	chr4A	12.35	5.58	1.16	3.81E-04	Methylsterol monooxygenase 1-2
TraesCS4A01G219700	chr4A	331.05	693.67	-1.07	1.02E-03	NAC domain-containing protein, putative
TraesCS4A01G221100	chr4A	5.13	11.38	-1.12	2.63E-04	GATA transcription factor
TraesCS4A01G222600	chr4A	4.52	10.59	-1.19	8.05E-04	Serpin family protein
TraesCS4A01G226300	chr4A	47.69	111.62	-1.23	9.76E-05	Protein phosphatase 2c, putative
TraesCS4A01G229900	chr4A	483.61	1241.82	-1.36	4.50E-05	NADP-dependent alkenal double bond reductase
TraesCS4A01G230900	chr4A	29.26	66.21	-1.18	1.62E-04	Glycosyltransferase family 92 protein
TraesCS4A01G231000	chr4A	13	26.81	-1.06	1.54E-03	Glycosyltransferase family 92 protein
TraesCS4A01G242800	chr4A	22.08	45.08	-1.03	3.38E-03	WD40-repeat protein
TraesCS4A01G243300	chr4A	0.41	1.69	-1.93	4.77E-03	Metacaspase-1
TraesCS4A01G244500	chr4A	437.57	943.68	-1.11	1.73E-04	Type I inositol-1,4,5-trisphosphate 5-phosphatase
TraesCS4A01G248700	chr4A	2	4.75	-1.16	4.85E-03	Cell wall invertase
TraesCS4A01G249700	chr4A	39.68	83.15	-1.07	2.95E-04	Alkyl hydroperoxide reductase subunit C
TraesCS4A01G249800	chr4A	73.29	156.73	-1.1	9.71E-04	piezo-type mechanosensitive ion channel component
TraesCS4A01G250200	chr4A	83.26	212.15	-1.35	1.17E-04	SNF2 domain-containing protein / helicase domain-containing protein / zinc finger protein-like protein
TraesCS4A01G255400	chr4A	203.85	460.9	-1.18	5.26E-04	Serine/threonine-protein kinase
TraesCS4A01G259300	chr4A	661.84	1701.39	-1.36	1.15E-04	Anthocyanin 5-aromatic acyltransferase
TraesCS4A01G262600	chr4A	1528.47	3142.6	-1.04	1.79E-05	Glutamate decarboxylase
TraesCS4A01G269700	chr4A	157.15	332.48	-1.08	6.63E-05	Microsomal glutathione S-transferase 3
TraesCS4A01G275300	chr4A	64.48	153.98	-1.25	9.09E-05	Haloacid dehalogenase-like hydrolase
TraesCS4A01G279100	chr4A	64.13	157.85	-1.3	9.02E-04	Germin-like protein 1-1
TraesCS4A01G279200	chr4A	21.06	47.67	-1.17	2.56E-03	Germin-like protein 1
TraesCS4A01G288400	chr4A	9.83	22.26	-1.17	1.88E-03	Nodulin-like / Major Facilitator Superfamily protein
TraesCS4A01G291800	chr4A	97.59	262.8	-1.43	3.48E-04	double-stranded-RNA-binding protein 4
TraesCS4A01G295400	chr4A	22.31	47.29	-1.08	7.28E-03	Acetyltransferase, GNAT family protein, expressed
TraesCS4A01G295500	chr4A	31.94	68.12	-1.09	5.08E-04	Acetyltransferase, GNAT family protein, expressed
TraesCS4A01G296900	chr4A	14.48	44.29	-1.61	3.90E-05	SAUR-like auxin-responsive protein family
TraesCS4A01G297000	chr4A	32.8	98.78	-1.59	2.85E-05	SAUR-like auxin-responsive protein family
TraesCS4A01G300800	chr4A	13.02	1.5	1.8	6.32E-04	Phospholipase A1
TraesCS4A01G309300	chr4A	12.51	59.3	-2.24	2.94E-04	Cysteine protease-like protein
TraesCS4A01G309700	chr4A	16.86	33.88	-1	1.47E-04	Disease resistance protein RGA2
TraesCS4A01G314500	chr4A	7.37	29.57	-2	1.01E-06	Ethylene-responsive transcription factor
TraesCS4A01G314600	chr4A	4.72	15.74	-1.73	1.55E-05	Ethylene-responsive transcription factor
TraesCS4A01G325700	chr4A	5.6	11.92	-1.07	1.04E-03	Receptor-like protein kinase
TraesCS4A01G326400	chr4A	277.25	588.72	-1.09	3.94E-04	Ethylene-responsive transcription factor
TraesCS4A01G335900	chr4A	140.15	295.62	-1.08	1.42E-04	Pirin-like protein
TraesCS4A01G349500	chr4A	702.69	1780.55	-1.34	6.24E-05	Aldo/keto reductase family oxidoreductase
TraesCS4A01G349700	chr4A	351.11	980.13	-1.48	1.32E-04	Glutathione S-transferase
TraesCS4A01G352900	chr4A	97.97	224.71	-1.2	4.54E-04	Ammonium transporter
TraesCS4A01G353100	chr4A	13.25	31.97	-1.27	2.88E-04	Serine/threonine-protein kinase
TraesCS4A01G365600	chr4A	36.12	73.05	-1.01	8.73E-03	Protein PLANT CADMIUM RESISTANCE 2
TraesCS4A01G365700	chr4A	284.52	742.08	-1.38	1.43E-04	Protein PLANT CADMIUM RESISTANCE 2
TraesCS4A01G367800	chr4A	1.43	3.22	-1.2	6.33E-03	MATE efflux family protein
TraesCS4A01G370800	chr4A	9.5	19.52	-1.03	1.46E-03	Protein NRT1/ PTR FAMILY 4.4
TraesCS4A01G384300	chr4A	0.85	2.78	-1.67	1.33E-03	ATP-dependent zinc metalloprotease FtsH
TraesCS4A01G384900	chr4A	101.52	246.47	-1.28	5.29E-04	Sugar transporter, putative
TraesCS4A01G388900	chr4A	502.72	1152.91	-1.2	9.76E-05	Carbonic anhydrase
TraesCS4A01G389100	chr4A	563.34	1130.09	-1	4.61E-05	Carbonic anhydrase
TraesCS4A01G391300	chr4A	3.82	8.76	-1.15	5.43E-04	wall-associated receptor kinase-like protein
TraesCS4A01G394200	chr4A	13.63	28.4	-1.05	7.05E-03	Protein kinase
TraesCS4A01G395400	chr4A	2.5	6.25	-1.33	1.67E-03	AP2-like ethylene-responsive transcription factor
TraesCS4A01G396200	chr4A	13.08	29.36	-1.17	4.83E-04	WRKY family transcription factor
TraesCS4A01G396300	chr4A	30.54	78.86	-1.36	5.14E-05	WRKY family transcription factor
TraesCS4A01G396400	chr4A	18.19	38.06	-1.06	1.23E-04	WRKY family transcription factor
TraesCS4A01G401300	chr4A	4356.42	8853.88	-1.02	7.74E-04	Phenylalanine ammonia-lyase
TraesCS4A01G403200	chr4A	62.92	137.9	-1.13	4.48E-04	Blue copper protein
TraesCS4A01G403800	chr4A	153.96	338.57	-1.14	1.40E-04	F-box plant-like protein, putative
TraesCS4A01G404500	chr4A	172.27	406.93	-1.24	2.76E-05	Protein DETOXIFICATION
TraesCS4A01G404600	chr4A	4.5	9.25	-1.02	4.05E-03	RING/U-box superfamily protein
TraesCS4A01G405900	chr4A	185.06	382.26	-1.05	5.06E-05	UPF0503 protein, chloroplastic
TraesCS4A01G411100	chr4A	2.82	7.59	-1.43	1.24E-03	VQ motif family protein, expressed
TraesCS4A01G411200	chr4A	0.97	3.64	-1.94	1.08E-03	VQ motif family protein, expressed
TraesCS4A01G412100	chr4A	239.33	560.87	-1.23	3.96E-04	Cytochrome P450, putative
TraesCS4A01G413600	chr4A	11.35	26.97	-1.24	3.52E-03	Glycosyltransferase
TraesCS4A01G413700	chr4A	8.34	18.52	-1.13	2.08E-03	Glycosyltransferase
TraesCS4A01G418500	chr4A	2.05	6.09	-1.58	6.09E-04	Avr9/Cf-9 rapidly elicited protein
TraesCS4A01G419400	chr4A	782.41	1588.61	-1.02	5.36E-04	Arginine decarboxylase
TraesCS4A01G420000	chr4A	1.08	2.79	-1.27	4.11E-03	NAC domain-containing protein
TraesCS4A01G427200	chr4A	1.21	4.23	-1.75	3.91E-04	Receptor-like protein kinase
TraesCS4A01G429000	chr4A	20.89	49.06	-1.23	1.45E-03	BON1-associated protein 2
TraesCS4A01G430200	chr4A	65.05	28.66	1.18	5.74E-03	Dirigent protein
TraesCS4A01G431600	chr4A	396.33	864.16	-1.12	6.58E-04	Tryptophan decarboxylase
TraesCS4A01G435300	chr4A	448.4	1162.56	-1.37	7.17E-05	Glutathione S-transferase
TraesCS4A01G436200	chr4A	849.91	1808.22	-1.09	1.19E-04	Chalcone synthase
TraesCS4A01G436300	chr4A	1.32	3.19	-1.25	1.65E-03	Alpha/beta-Hydrolases superfamily protein, putative
TraesCS4A01G436400	chr4A	1225.62	2976.26	-1.28	5.71E-05	Chalcone synthase
TraesCS4A01G436500	chr4A	39.23	101.89	-1.38	1.04E-04	Alpha/beta-Hydrolases superfamily protein, putative
TraesCS4A01G437800	chr4A	6.85	13.62	-1.01	9.96E-03	Alpha/beta-Hydrolases superfamily protein, putative
TraesCS4A01G438600	chr4A	139.88	322.31	-1.2	1.14E-04	Segregation and condensation protein B
TraesCS4A01G439800	chr4A	8.2	21.21	-1.38	2.52E-03	2-oxoglutarate (2OG) and Fe(II)-dependent oxygenase superfamily protein
TraesCS4A01G441700	chr4A	4.99	14.7	-1.57	5.03E-04	Aspartic proteinase nepenthesin-1
TraesCS4A01G442400	chr4A	30.49	64.64	-1.08	4.12E-04	Caffeoyl-CoA O-methyltransferase
TraesCS4A01G459100	chr4A	1.07	2.39	-1.3	6.02E-03	MYB transcription factor
TraesCS4A01G459200	chr4A	1.52	6.22	-2.04	5.36E-05	MYB transcription factor
TraesCS4A01G459700	chr4A	4.67	12.58	-1.39	4.26E-04	Seed maturation protein
TraesCS4A01G484800	chr4A	262.89	690.55	-1.39	2.42E-05	Acid invertase 1
TraesCS4A01G485000	chr4A	243.03	110.99	1.13	8.98E-04	Acid invertase 1
TraesCS4A01G495900	chr4A	137.89	430.7	-1.64	7.75E-05	HXXXD-type acyl-transferase-like protein
TraesCS4B01G002000	chr4B	28.9	63.55	-1.13	3.48E-04	Ethylene-responsive transcription factor
TraesCS4B01G003900	chr4B	11.87	43.44	-1.87	8.18E-03	Cysteine protease-like protein
TraesCS4B01G012700	chr4B	3.06	9.96	-1.69	5.60E-03	Xylose isomerase 1
TraesCS4B01G014000	chr4B	0.34	1.81	-2.29	2.89E-03	Glycosyltransferase
TraesCS4B01G016600	chr4B	3.62	10.08	-1.48	2.67E-03	SAUR-like auxin-responsive protein family
TraesCS4B01G016700	chr4B	23.09	58.17	-1.33	5.55E-04	SAUR-like auxin-responsive protein family
TraesCS4B01G016900	chr4B	19.67	86.15	-2.13	7.28E-03	Retrovirus-related Pol polyprotein from transposon TNT 1-94
TraesCS4B01G018300	chr4B	40.99	90.05	-1.13	6.40E-04	Acetyltransferase, GNAT family protein, expressed
TraesCS4B01G023500	chr4B	143.16	295.37	-1.04	2.08E-04	double-stranded-RNA-binding protein 4
TraesCS4B01G023700	chr4B	15.67	36.59	-1.22	1.39E-03	Hexosyltransferase
TraesCS4B01G026500	chr4B	1.25	5.05	-2.02	4.34E-05	Nodulin-like / Major Facilitator Superfamily protein
TraesCS4B01G030100	chr4B	3.13	7.03	-1.13	4.80E-03	protein kinase family protein
TraesCS4B01G033100	chr4B	19.42	57.81	-1.57	9.59E-04	Germin-like protein
TraesCS4B01G033300	chr4B	130.45	353.61	-1.44	6.95E-04	Germin-like protein 1
TraesCS4B01G033400	chr4B	30.64	96.81	-1.66	4.52E-04	Germin-like protein 1
TraesCS4B01G033500	chr4B	8.59	27.85	-1.7	9.35E-05	Germin-like protein
TraesCS4B01G033600	chr4B	28.4	70.35	-1.31	1.62E-03	Germin-like protein 1
TraesCS4B01G044300	chr4B	970.95	1996.91	-1.04	2.72E-05	Microsomal glutathione S-transferase 3
TraesCS4B01G044400	chr4B	118.91	254.74	-1.1	1.34E-04	Microsomal glutathione S-transferase 3
TraesCS4B01G044500	chr4B	400.25	919.36	-1.2	2.61E-05	Microsomal glutathione S-transferase 3
TraesCS4B01G044800	chr4B	46.34	139.24	-1.59	1.71E-05	Regulator of Vps4 activity in the MVB pathway protein, putative
TraesCS4B01G048500	chr4B	2.1	5.94	-1.4	8.91E-04	12-oxophytodienoate reductase-like protein
TraesCS4B01G053500	chr4B	2.52	7.41	-1.52	2.90E-04	Kinase, putative
TraesCS4B01G054900	chr4B	188.46	432.24	-1.2	9.80E-05	Alanine--tRNA ligase
TraesCS4B01G055400	chr4B	71.11	201.98	-1.51	3.55E-05	Anthocyanin 5-aromatic acyltransferase
TraesCS4B01G059100	chr4B	375.64	762.93	-1.02	5.13E-04	Glutathione S-transferase
TraesCS4B01G059300	chr4B	790.07	1652.19	-1.06	6.37E-04	Glutathione S-transferase
TraesCS4B01G059700	chr4B	203.73	425.94	-1.06	8.25E-04	Serine/threonine-protein kinase
TraesCS4B01G064600	chr4B	198.24	483.61	-1.29	4.72E-05	SNF2 domain-containing protein / helicase domain-containing protein / zinc finger protein-like protein
TraesCS4B01G064900	chr4B	127.87	308.97	-1.27	1.52E-04	Alkyl hydroperoxide reductase subunit C
TraesCS4B01G065000	chr4B	89.16	187.9	-1.08	1.72E-04	WUSCHEL related homeobox 14
TraesCS4B01G065700	chr4B	219.93	454.27	-1.05	1.53E-04	Eukaryotic translation initiation factor 3 subunit G
TraesCS4B01G066000	chr4B	20.72	43.84	-1.07	1.57E-04	Cell wall invertase
TraesCS4B01G070500	chr4B	385.83	925.99	-1.26	1.13E-04	Type I inositol-1,4,5-trisphosphate 5-phosphatase
TraesCS4B01G076400	chr4B	20.23	59.92	-1.57	2.09E-04	Adenine/guanine permease
TraesCS4B01G085500	chr4B	86.36	175.07	-1.02	1.78E-04	Subtilisin-like protease
TraesCS4B01G086100	chr4B	830.11	2157.98	-1.38	3.45E-05	NADP-dependent alkenal double bond reductase
TraesCS4B01G088700	chr4B	38.79	89.96	-1.21	3.08E-04	Protein phosphatase 2c, putative
TraesCS4B01G090300	chr4B	15.56	34.77	-1.16	4.45E-04	ATP-dependent Clp protease ATP-binding subunit
TraesCS4B01G093400	chr4B	4.7	13.09	-1.47	1.35E-04	HECT ubiquitin protein ligase family protein KAK
TraesCS4B01G097200	chr4B	24.83	7.79	1.66	3.14E-04	Methylsterol monooxygenase 1-2
TraesCS4B01G098200	chr4B	368.46	763.94	-1.05	6.83E-04	NAC domain-containing protein, putative
TraesCS4B01G099500	chr4B	6.75	17.23	-1.33	7.46E-05	GATA transcription factor
TraesCS4B01G101700	chr4B	46.1	112.7	-1.29	5.45E-05	Protein BPS1, chloroplastic
TraesCS4B01G102000	chr4B	51.22	104.43	-1.03	3.49E-04	Aspartic proteinase nepenthesin-1
TraesCS4B01G102300	chr4B	45.66	97.36	-1.09	3.63E-05	patatin-like phospholipase domain protein
TraesCS4B01G104100	chr4B	3.07	11.23	-1.86	7.23E-05	Coiled-coil domain-containing protein 18, putative isoform 1
TraesCS4B01G106200	chr4B	872.94	1785.61	-1.03	1.76E-04	Expressed protein-RZ53
TraesCS4B01G112500	chr4B	51.57	106.66	-1.05	2.28E-03	Plant/F1M20-13 protein
TraesCS4B01G116300	chr4B	7.9	17.2	-1.1	6.04E-03	Basic blue copper family protein
TraesCS4B01G118500	chr4B	0.76	1.88	-1.17	7.64E-03	BTB/POZ domain-containing protein
TraesCS4B01G118800	chr4B	74.53	157.07	-1.07	1.08E-04	ATP-dependent DNA helicase II subunit 2
TraesCS4B01G135200	chr4B	51.63	166.22	-1.69	7.34E-05	Cytochrome P450
TraesCS4B01G143900	chr4B	7.96	20.91	-1.37	1.08E-04	Beta xylosidase
TraesCS4B01G162700	chr4B	8.93	18.57	-1.04	4.29E-04	Kinase family protein
TraesCS4B01G174200	chr4B	70.64	202.2	-1.52	4.90E-06	Phospholipid-transporting ATPase
TraesCS4B01G174300	chr4B	1356.9	3005.26	-1.15	3.15E-05	Phospholipid-transporting ATPase
TraesCS4B01G174800	chr4B	13.4	28.17	-1.07	1.79E-04	RING/U-box superfamily protein
TraesCS4B01G175400	chr4B	45.58	91.89	-1.01	3.61E-05	Chaperone protein DnaJ
TraesCS4B01G178500	chr4B	642.05	1349.67	-1.07	7.19E-05	VQ motif family protein, expressed
TraesCS4B01G182900	chr4B	718.04	1541.95	-1.1	9.74E-05	Calmodulin
TraesCS4B01G188800	chr4B	152.43	383.7	-1.33	1.49E-03	Short-chain dehydrogenase/reductase family protein
TraesCS4B01G189800	chr4B	10.28	21.51	-1.06	1.60E-04	Abscisic acid receptor
TraesCS4B01G194900	chr4B	743.26	1600.16	-1.11	7.33E-05	Omega-3 fatty acid desaturase
TraesCS4B01G195000	chr4B	16.12	33.43	-1.04	8.35E-04	2-oxoglutarate (2OG) and Fe(II)-dependent oxygenase superfamily protein
TraesCS4B01G198000	chr4B	141.35	285.61	-1.01	1.13E-03	meristematic receptor-like kinase
TraesCS4B01G200200	chr4B	8.08	18.46	-1.18	1.27E-03	Ethylene-responsive transcription factor
TraesCS4B01G202000	chr4B	347.75	698.84	-1.01	1.75E-04	Cytochrome P450
TraesCS4B01G209800	chr4B	19.19	50.92	-1.4	2.22E-03	AT hook motif DNA-binding family protein
TraesCS4B01G214500	chr4B	1461.39	3213.89	-1.14	9.51E-05	Anthranilate synthase
TraesCS4B01G225200	chr4B	14.44	36.13	-1.32	1.39E-04	Glutathione S-transferase
TraesCS4B01G226400	chr4B	46.48	102.22	-1.13	7.83E-05	Armadillo repeat only
TraesCS4B01G226700	chr4B	398.57	814.62	-1.03	7.94E-05	UDP-glycosyltransferase
TraesCS4B01G228700	chr4B	64.01	150.1	-1.23	1.03E-04	U-box domain-containing protein
TraesCS4B01G231400	chr4B	174.89	411.05	-1.23	6.99E-05	Glutamate decarboxylase
TraesCS4B01G233000	chr4B	4.68	15.81	-1.73	2.15E-05	Peroxidase
TraesCS4B01G235000	chr4B	416.33	948	-1.19	1.96E-05	Poly [ADP-ribose] polymerase
TraesCS4B01G236600	chr4B	12.19	28.2	-1.21	5.42E-04	Calcium uniporter protein, mitochondrial
TraesCS4B01G237300	chr4B	798.65	1855.29	-1.22	4.96E-04	Non-symbiotic hemoglobin
TraesCS4B01G237600	chr4B	549.03	1413.27	-1.36	4.17E-05	Allene oxide synthase
TraesCS4B01G243500	chr4B	1526.94	3576.91	-1.23	3.35E-05	Sugar transporter, putative
TraesCS4B01G248100	chr4B	4.2	9.06	-1.06	1.75E-03	DNA-directed RNA polymerase subunit
TraesCS4B01G250400	chr4B	1.94	4.31	-1.13	2.15E-03	Cytokinin riboside 5'-monophosphate phosphoribohydrolase
TraesCS4B01G259100	chr4B	9.91	20.18	-1	3.42E-04	Endo-1,4-beta-xylanase
TraesCS4B01G263300	chr4B	689.7	1469.81	-1.09	1.26E-04	Serine acetyltransferase 3
TraesCS4B01G264500	chr4B	25.45	52.82	-1.06	1.18E-03	Aminotransferase
TraesCS4B01G265100	chr4B	1075.71	2268.07	-1.08	6.25E-04	Cytochrome b561 and DOMON domain-containing protein
TraesCS4B01G268700	chr4B	226.51	493.45	-1.12	2.40E-04	Heavy metal-associated protein
TraesCS4B01G269100	chr4B	7.38	21.59	-1.56	2.94E-05	ATP-dependent DNA helicase
TraesCS4B01G270600	chr4B	169.65	394.03	-1.22	4.74E-04	RING/U-box superfamily protein
TraesCS4B01G270800	chr4B	1370.18	3028.83	-1.14	5.21E-04	3-hydroxybenzoate 6-hydroxylase
TraesCS4B01G271800	chr4B	2946.74	6324.95	-1.1	2.58E-04	Blue copper protein
TraesCS4B01G271900	chr4B	1748.36	3862.11	-1.14	1.23E-04	Blue copper protein
TraesCS4B01G279100	chr4B	25.84	54.5	-1.07	3.72E-04	2,3,4,5-tetrahydropyridine-2,6-dicarboxylate N-acetyltransferase
TraesCS4B01G279600	chr4B	61.13	145.75	-1.25	1.21E-04	Retinal guanylyl cyclase 1
TraesCS4B01G286600	chr4B	546.93	1227.75	-1.17	8.21E-05	Patatin
TraesCS4B01G296900	chr4B	111.18	252.25	-1.18	5.46E-05	Jasmonate zim-domain protein
TraesCS4B01G297000	chr4B	386.59	773.67	-1	4.10E-05	Jasmonate ZIM domain protein
TraesCS4B01G299300	chr4B	8.95	20.28	-1.16	2.20E-04	Ethylene-responsive transcription factor
TraesCS4B01G300700	chr4B	141.76	357.96	-1.34	1.48E-05	Carotenoid cleavage dioxygenase
TraesCS4B01G302200	chr4B	687.08	1413.08	-1.04	2.28E-03	Agmatine coumaroyltransferase-2
TraesCS4B01G303700	chr4B	2.25	7.96	-1.82	1.32E-03	Purine permease-like protein
TraesCS4B01G304100	chr4B	5.47	11.7	-1.1	9.94E-03	Purine permease-like protein
TraesCS4B01G304200	chr4B	146.9	317.46	-1.11	5.45E-04	Purine permease-like protein
TraesCS4B01G304800	chr4B	133.27	284.75	-1.09	4.60E-04	Classical arabinogalactan protein 5
TraesCS4B01G305500	chr4B	5.2	10.79	-1.02	2.90E-03	WEB family protein, chloroplastic
TraesCS4B01G311300	chr4B	0.54	2.83	-2.29	1.30E-03	VQ motif family protein, expressed
TraesCS4B01G314300	chr4B	248.27	612.15	-1.3	1.15E-04	Glycosyltransferase
TraesCS4B01G323100	chr4B	10.74	22.53	-1.05	4.57E-04	Glycosyltransferase
TraesCS4B01G327000	chr4B	16.04	36.78	-1.2	3.61E-05	Metal tolerance protein
TraesCS4B01G327800	chr4B	3140.51	6377.17	-1.02	6.79E-05	Respiratory burst oxidase, putative
TraesCS4B01G343000	chr4B	2.28	5.22	-1.13	6.47E-03	Cation/H(+) antiporter
TraesCS4B01G345700	chr4B	268.66	626.66	-1.22	3.15E-05	Alpha/beta hydrolase-like protein
TraesCS4B01G348200	chr4B	26.4	60.4	-1.19	7.58E-04	Hfr-2-like protein
TraesCS4B01G348300	chr4B	12.53	32.27	-1.36	3.55E-04	Hfr-2-like protein
TraesCS4B01G348400	chr4B	8.42	19.66	-1.23	2.76E-03	Hfr-2-like protein
TraesCS4B01G358100	chr4B	1.61	4.48	-1.43	5.14E-03	Zinc finger (C3HC4-type RING finger) protein family-like
TraesCS4B01G366800	chr4B	26.22	53.44	-1.02	1.61E-03	Flavin-containing monooxygenase
TraesCS4B01G376800	chr4B	54.15	124.96	-1.21	1.31E-04	Serine/threonine-protein kinase
TraesCS4B01G377000	chr4B	77.49	181.33	-1.23	1.81E-04	Germin-like protein
TraesCS4B01G377100	chr4B	51.43	112.74	-1.13	2.94E-04	Germin-like protein
TraesCS4B01G377200	chr4B	85.2	189.15	-1.15	3.41E-04	Germin-like protein
TraesCS4B01G377400	chr4B	45.02	96.05	-1.09	3.85E-04	Germin-like protein
TraesCS4B01G377500	chr4B	31.67	69.22	-1.13	1.23E-03	Germin-like protein
TraesCS4B01G377800	chr4B	12.17	29.29	-1.27	1.00E-03	Germin-like protein
TraesCS4B01G377900	chr4B	31.78	82.31	-1.37	1.13E-04	Germin-like protein
TraesCS4B01G378000	chr4B	24.09	56.09	-1.22	3.42E-04	Germin-like protein
TraesCS4B01G378100	chr4B	19.09	50.06	-1.39	1.80E-04	Germin-like protein
TraesCS4B01G378200	chr4B	5.02	13.07	-1.4	1.29E-04	Germin-like protein
TraesCS4B01G378300	chr4B	66.06	172.88	-1.39	9.88E-05	Germin-like protein
TraesCS4B01G378400	chr4B	10.91	25.22	-1.21	9.40E-04	Germin-like protein
TraesCS4B01G396300	chr4B	7.62	24.33	-1.66	9.23E-03	Cytochrome P450 family protein, expressed
TraesCS4B01G398500	chr4B	1.72	4.54	-1.34	7.40E-03	ATP-dependent zinc metalloprotease FtsH
TraesCS4D01G001200	chr4D	17.76	52.65	-1.56	3.08E-05	Ethylene-responsive transcription factor
TraesCS4D01G004400	chr4D	7.3	39.65	-2.44	1.70E-04	Cysteine protease, putative
TraesCS4D01G015000	chr4D	118.49	281.64	-1.25	1.22E-04	SAUR-like auxin-responsive protein family
TraesCS4D01G015100	chr4D	81.85	200.62	-1.29	2.47E-04	SAUR-like auxin-responsive protein family
TraesCS4D01G016500	chr4D	46.01	102.75	-1.16	7.71E-04	Acetyltransferase, GNAT family protein, expressed
TraesCS4D01G020000	chr4D	64.79	137.25	-1.08	6.63E-03	double-stranded-RNA-binding protein 4
TraesCS4D01G021300	chr4D	27.63	76.23	-1.46	1.59E-04	Hexosyltransferase
TraesCS4D01G023900	chr4D	0.71	2.7	-1.9	3.65E-04	Nodulin-like / Major Facilitator Superfamily protein
TraesCS4D01G030700	chr4D	7.74	27.27	-1.81	2.07E-04	Germin-like protein 1-1
TraesCS4D01G031600	chr4D	77.63	178	-1.2	2.34E-03	Germin-like protein 1
TraesCS4D01G031800	chr4D	117.49	246.5	-1.07	4.75E-03	Germin-like protein 1
TraesCS4D01G032000	chr4D	134.02	339.39	-1.34	1.40E-03	Germin-like protein 1
TraesCS4D01G032100	chr4D	85.71	203.22	-1.24	1.69E-03	Germin-like protein 1-1
TraesCS4D01G032200	chr4D	79.64	219.8	-1.46	3.96E-04	Germin-like protein 1-1
TraesCS4D01G033900	chr4D	0.89	2.39	-1.39	8.40E-03	Zinc finger family protein
TraesCS4D01G035800	chr4D	0.5	1.69	-1.64	4.66E-03	Pre-mRNA-splicing factor 18
TraesCS4D01G041900	chr4D	168.9	355.1	-1.07	5.61E-05	Microsomal glutathione S-transferase 3
TraesCS4D01G044400	chr4D	37.22	89.74	-1.27	3.39E-05	Regulator of Vps4 activity in the MVB pathway protein, putative
TraesCS4D01G044800	chr4D	197.83	407.47	-1.04	1.08E-04	Regulator of Vps4 activity in the MVB pathway protein, putative
TraesCS4D01G049300	chr4D	6.07	12.37	-1.01	1.92E-03	ralf-like 26
TraesCS4D01G055000	chr4D	281.73	565.55	-1.01	3.89E-04	Alanine--tRNA ligase
TraesCS4D01G055500	chr4D	98.73	229.94	-1.22	4.17E-04	Anthocyanin 5-aromatic acyltransferase
TraesCS4D01G055600	chr4D	33.64	74.75	-1.15	7.62E-04	Anthocyanin 5-aromatic acyltransferase
TraesCS4D01G055700	chr4D	279.29	640.54	-1.2	3.93E-04	Anthocyanin 5-aromatic acyltransferase
TraesCS4D01G056000	chr4D	125.04	257.58	-1.04	6.23E-04	Maf-like protein
TraesCS4D01G056200	chr4D	11.6	25.42	-1.13	1.26E-03	Glycosyltransferase
TraesCS4D01G059300	chr4D	235.59	495.7	-1.07	1.12E-03	Serine/threonine-protein kinase
TraesCS4D01G063300	chr4D	34.97	73.79	-1.08	1.60E-03	Protein phosphatase 2C family protein
TraesCS4D01G063400	chr4D	452.17	1046.52	-1.21	1.14E-04	SNF2 domain-containing protein / helicase domain-containing protein / zinc finger protein-like protein
TraesCS4D01G063500	chr4D	137.92	303.46	-1.14	3.78E-04	Alkyl hydroperoxide reductase subunit C
TraesCS4D01G063900	chr4D	140.31	296.12	-1.08	1.59E-04	Alkyl hydroperoxide reductase subunit C
TraesCS4D01G065000	chr4D	1.78	4.15	-1.19	8.61E-04	Cell wall invertase
TraesCS4D01G069300	chr4D	1156.26	2491.21	-1.11	2.97E-04	Type I inositol-1,4,5-trisphosphate 5-phosphatase
TraesCS4D01G071000	chr4D	20.34	41.22	-1.01	1.85E-03	WD40-repeat protein
TraesCS4D01G075500	chr4D	4.12	8.98	-1.11	2.97E-04	Glycosyltransferase family 92 protein
TraesCS4D01G083000	chr4D	41.3	85.45	-1.05	1.03E-04	Glycosyltransferase family 92 protein
TraesCS4D01G087200	chr4D	87.75	195.26	-1.15	9.13E-05	Protein phosphatase 2c, putative
TraesCS4D01G090600	chr4D	10.55	26.19	-1.3	2.42E-04	Serpin family protein
TraesCS4D01G095700	chr4D	5.57	14.7	-1.38	6.50E-05	GATA transcription factor
TraesCS4D01G098300	chr4D	18.3	41.37	-1.17	6.58E-05	Protein BPS1, chloroplastic
TraesCS4D01G098600	chr4D	97.63	197.88	-1.02	6.80E-04	Aspartic proteinase nepenthesin-1
TraesCS4D01G099000	chr4D	89.79	186.34	-1.05	8.20E-05	patatin-like phospholipase domain protein
TraesCS4D01G105300	chr4D	2.18	0.56	1.8	1.81E-03	ATP-dependent protease La (LON) domain-containing protein
TraesCS4D01G116200	chr4D	3.64	7.95	-1.08	1.47E-03	BTB/POZ domain-containing protein
TraesCS4D01G116500	chr4D	74.79	149.7	-1	1.14E-04	type one serine/threonine protein phosphatase 6
TraesCS4D01G128300	chr4D	10.78	29	-1.43	4.00E-04	Glycosyltransferase
TraesCS4D01G131100	chr4D	167.67	383.41	-1.19	1.97E-04	Calcium-binding protein
TraesCS4D01G142500	chr4D	2.59	5.96	-1.21	3.67E-03	Beta-D-xylosidase
TraesCS4D01G145500	chr4D	0.85	2.14	-1.24	4.85E-03	Heat shock protein
TraesCS4D01G174400	chr4D	260.24	521.75	-1	1.70E-04	Calcium binding protein
TraesCS4D01G176200	chr4D	52.88	147.53	-1.48	1.65E-05	Phospholipid-transporting ATPase
TraesCS4D01G176300	chr4D	1057.66	2161.33	-1.03	6.28E-05	Phospholipid-transporting ATPase
TraesCS4D01G176700	chr4D	41.3	86.49	-1.06	2.09E-04	RING/U-box superfamily protein
TraesCS4D01G178100	chr4D	30.83	62.08	-1.01	9.88E-04	serine-rich protein-like protein
TraesCS4D01G180100	chr4D	532.15	1083.32	-1.03	1.02E-04	VQ motif family protein, expressed
TraesCS4D01G181100	chr4D	11.14	25.83	-1.21	1.22E-03	MYB transcription factor
TraesCS4D01G182800	chr4D	581.96	1295.07	-1.15	7.38E-05	Calmodulin
TraesCS4D01G182900	chr4D	14.88	41.06	-1.46	1.01E-04	transmembrane protein, putative (DUF247)
TraesCS4D01G183200	chr4D	1.79	3.88	-1.04	1.43E-03	GDSL esterase/lipase
TraesCS4D01G190100	chr4D	440.81	1066.6	-1.27	3.96E-04	Short-chain dehydrogenase/reductase family protein
TraesCS4D01G190500	chr4D	3.02	7.05	-1.15	9.74E-03	Cytochrome P450 family protein, expressed
TraesCS4D01G191600	chr4D	45.29	91.6	-1.01	4.02E-04	DUF1262 family protein
TraesCS4D01G195600	chr4D	507.72	1039.6	-1.03	1.26E-04	Omega-3 fatty acid desaturase
TraesCS4D01G195700	chr4D	94.58	243.21	-1.36	1.18E-04	2-oxoglutarate (2OG) and Fe(II)-dependent oxygenase superfamily protein
TraesCS4D01G197400	chr4D	36.14	77.39	-1.1	8.95E-05	LOB domain-containing protein, putative
TraesCS4D01G198800	chr4D	187.32	381.35	-1.03	4.78E-04	cytochrome P450, family 81, subfamily D, polypeptide 5
TraesCS4D01G210500	chr4D	11.38	30.94	-1.44	2.76E-03	AT hook motif DNA-binding family protein
TraesCS4D01G215100	chr4D	4197.7	9875.68	-1.23	8.13E-05	Anthranilate synthase
TraesCS4D01G216200	chr4D	0.56	1.54	-1.39	8.99E-03	Nodulation-signaling pathway 2 protein
TraesCS4D01G221300	chr4D	32.21	65.19	-1.01	2.29E-03	Patatin
TraesCS4D01G227300	chr4D	287.96	581.31	-1.01	1.99E-04	UDP-glycosyltransferase
TraesCS4D01G229900	chr4D	137.52	283.68	-1.04	2.79E-04	U-box domain-containing protein
TraesCS4D01G232700	chr4D	114.97	290.94	-1.34	3.61E-05	Glutamate decarboxylase
TraesCS4D01G234200	chr4D	14.36	36.36	-1.34	2.55E-04	Peroxidase
TraesCS4D01G236400	chr4D	599.56	1383.76	-1.21	3.18E-05	Poly [ADP-ribose] polymerase
TraesCS4D01G236800	chr4D	129.38	271.62	-1.07	6.80E-05	Branched-chain-amino-acid aminotransferase
TraesCS4D01G238100	chr4D	6.11	13.11	-1.08	3.18E-03	Calcium uniporter, mitochondrial
TraesCS4D01G238600	chr4D	1336.62	3101	-1.21	1.33E-04	Non-symbiotic hemoglobin
TraesCS4D01G238800	chr4D	645.16	1497.38	-1.21	5.32E-05	Allene oxide synthase
TraesCS4D01G243100	chr4D	2239.56	4996.31	-1.16	7.83E-05	Sugar transporter, putative
TraesCS4D01G263500	chr4D	803.08	1618.3	-1.01	2.04E-04	Serine acetyltransferase 3
TraesCS4D01G265000	chr4D	1328.74	2865.55	-1.11	8.50E-04	Cytochrome b561 and DOMON domain-containing protein
TraesCS4D01G265100	chr4D	332.95	824.96	-1.31	2.04E-04	Auxin-induced in root cultures protein 12
TraesCS4D01G265200	chr4D	21.3	52.9	-1.31	3.72E-04	Auxin-induced in root cultures 12-like protein
TraesCS4D01G268000	chr4D	174.6	371.62	-1.09	9.20E-04	Heavy metal-associated protein
TraesCS4D01G269400	chr4D	12.91	30.43	-1.23	9.71E-05	3-hydroxybenzoate 6-hydroxylase 1
TraesCS4D01G269700	chr4D	193.65	395.79	-1.03	1.18E-03	Methylenetetrahydrofolate--tRNA-(uracil-5-)-methyltransferase TrmFO
TraesCS4D01G269800	chr4D	16.63	40.11	-1.26	3.80E-04	Ripening related protein family
TraesCS4D01G270900	chr4D	2343.07	5376.03	-1.2	2.66E-04	Blue copper protein
TraesCS4D01G271000	chr4D	471.54	994.95	-1.08	7.71E-04	Blue copper protein
TraesCS4D01G277600	chr4D	54.03	111.85	-1.05	4.10E-04	2,3,4,5-tetrahydropyridine-2,6-dicarboxylate N-acetyltransferase
TraesCS4D01G278000	chr4D	57.17	118.29	-1.04	2.59E-04	Malate synthase G
TraesCS4D01G282300	chr4D	50.11	102.79	-1.03	4.33E-05	Major facilitator superfamily protein
TraesCS4D01G295400	chr4D	3.93	11.78	-1.56	6.62E-05	Glutathione S-transferase
TraesCS4D01G295800	chr4D	86.75	238.72	-1.46	3.08E-05	Jasmonate ZIM domain protein
TraesCS4D01G296000	chr4D	537.78	1231.66	-1.2	1.29E-04	Jasmonate ZIM domain protein
TraesCS4D01G302000	chr4D	1.8	5.4	-1.59	6.14E-03	Purine permease-like protein
TraesCS4D01G302800	chr4D	161.18	330.05	-1.03	1.75E-04	ankyrin repeat family protein / regulator of chromosome condensation (RCC1) family protein
TraesCS4D01G303000	chr4D	84.93	174.71	-1.04	2.77E-04	ankyrin repeat family protein / regulator of chromosome condensation (RCC1) family protein
TraesCS4D01G303700	chr4D	3.72	7.57	-1.02	5.16E-03	WEB family protein, chloroplastic
TraesCS4D01G309100	chr4D	4.73	24.38	-2.37	8.09E-06	VQ motif family protein, expressed
TraesCS4D01G309900	chr4D	2070.14	4385.33	-1.08	4.16E-04	Cytochrome P450, putative
TraesCS4D01G311500	chr4D	261.33	655.38	-1.33	5.75E-05	Glycosyltransferase
TraesCS4D01G326300	chr4D	2.22	6.03	-1.37	1.29E-03	Ankyrin repeat family protein-like
TraesCS4D01G329400	chr4D	25.33	11.59	1.13	3.45E-03	Late embryogenesis abundant protein
TraesCS4D01G329500	chr4D	20.75	6.11	1.75	2.81E-04	Late embryogenesis abundant protein
TraesCS4D01G330000	chr4D	21.25	44.37	-1.06	2.83E-03	Peptide methionine sulfoxide reductase msrB
TraesCS4D01G335600	chr4D	8.97	20.99	-1.23	2.70E-04	GDSL esterase/lipase
TraesCS4D01G339300	chr4D	148.98	346.42	-1.22	2.60E-04	Zinc finger (C3HC4-type RING finger) family protein
TraesCS4D01G340800	chr4D	386.97	926.67	-1.26	3.53E-05	Alpha/beta hydrolase related protein
TraesCS4D01G347300	chr4D	5.62	15.31	-1.45	1.39E-03	Lipoxygenase
TraesCS5A01G014800	chr5A	5.67	14.86	-1.41	3.69E-04	basic helix-loop-helix (bHLH) DNA-binding superfamily protein
[truncated: 1,555 more rows]

## Sheet: DEG genotype 4BS
Additional file 5. Differentially expressed genes between genotypes. Columns: gene_id: RefSeq v1.0 gene ID; chr: gene chromosome; AA: mean of normalized counts for DH lines with genotype AA in the given QTL region; BB: mean of normalized counts for lines with genotype BB in the given QTL region; log2FC: effect size estimate; padj: adjusted p-value; description: RefSeq v1.0 gene annotation.
gene_id	chr	AA	BB	log2FC	padj	description
TraesCS1A01G021000	chr1A	60.12	154.6	-1.36	9.30E-03	Trypsin inhibitor
TraesCS1A01G025500	chr1A	343.86	716.21	-1.06	1.01E-03	NBS-LRR disease resistance protein, putative, expressed
TraesCS1A01G062500	chr1A	148.07	72.54	1.03	8.92E-03	Protease inhibitor/seed storage/lipid transfer protein family protein
TraesCS1A01G108500	chr1A	94.33	39.49	1.25	7.36E-03	Ubiquitin carboxyl-terminal hydrolase 12
TraesCS1A01G152600	chr1A	29.32	9.51	1.62	9.19E-03	Ribonuclease
TraesCS1A01G178000	chr1A	1.35	2.36	-1.01	9.47E-03	Transmembrane and coiled-coil domain-containing protein 4
TraesCS1A01G187100	chr1A	2.46	0.95	1.44	2.49E-03	Cytochrome P450 family protein, expressed
TraesCS1A01G211700	chr1A	0.75	2.02	-1.5	5.81E-03	ATP synthase subunit b
TraesCS1A01G250200	chr1A	1.67	0.62	1.47	3.88E-03	Sulfotransferase
TraesCS1A01G275600	chr1A	1.77	0.64	1.54	8.06E-03	transcription repressor
TraesCS1A01G286400	chr1A	2.54	1.2	1.16	3.79E-03	HXXXD-type acyl-transferase family protein
TraesCS1A01G289200	chr1A	3.99	8.13	-1.06	6.31E-03	sequence-specific DNA binding transcription factor
TraesCS1A01G298900	chr1A	842.77	1834.09	-1.12	8.97E-04	TOM1-like protein 2
TraesCS1A01G306600	chr1A	81.07	39.32	1.05	6.27E-03	Chlorophyll a-b binding protein, chloroplastic
TraesCS1A01G317600	chr1A	1.88	0.77	1.2	6.25E-03	Retrovirus-related Pol polyprotein from transposon TNT 1-94
TraesCS1A01G343300	chr1A	40.33	80.96	-1.01	2.07E-03	Auxin-responsive protein
TraesCS1A01G356400	chr1A	2.11	4.93	-1.32	4.62E-03	Serine/threonine-protein kinase
TraesCS1A01G403800	chr1A	117.58	55.92	1.07	4.56E-03	Chlorophyll a-b binding protein, chloroplastic
TraesCS1A01G411300	chr1A	3.55	7.3	-1.16	2.66E-03	Elongation factor Tu
TraesCS1A01G412700	chr1A	1.1	0.36	1.48	7.83E-03	Phospholipase A1
TraesCS1A01G426900	chr1A	14.73	6.95	1.09	3.28E-03	Pentatricopeptide repeat-containing protein, putative
TraesCS1A01G435700	chr1A	2.99	1.24	1.36	6.70E-03	Disease resistance protein RPP13
TraesCS1A01G435800	chr1A	1.63	0.59	1.63	8.25E-03	Disease resistance protein RPP13
TraesCS1B01G018300	chr1B	2.02	4.69	-1.26	3.74E-03	Serine/threonine-protein kinase
TraesCS1B01G048500	chr1B	258.51	519.98	-1.01	9.50E-03	Phenylalanine ammonia-lyase
TraesCS1B01G059500	chr1B	33.81	79.36	-1.23	6.61E-03	Methyl-coenzyme M reductase II subunit gamma
TraesCS1B01G060700	chr1B	1719.5	3514.5	-1.03	4.27E-03	Calcium-transporting ATPase
TraesCS1B01G062200	chr1B	132.07	292.47	-1.15	8.29E-03	Receptor-like protein kinase
TraesCS1B01G063600	chr1B	1.98	5.4	-1.51	3.69E-03	Lipid transfer protein
TraesCS1B01G067000	chr1B	27.38	7.38	1.88	5.43E-03	Defensin-like protein
TraesCS1B01G069900	chr1B	0.98	3.06	-1.79	6.58E-03	Germin-like protein
TraesCS1B01G076900	chr1B	98.61	198.15	-1.01	8.78E-03	TRIO/F-actin-binding protein
TraesCS1B01G077200	chr1B	1.3	4.11	-1.8	7.78E-04	Histidine amino acid transporter
TraesCS1B01G081100	chr1B	10.53	3.39	1.62	5.39E-03	Bifunctional inhibitor/lipid-transfer protein/seed storage 2S albumin superfamily protein
TraesCS1B01G083400	chr1B	565.06	1201.19	-1.09	6.55E-03	Transducin/WD-like repeat-protein
TraesCS1B01G093300	chr1B	620.48	1256.93	-1.02	2.40E-03	G-patch domain containing protein
TraesCS1B01G109400	chr1B	122.04	252.55	-1.05	1.59E-03	Kinase family protein
TraesCS1B01G119900	chr1B	0.28	1.45	-2.21	9.50E-03	Cytochrome P450
TraesCS1B01G122800	chr1B	1021.72	2304.31	-1.17	8.28E-03	Phenylalanine ammonia-lyase
TraesCS1B01G134500	chr1B	12.08	29.18	-1.29	5.47E-04	DNA-directed RNA polymerase subunit
TraesCS1B01G162400	chr1B	802.93	1732.9	-1.11	3.73E-03	Cysteine--tRNA ligase
TraesCS1B01G170100	chr1B	77.88	34.61	1.17	6.67E-03	Ribonuclease
TraesCS1B01G193500	chr1B	7.34	14.42	-1.02	9.68E-03	general regulatory factor 10
TraesCS1B01G198800	chr1B	14.87	6.99	1.1	1.87E-03	Phytochrome kinase substrate
TraesCS1B01G212000	chr1B	16.88	7.97	1.09	2.99E-03	WRKY family transcription factor
TraesCS1B01G212600	chr1B	9.17	3.8	1.24	2.08E-03	RmlC-like cupins superfamily protein
TraesCS1B01G281800	chr1B	4.7	2.03	1.26	1.25E-03	Subtilisin-like protease
TraesCS1B01G295200	chr1B	1.72	3.55	-1.19	5.54E-03	Respiratory burst oxidase-like protein
TraesCS1B01G317500	chr1B	147.51	72.17	1.03	4.02E-03	Chlorophyll a-b binding protein, chloroplastic
TraesCS1B01G319900	chr1B	1.38	0.22	2.22	7.74E-03	Leucine-rich repeat receptor-like protein kinase family
TraesCS1B01G349500	chr1B	161.77	336.59	-1.06	3.28E-03	28 kDa heat-and acid-stable phosphoprotein, putative
TraesCS1B01G349800	chr1B	8.64	4.26	1.05	2.07E-03	NHL domain-containing protein
TraesCS1B01G377500	chr1B	15.68	31.4	-1.02	6.52E-03	Receptor-like protein kinase, putative,expressed
TraesCS1B01G382600	chr1B	112.74	232.53	-1.05	7.01E-04	Phospholipase D
TraesCS1B01G430100	chr1B	4.5	3.51	1.97	7.56E-03	2-oxoglutarate (2OG) and Fe(II)-dependent oxygenase superfamily protein
TraesCS1B01G431700	chr1B	4.55	8.9	-1.07	3.90E-03	Phospholipase A1
TraesCS1B01G433300	chr1B	144.38	69.21	1.06	3.37E-03	Chlorophyll a-b binding protein, chloroplastic
TraesCS1B01G436700	chr1B	17.18	8.66	1	5.09E-03	50S ribosomal protein L7/L12
TraesCS1B01G437800	chr1B	8.57	3.36	1.35	5.64E-03	F-box family protein
TraesCS1B01G438800	chr1B	64.46	150.17	-1.22	3.00E-03	Disease resistance protein (TIR-NBS-LRR class) family
TraesCS1B01G441500	chr1B	12.98	25.98	-1.04	2.10E-03	Elongation factor Tu
TraesCS1B01G464800	chr1B	566.57	1614.64	-1.51	3.98E-03	ATP-dependent zinc metalloprotease FtsH
TraesCS1B01G481300	chr1B	188.73	549.08	-1.54	5.98E-03	O-methyltransferase-like protein
TraesCS1B01G481500	chr1B	3.56	10.15	-1.6	1.99E-03	O-methyltransferase-like protein
TraesCS1D01G012600	chr1D	19.85	6.74	1.56	3.07E-03	Defensin
TraesCS1D01G042500	chr1D	58.67	28.78	1.02	9.65E-03	Ankyrin repeat protein-like
TraesCS1D01G063500	chr1D	250.54	124.91	1	4.00E-03	Protease inhibitor/seed storage/lipid transfer protein family protein
TraesCS1D01G086900	chr1D	15.89	34.09	-1.13	1.35E-03	FBD-associated F-box protein
TraesCS1D01G110100	chr1D	5.62	1.41	1.95	4.43E-03	carboxyl-terminal peptidase (DUF239)
TraesCS1D01G112900	chr1D	19.64	9.09	1.11	2.41E-03	DUF4228 domain protein
TraesCS1D01G159900	chr1D	20.68	41.8	-1.04	1.10E-03	GRAM domain-containing protein / ABA-responsive protein-related
TraesCS1D01G236900	chr1D	281.52	621.48	-1.14	3.74E-03	Threonine--tRNA ligase
TraesCS1D01G306200	chr1D	65.93	30.14	1.13	2.77E-03	Chlorophyll a-b binding protein, chloroplastic
TraesCS1D01G323200	chr1D	101.29	202.56	-1.01	2.65E-03	NB-ARC domain-containing disease resistance protein
TraesCS1D01G338500	chr1D	1652.03	3470.48	-1.07	4.37E-03	28 kDa heat-and acid-stable phosphoprotein, putative
TraesCS1D01G367300	chr1D	4.68	2.32	1.07	1.35E-03	IQ domain-containing protein
TraesCS1D01G375100	chr1D	186.15	92.14	1.02	3.03E-03	Chlorophyll a-b binding protein, chloroplastic
TraesCS1D01G437600	chr1D	4.59	2.25	1.05	7.76E-03	Acyl-protein thioesterase 2
TraesCS2A01G008600	chr2A	0.65	2.15	-1.86	6.72E-04	Disease resistance protein RGA2
TraesCS2A01G015900	chr2A	3.93	1.59	1.35	4.51E-03	3'-N-debenzoyl-2'-deoxytaxol N-benzoyltransferase
TraesCS2A01G016000	chr2A	6.18	2.55	1.29	7.95E-03	Protein PLANT CADMIUM RESISTANCE 2
TraesCS2A01G018200	chr2A	41.57	92.64	-1.17	3.46E-03	Disease resistance protein RGA2
TraesCS2A01G019400	chr2A	2357.32	4941.29	-1.07	1.03E-03	Cytochrome P450
TraesCS2A01G019500	chr2A	10.35	20.03	-1	8.61E-03	Disease resistance protein RGA2
TraesCS2A01G022500	chr2A	16.13	59.21	-1.89	1.22E-04	Cytochrome P450 family protein, expressed
TraesCS2A01G026500	chr2A	17.75	39.2	-1.17	8.15E-03	2-oxoglutarate (2OG) and Fe(II)-dependent oxygenase superfamily protein, putative
TraesCS2A01G027300	chr2A	659.77	1422.01	-1.11	4.63E-03	Cytochrome P450
TraesCS2A01G027600	chr2A	684.33	1444.1	-1.08	3.82E-03	Kaurene synthase
TraesCS2A01G037900	chr2A	8	3.44	1.23	3.46E-03	2-oxoglutarate (2OG) and Fe(II)-dependent oxygenase superfamily protein, putative
TraesCS2A01G056800	chr2A	110.54	225.89	-1.03	1.01E-03	ABC subfamily C transporter
TraesCS2A01G094500	chr2A	6.12	17.13	-1.49	4.07E-03	Hexosyltransferase
TraesCS2A01G094700	chr2A	10.92	34.57	-1.66	3.14E-03	Hexosyltransferase
TraesCS2A01G104800	chr2A	4.23	8.97	-1.15	8.66E-03	WRKY transcription factor
TraesCS2A01G104900	chr2A	1.42	5.99	-2.09	1.56E-03	WRKY transcription factor
TraesCS2A01G136200	chr2A	39.62	89.56	-1.19	3.65E-03	ARM repeat superfamily protein
TraesCS2A01G140200	chr2A	15.15	7.51	1.01	5.74E-03	Glycosyltransferase
TraesCS2A01G158200	chr2A	47.82	124.35	-1.39	6.67E-03	Glycosyltransferase
TraesCS2A01G284100	chr2A	8.41	19.08	-1.24	1.01E-03	Nodulin-like / Major Facilitator Superfamily protein
TraesCS2A01G328700	chr2A	2.55	1.19	1.16	4.02E-03	nuclear RNA polymerase D1A
TraesCS2A01G355700	chr2A	265.34	595.01	-1.17	3.61E-03	Cysteine desulfurase
TraesCS2A01G401800	chr2A	4.3	1.97	1.22	4.05E-04	3-hexulose-6-phosphate isomerase
TraesCS2A01G414600	chr2A	3.05	1.17	1.4	4.27E-03	Carotenoid cleavage dioxygenase
TraesCS2A01G415900	chr2A	3.41	1.62	1.05	5.80E-03	Homeobox-leucine zipper family protein
TraesCS2A01G431100	chr2A	153.85	353.02	-1.2	1.09E-03	Receptor protein kinase, putative
TraesCS2A01G447200	chr2A	10.36	24.54	-1.28	5.56E-03	MYB transcription factor
TraesCS2A01G471300	chr2A	10.07	4.85	1.08	5.87E-03	Benzyl alcohol O-benzoyltransferase
TraesCS2A01G475800	chr2A	3.69	1.67	1.13	5.50E-03	RING/U-box superfamily protein, putative
TraesCS2A01G485100	chr2A	17.99	41.06	-1.2	5.57E-03	Serine/threonine-protein kinase
TraesCS2A01G485600	chr2A	81.13	180.05	-1.16	2.63E-03	Serine/threonine-protein kinase
TraesCS2A01G509900	chr2A	76.81	239.57	-1.64	1.38E-04	Kinase, putative
TraesCS2A01G516500	chr2A	145.71	336.64	-1.21	4.07E-03	Tryptophan decarboxylase
TraesCS2A01G516800	chr2A	108.72	245.06	-1.18	5.50E-03	Tryptophan decarboxylase
TraesCS2A01G529900	chr2A	63.84	137.92	-1.12	6.60E-03	Cytochrome P450 family protein, expressed
TraesCS2A01G530000	chr2A	0.67	1.87	-1.62	3.34E-03	Cytochrome P450 family protein, expressed
TraesCS2A01G538100	chr2A	17.55	35.1	-1.02	2.02E-03	Serine/threonine-protein kinase
TraesCS2A01G575600	chr2A	9.19	8.11	2.08	4.09E-03	Cysteine proteinase inhibitor
TraesCS2A01G588900	chr2A	4.7	2.31	1.1	1.17E-03	Beta-fructofuranosidase, insoluble protein
TraesCS2B01G006700	chr2B	3.86	0.79	2.3	3.80E-03	Chalcone synthase
TraesCS2B01G024200	chr2B	68.74	137.19	-1.01	2.02E-03	NB-ARC domain-containing disease resistance protein
TraesCS2B01G027600	chr2B	5.06	9.73	-1.03	2.99E-03	Cytochrome P450
TraesCS2B01G027700	chr2B	2.09	5.38	-1.48	2.10E-04	NB-ARC domain-containing disease resistance protein
TraesCS2B01G029800	chr2B	10.88	23.3	-1.13	5.17E-03	NBS-LRR-like resistance protein
TraesCS2B01G030500	chr2B	4.46	11.28	-1.4	1.25E-03	Cytochrome P450 family protein, expressed
TraesCS2B01G032100	chr2B	1.17	4.93	-2.25	1.16E-03	Cytochrome P450
TraesCS2B01G032400	chr2B	6.6	39.02	-2.58	5.41E-07	Cytochrome P450
TraesCS2B01G032500	chr2B	34.76	88.51	-1.36	8.14E-04	Cytochrome P450 family protein, expressed
TraesCS2B01G032600	chr2B	12.93	31.13	-1.28	1.90E-03	Cytochrome P450
TraesCS2B01G032700	chr2B	8.21	22.13	-1.46	1.43E-03	Cytochrome P450
TraesCS2B01G032800	chr2B	2.99	10.55	-1.89	7.01E-04	Cytochrome P450
TraesCS2B01G033000	chr2B	58.81	209.89	-1.84	1.30E-03	Cytochrome P450
TraesCS2B01G059400	chr2B	16.02	36.27	-1.21	4.08E-03	Receptor-like protein kinase
TraesCS2B01G061000	chr2B	4.95	18.31	-1.89	1.85E-05	Terpene synthase
TraesCS2B01G062400	chr2B	27.03	60.15	-1.17	2.76E-03	Translation initiation factor IF-2
TraesCS2B01G063400	chr2B	3.91	1.68	1.22	7.54E-03	Sulfotransferase
TraesCS2B01G109700	chr2B	14.27	42.75	-1.59	3.07E-03	Hexosyltransferase
TraesCS2B01G109800	chr2B	38.5	77.46	-1.01	7.86E-03	Hexosyltransferase
TraesCS2B01G121200	chr2B	108.12	221.9	-1.04	2.58E-03	Eukaryotic translation initiation factor 2 subunit beta
TraesCS2B01G121800	chr2B	4.4	13.79	-1.69	1.70E-05	WRKY transcription factor
TraesCS2B01G124300	chr2B	5.72	2.39	1.28	4.31E-03	Peroxidase
TraesCS2B01G144200	chr2B	11.96	5.3	1.19	1.34E-03	Short-chain dehydrogenase/reductase
TraesCS2B01G151000	chr2B	7.51	26.04	-1.82	3.41E-03	Serine/threonine-protein kinase
TraesCS2B01G219600	chr2B	4.21	9.6	-1.26	4.77E-03	Glycogen/starch synthases, ADP-glucose type
TraesCS2B01G372600	chr2B	147.34	321.46	-1.13	3.73E-03	Cysteine desulfurase
TraesCS2B01G381800	chr2B	5.38	2.71	1.04	6.18E-03	Myb transcription factor
TraesCS2B01G387800	chr2B	2.46	4.77	-1.03	7.99E-03	MYB transcription factor
TraesCS2B01G410400	chr2B	4.42	2.13	1.11	7.30E-03	WRKY transcription factor
TraesCS2B01G433800	chr2B	2.29	0.82	1.53	3.02E-03	Carotenoid cleavage dioxygenase
TraesCS2B01G475900	chr2B	1.62	0.58	1.41	7.33E-03	senescence-associated family protein (DUF581)
TraesCS2B01G511300	chr2B	10.38	20.41	-1.02	9.19E-03	Serine/threonine-protein kinase
TraesCS2B01G522300	chr2B	4.63	2.25	1.06	6.84E-03	SAUR-like auxin-responsive protein family
TraesCS2B01G531100	chr2B	5.92	2.67	1.17	4.61E-03	Ethylene-responsive transcription factor
TraesCS2B01G545200	chr2B	1179.81	2438.06	-1.05	6.92E-03	Tryptophan decarboxylase
TraesCS2B01G545300	chr2B	992.41	2308.48	-1.22	3.01E-03	Tryptophan decarboxylase
TraesCS2B01G546700	chr2B	21.26	8.41	1.34	5.90E-03	Protease inhibitor/seed storage/lipid transfer protein
TraesCS2B01G555400	chr2B	4.81	2.39	1.07	9.98E-03	Lipoxygenase
TraesCS2B01G569000	chr2B	7.86	3.31	1.29	3.23E-04	Heavy metal transport/detoxification superfamily protein
TraesCS2B01G580400	chr2B	2.57	7.49	-1.6	4.34E-03	Protein kinase family protein
TraesCS2D01G005500	chr2D	1.97	6.44	-1.82	2.58E-03	Terpene synthase
TraesCS2D01G006900	chr2D	6.33	3.15	1.06	6.78E-03	Cytochrome P450
TraesCS2D01G017500	chr2D	0.55	1.71	-1.57	5.16E-03	Protein kinase
TraesCS2D01G018300	chr2D	221.68	451.8	-1.03	2.40E-03	NB-ARC domain-containing disease resistance protein
TraesCS2D01G020600	chr2D	43.17	94.45	-1.14	1.83E-03	Disease resistance protein RGA2
TraesCS2D01G021600	chr2D	2392.76	4855.29	-1.02	6.48E-03	Cytochrome P450-like protein
TraesCS2D01G023100	chr2D	5.4	19.93	-1.9	4.56E-04	Myrcene synthase, chloroplastic
TraesCS2D01G023400	chr2D	23.72	75.23	-1.68	2.25E-05	Cytochrome P450
TraesCS2D01G024200	chr2D	5	24.35	-2.32	1.85E-05	Cytochrome P450
TraesCS2D01G025200	chr2D	11.08	6.94	1.35	1.97E-03	Defensin
TraesCS2D01G025300	chr2D	1.87	2.6	2.09	6.11E-03	Defensin
TraesCS2D01G028700	chr2D	14.9	45.78	-1.64	3.91E-03	2-oxoglutarate (2OG) and Fe(II)-dependent oxygenase superfamily protein, putative
TraesCS2D01G029600	chr2D	2379.46	4773.64	-1	2.22E-03	Copalyl diphosphate synthase
TraesCS2D01G046500	chr2D	62.79	128.5	-1.04	3.87E-03	Receptor-like protein kinase
TraesCS2D01G051800	chr2D	25.85	65	-1.33	2.65E-03	Pleiotropic drug resistance ABC transporter
TraesCS2D01G065300	chr2D	251.36	122.32	1.04	3.39E-03	Ribulose bisphosphate carboxylase small chain
TraesCS2D01G093000	chr2D	5.17	16.59	-1.71	2.49E-03	Hexosyltransferase
TraesCS2D01G103900	chr2D	27.02	53.29	-1	3.20E-03	Eukaryotic translation initiation factor 2 subunit beta
TraesCS2D01G104500	chr2D	59.06	127.2	-1.11	1.93E-03	WRKY transcription factor
TraesCS2D01G104600	chr2D	8.24	18.77	-1.18	7.53E-03	WRKY transcription factor
TraesCS2D01G107000	chr2D	1.44	4.58	-1.84	8.44E-05	Serine/threonine protein phosphatase 7 long form isogeny
TraesCS2D01G146500	chr2D	38.45	18.94	1.02	8.56E-04	Gibberellin receptor GID1A
TraesCS2D01G191700	chr2D	2.04	0.87	1.19	7.24E-03	Zinc finger protein, putative
TraesCS2D01G211000	chr2D	283.66	578.59	-1.03	1.81E-03	F-box protein
TraesCS2D01G216700	chr2D	199.81	407.98	-1.03	1.81E-03	Serine/threonine-protein kinase
TraesCS2D01G223300	chr2D	9.8	20.38	-1.11	4.87E-04	Cysteine-rich receptor kinase
TraesCS2D01G274400	chr2D	0.65	1.58	-1.53	7.38E-03	glutathione S-transferase tau 6
TraesCS2D01G280800	chr2D	1.85	4.37	-1.31	1.35E-03	Amino acid transporter, putative
TraesCS2D01G303900	chr2D	10.21	5	1.02	4.10E-03	zinc finger homeodomain 1
TraesCS2D01G316300	chr2D	13.2	31.8	-1.3	3.39E-04	Kinesin-like protein
TraesCS2D01G352600	chr2D	60.3	156.11	-1.38	2.53E-03	Cysteine desulfurase
TraesCS2D01G394700	chr2D	3.32	6.15	-1	7.03E-03	GDSL esterase/lipase
TraesCS2D01G412700	chr2D	4.39	1.89	1.31	2.56E-03	transcription initiation factor TFIID subunit 1b-like protein
TraesCS2D01G446000	chr2D	34.81	85.41	-1.31	8.52E-03	MYB transcription factor
TraesCS2D01G446100	chr2D	14.33	33.08	-1.24	6.19E-03	MYB transcription factor
TraesCS2D01G446300	chr2D	10.94	25.33	-1.25	8.23E-03	MYB transcription factor
TraesCS2D01G446500	chr2D	1.52	3.98	-1.6	3.83E-03	MYB transcription factor
TraesCS2D01G454300	chr2D	1.85	0.77	1.34	9.51E-03	senescence-associated family protein (DUF581)
TraesCS2D01G456800	chr2D	0.67	4.59	-2.93	7.62E-12	Lectin receptor kinase
TraesCS2D01G477800	chr2D	1.36	0.41	1.75	2.64E-03	Beta-glucosidase
TraesCS2D01G494100	chr2D	2.49	0.64	1.87	5.09E-03	SAUR-like auxin-responsive protein family
TraesCS2D01G494200	chr2D	4.18	1.47	1.48	3.26E-03	SAUR-like auxin-responsive family protein
TraesCS2D01G511300	chr2D	186.42	390	-1.07	1.35E-03	Kinase, putative
TraesCS2D01G524300	chr2D	1.25	2.82	-1.32	6.09E-03	F-box domain containing protein
TraesCS2D01G528100	chr2D	3.78	1.7	1.23	6.70E-03	Anthocyanin 5-aromatic acyltransferase
TraesCS2D01G561200	chr2D	1.54	6.01	-2.09	8.39E-05	Protein kinase, putative
TraesCS2D01G562200	chr2D	91.76	195.93	-1.1	5.34E-03	Lipoxygenase homology domain-containing protein 1
TraesCS2D01G586300	chr2D	12.45	7.96	2.33	7.93E-04	Cysteine proteinase inhibitor
TraesCS2D01G589700	chr2D	17.88	15.14	2.57	1.57E-03	Cysteine proteinase inhibitor
TraesCS2D01G591000	chr2D	35.91	73.1	-1.04	2.15E-03	Serine/threonine-protein kinase
TraesCS2D01G596500	chr2D	2.11	5.34	-1.41	1.95E-03	Transposon protein, putative, Pong sub-class, expressed
TraesCS3A01G000200	chr3A	18.65	44.09	-1.27	2.17E-03	Subtilisin-like protease
TraesCS3A01G016300	chr3A	1.26	4.45	-1.88	4.05E-03	Receptor-like protein kinase
TraesCS3A01G039400	chr3A	5.15	10.66	-1.12	2.01E-03	Protein kinase
TraesCS3A01G039500	chr3A	2.02	4.75	-1.39	1.69E-03	Protein kinase
TraesCS3A01G050400	chr3A	30.54	17.37	1.83	2.49E-03	Histone-lysine N-methyltransferase
TraesCS3A01G060000	chr3A	0.54	1.43	-1.73	5.99E-03	Receptor-kinase, putative
TraesCS3A01G091200	chr3A	2.88	1.16	1.41	3.41E-03	Clavata3/ESR (CLE) gene family member
TraesCS3A01G138300	chr3A	217.54	445.59	-1.04	7.11E-03	Subtilisin-like protease
TraesCS3A01G227000	chr3A	76.79	153.3	-1	2.39E-03	Aspartic proteinase
TraesCS3A01G227400	chr3A	3.85	1.87	1.04	2.92E-03	Glycerol-3-phosphate acyltransferase
TraesCS3A01G233400	chr3A	27.98	65.74	-1.25	8.56E-04	Retrotransposon protein, putative, unclassified
TraesCS3A01G248700	chr3A	42.14	91.85	-1.13	3.51E-03	WRKY transcription factor
TraesCS3A01G272800	chr3A	94.86	203.86	-1.11	2.38E-03	Pleiotropic drug resistance ABC transporter
TraesCS3A01G375100	chr3A	18.64	9.03	1.06	1.70E-03	Alpha-amylase
TraesCS3A01G422300	chr3A	5.57	2.63	1.07	3.88E-03	2-oxoglutarate (2OG) and Fe(II)-dependent oxygenase superfamily protein
TraesCS3A01G435100	chr3A	1.04	2.19	-1.17	7.74E-03	Chaperone protein dnaJ
TraesCS3A01G446700	chr3A	2.37	6.27	-1.5	2.53E-03	Potassium transporter
TraesCS3A01G477400	chr3A	80.61	169.81	-1.08	3.43E-03	Eukaryotic peptide chain release factor subunit 1-1
TraesCS3A01G501300	chr3A	4.33	12.89	-1.65	2.07E-04	Transposase
TraesCS3A01G509400	chr3A	5.35	11.87	-1.18	2.43E-03	Abscisic stress ripening
TraesCS3A01G522000	chr3A	4.46	8.66	-1.06	1.96E-03	Wall-associated receptor kinase 5
TraesCS3A01G533000	chr3A	4.16	2.06	1.05	7.86E-03	SCR-like 24
TraesCS3B01G004100	chr3B	30.33	71.28	-1.25	2.85E-03	Subtilisin-like protease
TraesCS3B01G030300	chr3B	55.7	27.22	1.04	9.19E-03	Cytochrome P450
TraesCS3B01G039200	chr3B	9.76	23.21	-1.29	4.10E-03	NBS-LRR disease resistance protein
TraesCS3B01G055600	chr3B	4.75	9.44	-1.07	3.97E-03	Receptor-like kinase
TraesCS3B01G055900	chr3B	10.79	22.5	-1.1	2.00E-03	Receptor-like kinase
TraesCS3B01G058400	chr3B	3.8	7.96	-1.09	2.19E-03	Receptor-like kinase
TraesCS3B01G058500	chr3B	1.41	2.84	-1.19	3.51E-03	Receptor-like protein kinase
TraesCS3B01G059200	chr3B	11.75	8.31	1.64	1.86E-03	Histone-lysine N-methyltransferase
TraesCS3B01G079000	chr3B	5.48	2.79	1.01	2.09E-03	E3 ubiquitin-protein ligase
TraesCS3B01G139100	chr3B	14.71	7.13	1.06	1.02E-03	3'-N-debenzoyl-2'-deoxytaxol N-benzoyltransferase
TraesCS3B01G211400	chr3B	9.37	4.29	1.15	4.11E-03	Geranylgeranyl reductase
TraesCS3B01G248300	chr3B	6.35	20.49	-1.74	2.32E-04	Transposon protein, putative, Mutator sub-class
TraesCS3B01G281900	chr3B	1.64	3.29	-1.16	8.19E-03	50S ribosomal protein L18
TraesCS3B01G323500	chr3B	333.82	697.45	-1.06	2.56E-03	Sulfate transporter, putative
TraesCS3B01G404800	chr3B	6.58	2.94	1.19	1.08E-03	transcription factor-like protein
TraesCS3B01G445100	chr3B	27.92	96.18	-1.8	6.15E-04	Carboxyl methyltransferase
TraesCS3B01G484500	chr3B	5.32	10.57	-1.07	7.89E-03	Alcohol dehydrogenase, putative
TraesCS3B01G493700	chr3B	96.39	196.98	-1.04	9.84E-04	PsbP family protein, expressed
TraesCS3B01G507500	chr3B	0.5	1.33	-1.45	8.92E-03	Superoxide dismutase [Cu-Zn]
TraesCS3B01G522100	chr3B	27.62	62.78	-1.2	2.86E-03	Leucine-rich repeat receptor-like kinase
TraesCS3B01G528800	chr3B	5.74	12.12	-1.12	6.59E-03	vesicle-associated protein 1-4
TraesCS3B01G529800	chr3B	0.55	2.07	-1.82	1.28E-03	'putative beta-1,3-glucanase
TraesCS3B01G549000	chr3B	465.05	1274.4	-1.46	1.57E-03	Alpha-dioxygenase 2
TraesCS3B01G549200	chr3B	1796.9	4070.11	-1.18	2.44E-03	Alpha-dioxygenase 2
TraesCS3B01G553400	chr3B	0.55	2.03	-2.36	1.61E-03	transmembrane protein, putative (DUF594)
TraesCS3B01G571600	chr3B	9.77	20.05	-1.09	1.93E-03	Leucine-rich repeat receptor-like protein kinase family protein
TraesCS3B01G572200	chr3B	57.2	114.38	-1.01	4.11E-03	rRNA N-glycosidase
TraesCS3B01G578100	chr3B	8.02	18.18	-1.22	1.35E-03	receptor kinase 1
TraesCS3D01G011100	chr3D	108.39	241.7	-1.16	8.63E-03	Germin-like protein
TraesCS3D01G062600	chr3D	9.4	19.59	-1.07	5.96E-04	Protein kinase family protein
TraesCS3D01G078800	chr3D	3.33	1.66	1.09	5.80E-03	Periplasmic trehalase
TraesCS3D01G127200	chr3D	4.66	9.52	-1.09	8.04E-04	Ankyrin repeat protein-like
TraesCS3D01G139400	chr3D	0.69	1.77	-1.51	5.26E-03	Aquaporin
TraesCS3D01G154100	chr3D	3.92	8.51	-1.18	4.99E-03	RNA-binding KH domain-containing protein
TraesCS3D01G165200	chr3D	0.48	1.58	-1.71	4.07E-03	NAC domain,
TraesCS3D01G220900	chr3D	451.2	951	-1.08	2.69E-03	Elongation factor
TraesCS3D01G225900	chr3D	38.64	87.45	-1.19	1.25E-03	Cytochrome P450
TraesCS3D01G226300	chr3D	5.82	11.49	-1.04	6.96E-03	WRKY transcription factor
TraesCS3D01G248200	chr3D	189.81	384.49	-1.02	1.66E-03	WEB family protein, chloroplastic
TraesCS3D01G248500	chr3D	11.37	23.62	-1.09	2.32E-03	WRKY transcription factor
TraesCS3D01G288600	chr3D	346.73	716.2	-1.05	1.97E-03	Sulfate transporter, putative
TraesCS3D01G291800	chr3D	11.62	22.98	-1.02	3.71E-03	Optic atrophy 3 protein (OPA3)
TraesCS3D01G406300	chr3D	14.68	47.08	-1.71	1.33E-03	Benzoate carboxyl methyltransferase
TraesCS3D01G422800	chr3D	1.06	2.34	-1.29	3.06E-03	Leucine-rich repeat receptor-like protein kinase family protein
TraesCS3D01G442700	chr3D	0.84	2.3	-1.58	5.03E-03	LURP-one-like protein
TraesCS3D01G450100	chr3D	0.44	1.94	-2.19	4.49E-03	Nuclear transcription factor Y subunit B
TraesCS3D01G451300	chr3D	1.75	0.65	1.38	7.64E-03	Methyltransferase-like protein
TraesCS3D01G456800	chr3D	15.47	37.75	-1.3	5.18E-03	F-box family protein
TraesCS3D01G472000	chr3D	55.77	116.06	-1.06	9.95E-03	Receptor-like protein kinase, putative,expressed
TraesCS3D01G492100	chr3D	1.82	0.81	1.21	6.66E-03	Non-specific serine/threonine protein kinase
TraesCS3D01G494300	chr3D	8.56	18.44	-1.11	5.80E-03	F-box protein (DUF295)
TraesCS3D01G503100	chr3D	1.15	2.7	-1.29	7.18E-03	Thiazole synthase
TraesCS3D01G537700	chr3D	7.69	17.21	-1.22	8.63E-03	F-box protein-like protein
TraesCS4A01G089800	chr4A	3819.57	7890	-1.05	2.86E-03	Anthranilate synthase
TraesCS4A01G230900	chr4A	31.12	62.14	-1.01	5.76E-03	Glycosyltransferase family 92 protein
TraesCS4A01G231000	chr4A	12.37	26.94	-1.16	2.65E-03	Glycosyltransferase family 92 protein
TraesCS4A01G244500	chr4A	427.5	884.8	-1.05	2.42E-03	Type I inositol-1,4,5-trisphosphate 5-phosphatase
TraesCS4A01G310000	chr4A	5.34	11.66	-1.2	6.91E-04	Receptor-like protein kinase
TraesCS4A01G325700	chr4A	4.75	12.79	-1.47	2.02E-05	Receptor-like protein kinase
TraesCS4A01G349500	chr4A	753.8	1638.05	-1.12	3.82E-03	Aldo/keto reductase family oxidoreductase
TraesCS4A01G377300	chr4A	5.57	1.86	1.55	8.68E-03	Histidine kinase-, DNA gyrase B-, and HSP90-like ATPase family protein
TraesCS4A01G399000	chr4A	3	1.24	1.3	1.59E-03	Cytochrome P450 family protein
TraesCS4A01G415800	chr4A	2.51	1.28	1.07	9.96E-03	Ring finger protein, putative
TraesCS4A01G431600	chr4A	383.33	824.94	-1.11	3.24E-03	Tryptophan decarboxylase
TraesCS4A01G436500	chr4A	41.28	100.63	-1.3	1.65E-03	Alpha/beta-Hydrolases superfamily protein, putative
TraesCS4A01G438600	chr4A	135.74	300.22	-1.15	1.63E-03	Segregation and condensation protein B
TraesCS4A01G454900	chr4A	0.56	1.99	-1.84	5.64E-03	Disease resistance protein (TIR-NBS-LRR class) family
TraesCS4A01G463600	chr4A	215.09	74.69	1.53	7.36E-03	Cytochrome P450
TraesCS4A01G480400	chr4A	1.12	2.71	-1.45	1.94E-03	Cytochrome P450 family protein, expressed
TraesCS4A01G499500	chr4A	463.28	201.21	1.2	7.98E-03	Plastocyanin
TraesCS4B01G001900	chr4B	1.56	3.79	-1.47	7.79E-03	Ethylene-responsive transcription factor
TraesCS4B01G003400	chr4B	180.15	46.92	1.94	1.56E-04	Short-chain dehydrogenase/reductase family protein
TraesCS4B01G005200	chr4B	25.88	2.76	3.24	4.24E-09	Receptor-like protein kinase
TraesCS4B01G006100	chr4B	8.31	3.57	1.21	5.33E-04	NBS-LRR disease resistance protein-like protein
TraesCS4B01G006800	chr4B	120.11	55.86	1.1	5.73E-04	Fatty acyl-CoA reductase
TraesCS4B01G012700	chr4B	1.63	12.7	-3.15	4.99E-10	Xylose isomerase 1
TraesCS4B01G012900	chr4B	1.75	6.62	-2.01	4.03E-10	Xylose isomerase
TraesCS4B01G013000	chr4B	4.31	14.73	-1.86	3.16E-09	alpha/beta-Hydrolases superfamily protein
TraesCS4B01G014800	chr4B	13.24	5.63	1.18	9.84E-04	Heat shock family protein
TraesCS4B01G015500	chr4B	97.89	40.83	1.26	4.11E-03	Glucan endo-1,3-beta-glucosidase, putative
TraesCS4B01G015900	chr4B	5.73	37.58	-2.7	1.16E-06	Lactoylglutathione lyase
TraesCS4B01G016600	chr4B	3.2	11.66	-1.97	1.91E-04	SAUR-like auxin-responsive protein family
TraesCS4B01G016900	chr4B	1.37	102.46	-6.23	4.63E-36	Retrovirus-related Pol polyprotein from transposon TNT 1-94
TraesCS4B01G017200	chr4B	1.68	20.83	-3.64	1.03E-08	Ethylene-responsive nuclear / ethylene-regulated nuclear protein (ERT2)-like protein
TraesCS4B01G017500	chr4B	7.07	2.82	1.28	9.40E-03	Globulin 1
TraesCS4B01G019300	chr4B	0.49	2.25	-2.08	3.13E-03	Zinc transporter
TraesCS4B01G020200	chr4B	0.21	3.58	-3.74	9.35E-14	Tryptophan-tRNA ligase
TraesCS4B01G020500	chr4B	4.29	11.71	-1.45	5.97E-17	F-box family protein
TraesCS4B01G021000	chr4B	2.31	63.95	-4.79	6.26E-08	Fatty acid oxidation complex subunit alpha
TraesCS4B01G021700	chr4B	0.54	1.83	-1.8	8.24E-04	Epidermal patterning factor-like protein
TraesCS4B01G021900	chr4B	3.34	0.96	1.71	1.57E-03	Homeobox protein knotted-1-like 1
TraesCS4B01G022200	chr4B	4.27	46.04	-3.42	1.50E-07	F-box and Leucine Rich Repeat domains containing protein
TraesCS4B01G022400	chr4B	57.48	22.62	1.35	1.64E-27	DUF21 domain-containing protein
TraesCS4B01G022600	chr4B	0.11	3.92	-4.3	3.35E-15	Subtilisin-like protease
TraesCS4B01G022700	chr4B	1.71	4.46	-1.36	8.50E-04	Protein BUD31
TraesCS4B01G024600	chr4B	17.2	2.25	2.88	1.91E-16	Leucine-rich repeat protein kinase family protein
TraesCS4B01G024700	chr4B	23.79	6.65	1.84	3.84E-22	tetratricopeptide repeat (TPR)-containing protein
TraesCS4B01G024800	chr4B	31.83	63.71	-1.01	4.41E-22	Ankyrin repeat protein-like
TraesCS4B01G025000	chr4B	6.86	1.72	2.1	8.55E-14	F-box family protein
TraesCS4B01G026500	chr4B	1.53	4.9	-1.79	1.17E-03	Nodulin-like / Major Facilitator Superfamily protein
TraesCS4B01G026700	chr4B	7.25	0.42	3.96	1.72E-16	Peptide transporter
TraesCS4B01G030000	chr4B	3.46	1.36	1.29	7.24E-04	Cysteine protease
TraesCS4B01G030900	chr4B	128.31	30.87	2.04	1.22E-43	RNA-binding family protein isoform 1
TraesCS4B01G031000	chr4B	394.3	19.58	5.18	1.52E-21	Plasma membrane ATPase
TraesCS4B01G031100	chr4B	4.7	0.61	2.82	5.55E-07	Serine/threonine-protein kinase
TraesCS4B01G031300	chr4B	54.2	17.92	1.61	9.39E-26	BHLH family protein, putative, expressed
TraesCS4B01G031700	chr4B	1.26	0.17	2.39	1.42E-05	Core-2/I-branching beta-1,6-N-acetylglucosaminyltransferase family protein
TraesCS4B01G032100	chr4B	19.85	50.83	-1.34	1.01E-14	Beta-1,3-galactosyltransferase-like protein
TraesCS4B01G033400	chr4B	32.21	92.81	-1.54	4.11E-03	Germin-like protein 1
TraesCS4B01G033500	chr4B	10	25.82	-1.41	3.90E-03	Germin-like protein
TraesCS4B01G033700	chr4B	9.2	24.46	-1.41	8.37E-15	Ankyrin-repeat protein
TraesCS4B01G033800	chr4B	40.23	200.75	-2.33	8.31E-36	Lysine--tRNA ligase
TraesCS4B01G034500	chr4B	2202.6	5288.93	-1.26	1.85E-05	Lysine--tRNA ligase
TraesCS4B01G034700	chr4B	9.74	4.01	1.26	5.88E-05	TRM32-like protein (DUF3741)
TraesCS4B01G035100	chr4B	10.12	0.6	3.97	1.33E-13	Leucine-rich repeat receptor-like kinase
TraesCS4B01G041500	chr4B	35.96	16.92	1.09	1.63E-06	Mitogen-activated protein kinase kinase kinase 1
TraesCS4B01G044400	chr4B	110.24	271.37	-1.31	2.64E-05	Microsomal glutathione S-transferase 3
TraesCS4B01G044500	chr4B	433.88	888.23	-1.03	1.64E-03	Microsomal glutathione S-transferase 3
TraesCS4B01G055900	chr4B	3.46	11.06	-1.72	2.00E-05	Adenosylmethionine-8-amino-7-oxononanoate aminotransferase
TraesCS4B01G070500	chr4B	389.2	865.17	-1.15	2.54E-03	Type I inositol-1,4,5-trisphosphate 5-phosphatase
TraesCS4B01G079500	chr4B	1.7	3.3	-1.12	2.16E-03	UDP-N-acetylmuramate--L-alanine ligase
TraesCS4B01G081600	chr4B	5.74	1.72	1.81	1.17E-04	B3 domain-containing protein
TraesCS4B01G085500	chr4B	76.88	180.35	-1.24	5.26E-05	Subtilisin-like protease
TraesCS4B01G121600	chr4B	11.96	5.17	1.22	6.74E-04	CsAtPR5
TraesCS4B01G123100	chr4B	40.91	9.94	2.04	7.69E-04	Protein kinase
TraesCS4B01G125600	chr4B	8.46	21.24	-1.33	3.24E-03	Myb/SANT-like DNA-binding domain protein
TraesCS4B01G126100	chr4B	4.46	19.91	-2.15	1.34E-03	Receptor kinase, putative
TraesCS4B01G130000	chr4B	0.77	2.61	-1.54	4.07E-03	Dirigent protein
TraesCS4B01G130800	chr4B	53.51	123.44	-1.21	5.41E-07	Glutamine--fructose-6-phosphate aminotransferase [isomerizing]
TraesCS4B01G132200	chr4B	5.07	15.12	-1.58	1.58E-03	Ubiquitin carboxyl-terminal hydrolase family protein
TraesCS4B01G145600	chr4B	23.22	104.93	-2.17	1.15E-03	Splicing factor u2af large subunit, putative
TraesCS4B01G148800	chr4B	7.76	2.57	1.68	3.49E-05	Long-chain specific acyl-CoA dehydrogenase, mitochondrial
TraesCS4B01G149200	chr4B	56.99	24.52	1.22	1.46E-03	Ribonucleoside-diphosphate reductase
TraesCS4B01G151400	chr4B	17.25	3.89	2.15	2.30E-03	Ribonucleoside-diphosphate reductase
TraesCS4B01G153400	chr4B	61.54	17.69	1.8	9.34E-06	SAP domain-containing protein
TraesCS4B01G155800	chr4B	257.95	93.84	1.46	5.22E-03	CONSTANS-like zinc finger protein
TraesCS4B01G160400	chr4B	0.48	2.68	-2.28	3.58E-03	Calcium-dependent protein kinase
TraesCS4B01G161800	chr4B	9.74	2.28	2.13	5.33E-04	Auxin response factor
TraesCS4B01G163700	chr4B	74.48	367.05	-2.3	5.73E-04	Phosphatidate phosphatase, Lipin
TraesCS4B01G165500	chr4B	99.76	30.99	1.69	6.40E-05	Tubulin alpha-6 chain
TraesCS4B01G173800	chr4B	0.52	1.29	-1.54	4.72E-03	Transcription repressor OFP17
TraesCS4B01G177800	chr4B	1.35	2.56	-1.05	6.10E-03	VQ motif family protein
TraesCS4B01G183900	chr4B	17.7	6.22	1.5	4.67E-03	Nicotianamine synthase
TraesCS4B01G189200	chr4B	703.17	246.94	1.51	9.12E-05	26S protease regulatory subunit
TraesCS4B01G191700	chr4B	22.03	19.88	1.07	2.18E-03	Gamma interferon inducible lysosomal thiol reductase family protein, expressed
TraesCS4B01G199400	chr4B	22.53	10.95	1.05	1.52E-03	transmembrane protein
TraesCS4B01G202900	chr4B	14.58	31.04	-1.12	2.34E-04	Plant protein 1589 of Uncharacterized protein function
TraesCS4B01G208300	chr4B	5.1	15.76	-1.62	8.90E-03	Transposon protein, putative, CACTA, En/Spm sub-class
TraesCS4B01G208400	chr4B	10.75	27.97	-1.37	3.31E-03	Transposon protein, putative, CACTA, En/Spm sub-class
TraesCS4B01G214500	chr4B	1397.62	3081.95	-1.14	1.00E-03	Anthranilate synthase
TraesCS4B01G218000	chr4B	55.25	24.11	1.2	7.79E-04	Ubiquitin
TraesCS4B01G218100	chr4B	26.94	12.73	1.08	7.35E-04	Ubiquitin
TraesCS4B01G230800	chr4B	8.21	3.07	1.43	1.45E-03	Zinc finger family protein
TraesCS4B01G233200	chr4B	2.27	14.3	-2.65	1.69E-03	Retrotransposon protein, putative, Ty1-copia subclass
TraesCS4B01G241900	chr4B	37.15	15.09	1.31	1.85E-05	Caleosin
TraesCS4B01G264500	chr4B	24.85	52.55	-1.1	3.03E-03	Aminotransferase
TraesCS4B01G264700	chr4B	7.95	2.65	1.57	2.56E-03	Carboxypeptidase
TraesCS4B01G265500	chr4B	7.31	3.45	1.07	7.98E-03	Cytochrome b561 and DOMON domain-containing protein
TraesCS4B01G265900	chr4B	2.33	1.07	1.17	9.35E-03	Polyamine oxidase
TraesCS4B01G266200	chr4B	3.91	1.21	1.68	2.67E-03	60 kDa chaperonin
TraesCS4B01G269100	chr4B	8.28	20.88	-1.39	1.25E-03	ATP-dependent DNA helicase
TraesCS4B01G270800	chr4B	1319.37	3306.87	-1.33	4.02E-04	3-hydroxybenzoate 6-hydroxylase
TraesCS4B01G271600	chr4B	3.53	1.62	1.08	1.81E-03	F-box family protein
TraesCS4B01G273600	chr4B	3.03	7.37	-1.32	1.80E-05	RNA polymerase II degradation factor-like protein (DUF1296)
TraesCS4B01G278200	chr4B	64.77	21.16	1.62	8.27E-04	Deoxyuridine 5'-triphosphate nucleotidohydrolase
TraesCS4B01G278400	chr4B	21.51	49.03	-1.2	5.28E-04	U3 small nucleolar RNA-associated protein 18-like protein
TraesCS4B01G284300	chr4B	1	3.37	-1.69	7.93E-03	MEI2-like 2
TraesCS4B01G318200	chr4B	198.76	575.62	-1.53	4.16E-03	G patch domain-containing protein 1
TraesCS4B01G321400	chr4B	2.6	0.7	1.87	7.35E-04	Ubiquitin carboxyl-terminal hydrolase-related protein
TraesCS4B01G322100	chr4B	24.32	58.46	-1.27	1.21E-05	MLO-like protein
TraesCS4B01G334700	chr4B	45.07	22.13	1.03	4.07E-03	Aspartic proteinase nepenthesin-1
TraesCS4B01G344100	chr4B	361.4	781.96	-1.11	1.65E-03	Zinc finger (C3HC4-type RING finger) family protein
TraesCS4B01G348200	chr4B	23.02	61.34	-1.43	5.32E-04	Hfr-2-like protein
TraesCS4B01G348300	chr4B	11.21	32.05	-1.54	5.30E-04	Hfr-2-like protein
TraesCS4B01G348400	chr4B	7.2	20.45	-1.53	1.08E-03	Hfr-2-like protein
TraesCS4B01G349900	chr4B	23.84	66.8	-1.49	4.97E-03	NBS-LRR-like resistance protein
TraesCS4B01G376200	chr4B	1.07	0.34	1.51	9.65E-03	Gibberellin 2-beta-dioxygenase
TraesCS4B01G378300	chr4B	73.7	153.11	-1.06	9.42E-03	Germin-like protein
TraesCS4B01G385500	chr4B	11.01	5.43	1.04	5.91E-03	Dirigent protein
TraesCS4D01G006300	chr4D	2.79	5.58	-1.07	8.23E-03	Receptor protein kinase, putative
TraesCS4D01G008200	chr4D	5.29	1.74	1.62	8.94E-03	3-ketoacyl-CoA synthase
TraesCS4D01G013600	chr4D	15.64	39.9	-1.37	4.33E-05	Glucan endo-1,3-beta-glucosidase, putative
TraesCS4D01G028300	chr4D	124.15	251.74	-1.03	1.98E-10	TBC1 domain family member
TraesCS4D01G030300	chr4D	0.96	3.09	-1.63	4.33E-05	Thiosulfate sulfurtransferase/rhodanese-like domain-containing protein 2
TraesCS4D01G059700	chr4D	2.65	0.67	1.95	1.61E-03	Thioredoxin-like protein AAED1, chloroplastic
TraesCS4D01G069300	chr4D	1142.59	2350.1	-1.04	3.64E-03	Type I inositol-1,4,5-trisphosphate 5-phosphatase
TraesCS4D01G101200	chr4D	24.13	48.51	-1.03	2.87E-03	Coiled-coil domain-containing protein 18, putative isoform 1
TraesCS4D01G105300	chr4D	2.11	0.32	2.39	5.73E-04	ATP-dependent protease La (LON) domain-containing protein
TraesCS4D01G129600	chr4D	6.27	3.3	1.01	2.23E-03	DUF868 family protein
TraesCS4D01G177100	chr4D	1.2	0.29	1.73	9.79E-03	Lipid transfer protein
TraesCS4D01G215100	chr4D	4251.51	9084.82	-1.1	2.76E-03	Anthranilate synthase
TraesCS4D01G232700	chr4D	134.35	274.38	-1.03	4.53E-03	Glutamate decarboxylase
TraesCS4D01G246500	chr4D	2.49	1.09	1.31	2.16E-03	SGF29 tudor-like domain-containing protein
TraesCS4D01G295800	chr4D	104.7	221.03	-1.08	5.94E-03	Jasmonate ZIM domain protein
TraesCS4D01G345900	chr4D	3.1	6.18	-1.09	7.98E-03	P-loop containing nucleoside triphosphate hydrolases superfamily protein
TraesCS4D01G357900	chr4D	10.82	25.02	-1.24	2.57E-04	BAG family molecular chaperone regulator 6
TraesCS4D01G358900	chr4D	0.95	3.36	-1.85	6.69E-03	Heat shock transcription factor
TraesCS5A01G016200	chr5A	8819.07	17796.6	-1.01	2.57E-03	Pleiotropic drug resistance ABC transporter
TraesCS5A01G061600	chr5A	2.76	5.3	-1.1	9.87E-03	Cinnamoyl-CoA reductase
TraesCS5A01G082700	chr5A	14.05	6.96	1.01	9.67E-03	CASP-like protein
TraesCS5A01G197200	chr5A	34.31	69.65	-1.03	2.17E-03	Protein kinase, putative
TraesCS5A01G198400	chr5A	2.69	5.02	-1.01	9.36E-03	Receptor-kinase, putative
TraesCS5A01G218400	chr5A	2.15	5.04	-1.33	8.30E-04	Glutamate receptor
TraesCS5A01G220200	chr5A	15.41	7.44	1.05	5.38E-03	Fatty acid hydroxylase superfamily
TraesCS5A01G241900	chr5A	5.06	2.44	1.05	2.22E-03	Alpha/beta-Hydrolases superfamily protein, putative
TraesCS5A01G275900	chr5A	11.32	23.3	-1.09	2.69E-03	NAC domain-containing protein
TraesCS5A01G294400	chr5A	0.61	1.77	-1.55	4.20E-03	cytochrome P450, family 705, subfamily A, polypeptide 33
TraesCS5A01G303800	chr5A	3.21	7.61	-1.37	1.76E-03	Ornithine decarboxylase
TraesCS5A01G304000	chr5A	54	108.9	-1.02	5.50E-03	Agmatine coumaroyltransferase-2
TraesCS5A01G338100	chr5A	19.88	51.81	-1.4	3.81E-03	Ankyrin repeat family protein, putative, expressed
TraesCS5A01G358900	chr5A	4.07	1.31	1.72	5.68E-03	GDSL esterase/lipase
TraesCS5A01G367200	chr5A	3.36	1.58	1.09	5.25E-03	Calcineurin-like metallo-phosphoesterase superfamily protein
TraesCS5A01G384900	chr5A	2.28	0.68	1.73	5.47E-03	DUF1677 family protein
TraesCS5A01G434300	chr5A	38.48	82.48	-1.11	2.31E-03	Serine/threonine-protein kinase
TraesCS5A01G441100	chr5A	8.44	16.51	-1.01	3.95E-03	Tryptophan synthase alpha chain
TraesCS5A01G441700	chr5A	17.3	7.86	1.17	6.95E-03	Endo-1,4-beta-xylanase
TraesCS5A01G447200	chr5A	960.7	2026.95	-1.08	2.42E-03	Pleiotropic drug resistance ABC transporter
TraesCS5A01G453200	chr5A	536.86	1101.51	-1.04	8.22E-03	Germin-like protein
TraesCS5A01G468500	chr5A	12.18	13.71	2.28	1.00E-03	CLAVATA3
TraesCS5A01G469900	chr5A	30.78	13.28	1.23	5.86E-03	Thioesterase family protein
TraesCS5A01G503800	chr5A	10.03	4.44	1.19	5.26E-03	Late embryogenesis abundant protein
TraesCS5A01G503900	chr5A	50.28	14.63	1.78	5.18E-03	Late embryogenesis abundant protein
TraesCS5A01G504900	chr5A	112.84	52.11	1.12	7.90E-03	Aspartic proteinase nepenthesin-1
TraesCS5A01G507600	chr5A	1.28	2.62	-1.21	9.90E-03	CAS1 domain-containing protein 1
TraesCS5A01G529900	chr5A	8.24	3.58	1.23	8.98E-03	Silicon transporter
TraesCS5A01G547400	chr5A	26.4	10.33	1.35	1.58E-03	RING/U-box superfamily protein
TraesCS5B01G001200	chr5B	1.23	3.3	-1.52	1.78E-03	BED zinc finger,hAT family dimerization domain, putative
TraesCS5B01G002100	chr5B	4.03	1.85	1.23	3.12E-03	Fantastic four-like protein
TraesCS5B01G024500	chr5B	18.23	47.27	-1.38	8.52E-03	Phosphoenolpyruvate carboxylase family protein
TraesCS5B01G069500	chr5B	36.82	78.75	-1.11	7.51E-03	Cinnamoyl-CoA reductase
TraesCS5B01G141200	chr5B	2.36	1.12	1.09	7.03E-03	Myb factor
TraesCS5B01G196400	chr5B	2.15	0.85	1.35	4.18E-03	Kinase family protein
TraesCS5B01G199900	chr5B	10.12	22.41	-1.18	6.07E-03	F-box family protein, putative
TraesCS5B01G208300	chr5B	22.7	59.74	-1.42	1.09E-03	Kinase family protein
TraesCS5B01G208500	chr5B	1.77	3.67	-1.18	2.49E-03	Kinase family protein
TraesCS5B01G217000	chr5B	45.71	111.8	-1.3	5.96E-04	Glutamate receptor
TraesCS5B01G254200	chr5B	3.4	1.77	1	2.19E-03	DUF2431 domain protein
TraesCS5B01G262000	chr5B	3.56	7.94	-1.25	8.39E-03	RNA-directed DNA polymerase (Reverse transcriptase)
TraesCS5B01G265900	chr5B	3.02	1.06	1.5	7.36E-03	Leucine-rich repeat receptor-like protein kinase family protein
TraesCS5B01G268200	chr5B	4.4	2.2	1.01	6.88E-03	Cinnamoyl-CoA reductase family protein
TraesCS5B01G270600	chr5B	51.34	136.58	-1.41	5.80E-03	TMV response-related protein
TraesCS5B01G275200	chr5B	7.1	17.62	-1.37	1.27E-03	NAC domain-containing protein
TraesCS5B01G281200	chr5B	0.31	1.05	-1.68	3.58E-03	cDNA clone:J013058P10, full insert sequence
TraesCS5B01G291100	chr5B	37.25	83.36	-1.17	1.65E-03	Esterase/lipase/thioesterase family protein
TraesCS5B01G291600	chr5B	10.62	27.22	-1.37	1.34E-03	NBS-LRR disease resistance protein
TraesCS5B01G304200	chr5B	29.27	64.71	-1.16	6.15E-03	Ornithine decarboxylase
TraesCS5B01G321400	chr5B	0.8	1.99	-1.37	7.13E-03	Leucine-rich repeat protein kinase family protein
TraesCS5B01G381400	chr5B	2.05	0.91	1.29	6.25E-03	Pentatricopeptide repeat-containing protein
TraesCS5B01G405900	chr5B	2.96	1.37	1.19	5.03E-03	N-acetyltransferase, putative, expressed
TraesCS5B01G443800	chr5B	40.91	149.45	-1.88	1.47E-03	Pathogenesis-related protein 1
TraesCS5B01G445100	chr5B	42.92	105.47	-1.31	6.32E-03	Tryptophan synthase alpha chain
TraesCS5B01G449500	chr5B	13527.5	27086.8	-1	2.56E-03	Pleiotropic drug resistance ABC transporter
TraesCS5B01G460300	chr5B	10.35	23.79	-1.24	3.26E-03	BTB/POZ and MATH domain-containing protein 2
TraesCS5B01G462800	chr5B	8.24	4.15	1.02	5.82E-03	Chlorophyll a-b binding protein, chloroplastic
TraesCS5B01G462900	chr5B	4.4	2.18	1.04	7.16E-03	Chlorophyll a-b binding protein, chloroplastic
TraesCS5B01G477700	chr5B	2.99	6.52	-1.22	7.59E-03	Anthranilate phosphoribosyltransferase
TraesCS5B01G518800	chr5B	9.14	22.51	-1.34	4.53E-03	basic helix-loop-helix (bHLH) DNA-binding superfamily protein
TraesCS5B01G538600	chr5B	21.41	45.43	-1.11	8.62E-04	Receptor-like protein kinase
TraesCS5D01G006400	chr5D	2.73	5.81	-1.21	8.73E-03	Cytochrome P450-like protein
TraesCS5D01G050700	chr5D	12.8	26.28	-1.07	1.27E-03	Eukaryotic translation initiation factor 3 subunit A
TraesCS5D01G083000	chr5D	2.58	1.12	1.17	9.93E-03	Aspartic proteinase nepenthesin-1
TraesCS5D01G114700	chr5D	1.9	0.75	1.38	4.21E-03	Heptahelical transmembrane protein 4
TraesCS5D01G133700	chr5D	7.62	3.62	1.06	3.71E-03	tRNA-dihydrouridine(47) synthase [NAD(P)(+)]
TraesCS5D01G158000	chr5D	28.94	57.54	-1.01	8.81E-04	Receptor protein kinase, putative
TraesCS5D01G183700	chr5D	121.54	374.39	-1.63	1.31E-04	Alpha-dioxygenase 2
TraesCS5D01G193800	chr5D	1.28	3.27	-1.49	7.66E-03	Protein kinase, putative
TraesCS5D01G216600	chr5D	3.29	6.22	-1.01	2.51E-03	Kinase family protein
TraesCS5D01G225900	chr5D	133.89	276.55	-1.05	2.35E-03	Glutamate receptor
TraesCS5D01G228200	chr5D	5.52	2.02	1.51	5.91E-05	Transcription factor, putative
TraesCS5D01G231700	chr5D	7.98	3.9	1.06	2.52E-03	DNA-3-methyladenine glycosylase, putative
TraesCS5D01G240300	chr5D	4.82	2.4	1.03	2.23E-03	Protein XRI1
TraesCS5D01G257000	chr5D	31.26	63.83	-1.05	2.80E-03	ABC transporter G family member
TraesCS5D01G257400	chr5D	20.38	40.49	-1.01	1.50E-03	ABC transporter G family member
TraesCS5D01G263100	chr5D	2.14	0.85	1.48	7.20E-03	DUF2431 domain protein
TraesCS5D01G264800	chr5D	18.57	39.08	-1.09	7.11E-03	Leucine-rich repeat protein kinase family protein
TraesCS5D01G290200	chr5D	0.33	1	-1.53	8.63E-03	Serine/threonine protein phosphatase 2A regulatory subunit B
TraesCS5D01G299400	chr5D	90.75	205.01	-1.18	9.84E-04	Esterase/lipase/thioesterase family protein
TraesCS5D01G310200	chr5D	13.85	38.98	-1.52	1.35E-03	Ornithine decarboxylase
TraesCS5D01G330900	chr5D	2.57	6.01	-1.39	1.92E-03	Protein kinase family protein
TraesCS5D01G342600	chr5D	134.3	333.79	-1.32	3.80E-03	Ankyrin repeat family protein, putative, expressed
TraesCS5D01G353800	chr5D	5.22	1.86	1.41	7.88E-03	arginine N-methyltransferase, putative (DUF688)
TraesCS5D01G407100	chr5D	0.52	1.42	-1.48	6.04E-03	GDSL esterase/lipase
TraesCS5D01G421100	chr5D	229.44	462.85	-1.01	7.31E-03	NAC domain protein,
TraesCS5D01G430400	chr5D	2.98	1.16	1.49	1.26E-03	Patatin
TraesCS5D01G432100	chr5D	24.93	12.14	1.05	9.63E-03	Mitochondrial transcription termination factor family protein
TraesCS5D01G447000	chr5D	29.23	86.87	-1.58	7.15E-03	Pathogenesis-related protein 1
TraesCS5D01G449000	chr5D	11.27	5.42	1.08	6.14E-03	Endo-1,4-beta-xylanase
TraesCS5D01G461700	chr5D	0.79	2.17	-1.6	3.07E-03	BTB/POZ and MATH domain-containing protein 2
TraesCS5D01G478800	chr5D	10.84	22.95	-1.12	7.45E-03	UDP-N-acetylglucosamine--N-acetylmuramyl-(pentapeptide) pyrophosphoryl-undecaprenol N-acetylglucosamine transferase
TraesCS5D01G481400	chr5D	26.47	22.97	1.45	5.35E-03	CLAVATA3/ESR (CLE)-related protein ESR2
TraesCS5D01G535700	chr5D	69.61	184.39	-1.41	8.02E-03	Cytochrome P450
TraesCS5D01G542900	chr5D	1.23	3.38	-1.58	6.07E-03	BLN1-3
TraesCS5D01G545800	chr5D	59.98	134.75	-1.18	2.21E-03	Tropinone reductase-like protein
TraesCS6A01G067800	chr6A	50.38	130.51	-1.38	5.40E-04	Linalool synthase, chloroplastic
TraesCS6A01G090000	chr6A	1.91	4.74	-1.43	5.51E-03	F-box protein family-like
TraesCS6A01G094100	chr6A	1.78	0.6	1.68	8.63E-03	Chlorophyll a-b binding protein, chloroplastic
TraesCS6A01G094200	chr6A	25.36	11.77	1.11	7.10E-03	Chlorophyll a-b binding protein, chloroplastic
TraesCS6A01G094300	chr6A	30.83	12.84	1.26	3.00E-03	Chlorophyll a-b binding protein, chloroplastic
TraesCS6A01G094400	chr6A	11.45	5.18	1.15	7.49E-04	Chlorophyll a-b binding protein, chloroplastic
TraesCS6A01G094500	chr6A	1.97	0.71	1.44	9.05E-03	Chlorophyll a-b binding protein, chloroplastic
TraesCS6A01G134300	chr6A	203.64	427.19	-1.07	1.20E-03	Subtilisin-like protease
TraesCS6A01G183000	chr6A	67.92	318.96	-2.23	1.86E-05	Sesquiterpene synthase
TraesCS6A01G255900	chr6A	1.64	3.43	-1.17	4.75E-03	Cytochrome P450 family protein
TraesCS6A01G259300	chr6A	31.69	62.77	-1.01	2.76E-03	Ypt/Rab-GAP domain of gyp1p superfamily protein
TraesCS6A01G260200	chr6A	2.19	5.25	-1.39	3.89E-03	p-loop containing nucleoside triphosphate hydrolases superfamily protein, putative
TraesCS6A01G261100	chr6A	28.92	60.98	-1.09	2.00E-03	Homeodomain-like superfamily protein
TraesCS6A01G266800	chr6A	6.47	3.05	1.07	6.40E-03	Pentatricopeptide repeat-containing protein
TraesCS6A01G288900	chr6A	5.28	1.97	1.45	1.80E-03	BZIP transcription factor
TraesCS6A01G301800	chr6A	8.66	3	1.5	7.89E-04	Trehalose 6-phosphate phosphatase
TraesCS6A01G305000	chr6A	353.44	781.39	-1.15	9.35E-03	Laccase
TraesCS6A01G307100	chr6A	2.37	5	-1.16	6.32E-03	Hexosyltransferase
TraesCS6A01G334400	chr6A	3.07	0.6	2.39	2.52E-04	Rho GTPase activation protein (RhoGAP) with PH domain-containing protein
TraesCS6A01G350600	chr6A	2.8	2.17	1.98	7.30E-03	Dehydrin
TraesCS6A01G352800	chr6A	30.99	65.13	-1.09	2.49E-03	receptor lectin kinase
TraesCS6A01G352900	chr6A	3.63	7.33	-1.07	9.33E-03	Lectin receptor kinase
TraesCS6A01G355500	chr6A	9.03	4.1	1.16	8.05E-03	WEB family protein, chloroplastic
TraesCS6A01G359900	chr6A	2.56	5.25	-1.13	6.90E-03	Transmembrane protein 184C family
TraesCS6A01G360300	chr6A	2.78	0.52	2.34	1.66E-03	Ethylene-responsive transcription factor
TraesCS6A01G374400	chr6A	20.87	12.66	2.3	1.42E-03	Photosystem II 10 kDa polypeptide family protein
TraesCS6A01G380800	chr6A	2.68	0.89	1.69	1.48E-03	Cinnamoyl CoA reductase
TraesCS6B01G010100	chr6B	231.76	659.21	-1.51	1.10E-03	Pathogen-related protein
TraesCS6B01G010200	chr6B	2.32	9.74	-2.12	5.09E-04	Leucine-rich repeat receptor-like protein kinase family protein
TraesCS6B01G059000	chr6B	24.13	48.39	-1.02	5.80E-03	Heavy metal-associated domain containing protein, expressed
TraesCS6B01G071800	chr6B	9.09	4.24	1.13	4.66E-03	To encode a PR protein, Belongs to the plant thionin family with the following members:, putative
TraesCS6B01G077900	chr6B	7.09	3.26	1.11	3.00E-03	WD40 domain-containing protein
TraesCS6B01G087100	chr6B	1.12	3.95	-1.82	7.46E-03	Acetolactate synthase
TraesCS6B01G087200	chr6B	5.6	20.16	-1.9	5.69E-04	Acetolactate synthase
TraesCS6B01G091100	chr6B	1.69	5.79	-1.8	6.50E-03	Linalool synthase, chloroplastic
TraesCS6B01G091500	chr6B	17.97	65.67	-1.89	6.78E-06	Linalool synthase, chloroplastic
TraesCS6B01G091700	chr6B	38.55	106.01	-1.47	5.33E-04	Linalool synthase, chloroplastic
TraesCS6B01G092800	chr6B	11.79	32.98	-1.51	5.67E-04	Linalool synthase, chloroplastic
TraesCS6B01G122800	chr6B	8.32	3.84	1.1	4.22E-03	Chlorophyll a-b binding protein, chloroplastic
TraesCS6B01G129100	chr6B	1.78	0.73	1.28	6.71E-03	Pentatricopeptide repeat-containing protein
TraesCS6B01G154700	chr6B	136.39	278.26	-1.03	2.09E-03	Leucine-rich repeat receptor-like protein kinase family protein
TraesCS6B01G166000	chr6B	6.27	3.97	2.98	4.27E-03	GDSL esterase/lipase
TraesCS6B01G167600	chr6B	178.4	377.98	-1.9	2.27E-04	Glutathione S-transferase
TraesCS6B01G171200	chr6B	1.67	0.54	1.45	8.80E-03	Glycosyltransferase
TraesCS6B01G287000	chr6B	3.74	1.94	1.05	6.10E-03	Heavy metal transport/detoxification superfamily protein
TraesCS6B01G288500	chr6B	26.02	54.14	-1.07	9.71E-03	MYB-related protein
TraesCS6B01G323200	chr6B	47.4	22.8	1.06	6.62E-03	Protein curvature thylakoid chloroplastic-like
TraesCS6B01G343500	chr6B	3.78	1.63	1.27	6.80E-03	Cell wall protein
TraesCS6B01G343600	chr6B	6	3	1.04	6.59E-03	Alpha/beta-Hydrolases superfamily protein
TraesCS6B01G355700	chr6B	26.44	13.05	1.03	6.38E-03	1-aminocyclopropane-1-carboxylate oxidase
TraesCS6B01G388400	chr6B	8.06	3.06	1.42	5.87E-03	WEB family protein, chloroplastic
TraesCS6B01G414900	chr6B	16.38	32.72	-1.02	6.26E-03	Protein kinase family protein
TraesCS6B01G420300	chr6B	0.44	1.51	-1.96	8.22E-03	Cinnamoyl CoA reductase
TraesCS6B01G422800	chr6B	0.33	1.16	-1.59	8.28E-03	Tudor/PWWP/MBT domain-containing protein
TraesCS6D01G007400	chr6D	1442.5	3373.05	-1.23	3.30E-03	Pathogen-related protein
TraesCS6D01G048600	chr6D	193.12	472.64	-1.29	8.24E-04	Linalool synthase, chloroplastic
TraesCS6D01G065200	chr6D	108.5	305.98	-1.5	2.79E-04	Linalool synthase, chloroplastic
TraesCS6D01G078700	chr6D	1.01	2.05	-1.19	5.86E-03	Glycosyltransferase
TraesCS6D01G100000	chr6D	2.41	1.28	1.02	6.06E-03	Terpene cyclase/mutase family member
TraesCS6D01G101200	chr6D	1.21	4.05	-1.88	1.54E-03	Subtilisin-like protease
TraesCS6D01G107600	chr6D	240.06	529.57	-1.14	1.74E-03	ABC transporter B family protein
TraesCS6D01G116900	chr6D	60.51	128.15	-1.09	1.08E-03	Leucine-rich repeat receptor-like protein kinase family protein
TraesCS6D01G117400	chr6D	15.3	7.23	1.06	9.82E-03	Leucine-rich repeat receptor-like protein kinase family protein
TraesCS6D01G138200	chr6D	11.74	11.37	1.28	6.40E-03	2-oxoglutarate (2OG) and Fe(II)-dependent oxygenase superfamily protein
TraesCS6D01G139000	chr6D	2.08	0.43	2.09	8.67E-03	GMP synthase [glutamine-hydrolyzing]
TraesCS6D01G150200	chr6D	3.74	1.96	1.04	3.30E-03	Peptidylprolyl isomerase
TraesCS6D01G152200	chr6D	2.5	6.11	-1.36	1.80E-03	Potassium channel
TraesCS6D01G162400	chr6D	0.35	1.83	-2.55	8.24E-04	Subtilisin-like protease
TraesCS6D01G170200	chr6D	222.96	658.59	-1.56	1.35E-03	Sesquiterpene synthase
TraesCS6D01G222100	chr6D	11.22	5.06	1.14	7.66E-03	Leucine-rich repeat receptor-like protein kinase
TraesCS6D01G270000	chr6D	4.14	1.48	1.51	6.84E-03	BZIP transcription factor
TraesCS6D01G273900	chr6D	15	7.18	1.06	4.16E-03	Protein curvature thylakoid chloroplastic-like
TraesCS6D01G275500	chr6D	0.29	1.34	-2.12	5.33E-03	Restriction endonuclease, type II-like superfamily protein
TraesCS6D01G306400	chr6D	1.28	2.8	-1.39	2.54E-03	protein kinase family protein
TraesCS6D01G327600	chr6D	5.53	2.22	1.33	8.70E-03	Pathogenesis-related protein 1
TraesCS6D01G332700	chr6D	3.54	10.08	-1.49	9.38E-03	Dehydrin
TraesCS6D01G342800	chr6D	18.45	36.67	-1.01	2.82E-03	Transmembrane protein 184C family
TraesCS6D01G343800	chr6D	3.68	1.37	1.4	8.75E-03	Ethylene-responsive transcription factor
TraesCS6D01G359100	chr6D	389.14	868.03	-1.16	4.81E-04	Receptor-kinase, putative
TraesCS6D01G372300	chr6D	30.91	80.7	-1.4	9.98E-03	transmembrane protein, putative (DUF679)
TraesCS6D01G383900	chr6D	24.99	63.74	-1.37	7.79E-04	NBS-LRR-like resistance protein
TraesCS7A01G018400	chr7A	2.36	0.97	1.31	9.70E-03	keratin-associated protein (DUF819)
TraesCS7A01G074500	chr7A	10.1	25.41	-1.33	4.87E-03	ABC transporter family protein
TraesCS7A01G093400	chr7A	18.4	12.34	1.65	4.26E-03	hAT dimerization domain-containing protein / transposase-like protein
TraesCS7A01G118200	chr7A	31.44	62.75	-1.01	7.23E-03	Subtilisin-like protease
TraesCS7A01G118300	chr7A	100.92	239.27	-1.25	3.69E-03	Subtilisin-like protease
TraesCS7A01G125600	chr7A	530.94	1107.95	-1.06	5.33E-04	Glutamyl-tRNA reductase
TraesCS7A01G153800	chr7A	2.45	5.45	-1.21	2.54E-03	Glutamate receptor
TraesCS7A01G154700	chr7A	2.28	5.01	-1.26	3.29E-03	Glutamate receptor
TraesCS7A01G168800	chr7A	2.5	1.02	1.37	3.45E-03	Aspartic proteinase nepenthesin-1
TraesCS7A01G169800	chr7A	2.51	6.38	-1.44	2.44E-03	Lipase
TraesCS7A01G178300	chr7A	5.42	1.99	1.47	4.77E-03	Germin-like protein
TraesCS7A01G237100	chr7A	1.28	0.33	1.75	8.16E-03	Chlorophyll a-b binding protein, chloroplastic
TraesCS7A01G266200	chr7A	0.64	2.01	-1.61	7.19E-03	Gamma-glutamyl hydrolase
TraesCS7A01G333500	chr7A	31.31	69.37	-1.16	3.69E-03	NBS-LRR-like resistance protein
TraesCS7A01G345100	chr7A	10.3	25.52	-1.34	8.22E-03	Peroxidase
TraesCS7A01G366400	chr7A	6.15	12.23	-1.07	4.41E-03	NAD-dependent malic enzyme 62 kDa isoform, mitochondrial
TraesCS7A01G423800	chr7A	7.36	14.75	-1.05	6.59E-03	Homeobox protein, putative
TraesCS7A01G423900	chr7A	295.12	593.68	-1.01	4.39E-03	Protein phosphatase 2C
TraesCS7A01G431500	chr7A	17.12	34.01	-1.02	3.25E-03	Serine/threonine-protein kinase
TraesCS7A01G490800	chr7A	4.68	9.02	-1.01	5.65E-03	Zinc finger protein CONSTANS-LIKE 1
TraesCS7A01G497300	chr7A	459.08	1066.6	-1.22	6.69E-03	Protein DETOXIFICATION
TraesCS7A01G526900	chr7A	2.44	0.71	1.75	1.66E-03	WAT1-related protein
TraesCS7A01G534100	chr7A	1.07	3.72	-1.88	2.76E-03	Cytochrome P450
TraesCS7A01G537500	chr7A	94.28	195.02	-1.05	3.17E-03	Carbonic anhydrase
TraesCS7A01G539200	chr7A	1.71	3.98	-1.35	4.65E-03	Polyamine oxidase
TraesCS7A01G543200	chr7A	1.75	0.42	2.11	5.51E-03	transmembrane protein, putative (DUF594)
TraesCS7A01G553000	chr7A	128.16	264.82	-1.05	2.97E-03	Aquaporin
TraesCS7A01G561700	chr7A	0.38	1.2	-1.79	4.90E-03	NBS-LRR disease resistance protein
TraesCS7A01G566400	chr7A	1.49	5.8	-2.03	8.94E-03	Serine/threonine-protein kinase
TraesCS7B01G007300	chr7B	2.26	6.85	-1.67	2.04E-03	WAT1-related protein
TraesCS7B01G011200	chr7B	4.15	2.08	1.04	8.52E-03	Short-chain dehydrogenase/reductase
TraesCS7B01G015100	chr7B	330.81	664.36	-1.01	4.47E-03	Subtilisin-like protease
TraesCS7B01G015200	chr7B	260.02	605.73	-1.22	2.38E-03	Subtilisin-like protease
TraesCS7B01G043100	chr7B	5.82	12.99	-1.2	6.78E-03	transmembrane protein, putative (DUF247)
TraesCS7B01G058800	chr7B	2.89	13.85	-2.28	2.18E-03	Glutamate receptor
TraesCS7B01G075000	chr7B	78.55	169.78	-1.12	1.90E-03	Lipase
TraesCS7B01G079800	chr7B	14.28	42.37	-1.59	1.22E-03	Laccase
TraesCS7B01G080100	chr7B	17.49	42.09	-1.29	3.03E-03	Laccase
TraesCS7B01G089400	chr7B	1172.09	2393.25	-1.03	2.10E-03	Shikimate kinase
TraesCS7B01G093100	chr7B	7.19	3.49	1.09	9.92E-04	Amino acid transporter, putative
TraesCS7B01G108500	chr7B	3.1	8.54	-1.51	2.18E-03	Jasmonate zim-domain protein
TraesCS7B01G128700	chr7B	2.15	0.68	1.65	1.35E-03	Peroxidase
TraesCS7B01G138400	chr7B	2.63	7.45	-1.58	2.41E-03	Mitochondrial carrier family
TraesCS7B01G158900	chr7B	1.94	0.72	1.4	9.69E-03	MADS-box transcription factor
TraesCS7B01G245100	chr7B	59.31	118.9	-1.01	2.01E-03	Receptor-kinase, putative
TraesCS7B01G284300	chr7B	7.29	3.75	1.02	1.63E-03	Major Facilitator Superfamily protein, expressed
TraesCS7B01G287900	chr7B	2.13	0.84	1.41	6.24E-03	Ras-related protein Rab-25
TraesCS7B01G312100	chr7B	21.53	49.64	-1.21	8.27E-03	Glycosyltransferase
TraesCS7B01G356600	chr7B	4.25	8.7	-1.07	3.36E-03	Ubiquinol oxidase
TraesCS7B01G369900	chr7B	13.7	27.85	-1.05	1.84E-03	SAUR-like auxin-responsive protein family
TraesCS7B01G382300	chr7B	557.33	1201.03	-1.11	2.05E-03	Copper-transporting ATPase
TraesCS7B01G400100	chr7B	7	18.44	-1.45	7.08E-04	Hippocampus abundant transcript-like protein 1
TraesCS7B01G400500	chr7B	1503.47	3135.19	-1.06	7.57E-03	Protein DETOXIFICATION
TraesCS7B01G405700	chr7B	3.98	12.63	-1.71	1.24E-03	Receptor-like protein kinase
TraesCS7B01G417400	chr7B	8.88	18.23	-1.09	3.55E-03	Receptor-like protein kinase
TraesCS7B01G490800	chr7B	8.9	24.06	-1.44	5.30E-03	ABC transporter G family member
TraesCS7D01G014300	chr7D	2.93	8.17	-1.51	7.68E-03	Coiled-coil domain-containing protein 18, putative isoform 1
TraesCS7D01G032000	chr7D	23.76	89.71	1.47	7.66E-03	Gliadin-like avenin
TraesCS7D01G071800	chr7D	0.44	1.4	-1.68	8.53E-03	Flavin-containing monooxygenase
TraesCS7D01G097400	chr7D	6.39	3.17	1.06	6.49E-03	Xyloglucan endotransglucosylase/hydrolase
TraesCS7D01G111700	chr7D	14.58	36.51	-1.35	6.19E-03	VQ motif family protein
TraesCS7D01G113600	chr7D	10.87	21.93	-1.06	4.00E-03	Subtilisin-like protease
TraesCS7D01G113800	chr7D	288.92	595.02	-1.04	4.05E-03	Subtilisin-like protease
TraesCS7D01G113900	chr7D	29.72	65.24	-1.15	3.80E-03	Subtilisin-like protease
TraesCS7D01G114000	chr7D	6.9	16.15	-1.29	9.97E-04	Subtilisin-like protease
TraesCS7D01G141400	chr7D	2.17	5.24	-1.42	9.67E-03	F-box family protein
TraesCS7D01G154900	chr7D	2.4	8.64	-1.87	1.42E-04	Glutamate receptor
TraesCS7D01G157600	chr7D	14.41	28.2	-1	1.61E-03	Exocyst complex component, putative
TraesCS7D01G176400	chr7D	37.73	79.5	-1.08	3.91E-03	Laccase
TraesCS7D01G176500	chr7D	383.27	831.68	-1.12	3.27E-03	Laccase
TraesCS7D01G178400	chr7D	36.41	78.68	-1.13	4.74E-03	LMBR1 domain-containing 2
TraesCS7D01G186100	chr7D	1466.87	3023.93	-1.04	2.05E-03	Shikimate kinase
TraesCS7D01G199400	chr7D	8.19	2.99	1.46	3.28E-04	Chlorophyll a-b binding protein, chloroplastic
TraesCS7D01G269100	chr7D	5.08	2.67	1	1.86E-03	ATP-binding protein, putative
TraesCS7D01G323700	chr7D	2.46	4.84	-1.12	5.75E-03	VQ motif-containing protein, putative
TraesCS7D01G332500	chr7D	1.76	3.89	-1.23	9.26E-03	RING/U-box superfamily protein, putative
TraesCS7D01G334300	chr7D	7.68	20.94	-1.5	3.45E-03	Peroxidase
TraesCS7D01G341100	chr7D	35.13	80.95	-1.22	2.41E-04	Receptor-kinase, putative
TraesCS7D01G348500	chr7D	7.15	3.25	1.14	4.28E-03	Glutathione S-transferase
TraesCS7D01G353300	chr7D	7.62	15.93	-1.13	1.13E-03	Protein FAR1-RELATED SEQUENCE 3
TraesCS7D01G355800	chr7D	81.98	163.75	-1	2.61E-03	Receptor-kinase, putative
TraesCS7D01G383500	chr7D	1398.88	3172.61	-1.18	3.12E-03	Tryptophan decarboxylase
TraesCS7D01G383600	chr7D	48.55	102.8	-1.09	3.44E-03	Tyrosine decarboxylase
TraesCS7D01G477100	chr7D	4.16	8.54	-1.12	2.86E-03	Zinc finger protein CONSTANS-LIKE 1
TraesCS7D01G484500	chr7D	1018.6	2381.95	-1.23	5.61E-03	Protein DETOXIFICATION
TraesCS7D01G485400	chr7D	7.09	3.61	1.04	3.91E-03	Glutamine dumper, putative
TraesCS7D01G490000	chr7D	2.59	1.25	1.17	8.52E-03	Receptor-like kinase
TraesCS7D01G495700	chr7D	35.13	95.35	-1.45	7.79E-04	Protein kinase
TraesCS7D01G496400	chr7D	38.04	77.71	-1.05	8.56E-04	Leucine-rich repeat receptor-like protein kinase family protein
TraesCS7D01G499300	chr7D	9.28	4.3	1.14	1.88E-03	Lysosomal Pro-X carboxypeptidase
TraesCS7D01G510100	chr7D	4.85	11.76	-1.34	3.46E-03	Receptor lectin kinase
TraesCS7D01G541600	chr7D	0.96	2.93	-1.74	8.42E-03	SPX domain-containing protein
TraesCSU01G007000	chrUn	4.06	7.7	-1	7.13E-03	Germin-like protein 1
TraesCSU01G011800	chrUn	2.2	4.94	-1.18	1.74E-04	translocon at the outer envelope membrane of chloroplasts 159
TraesCSU01G012100	chrUn	2.25	1.42	2.08	1.69E-03	acyl-CoA-binding domain 3
TraesCSU01G016000	chrUn	3.4	1.69	1.03	6.77E-03	Maternal effect embryo arrest protein
TraesCSU01G054000	chrUn	15.4	30.38	-1.01	3.83E-03	Receptor-like protein kinase
TraesCSU01G060400	chrUn	87.05	17.03	2.36	1.06E-04	Disease resistance protein (CC-NBS-LRR class) family
TraesCSU01G060500	chrUn	8.16	0.52	3.94	9.34E-06	Receptor-like protein kinase
TraesCSU01G060900	chrUn	4.28	1.04	1.97	1.09E-03	E3 ubiquitin-protein ligase SINA-like 10
TraesCSU01G086100	chrUn	0.55	1.86	-1.94	7.29E-03	Nucleoprotein
TraesCSU01G087400	chrUn	0.47	1.27	-1.53	8.63E-03	Homeobox protein, putative
TraesCSU01G087600	chrUn	49.11	71.21	-1.32	5.69E-03	Glutathione S-transferase
TraesCSU01G116600	chrUn	6.37	18.66	-1.59	2.18E-03	Linalool synthase, chloroplastic
TraesCSU01G116700	chrUn	6.53	18.42	-1.54	9.97E-04	Linalool synthase, chloroplastic
TraesCSU01G128600	chrUn	17.02	35.79	-1.1	4.75E-03	Germin-like protein
TraesCSU01G128700	chrUn	25.66	56.94	-1.17	4.12E-03	Germin-like protein
TraesCSU01G139700	chrUn	180.41	40.49	2.16	9.65E-05	TPX2 (targeting protein for Xklp2) protein family
TraesCSU01G145300	chrUn	82.64	183.66	-1.16	2.07E-03	Germin-like protein
TraesCSU01G145500	chrUn	39.11	84.46	-1.13	5.63E-03	Germin-like protein
TraesCSU01G145700	chrUn	26.22	58.84	-1.18	8.89E-03	Germin-like protein
TraesCSU01G153500	chrUn	7.17	29.14	-2.03	2.05E-03	Glutamate receptor
TraesCSU01G161300	chrUn	5.72	12.51	-1.21	3.08E-03	Germin-like protein
TraesCSU01G172100	chrUn	20.98	44.13	-1.09	5.00E-03	Germin-like protein
TraesCSU01G187900	chrUn	12.88	25.55	-1.03	2.80E-03	Cytochrome P450
TraesCSU01G227500	chrUn	1.25	2.94	-1.38	1.48E-03	Protein O-linked-mannose beta-1,4-N-acetylglucosaminyltransferase 2
TraesCSU01G229300	chrUn	0.62	3.1	-2.49	2.15E-03	Cytochrome P450
TraesCSU01G233000	chrUn	11.55	42.75	-1.91	2.23E-03	Pathogenesis-related protein 1
TraesCSU01G233900	chrUn	9.01	27.45	-1.63	8.38E-04	Cytochrome P450
TraesCSU01G236700	chrUn	2.06	5.79	-1.57	6.71E-03	Myrcene synthase, chloroplastic
TraesCSU01G243800	chrUn	1.34	5.58	-2.16	6.95E-03	Serine/threonine-protein kinase
TraesCSU01G244600	chrUn	31.39	94.74	-1.61	1.10E-03	Copalyl diphosphate synthase
TraesCSU01G250300	chrUn	7.98	2.95	1.43	6.71E-03	Dirigent protein
TraesCSU01G252000	chrUn	35.14	107.09	-1.62	7.79E-04	Copalyl diphosphate synthase
TraesCSU01G253900	chrUn	530.65	1391.44	-1.39	4.15E-03	O-methyltransferase-like protein
TraesCSU01G255300	chrUn	6.78	14.55	-1.15	2.53E-03	Methylesterase

## Sheet: DEG genotype 5A
Additional file 5. Differentially expressed genes between genotypes. Columns: gene_id: RefSeq v1.0 gene ID; chr: gene chromosome; AA: mean of normalized counts for DH lines with genotype AA in the given QTL region; BB: mean of normalized counts for lines with genotype BB in the given QTL region; log2FC: effect size estimate; padj: adjusted p-value; description: RefSeq v1.0 gene annotation.
gene_id	chr	AA	BB	log2FC	padj	description
TraesCS1A01G005400	chr1A	20.36	6.73	1.59	5.95E-03	APOLLO
TraesCS1A01G016800	chr1A	540.42	195.24	1.47	5.90E-03	Glutathione S-transferase
TraesCS1A01G125400	chr1A	1299.08	604.51	1.1	5.57E-03	Calmodulin binding protein
TraesCS1A01G208200	chr1A	76.84	21.33	1.85	8.49E-03	Expansin protein
TraesCS1A01G218400	chr1A	1634.88	775.9	1.07	5.48E-03	Zinc import ATP-binding protein ZnuC
TraesCS1A01G298900	chr1A	2143.43	969.32	1.14	4.68E-03	TOM1-like protein 2
TraesCS1A01G335200	chr1A	1.27	5.71	-2.12	3.68E-03	O-methyltransferase-like protein
TraesCS1A01G342800	chr1A	185.89	67.87	1.45	7.06E-03	Short-chain dehydrogenase/reductase family protein
TraesCS1A01G349900	chr1A	114.46	41.14	1.47	3.06E-04	Chaperone protein dnaJ
TraesCS1A01G411100	chr1A	5.15	11.29	-1.09	3.98E-03	ethylene-responsive transcription factor
TraesCS1B01G134500	chr1B	32.17	13.99	1.18	8.11E-03	DNA-directed RNA polymerase subunit
TraesCS1B01G194600	chr1B	1991.48	855.46	1.22	6.23E-03	Glutathione S-transferase
TraesCS1B01G381500	chr1B	3.39	8.74	-1.31	5.53E-03	Late embryogenesis abundant protein
TraesCS1B01G394400	chr1B	10.88	30.35	-1.46	6.91E-03	Lipid transfer protein
TraesCS1B01G433800	chr1B	257.21	124.44	1.04	3.85E-03	Multidrug resistance protein ABC transporter family protein
TraesCS1B01G441500	chr1B	31.98	13.13	1.25	2.21E-03	Elongation factor Tu
TraesCS1B01G446000	chr1B	9.2	20.16	-1.09	5.79E-03	Protein MIZU-KUSSEI 1
TraesCS1B01G456900	chr1B	68.4	32.54	1.06	9.59E-03	FAD-binding Berberine family protein
TraesCS1D01G101900	chr1D	1084.99	519.29	1.06	6.06E-03	Glucan 1,3-beta-glucosidase
TraesCS1D01G128400	chr1D	879.59	368.76	1.25	3.83E-03	Calmodulin binding protein
TraesCS1D01G275300	chr1D	2.7	5.64	-1.02	7.61E-03	E3 ubiquitin-protein ligase
TraesCS1D01G279000	chr1D	583.83	281.87	1.05	4.30E-03	O-fucosyltransferase family protein
TraesCS1D01G312600	chr1D	263.87	131.04	1	6.88E-03	Glycerol-3-phosphate dehydrogenase [NAD(+)]
TraesCS1D01G359500	chr1D	9.62	3.58	1.37	8.55E-03	O-methyltransferase
TraesCS2A01G019900	chr2A	1638.61	664.43	1.3	6.07E-03	Cytochrome P450-like protein
TraesCS2A01G054200	chr2A	48.82	23.43	1.04	9.91E-03	Glycosyltransferase
TraesCS2A01G152200	chr2A	7328.09	3407.38	1.1	8.88E-03	Cytochrome P450
TraesCS2A01G152400	chr2A	4143.24	1884.7	1.14	6.62E-03	Cytochrome P450
TraesCS2A01G158800	chr2A	323.48	158.21	1.03	9.40E-03	Chymotrypsin inhibitor
TraesCS2A01G180000	chr2A	5.96	13.15	-1.13	5.08E-03	Thaumatin
TraesCS2A01G274700	chr2A	5084.08	2167.82	1.23	4.68E-03	Aldo/keto reductase family protein
TraesCS2A01G336500	chr2A	3190.53	1435.48	1.15	5.48E-03	Anthranilate synthase
TraesCS2A01G384000	chr2A	13.26	5.43	1.24	8.26E-03	Disease resistance protein (NBS-LRR class) family
TraesCS2A01G484100	chr2A	33.05	67.75	-1.02	9.65E-03	Xyloglucan endotransglucosylase/hydrolase
TraesCS2A01G485600	chr2A	197.12	82.25	1.26	7.76E-03	Serine/threonine-protein kinase
TraesCS2A01G516500	chr2A	419.15	142.24	1.56	2.91E-03	Tryptophan decarboxylase
TraesCS2A01G516800	chr2A	308.94	101.79	1.6	2.17E-03	Tryptophan decarboxylase
TraesCS2A01G592100	chr2A	17.5	5.53	1.62	8.45E-03	Lipoxygenase homology domain-containing protein 1
TraesCS2B01G024200	chr2B	139.65	68.28	1.03	9.53E-03	NB-ARC domain-containing disease resistance protein
TraesCS2B01G053500	chr2B	15.85	5.54	1.53	9.75E-04	Receptor lectin kinase
TraesCS2B01G177300	chr2B	11499.7	5226.11	1.14	8.74E-03	Cytochrome P450
TraesCS2B01G177500	chr2B	3062.34	1453.66	1.07	9.36E-03	Cytochrome P450
TraesCS2B01G184300	chr2B	106.25	50.15	1.08	4.25E-03	Chymotrypsin inhibitor
TraesCS2B01G336900	chr2B	59.4	22.9	1.35	1.71E-04	Phage capsid scaffolding protein (GPO) serine peptidase
TraesCS2B01G355900	chr2B	617.4	230.5	1.42	7.35E-03	Aldo/keto reductase family oxidoreductase
TraesCS2B01G357000	chr2B	11.25	2.33	2.14	4.97E-04	F-box family protein
TraesCS2B01G382300	chr2B	1363.08	662.58	1.04	8.79E-03	Zinc finger (C3HC4-type RING finger) family protein
TraesCS2B01G451900	chr2B	12.99	5.99	1.1	6.00E-04	Myosin heavy chain-like protein
TraesCS2B01G525400	chr2B	33.05	12.43	1.39	3.58E-03	Tropinone reductase-like protein
TraesCS2B01G530200	chr2B	7.25	17.68	-1.25	9.53E-03	Peroxidase
TraesCS2B01G609400	chr2B	531.49	182.42	1.54	3.44E-03	Glutathione S-transferase
TraesCS2D01G021600	chr2D	5568.03	2318.27	1.26	7.06E-03	Cytochrome P450-like protein
TraesCS2D01G057700	chr2D	5.14	1.71	1.58	3.52E-03	receptor kinase 1
TraesCS2D01G157300	chr2D	5751.54	2418.88	1.25	6.23E-03	Cytochrome P450
TraesCS2D01G157500	chr2D	1050.68	461.12	1.19	5.79E-03	Cytochrome P450
TraesCS2D01G157600	chr2D	534.06	256.81	1.05	7.76E-03	Cytochrome P450
TraesCS2D01G157800	chr2D	5328.85	2454.86	1.12	7.06E-03	Cytochrome P450
TraesCS2D01G216700	chr2D	427.85	207.52	1.04	9.55E-03	Serine/threonine-protein kinase
TraesCS2D01G273600	chr2D	414.74	179.66	1.2	5.29E-03	Aldo/keto reductase family oxidoreductase
TraesCS2D01G316300	chr2D	34.95	14.22	1.27	3.90E-03	Kinesin-like protein
TraesCS2D01G326400	chr2D	3332.53	1549.82	1.1	9.13E-03	Anthranilate synthase
TraesCS2D01G336900	chr2D	564.05	236.38	1.25	7.74E-03	Aldo/keto reductase family protein
TraesCS2D01G367700	chr2D	193.51	81.07	1.25	8.79E-03	Short chain dehydrogenase/reductase
TraesCS2D01G409900	chr2D	4.51	9.88	-1.04	3.51E-03	Pectinesterase
TraesCS2D01G467500	chr2D	4.03	21.88	-1.77	9.91E-03	Pectinesterase inhibitor domain containing protein
TraesCS2D01G497300	chr2D	460.8	175.32	1.39	4.19E-03	Tropinone reductase-like protein
TraesCS2D01G562200	chr2D	232.49	93.55	1.31	7.74E-03	Lipoxygenase homology domain-containing protein 1
TraesCS3A01G095900	chr3A	454.58	199.71	1.19	7.37E-03	Small proline-rich protein 3
TraesCS3A01G138300	chr3A	504.28	205.87	1.29	7.06E-03	Subtilisin-like protease
TraesCS3A01G138400	chr3A	1701.18	774.5	1.13	7.61E-03	Subtilisin-like protease
TraesCS3A01G265800	chr3A	1.36	9.54	-2.95	6.54E-04	Histone H3
TraesCS3A01G272800	chr3A	219.16	96.39	1.18	8.55E-03	Pleiotropic drug resistance ABC transporter
TraesCS3A01G284400	chr3A	11.21	27.39	-1.27	4.14E-03	MADS-box transcription factor
TraesCS3A01G288800	chr3A	672.2	304.67	1.14	8.55E-03	Sulfate transporter, putative
TraesCS3A01G344800	chr3A	25.13	52.7	-1.05	6.95E-03	Expansin
TraesCS3A01G418700	chr3A	69.56	24.99	1.46	4.17E-03	Nitrate transporter NRT1-2
TraesCS3A01G448400	chr3A	202.51	92.15	1.13	2.55E-03	Alcohol dehydrogenase, putative
TraesCS3A01G459900	chr3A	182.78	64.6	1.5	9.69E-03	BED zinc finger,hAT family dimerization domain
TraesCS3A01G478700	chr3A	438.72	203.74	1.11	4.04E-03	Leucine-rich repeat receptor-like kinase
TraesCS3B01G039200	chr3B	27.29	9.94	1.43	9.76E-03	NBS-LRR disease resistance protein
TraesCS3B01G053800	chr3B	456.33	222.7	1.03	7.67E-03	Protein kinase family protein
TraesCS3B01G144900	chr3B	686.42	265.14	1.37	5.79E-03	Glycosyltransferase
TraesCS3B01G155900	chr3B	443.7	142.04	1.64	2.56E-03	Subtilisin-like protease
TraesCS3B01G156200	chr3B	422.29	138.89	1.6	2.58E-03	Subtilisin-like protease
TraesCS3B01G213600	chr3B	28.2	9.71	1.52	2.85E-03	Tonoplast dicarboxylate transporter
TraesCS3B01G256400	chr3B	403.12	171.96	1.23	5.13E-03	Cytochrome P450
TraesCS3B01G342300	chr3B	54.5	24.99	1.11	8.69E-03	Late embryogenesis abundant (LEA) hydroxyproline-rich glycoprotein family
TraesCS3B01G356300	chr3B	381.16	189.36	1.01	8.70E-03	Fatty acid metabolism regulator protein
TraesCS3B01G401600	chr3B	42.86	18.49	1.21	3.48E-03	ABC transporter B family-like protein
TraesCS3B01G446500	chr3B	431.61	188.02	1.2	7.56E-03	Peroxidase
TraesCS3B01G446700	chr3B	11.72	3.16	1.88	6.88E-03	Peroxidase
TraesCS3B01G478300	chr3B	149.65	62.35	1.26	5.78E-04	VQ motif family protein
TraesCS3B01G484500	chr3B	15.6	5.47	1.43	5.79E-03	Alcohol dehydrogenase, putative
TraesCS3B01G495700	chr3B	1318.81	631.55	1.06	3.14E-03	Methyl esterase
TraesCS3B01G495800	chr3B	292.55	140.88	1.05	4.30E-03	Methyl esterase 1, putative
TraesCS3B01G515100	chr3B	895.11	440.15	1.02	9.51E-03	Basic 7S globulin
TraesCS3B01G522100	chr3B	67.13	27.39	1.29	9.16E-03	Leucine-rich repeat receptor-like kinase
TraesCS3B01G549000	chr3B	1371.34	502.47	1.45	9.47E-03	Alpha-dioxygenase 2
TraesCS3B01G562400	chr3B	10.58	4.17	1.25	4.13E-03	Protein DETOXIFICATION
TraesCS3B01G572200	chr3B	131.77	52.72	1.32	1.94E-03	rRNA N-glycosidase
TraesCS3D01G010900	chr3D	342.33	98.2	1.8	2.70E-03	Germin-like protein
TraesCS3D01G011000	chr3D	151.65	45.19	1.74	3.24E-03	Germin-like protein
TraesCS3D01G011100	chr3D	287.01	102.5	1.48	7.18E-03	Germin-like protein
TraesCS3D01G104000	chr3D	769.34	381.1	1.01	6.80E-03	receptor lectin kinase
TraesCS3D01G157400	chr3D	168	69.91	1.26	1.44E-03	Mitochondrial carrier protein, putative
TraesCS3D01G288600	chr3D	766.7	346.68	1.14	5.42E-03	Sulfate transporter, putative
TraesCS3D01G378900	chr3D	6.66	14.82	-1.1	9.48E-03	Adenine nucleotide alpha hydrolases-like superfamily protein
TraesCS3D01G405200	chr3D	144.04	68.89	1.06	4.97E-03	RING/U-box superfamily protein
TraesCS3D01G414300	chr3D	42.12	16.37	1.34	5.30E-03	NRT1/PTR family protein 2.2
TraesCS3D01G440900	chr3D	62.22	27.2	1.17	7.18E-03	Alcohol dehydrogenase, putative
TraesCS3D01G456200	chr3D	526.53	167.69	1.65	5.79E-03	F-box family protein
TraesCS3D01G494300	chr3D	28.3	9.56	1.52	2.84E-03	F-box protein (DUF295)
TraesCS3D01G511400	chr3D	14.88	5.1	1.51	7.38E-03	Serpin family protein
TraesCS4A01G186700	chr4A	199.18	96.72	1.04	5.20E-03	Serine/threonine-protein kinase
TraesCS4A01G229900	chr4A	1218.98	497.64	1.29	5.53E-03	NADP-dependent alkenal double bond reductase
TraesCS4A01G244500	chr4A	935.78	423.97	1.14	7.18E-03	Type I inositol-1,4,5-trisphosphate 5-phosphatase
TraesCS4A01G276100	chr4A	14.06	28.95	-1.02	6.97E-03	Laccase
TraesCS4A01G344000	chr4A	1.99	29.47	-3.93	2.16E-13	Charged multivesicular body 1
TraesCS4A01G437800	chr4A	17.02	5.73	1.58	2.13E-03	Alpha/beta-Hydrolases superfamily protein, putative
TraesCS4A01G438600	chr4A	324.08	146.1	1.15	9.75E-03	Segregation and condensation protein B
TraesCS4A01G485900	chr4A	35.63	76.29	-1.08	1.94E-03	Beta-fructofuranosidase 1
TraesCS4B01G037600	chr4B	6.63	14.42	-1.08	3.24E-03	Laccase
TraesCS4B01G042500	chr4B	2.25	5.53	-1.23	6.88E-03	Fantastic four-like protein
TraesCS4B01G200000	chr4B	424.3	209.63	1.01	1.13E-03	Glutathione-S-transferase
TraesCS4B01G300700	chr4B	351.34	150.85	1.22	5.26E-03	Carotenoid cleavage dioxygenase
TraesCS4B01G377800	chr4B	30.72	11.69	1.38	9.75E-03	Germin-like protein
TraesCS4B01G377900	chr4B	83.48	33.25	1.32	9.36E-03	Germin-like protein
TraesCS4B01G378000	chr4B	58	23.85	1.28	8.75E-03	Germin-like protein
TraesCS4D01G032500	chr4D	102.77	264.88	-1.36	1.86E-03	Germin-like protein 1-1
TraesCS4D01G215100	chr4D	9723.07	4314.15	1.17	9.11E-03	Anthranilate synthase
TraesCS4D01G345900	chr4D	8.11	3.02	1.33	8.77E-03	P-loop containing nucleoside triphosphate hydrolases superfamily protein
TraesCS4D01G357900	chr4D	27.56	12.08	1.18	4.41E-03	BAG family molecular chaperone regulator 6
TraesCS5A01G010100	chr5A	27.59	71.08	-1.37	6.27E-03	rRNA adenine N(6)-methyltransferase
TraesCS5A01G012500	chr5A	207.43	94.9	1.12	5.51E-04	ERD (Early-responsive to dehydration stress) family protein
TraesCS5A01G015200	chr5A	22.59	90.02	-2	5.89E-03	Protein transport protein Sec61 beta subunit
TraesCS5A01G015800	chr5A	3.81	13.38	-1.8	7.66E-04	WAT1-related protein
TraesCS5A01G018800	chr5A	0.87	4.69	-2.4	9.71E-03	Thaumatin-like protein
TraesCS5A01G019800	chr5A	23.95	10.59	1.19	2.23E-03	F-box family protein
TraesCS5A01G024300	chr5A	40.13	18.12	1.14	6.13E-03	Cation calcium exchanger
TraesCS5A01G029900	chr5A	2.27	5.59	-1.13	3.71E-03	Nuclear transcription factor Y subunit
TraesCS5A01G030000	chr5A	400.38	152.9	1.39	6.62E-11	GTP binding protein
TraesCS5A01G030200	chr5A	44.5	16.2	1.46	3.78E-13	Nucleolar GTP-binding protein 1
TraesCS5A01G030400	chr5A	65.69	132.87	-1.01	6.66E-04	Glutathione-regulated potassium-efflux system protein
TraesCS5A01G031300	chr5A	1.12	8.16	-2.95	1.83E-06	Replicase polyprotein 1a
TraesCS5A01G033200	chr5A	12.58	2.36	2.37	2.82E-09	Ureide permease
TraesCS5A01G033400	chr5A	11.57	31.15	-1.42	4.15E-08	Protein DETOXIFICATION
TraesCS5A01G034000	chr5A	3.1	8.19	-1.43	3.11E-05	Potassium-transporting ATPase ATP-binding subunit
TraesCS5A01G036000	chr5A	6.87	2.75	1.41	2.95E-03	Subtilisin-like protease
TraesCS5A01G038400	chr5A	6.78	2.78	1.31	2.66E-03	Cystic fibrosis transmembrane conductance regulator
TraesCS5A01G040800	chr5A	0.94	10.79	-3.53	2.65E-09	BTB/POZ and MATH domain-containing protein 2
TraesCS5A01G040900	chr5A	1.1	13.36	-3.64	7.01E-14	BTB/POZ domain containing protein, expressed
TraesCS5A01G053900	chr5A	42.76	85.49	-1.01	1.07E-11	F-box protein
TraesCS5A01G073900	chr5A	138.39	61.74	1.16	5.34E-25	Hexosyltransferase
TraesCS5A01G080700	chr5A	3.99	8.35	-1.07	4.85E-04	Ubiquitin carboxyl-terminal hydrolase-related protein
TraesCS5A01G083800	chr5A	14.04	0.16	5.5	2.64E-17	Alpha-1,4-glucan-protein synthase [UDP-forming]
TraesCS5A01G098900	chr5A	17.19	1.7	3.22	1.33E-14	Auxin-binding protein
TraesCS5A01G105300	chr5A	6.7	18.43	-1.42	3.57E-03	Late embryogenesis abundant 3 family protein
TraesCS5A01G110600	chr5A	21.64	193.38	-3.16	8.07E-08	AUGMIN subunit 6
TraesCS5A01G111300	chr5A	7.59	26.38	-1.83	2.08E-06	MYB transcription factor
TraesCS5A01G114700	chr5A	14.29	78.5	-2.48	2.59E-26	NAD-dependent protein deacylase
TraesCS5A01G115200	chr5A	230.38	46.56	2.3	1.37E-31	La protein homolog
TraesCS5A01G115800	chr5A	2.02	5.03	-1.23	7.80E-03	Amino acid permease
TraesCS5A01G116200	chr5A	17.7	1.32	3.74	1.26E-18	Alkyldihydroxyacetonephosphate synthase, peroxisomal
TraesCS5A01G119300	chr5A	19.35	153.87	-2.99	8.59E-05	Histone deacetylase family protein, expressed
TraesCS5A01G119400	chr5A	1.32	19.53	-3.92	5.37E-14	Cx9C motif-containing protein 4, mitochondrial
TraesCS5A01G119500	chr5A	0.92	7.28	-3.01	5.25E-07	Arginyl-tRNA synthetase, class Ic
TraesCS5A01G119800	chr5A	55.78	492.37	-3.14	8.45E-08	3'(2'),5'-bisphosphate nucleotidase 1
TraesCS5A01G119900	chr5A	0.53	5.87	-3.45	1.70E-08	Transposon Ty3-I Gag-Pol polyprotein
TraesCS5A01G120000	chr5A	72.45	429.62	-2.57	3.18E-14	Pyruvate dehydrogenase E1 component alpha subunit
TraesCS5A01G139900	chr5A	86.56	35.13	1.3	3.38E-03	Metacaspase
TraesCS5A01G154900	chr5A	108.31	47.6	1.18	2.95E-03	2-oxoglutarate (2OG) and Fe(II)-dependent oxygenase superfamily protein
TraesCS5A01G166200	chr5A	15	189.25	-3.66	4.31E-12	F-box protein
TraesCS5A01G169500	chr5A	2090.26	879.48	1.25	8.55E-03	Indole-3-glycerol phosphate synthase
TraesCS5A01G182900	chr5A	8.27	22.91	-1.46	2.89E-12	Nudix hydrolase 20
TraesCS5A01G183900	chr5A	7.69	0.37	4.09	7.01E-14	Nuclear RNA export factor 1
TraesCS5A01G184300	chr5A	4.95	17.61	-1.87	1.28E-07	Flavin-containing monooxygenase
TraesCS5A01G184900	chr5A	173.45	82.56	1.07	2.82E-18	protein kinase family protein
TraesCS5A01G185500	chr5A	1626.21	726.81	1.16	1.86E-03	Pleiotropic drug resistance ABC transporter
TraesCS5A01G190900	chr5A	11.99	30.84	-1.35	1.29E-03	Glutathione S-transferase
TraesCS5A01G191100	chr5A	18.46	128	-2.79	7.19E-10	Histidine kinase, putative
TraesCS5A01G192700	chr5A	46.72	0.79	5.68	3.11E-21	Tyrosyl-tRNA synthetase
TraesCS5A01G193900	chr5A	57.04	178.54	-1.64	5.41E-07	Alcohol dehydrogenase
TraesCS5A01G195100	chr5A	11.45	39.86	-1.78	6.21E-13	Agmatine deiminase
TraesCS5A01G196400	chr5A	66.27	303.83	-2.2	5.29E-11	Ubiquitin
TraesCS5A01G196700	chr5A	193.48	88.74	1.12	5.59E-03	Ubiquitin
TraesCS5A01G196900	chr5A	71.56	29.43	1.28	3.84E-06	Subtilisin-like protease
TraesCS5A01G197000	chr5A	2.96	38.95	-3.72	1.06E-09	Protein kinase, putative
TraesCS5A01G197200	chr5A	86.23	26.92	1.67	4.42E-08	Protein kinase, putative
TraesCS5A01G199000	chr5A	31.76	6.14	2.37	1.09E-28	LisH and RanBPM domains containing protein
TraesCS5A01G203300	chr5A	8.11	22.64	-1.46	4.13E-03	Xyloglucan endotransglucosylase/hydrolase
TraesCS5A01G203900	chr5A	5.21	1.58	1.72	1.42E-05	Kinase family protein
TraesCS5A01G208400	chr5A	35.67	11.67	1.6	1.26E-13	FBD-associated F-box protein
TraesCS5A01G208600	chr5A	25.88	6.01	2.09	5.25E-19	F-box protein-like protein
TraesCS5A01G208700	chr5A	13.77	3.36	1.96	2.35E-15	FBD-associated F-box protein
TraesCS5A01G208900	chr5A	324.59	37.74	3.1	1.32E-23	Aspartyl aminopeptidase, putative, expressed
TraesCS5A01G212700	chr5A	11.27	1.1	3.36	1.20E-07	Stomatal closure-related actin-binding protein 1
TraesCS5A01G224600	chr5A	7.47	2.27	1.73	4.36E-03	Homeobox protein BarH-like 2
TraesCS5A01G230200	chr5A	13.98	5.27	1.41	8.26E-03	fold protein
TraesCS5A01G233200	chr5A	232.12	101.62	1.19	1.83E-06	Potassium transporter
TraesCS5A01G241400	chr5A	1.1	4.76	-2.16	4.79E-05	Transposon protein, putative, CACTA, En/Spm sub-class
TraesCS5A01G249900	chr5A	194.16	78.92	1.3	2.31E-03	ABC transporter G family member
TraesCS5A01G258800	chr5A	18.24	48.67	-1.4	4.27E-03	Transcription factor jumonji (jmj) family protein / zinc finger (C5HC2 type) family protein
TraesCS5A01G262400	chr5A	7.81	2.53	1.58	7.52E-03	Calcium-binding EF-hand family protein-like
TraesCS5A01G269900	chr5A	101.7	40.9	1.31	8.22E-03	50S ribosomal protein L10
TraesCS5A01G292000	chr5A	37.56	17.08	1.12	5.91E-03	Esterase/lipase/thioesterase family protein
TraesCS5A01G321300	chr5A	3171.13	1348.23	1.23	9.20E-04	ATP-dependent Clp protease ATP-binding subunit
TraesCS5A01G335100	chr5A	65.23	31.99	1.02	1.77E-03	Leucine-rich repeat receptor-like protein kinase family protein
TraesCS5A01G428000	chr5A	172.01	68.07	1.33	7.73E-03	Aldehyde oxidase, putative
TraesCS5A01G489900	chr5A	22.2	9.09	1.26	4.16E-03	MLO-like protein
TraesCS5B01G030800	chr5B	129.48	59.2	1.13	3.06E-14	Dihydrolipoamide acetyltransferase component of pyruvate dehydrogenase complex
TraesCS5B01G031200	chr5B	89.46	33.41	1.43	1.03E-24	Dihydrolipoamide acetyltransferase component of pyruvate dehydrogenase complex
TraesCS5B01G138400	chr5B	37.57	17.83	1.06	4.14E-03	Protein kinase family protein
TraesCS5B01G183500	chr5B	1156.46	553.12	1.06	3.38E-03	Pleiotropic drug resistance ABC transporter
TraesCS5B01G189200	chr5B	13.89	30.92	-1.12	1.25E-03	Alcohol dehydrogenase
TraesCS5B01G270700	chr5B	13.8	4.94	1.48	8.54E-03	Cytochrome P450
TraesCS5B01G270900	chr5B	39.84	13.97	1.51	5.26E-03	Cytochrome P450
TraesCS5B01G291100	chr5B	89.6	38.13	1.23	7.03E-03	Esterase/lipase/thioesterase family protein
TraesCS5B01G294600	chr5B	1826.29	883.76	1.05	3.24E-03	Beta-glucosidase
TraesCS5B01G426200	chr5B	6.15	13.02	-1.04	9.10E-03	TCP transcription factor
TraesCS5B01G445100	chr5B	122.4	40.62	1.59	7.61E-03	Tryptophan synthase alpha chain
TraesCS5B01G477500	chr5B	363.19	157.76	1.2	9.78E-03	KRR1 small subunit processome component
TraesCS5B01G526000	chr5B	212.91	104.02	1.03	5.48E-03	Protein kinase family protein
TraesCS5B01G538600	chr5B	48.17	21.18	1.17	3.31E-03	Receptor-like protein kinase
TraesCS5B01G565600	chr5B	375.22	158.61	1.24	9.10E-03	carboxyl-terminal peptidase, putative (DUF239)
TraesCS5D01G021800	chr5D	8.33	27.3	-1.69	7.48E-04	WAT1-related protein
TraesCS5D01G028900	chr5D	113.38	34.14	1.73	1.94E-37	F-box family protein
TraesCS5D01G029300	chr5D	15.52	0.58	4.5	1.12E-19	SNF2 domain-containing protein / helicase domain-containing protein / zinc finger protein-like protein
TraesCS5D01G039400	chr5D	68.91	3.22	4.37	1.21E-24	Dihydrolipoamide acetyltransferase component of pyruvate dehydrogenase complex
TraesCS5D01G050000	chr5D	28.75	10.18	1.51	3.65E-16	BTB/POZ domain containing protein
TraesCS5D01G054300	chr5D	38.81	11.43	1.73	1.41E-06	Germin-like protein
TraesCS5D01G109700	chr5D	8.5	17.24	-1.01	7.15E-03	Rho GTPase-activating protein
TraesCS5D01G112200	chr5D	1566.31	734.87	1.09	8.11E-03	F-box/LRR protein
TraesCS5D01G193700	chr5D	60.13	19.87	1.59	7.76E-03	Protein kinase, putative
TraesCS5D01G194700	chr5D	490.98	215.22	1.19	2.10E-03	Ubiquitin
TraesCS5D01G206900	chr5D	6.95	2.9	1.21	5.58E-03	F-box family protein, putative
TraesCS5D01G215400	chr5D	114.74	50.9	1.17	9.62E-03	Secretory carrier-associated membrane protein
TraesCS5D01G241600	chr5D	2.19	5.24	-1.18	8.67E-03	LysM domain-containing GPI-anchored protein 1
TraesCS5D01G299400	chr5D	214.4	96.39	1.15	7.67E-03	Esterase/lipase/thioesterase family protein
TraesCS5D01G358600	chr5D	130.02	54.39	1.25	3.58E-03	Serine/threonine-protein kinase
TraesCS5D01G436200	chr5D	1327.65	658.98	1.01	6.74E-03	Aldehyde oxidase, putative
TraesCS5D01G478600	chr5D	192.6	86.65	1.15	5.79E-03	KRR1 small subunit processome component
TraesCS5D01G488300	chr5D	611.28	283.22	1.11	5.29E-03	O-methyltransferase-like protein
TraesCS5D01G488400	chr5D	223.31	85.44	1.38	2.77E-03	O-methyltransferase-like protein
TraesCS5D01G556900	chr5D	177.73	67.33	1.4	8.92E-03	Receptor-like protein kinase
TraesCS6A01G032400	chr6A	39.93	12.95	1.61	1.29E-03	High affinity nitrate transporter
TraesCS6A01G067500	chr6A	6.93	1.77	1.91	3.43E-03	Linalool synthase, chloroplastic
TraesCS6A01G129000	chr6A	17.7	7.45	1.2	7.28E-03	Leucine-rich repeat receptor-like protein kinase family protein
TraesCS6A01G227300	chr6A	1138.29	536.26	1.09	9.53E-03	Zinc finger (C3HC4-type RING finger) family protein
TraesCS6A01G294200	chr6A	754.56	317.78	1.25	1.94E-03	Potassium transporter
TraesCS6A01G330100	chr6A	28.56	60.59	-1.07	1.98E-03	WAT1-related protein
TraesCS6A01G359900	chr6A	6.09	2.24	1.45	5.26E-03	Transmembrane protein 184C family
TraesCS6B01G028200	chr6B	10.04	36.06	-1.83	1.90E-03	Thaumatin-like protein-like protein
TraesCS6B01G045600	chr6B	44.12	18	1.29	8.26E-03	High affinity nitrate transporter
TraesCS6B01G167300	chr6B	163.09	49.52	1.71	3.38E-03	Glutathione S-transferase
TraesCS6B01G167400	chr6B	31.04	9.7	1.66	9.36E-03	Glutathione S-transferase
TraesCS6B01G167600	chr6B	464.8	130.75	1.83	5.57E-03	Glutathione S-transferase
TraesCS6B01G192400	chr6B	582.24	285.78	1.02	6.67E-03	Copper-transporting ATPase
TraesCS6B01G229900	chr6B	4.79	9.8	-1.01	9.20E-04	Tetratricopeptide repeat (TPR)-like superfamily protein
TraesCS6B01G288500	chr6B	61.35	24.24	1.33	9.70E-03	MYB-related protein
TraesCS6B01G324800	chr6B	432.02	142.11	1.6	2.73E-03	Potassium transporter
TraesCS6B01G392700	chr6B	31.75	13.38	1.21	9.94E-04	Transmembrane protein 184C family
TraesCS6D01G005400	chr6D	7.36	2.59	1.48	1.15E-03	transmembrane protein, putative (DUF594)
TraesCS6D01G037300	chr6D	55.87	21.51	1.36	4.98E-03	High affinity nitrate transporter
TraesCS6D01G047500	chr6D	118.13	56.55	1.05	1.31E-03	receptor kinase 1
TraesCS6D01G073100	chr6D	6.55	2.21	1.45	9.14E-03	Inhibitor protein
TraesCS6D01G127800	chr6D	813.1	312.03	1.38	9.50E-03	Glutathione S-transferase
TraesCS6D01G127900	chr6D	67.74	21.02	1.68	4.04E-03	Aldo/keto reductase family oxidoreductase
TraesCS6D01G198400	chr6D	2.41	5.91	-1.26	9.87E-03	Expansin protein
TraesCS6D01G232300	chr6D	319.01	155.84	1.03	1.49E-03	Testis-specific serine/threonine-protein kinase 3
TraesCS6D01G275100	chr6D	413.4	156.43	1.4	1.82E-03	Potassium transporter
TraesCS6D01G309000	chr6D	18.76	39.96	-1.08	3.38E-03	WAT1-related protein
TraesCS6D01G342800	chr6D	41.02	17.31	1.23	2.93E-03	Transmembrane protein 184C family
TraesCS7A01G059500	chr7A	961.66	316.19	1.6	3.59E-03	Tryptophan decarboxylase
TraesCS7A01G091400	chr7A	547.14	270.13	1.02	6.42E-03	Protein kinase
TraesCS7A01G197300	chr7A	43.06	20.46	1.06	9.11E-03	SNF2 domain-containing protein / helicase domain-containing protein / zinc finger protein-like protein
TraesCS7A01G199500	chr7A	124.83	38	1.71	3.86E-03	Sodium-dependent neutral amino acid transporter B(0)AT1
TraesCS7A01G204500	chr7A	53.04	109.48	-1.04	7.37E-03	Endoglucanase
TraesCS7A01G451200	chr7A	5.44	11.4	-1.01	4.28E-03	E3 ubiquitin-protein ligase
TraesCS7A01G473400	chr7A	611.22	246.35	1.31	7.06E-03	Germin-like protein
TraesCS7A01G473600	chr7A	310.02	126.88	1.29	7.45E-03	Germin-like protein
TraesCS7B01G015100	chr7B	743.62	331.59	1.16	8.32E-03	Subtilisin-like protease
TraesCS7B01G050500	chr7B	60.79	126.39	-1.05	2.24E-03	Bidirectional sugar transporter SWEET
TraesCS7B01G051900	chr7B	872.66	418.23	1.06	7.18E-03	Formin-like protein
TraesCS7B01G079400	chr7B	443.07	155.19	1.51	1.29E-03	12-oxophytodienoate reductase-like protein
TraesCS7B01G079500	chr7B	1071.84	481.61	1.15	4.39E-03	12-oxophytodienoate reductase-like protein
TraesCS7B01G111700	chr7B	29.4	61.39	-1.05	8.60E-03	Endoglucanase
TraesCS7B01G193100	chr7B	12.7	4.13	1.54	9.18E-03	Disease resistance protein (NBS-LRR class) family
TraesCS7B01G272100	chr7B	74.94	31	1.27	7.06E-03	SWIM zinc finger family protein / mitogen-activated protein kinase kinase kinase-related, putative
TraesCS7B01G374100	chr7B	12.13	5.91	1.04	4.45E-03	Calmodulin-binding protein, putative, expressed
TraesCS7B01G455800	chr7B	7.78	1.87	1.96	2.97E-03	Carbonic anhydrase
TraesCS7B01G476100	chr7B	1243.65	392.56	1.66	8.71E-03	Flavin-containing monooxygenase
TraesCS7B01G477100	chr7B	5.11	2.03	1.18	6.20E-03	Disease resistance protein (TIR-NBS-LRR class) family
TraesCS7D01G048600	chr7D	27.83	12.01	1.2	9.36E-03	Receptor-kinase, putative
TraesCS7D01G087100	chr7D	277.29	116.84	1.24	5.03E-03	Protein kinase
TraesCS7D01G150000	chr7D	699.83	340.66	1.04	7.76E-03	Formin-like protein
TraesCS7D01G175800	chr7D	580.77	227.34	1.35	4.38E-03	12-oxophytodienoate reductase-like protein
TraesCS7D01G175900	chr7D	1527.71	596.68	1.36	2.57E-03	12-oxophytodienoate reductase-like protein
TraesCS7D01G176000	chr7D	1007.07	427.11	1.24	5.29E-03	12-oxophytodienoate reductase-like protein
TraesCS7D01G202500	chr7D	182.35	60.98	1.58	8.67E-03	Sodium-dependent neutral amino acid transporter B(0)AT1
TraesCS7D01G380500	chr7D	2.18	6.36	-1.48	8.74E-03	Alpha-amylase
TraesCS7D01G383600	chr7D	110.78	47.52	1.21	8.55E-03	Tyrosine decarboxylase
TraesCS7D01G438600	chr7D	5276.68	2574.28	1.04	7.38E-03	Cytochrome P450
TraesCS7D01G457100	chr7D	7.84	2.59	1.52	8.67E-03	Protein kinase family protein
TraesCS7D01G460500	chr7D	557.02	209.6	1.41	4.09E-03	Germin-like protein
TraesCS7D01G496900	chr7D	15.76	7.07	1.11	7.56E-03	Disease resistance protein RPP13
TraesCS7D01G498600	chr7D	23.63	10.6	1.12	5.26E-03	Receptor-like protein kinase
TraesCS7D01G530900	chr7D	10.45	4.77	1.07	6.80E-03	Serine/threonine-protein kinase
TraesCS7D01G542700	chr7D	57.97	26.41	1.13	2.81E-03	Receptor protein kinase, putative
TraesCSU01G049400	chrUn	717.52	1582.11	-1.14	4.30E-03	Metallothionein
TraesCSU01G069100	chrUn	2.44	6.09	-1.26	1.94E-03	Glycerol-3-phosphate acyltransferase 3, putative
TraesCSU01G092300	chrUn	15.65	42.48	-1.42	4.41E-03	Acid phosphatase 1
TraesCSU01G093300	chrUn	7.42	18.35	-1.29	8.79E-03	UDP-glycosyltransferase
TraesCSU01G105400	chrUn	9.85	4.43	1.09	8.85E-03	Receptor-kinase, putative
TraesCSU01G116600	chrUn	22.87	6.54	1.81	4.04E-03	Linalool synthase, chloroplastic
TraesCSU01G116700	chrUn	21.55	7.49	1.52	6.94E-03	Linalool synthase, chloroplastic
TraesCSU01G117800	chrUn	7.28	16.37	-1.12	9.13E-03	plant/protein
TraesCSU01G128200	chrUn	6.61	1.47	2.06	6.80E-03	Germin-like protein
TraesCSU01G128700	chrUn	64.14	25.67	1.32	9.08E-03	Germin-like protein
TraesCSU01G135900	chrUn	17.91	143.05	-3	1.63E-10	ATP binding protein, putative
TraesCSU01G145500	chrUn	104.18	39.13	1.41	5.26E-03	Germin-like protein
TraesCSU01G145700	chrUn	67.36	24.08	1.48	8.57E-03	Germin-like protein
TraesCSU01G150500	chrUn	741.09	351.45	1.08	9.36E-03	Eukaryotic peptide chain release factor subunit 1-1
TraesCSU01G152800	chrUn	58.69	24.34	1.26	8.65E-03	Germin-like protein
TraesCSU01G161300	chrUn	15.07	5.82	1.35	7.06E-03	Germin-like protein
TraesCSU01G172100	chrUn	50.22	20.38	1.3	7.46E-03	Germin-like protein
TraesCSU01G215900	chrUn	9.95	2.41	1.96	2.49E-03	Serine/threonine-protein kinase
TraesCSU01G243800	chrUn	6.73	0.99	2.78	4.86E-03	Serine/threonine-protein kinase
