# Supplementary material for: Characterization of QTL and eQTL controlling early Fusarium graminearum infection and deoxynivalenol levels in a Wuhan 1 x Nyubai doubled haploid wheat population
Source: BMC Plant Biol. 2019 Dec 3;19:536. doi: 10.1186/s12870-019-2149-4 (PMC6892237; doi:10.1186/s12870-019-2149-4)
Supplement: Supplementary file 7 — Additional file 7. Differentially expressed genes between Wuhan 1 and Nyubai at 2 dpi. gene_id, IWGSC RefSeq v1.0 gene ID; chr, chromosome; Wuhan 1, mean of normalized counts for Wuhan 1; Nyubai, mean of normalized counts for Nyubai; log2FC, log2 fold change; padj, adjusted p-value; description, IWGSC RefSeq v1.0 gene annotation. [file 12870_2019_2149_MOESM7_ESM.xlsx]

## Sheet: DEG between parents
Additional file 7. Differentially expressed genes between Wuhan 1 and Nyubai at 2 dpi. gene_id, IWGSC RefSeq v1.0 gene ID; chr, chromosome; Wuhan 1, mean of normalized counts for Wuhan 1; Nyubai, mean of normalized counts for Nyubai; log2FC, effect size estimate; padj, adjusted p-value; description, IWGSC RefSeq v1.0 gene annotation.
gene_id	chr	Wuhan 1	Nyubai	log2FC	padj	description
TraesCS1A01G004400	chr1A	90.24	267.47	-1.56	1.23E-03	Protein SAWADEE HOMEODOMAIN-like protein 2
TraesCS1A01G004900	chr1A	27.75	0	7.39	7.66E-08	F-box/LRR-repeat protein
TraesCS1A01G005100	chr1A	38.03	109.6	-1.51	1.22E-06	Charged multivesicular body protein 5
TraesCS1A01G006500	chr1A	3.27	42.09	-3.72	1.33E-07	Receptor protein kinase, putative
TraesCS1A01G006600	chr1A	0.21	10.35	-5.53	2.29E-04	Gag polyprotein
TraesCS1A01G006800	chr1A	44.57	154.59	-1.79	3.38E-05	Receptor protein kinase, putative
TraesCS1A01G007300	chr1A	37.94	0.6	5.98	5.29E-03	Gamma-gliadin
TraesCS1A01G007900	chr1A	446.86	166.37	1.42	2.82E-09	transmembrane protein, putative (DUF 3339)
TraesCS1A01G008000	chr1A	168.47	3.52	5.57	5.75E-05	Low molecular weight glutenin subunit
TraesCS1A01G009300	chr1A	21	101.38	-2.28	9.93E-18	Pm3-like disease resistance protein
TraesCS1A01G009800	chr1A	39.11	86.36	-1.16	6.69E-05	FAR1-related sequence protein, putative
TraesCS1A01G010300	chr1A	35.03	140.27	-2.01	1.49E-12	MICOS complex subunit Mic25
TraesCS1A01G011500	chr1A	1.77	15.41	-3.2	2.65E-04	Cytochrome oxidase assembly 3, mitochondrial
TraesCS1A01G013400	chr1A	26.95	1.53	4.16	3.50E-04	UDP-glycosyltransferase 72E3
TraesCS1A01G013800	chr1A	323.57	111.49	1.53	2.03E-12	Methionine S-methyltransferase
TraesCS1A01G013900	chr1A	2.14	16.07	-2.87	3.05E-03	Glutathione s-transferase
TraesCS1A01G015600	chr1A	23.45	1.21	4.3	1.85E-04	12-oxophytodienoate reductase-like protein
TraesCS1A01G016000	chr1A	91.77	248.21	-1.43	3.10E-03	Serine/threonine-protein kinase
TraesCS1A01G016100	chr1A	11.95	72.41	-2.59	1.62E-05	Serine/threonine-protein kinase
TraesCS1A01G017800	chr1A	11.95	0	6.17	8.07E-05	Disease resistance protein (NBS-LRR class) family
TraesCS1A01G018100	chr1A	37.45	6.46	2.55	6.99E-03	Serine/threonine-protein kinase
TraesCS1A01G018400	chr1A	65.2	0	8.62	1.04E-10	NBS-LRR disease resistance protein, putative, expressed
TraesCS1A01G018500	chr1A	213.01	13.05	4.04	2.61E-22	Receptor-like kinase
TraesCS1A01G018600	chr1A	98	18.81	2.38	1.76E-06	Receptor-like kinase
TraesCS1A01G020800	chr1A	19.16	267.81	-3.8	6.91E-04	Cytochrome P450 family protein, expressed
TraesCS1A01G020900	chr1A	20.63	174.52	-3.1	6.51E-12	Bowman-Birk type trypsin inhibitor
TraesCS1A01G021200	chr1A	48.96	0	8.2	8.06E-10	Mechanosensitive ion channel family protein
TraesCS1A01G023700	chr1A	15.64	3.02	2.38	8.88E-03	Phloem protein 2-like protein
TraesCS1A01G025500	chr1A	21.15	384.53	-4.17	9.77E-11	NBS-LRR disease resistance protein, putative, expressed
TraesCS1A01G026400	chr1A	543.76	181.53	1.58	3.66E-25	Disease resistance protein (NBS-LRR class) family
TraesCS1A01G027500	chr1A	27.36	130.05	-2.22	4.23E-08	Guanine nucleotide-binding protein G(k) subunit alpha
TraesCS1A01G027800	chr1A	22.18	2.85	2.89	6.64E-05	SKP1-like protein 4
TraesCS1A01G028400	chr1A	39.32	1.85	4.45	1.55E-09	NBS-LRR-like resistance protein
TraesCS1A01G028500	chr1A	102.38	32.96	1.63	4.85E-07	NBS-LRR-like resistance protein
TraesCS1A01G028700	chr1A	9.43	144.99	-3.98	1.85E-29	Disease resistance protein (TIR-NBS-LRR class) family
TraesCS1A01G028800	chr1A	52.28	212.57	-2.03	1.56E-14	Leucine-rich repeat (LRR) family protein
TraesCS1A01G028900	chr1A	52.5	859.73	-4.05	3.00E-59	NBS-LRR-like resistance protein
TraesCS1A01G029100	chr1A	133.35	276.76	-1.06	1.85E-05	Disease resistance protein (TIR-NBS-LRR class) family
TraesCS1A01G029400	chr1A	18.8	3.17	2.53	7.66E-04	Coiled-coil domain-containing protein 186
TraesCS1A01G030100	chr1A	230.24	37.02	2.63	1.24E-13	NAD(P)-binding rossmann-fold protein
TraesCS1A01G030700	chr1A	82.26	35.19	1.24	2.27E-04	PGR5-like protein 1A, chloroplastic
TraesCS1A01G032700	chr1A	42.26	16.04	1.42	1.48E-04	Replication protein A 70 kDa DNA-binding subunit
TraesCS1A01G033100	chr1A	455.63	162.02	1.49	5.33E-06	F-box protein-like
TraesCS1A01G033300	chr1A	8.9	0.27	4.78	6.55E-03	Mitochondrial import inner membrane translocase subunit Tim9
TraesCS1A01G033500	chr1A	135.67	41.48	1.7	5.15E-09	Mitochondrial import inner membrane translocase subunit Tim17/Tim22/Tim23 family protein
TraesCS1A01G035000	chr1A	91.91	31.3	1.56	1.85E-09	Nuclear pore complex protein NUP43
TraesCS1A01G035700	chr1A	6.16	41.75	-2.77	1.21E-03	Protein kinase family protein
TraesCS1A01G036100	chr1A	86.52	35.91	1.26	8.56E-06	ACT domain-containing protein
TraesCS1A01G037900	chr1A	422.94	202.96	1.06	4.06E-09	BRI1-KD interacting protein
TraesCS1A01G038300	chr1A	23.51	0	7.15	5.32E-06	Inorganic pyrophosphatase family protein
TraesCS1A01G039100	chr1A	160.98	19.96	3.01	7.47E-15	B3 domain-containing protein
TraesCS1A01G039800	chr1A	16.56	1.21	3.79	2.18E-03	3-ketoacyl-CoA synthase
TraesCS1A01G041100	chr1A	318.05	119.25	1.41	1.61E-14	Leucine-rich repeat (LRR) family protein
TraesCS1A01G041400	chr1A	63.16	16.03	1.97	6.69E-03	Chymotrypsin inhibitor
TraesCS1A01G042700	chr1A	112.19	18.37	2.61	9.92E-11	MYB transcription factor
TraesCS1A01G045800	chr1A	523.64	1111.98	-1.09	5.52E-03	11S seed storage globulin A
TraesCS1A01G048200	chr1A	153.3	3.6	5.42	4.12E-32	CsAtPR5
TraesCS1A01G048400	chr1A	68.29	0.89	6.25	1.92E-10	Ankyrin repeat protein-like
TraesCS1A01G048600	chr1A	35.52	70.68	-1.03	8.84E-04	Nucleoporin GLE1
TraesCS1A01G051200	chr1A	74.83	0	8.82	9.72E-12	Casein kinase I
TraesCS1A01G051600	chr1A	0	93.46	-9.66	7.36E-14	F-box family protein
TraesCS1A01G056200	chr1A	21.26	5.81	1.86	8.49E-03	ALMT1-M39.2
TraesCS1A01G057700	chr1A	14.2	0	6.41	1.09E-05	Alpha/beta-Hydrolases superfamily protein
TraesCS1A01G058900	chr1A	84.65	22.81	1.89	3.26E-08	Xylulose kinase
TraesCS1A01G059300	chr1A	2.03	14.81	-2.74	7.91E-03	carboxyl-terminal peptidase (DUF239)
TraesCS1A01G062500	chr1A	560.01	75.35	2.89	2.58E-05	Protease inhibitor/seed storage/lipid transfer protein family protein
TraesCS1A01G062700	chr1A	96.97	5.67	4.1	3.92E-04	Protease inhibitor/seed storage/lipid transfer family protein
TraesCS1A01G062900	chr1A	66.63	6.27	3.41	1.45E-04	Protease inhibitor/seed storage/lipid transfer protein family protein
TraesCS1A01G063100	chr1A	867.74	3.14	8.09	7.05E-13	Protease inhibitor/seed storage/lipid transfer protein family protein
TraesCS1A01G063500	chr1A	30.27	9.54	1.64	6.10E-03	DNL-type zinc finger protein
TraesCS1A01G064000	chr1A	546.66	240.54	1.18	1.57E-08	Glycosyltransferases
TraesCS1A01G064500	chr1A	4.55	36.2	-3	4.11E-08	Crotonobetainyl-CoA dehydrogenase
TraesCS1A01G065300	chr1A	355.14	864.76	-1.28	7.08E-04	Transducin/WD-like repeat-protein
TraesCS1A01G065600	chr1A	50.62	0.93	5.82	1.24E-09	Importin subunit beta-1
TraesCS1A01G066100	chr1A	30.69	0	7.54	3.23E-04	11S globulin seed storage protein
TraesCS1A01G066300	chr1A	34.55	101.98	-1.57	9.36E-07	Beta 1, 3 galactosyltransferase
TraesCS1A01G069100	chr1A	53.52	6.99	2.95	9.94E-08	CsAtPR5
TraesCS1A01G069200	chr1A	35.09	7.2	2.29	1.54E-07	CsAtPR5
TraesCS1A01G070000	chr1A	13.56	1.23	3.48	7.45E-03	E3 ubiquitin-protein ligase
TraesCS1A01G070500	chr1A	24.96	1.26	4.37	4.85E-05	Aminotransferase-related family protein
TraesCS1A01G070700	chr1A	32.07	8.93	1.85	1.82E-03	BTB/POZ domain containing protein
TraesCS1A01G070900	chr1A	32.25	4.87	2.68	9.15E-06	electron protein, putative (Protein of unknown function, DUF547)
TraesCS1A01G071300	chr1A	58.29	24.36	1.25	1.08E-04	ATP-dependent zinc metalloprotease FtsH
TraesCS1A01G072300	chr1A	127.29	19.35	2.72	1.39E-03	Endoglucanase
TraesCS1A01G075200	chr1A	30.85	71.05	-1.2	5.13E-05	transmembrane protein
TraesCS1A01G076100	chr1A	44.78	148.72	-1.73	1.16E-11	Nitrogen regulatory protein P-II-like protein
TraesCS1A01G079400	chr1A	176.82	29	2.6	2.36E-06	Peroxidase
TraesCS1A01G082500	chr1A	172.26	849.92	-2.3	2.41E-06	Low temperature and salt responsive protein
TraesCS1A01G083100	chr1A	19.66	6.42	1.6	2.97E-03	MYB transcription factor
TraesCS1A01G085400	chr1A	119.41	20.26	2.55	1.57E-06	3-deoxy-alpha-D-manno-octulosonate 8-oxidase
TraesCS1A01G085700	chr1A	17.46	4.17	2.09	5.29E-04	F-box family protein
TraesCS1A01G088600	chr1A	205.26	478	-1.22	4.72E-03	Sucrose-phosphatase
TraesCS1A01G091400	chr1A	31.77	68.38	-1.11	2.11E-04	ATP-dependent RNA helicase DeaD
TraesCS1A01G093200	chr1A	0.21	9.84	-5.45	3.62E-04	Pre-rRNA-processing protein TSR2
TraesCS1A01G094500	chr1A	1.18	97.18	-6.31	9.12E-17	XH/XS domain-containing protein
TraesCS1A01G094700	chr1A	5950.86	2549.95	1.22	8.33E-03	Lipase
TraesCS1A01G095400	chr1A	28.44	0	7.43	1.33E-07	Phosphate import ATP-binding protein PstB 1
TraesCS1A01G095600	chr1A	105.97	28.98	1.86	1.07E-03	WAT1-related protein
TraesCS1A01G096300	chr1A	103.75	33.86	1.61	4.10E-03	transcription factor-like protein
TraesCS1A01G097100	chr1A	21.81	53.44	-1.34	2.52E-05	DNA-directed RNA polymerase III subunit RPC4
TraesCS1A01G101000	chr1A	16.71	1.2	3.82	4.61E-05	Tubulin beta chain
TraesCS1A01G106300	chr1A	42.86	85.14	-1	2.81E-03	DNA-directed RNA polymerase subunit
TraesCS1A01G106700	chr1A	78.16	21.2	1.88	9.14E-06	DNA polymerase II large subunit
TraesCS1A01G107500	chr1A	163.96	17.34	3.23	1.57E-03	Fasciclin-like arabinogalactan protein
TraesCS1A01G108500	chr1A	310.5	41.58	2.91	1.90E-26	Ubiquitin carboxyl-terminal hydrolase 12
TraesCS1A01G111500	chr1A	55.91	19.12	1.55	3.05E-03	DUF4228 domain protein
TraesCS1A01G111800	chr1A	64.82	26.55	1.28	1.92E-03	homeobox protein knotted-1-like 6
TraesCS1A01G112100	chr1A	341.49	154.21	1.15	2.25E-08	Transporter-related family protein
TraesCS1A01G113600	chr1A	74.42	11.58	2.67	1.94E-06	Tryptophan aminotransferase-related protein 2
TraesCS1A01G115200	chr1A	44.68	17.74	1.32	7.03E-03	Triose phosphate/phosphate translocator, chloroplastic
TraesCS1A01G115600	chr1A	9.32	0.27	4.85	2.58E-03	Alba DNA/RNA-binding protein
TraesCS1A01G117400	chr1A	142.29	63.4	1.16	4.76E-03	Pentatricopeptide repeat-containing protein
TraesCS1A01G118200	chr1A	50.6	8.44	2.56	2.41E-03	Gamma-aminobutyric acid receptor subunit gamma-2
TraesCS1A01G119100	chr1A	216.96	40.35	2.43	6.17E-03	3'-N-debenzoyl-2'-deoxytaxol N-benzoyltransferase
TraesCS1A01G119800	chr1A	99.12	41.37	1.27	3.13E-05	senescence-associated family protein, putative (DUF581)
TraesCS1A01G120800	chr1A	77.63	37.97	1.02	1.42E-03	Protein slow green 1, chloroplastic
TraesCS1A01G123200	chr1A	31.39	10.11	1.64	2.09E-03	Leucine-rich repeat protein kinase family protein
TraesCS1A01G123900	chr1A	150.13	71.65	1.08	5.68E-07	Kinase family protein
TraesCS1A01G125700	chr1A	443.75	117.33	1.92	4.69E-03	Late embryogenesis abundant (LEA) hydroxyproline-rich glycoprotein family
TraesCS1A01G126400	chr1A	29.14	12.05	1.27	9.62E-03	Gibberellin 2-oxidase 2
TraesCS1A01G128400	chr1A	29.66	8.93	1.77	2.14E-03	Protein FAR1-RELATED SEQUENCE 6
TraesCS1A01G132300	chr1A	9.32	0.82	3.35	3.24E-03	Catenin delta-2
TraesCS1A01G134200	chr1A	1.5	113.19	-6.48	9.96E-20	protein kinase family protein
TraesCS1A01G135500	chr1A	0.8	81.98	-7.02	1.18E-12	Protein FAR1-RELATED SEQUENCE 5
TraesCS1A01G141100	chr1A	27.69	6.13	2.16	4.51E-04	Late embryogenesis abundant (LEA) hydroxyproline-rich glycoprotein family
TraesCS1A01G141400	chr1A	64.87	146.1	-1.18	4.85E-04	ABC transporter G family member
TraesCS1A01G142400	chr1A	264.27	123.52	1.1	7.02E-04	Na(+)/H(+) antiporter NhaB
TraesCS1A01G142700	chr1A	59.94	0.55	6.65	4.83E-08	ATP-dependent DNA helicase DDM1
TraesCS1A01G143200	chr1A	58.16	118.21	-1.01	2.81E-03	CsAtPR5
TraesCS1A01G143400	chr1A	258.78	587.43	-1.18	3.55E-05	Midasin
TraesCS1A01G146800	chr1A	5.79	14.56	-1.38	7.25E-03	Acetyl-coenzyme A synthetase
TraesCS1A01G149300	chr1A	542.41	90.43	2.58	1.49E-04	Cellulose synthase
TraesCS1A01G151400	chr1A	0	16.38	-7.15	1.36E-06	Cyclin dependent kinase inhibitor
TraesCS1A01G152600	chr1A	32.3	9.82	1.7	8.59E-03	Ribonuclease
TraesCS1A01G156100	chr1A	78.66	4.95	3.96	1.33E-11	Cytokinin riboside 5'-monophosphate phosphoribohydrolase
TraesCS1A01G156300	chr1A	20.95	42.22	-1.03	2.65E-03	Mitochondrial import inner membrane translocase subunit tim16
TraesCS1A01G159700	chr1A	24.22	0	7.2	4.32E-04	L-type lectin-domain containing receptor kinase VIII.2
TraesCS1A01G162900	chr1A	1.61	22.54	-3.88	6.80E-04	Protein FAR1-RELATED SEQUENCE 5
TraesCS1A01G164600	chr1A	183.21	377.1	-1.04	2.06E-03	Plant/F9H3-4 protein
TraesCS1A01G165400	chr1A	114.02	0	9.43	1.87E-11	Aquaporin
TraesCS1A01G165500	chr1A	85.71	0	9.02	1.72E-11	AT hook motif-containing protein, putative
TraesCS1A01G166000	chr1A	0	16.52	-7.16	7.42E-07	Ubiquitin
TraesCS1A01G168000	chr1A	10.88	0	6.04	7.71E-05	Transposon protein, putative, Mutator sub-class
TraesCS1A01G170900	chr1A	24.05	134.35	-2.48	2.85E-16	Prolyl 4-hydroxylase alpha subunit, putative
TraesCS1A01G178900	chr1A	0	18.67	-7.34	3.80E-07	S-adenosyl-L-methionine-dependent methyltransferases superfamily protein
TraesCS1A01G180300	chr1A	131.71	289.11	-1.13	1.13E-10	Methionine aminopeptidase
TraesCS1A01G183400	chr1A	39.43	11.8	1.73	8.75E-03	Homeobox protein BEL1-like protein
TraesCS1A01G183900	chr1A	43.07	95.2	-1.15	9.89E-05	Non-lysosomal glucosylceramidase
TraesCS1A01G184800	chr1A	33.1	15.19	1.15	1.66E-03	GDP-mannose transporter
TraesCS1A01G186800	chr1A	217.43	1004.24	-2.21	8.01E-05	Glutathione S-transferase
TraesCS1A01G187000	chr1A	45.76	320.44	-2.81	3.81E-04	Glutathione s-transferase, putative
TraesCS1A01G187600	chr1A	917.14	150.24	2.61	1.98E-30	Ubiquitin carboxyl-terminal hydrolase-like protein
TraesCS1A01G188500	chr1A	130.82	38.94	1.74	1.15E-03	U-box domain-containing protein 4
TraesCS1A01G188900	chr1A	179.15	67.72	1.4	1.46E-04	Rhomboid-like protein
TraesCS1A01G192800	chr1A	426.2	856.76	-1.01	4.25E-03	PLATZ transcription factor
TraesCS1A01G195000	chr1A	209.52	444.47	-1.08	4.85E-05	Replication protein A DNA-binding subunit
TraesCS1A01G195400	chr1A	1330.83	2845.56	-1.1	6.34E-07	Poly [ADP-ribose] polymerase
TraesCS1A01G195700	chr1A	232.35	531.6	-1.19	4.32E-03	Lysine-specific demethylase
TraesCS1A01G195900	chr1A	38.35	129.05	-1.75	1.55E-04	Xyloglucan endotransglucosylase/hydrolase
TraesCS1A01G196800	chr1A	799.91	384.56	1.06	1.26E-14	ERD (Early-responsive to dehydration stress) family protein
TraesCS1A01G202700	chr1A	167.91	65.9	1.36	2.56E-15	Malectin/receptor-like protein kinase family protein
TraesCS1A01G204500	chr1A	8.67	0.33	4.77	2.25E-03	cDNA clone:J013094O21, full insert sequence
TraesCS1A01G205100	chr1A	20.79	6.25	1.71	5.88E-03	RING/U-box superfamily protein
TraesCS1A01G205200	chr1A	1.18	12.88	-3.59	1.69E-04	T-complex protein 1 subunit alpha
TraesCS1A01G206000	chr1A	14.79	0	6.47	6.47E-06	E3 ubiquitin-protein ligase RFWD3
TraesCS1A01G206300	chr1A	4.18	66.14	-4.01	6.81E-22	U2 small nuclear ribonucleoprotein auxiliary factor-like protein
TraesCS1A01G208600	chr1A	271.24	709.16	-1.39	4.01E-11	Phosphatidylinositol N-acetyglucosaminlytransferase subunit P-like protein
TraesCS1A01G209500	chr1A	7.55	33.88	-2.19	2.51E-04	Myosin-H heavy chain
TraesCS1A01G210400	chr1A	188.84	534	-1.5	3.25E-03	Trehalose 6-phosphate phosphatase
TraesCS1A01G210600	chr1A	75.52	34.37	1.16	1.97E-04	Flavin-containing monooxygenase
TraesCS1A01G213600	chr1A	148.78	60.58	1.29	5.66E-03	Haloacid dehalogenase-like hydrolase family protein, putative, expressed
TraesCS1A01G214200	chr1A	25.07	61.03	-1.28	2.03E-04	Signal transducer and activator of transcription A
TraesCS1A01G216000	chr1A	10.12	0	5.96	3.83E-05	Transposase
TraesCS1A01G216100	chr1A	6.91	0	5.42	2.91E-04	Myb/SANT-like DNA-binding domain protein
TraesCS1A01G216700	chr1A	11.58	0.33	5.15	2.28E-03	Imidazoleglycerol-phosphate dehydratase
TraesCS1A01G217700	chr1A	0.21	40.27	-7.48	2.35E-04	12-oxophytodienoate reductase-like protein
TraesCS1A01G218400	chr1A	258.31	967.84	-1.9	7.04E-09	Zinc import ATP-binding protein ZnuC
TraesCS1A01G219900	chr1A	10.83	42.41	-1.99	3.57E-05	Leucine--tRNA ligase
TraesCS1A01G220500	chr1A	7.45	57.25	-3.03	6.37E-10	Cell number regulator 6
TraesCS1A01G221000	chr1A	8.47	52.56	-2.67	1.71E-06	D-3-phosphoglycerate dehydrogenase
TraesCS1A01G222700	chr1A	59.08	19.13	1.61	1.29E-03	Protein kinase family protein, putative, expressed
TraesCS1A01G232300	chr1A	19.88	0.3	5.94	3.65E-05	GrpE protein homolog
TraesCS1A01G234700	chr1A	5.09	26.12	-2.43	6.02E-05	Phosphotransferase
TraesCS1A01G235700	chr1A	11.84	46.82	-1.98	2.19E-05	Subtilisin-like protease
TraesCS1A01G237000	chr1A	0	41.18	-8.48	4.99E-10	Zinc metalloproteinase aureolysin
TraesCS1A01G237200	chr1A	122.32	264.33	-1.12	1.85E-05	Zinc finger, CW-type
TraesCS1A01G237400	chr1A	11.25	64	-2.51	2.52E-05	Defensin-like protein
TraesCS1A01G238700	chr1A	200.62	514.39	-1.36	6.19E-04	L-lactate dehydrogenase
TraesCS1A01G244200	chr1A	42.16	94.31	-1.16	2.57E-03	RNA polymerase II C-terminal domain phosphatase-like protein
TraesCS1A01G245800	chr1A	5.25	16.74	-1.7	8.61E-04	Protein RRP5-like protein
TraesCS1A01G246100	chr1A	1.82	61.99	-4.96	1.82E-14	F-box protein
TraesCS1A01G246400	chr1A	503.86	1184.97	-1.23	4.84E-05	Mitochondrial carrier
TraesCS1A01G248900	chr1A	6.05	19.04	-1.68	1.15E-03	Chaperone protein DnaJ
TraesCS1A01G249700	chr1A	0	359.79	-11.6	1.14E-19	1,4-beta-D-glucanase
TraesCS1A01G249800	chr1A	18.8	4.27	2.16	3.30E-04	Endo-1,3;1,4-beta-D-glucanase
TraesCS1A01G251300	chr1A	60.85	9.06	2.74	1.59E-05	F-box domain containing protein
TraesCS1A01G258400	chr1A	68.19	28.91	1.24	9.35E-03	Two-component response regulator
TraesCS1A01G258800	chr1A	3932.86	1472.24	1.42	8.98E-04	Tubulin beta chain
TraesCS1A01G259900	chr1A	167.54	12.33	3.77	1.83E-12	Serine/threonine-protein kinase
TraesCS1A01G263600	chr1A	136.67	8.7	3.96	5.02E-12	Gibberellin 20 oxidase 2
TraesCS1A01G266000	chr1A	621.95	216.48	1.52	1.93E-03	Phospholipase A1
TraesCS1A01G268400	chr1A	341.92	16.49	4.37	2.48E-09	Isoflavone reductase-like protein
TraesCS1A01G268900	chr1A	6.85	34.94	-2.34	9.31E-05	Alpha/beta-Hydrolases superfamily protein
TraesCS1A01G273500	chr1A	405.93	1325.22	-1.71	3.58E-05	Soluble inorganic pyrophosphatase
TraesCS1A01G277100	chr1A	17.45	49.9	-1.5	2.86E-03	Solute carrier family 35 protein
TraesCS1A01G277900	chr1A	58.33	831.72	-3.83	9.45E-37	rRNA N-glycosidase
TraesCS1A01G278100	chr1A	162.02	330.27	-1.03	3.14E-06	Arginyl-tRNA--protein transferase
TraesCS1A01G280900	chr1A	33.59	11.96	1.47	8.48E-03	Rop guanine nucleotide exchange factor, putative
TraesCS1A01G283900	chr1A	13.18	1.67	2.91	9.65E-03	Laccase
TraesCS1A01G287600	chr1A	197.83	413.68	-1.06	1.25E-05	SAC3/GANP/Nin1/mts3/eIF-3 p25 family protein
TraesCS1A01G291800	chr1A	31.12	280.21	-3.17	7.47E-09	Peptide methionine sulfoxide reductase MsrB
TraesCS1A01G292400	chr1A	38.67	17.37	1.17	6.74E-03	lipid phosphate phosphatase 3
TraesCS1A01G292700	chr1A	13.98	3.51	1.96	3.38E-03	Zinc finger CCCH domain-containing protein 4
TraesCS1A01G293700	chr1A	0	12.53	-6.76	4.52E-06	V-type proton ATPase catalytic subunit A
TraesCS1A01G294300	chr1A	16.66	3.36	2.35	1.89E-03	Acetyl-coenzyme A carboxylase carboxyl transferase subunit beta
TraesCS1A01G294700	chr1A	19.6	71.56	-1.87	2.72E-04	3-isopropylmalate dehydratase large subunit
TraesCS1A01G294800	chr1A	45.64	3.82	3.56	7.14E-09	Zinc finger CCCH domain-containing protein 4
TraesCS1A01G295600	chr1A	16.71	37.19	-1.15	8.18E-03	Chaperone DnaK
TraesCS1A01G296300	chr1A	850.01	2407.75	-1.5	2.07E-04	Receptor protein kinase, putative
TraesCS1A01G297200	chr1A	37.76	18.49	1.03	3.51E-03	Ribonuclease P protein subunit p29
TraesCS1A01G298900	chr1A	279.9	1586.33	-2.5	1.41E-17	TOM1-like protein 2
TraesCS1A01G305300	chr1A	55.55	21.6	1.36	7.79E-03	Sec14p-like phosphatidylinositol transfer family protein
TraesCS1A01G310600	chr1A	80.32	13.08	2.62	3.92E-06	Aldehyde dehydrogenase
TraesCS1A01G312300	chr1A	140.25	336.87	-1.26	8.83E-03	Calcium-transporting ATPase
TraesCS1A01G320500	chr1A	748.99	342.26	1.13	6.50E-04	NAD(P)H dehydrogenase (Quinone)
TraesCS1A01G329600	chr1A	67.34	142.94	-1.09	7.19E-05	breast cancer associated RING 1
TraesCS1A01G336100	chr1A	202.44	437.81	-1.11	5.08E-03	28 kDa heat-and acid-stable phosphoprotein, putative
TraesCS1A01G341500	chr1A	86.84	218.63	-1.34	3.06E-10	Kinesin-like protein
TraesCS1A01G341600	chr1A	0	16.34	-7.14	1.24E-06	Histidine phosphotransfer protein
TraesCS1A01G341700	chr1A	1.93	116.84	-5.84	2.00E-28	Lon protease
TraesCS1A01G341800	chr1A	0.7	15.56	-4.62	2.17E-04	Pectinesterase
TraesCS1A01G343000	chr1A	552.48	1216.18	-1.14	8.15E-03	ATP-binding cassette transporter subfamily A member
TraesCS1A01G343300	chr1A	12.6	75.91	-2.63	5.78E-08	Auxin-responsive protein
TraesCS1A01G343800	chr1A	19.13	53.9	-1.52	1.01E-06	Glutamate--tRNA ligase
TraesCS1A01G354100	chr1A	6.86	59.32	-3.1	3.52E-08	NBS-LRR-like resistance protein
TraesCS1A01G357300	chr1A	37.93	83.17	-1.14	7.41E-05	Type I inositol-1,4,5-trisphosphate 5-phosphatase 1
TraesCS1A01G357700	chr1A	100.33	17.55	2.52	1.94E-05	Bifunctional inhibitor/lipid-transfer protein/seed storage 2S albumin superfamily protein
TraesCS1A01G358500	chr1A	0.8	7.54	-3.53	4.09E-03	Myosin
TraesCS1A01G368900	chr1A	0	29.09	-7.97	4.52E-09	GRF zinc finger family protein
TraesCS1A01G373000	chr1A	344.14	820.49	-1.25	2.75E-05	Lipid phosphate phosphatase-like protein
TraesCS1A01G373700	chr1A	0.8	16.33	-4.69	8.86E-06	Disease resistance protein (NBS-LRR class) family
TraesCS1A01G374100	chr1A	13.98	48.02	-1.82	2.33E-07	GRIP and coiled-coil domain-containing protein 2
TraesCS1A01G374800	chr1A	44.09	103.73	-1.23	1.85E-05	Zinc finger protein-like
TraesCS1A01G378700	chr1A	31.33	101.91	-1.7	5.47E-10	BTB/POZ domain containing protein
TraesCS1A01G383400	chr1A	11.36	68.63	-2.6	2.22E-03	Prefoldin chaperone subunit family protein
TraesCS1A01G383900	chr1A	45.69	4.75	3.26	8.08E-07	Kinase, putative
TraesCS1A01G384000	chr1A	86.37	295.94	-1.77	1.22E-09	2-oxoglutarate (2OG) and Fe(II)-dependent oxygenase superfamily protein
TraesCS1A01G385600	chr1A	130.66	34.59	1.91	2.71E-03	Cytochrome b561 and DOMON domain-containing protein
TraesCS1A01G387900	chr1A	91.54	9.1	3.35	7.14E-17	TSA: Wollemia nobilis Ref_Wollemi_Transcript_14910_3291 transcribed RNA sequence
TraesCS1A01G391300	chr1A	0	29.54	-8	2.33E-09	Protein FAR1-RELATED SEQUENCE 5
TraesCS1A01G391400	chr1A	0	12.36	-6.73	1.54E-06	Protein FAR1-RELATED SEQUENCE 5
TraesCS1A01G394100	chr1A	180.12	517.76	-1.52	9.82E-03	Calcium-binding family protein
TraesCS1A01G405300	chr1A	18.37	1.16	3.96	5.19E-03	RADIALIS-like transcription factor
TraesCS1A01G405800	chr1A	24.64	71.24	-1.53	6.65E-07	Sugar transporter protein
TraesCS1A01G406300	chr1A	7.4	31.91	-2.13	3.91E-03	Iron-sulfur cluster assembly protein
TraesCS1A01G407000	chr1A	1.39	23.05	-4.19	5.15E-07	Receptor-like protein kinase
TraesCS1A01G407600	chr1A	32.2	134.31	-2.07	5.03E-05	Carotenoid isomerase
TraesCS1A01G407700	chr1A	195.66	0.85	7.79	2.99E-11	Protein kinase
TraesCS1A01G408500	chr1A	53.52	7.98	2.77	2.02E-11	Retrovirus-related Pol polyprotein from transposon TNT 1-94
TraesCS1A01G408800	chr1A	4.18	107.56	-4.66	2.51E-18	Short-chain dehydrogenase/reductase family protein
TraesCS1A01G409200	chr1A	409.9	0	11.28	3.57E-15	NBS-LRR-like resistance protein
TraesCS1A01G409300	chr1A	0	17.97	-7.29	1.81E-07	disease resistance family protein / LRR family protein
TraesCS1A01G409400	chr1A	0	6.46	-5.82	1.07E-04	Disease resistance protein (NBS-LRR class) family
TraesCS1A01G409600	chr1A	45.04	105.77	-1.22	1.31E-04	Topoisomerase 1-associated factor 1
TraesCS1A01G409700	chr1A	98.87	36.21	1.45	5.92E-03	tRNA dimethylallyltransferase
TraesCS1A01G411200	chr1A	8.19	0.3	4.69	5.03E-03	Protein phosphatase 2c, putative
TraesCS1A01G414900	chr1A	1.23	25.18	-4.35	3.76E-09	Protein FAR1-RELATED SEQUENCE 3
TraesCS1A01G416500	chr1A	12.26	34.58	-1.46	2.73E-05	beta-galactosidase
TraesCS1A01G418800	chr1A	702.78	347.92	1.01	3.99E-03	poly(ADP-ribose) glycohydrolase 2
TraesCS1A01G421100	chr1A	8.09	47.88	-2.56	6.33E-03	Transmembrane protein, putative
TraesCS1A01G424700	chr1A	0	27.54	-7.89	1.50E-08	F-box family protein
TraesCS1A01G425200	chr1A	240.16	119.65	1	1.93E-03	Extra-large G-like protein
TraesCS1A01G426000	chr1A	89.45	0	9.08	4.18E-12	NBS-LRR disease resistance protein, putative
TraesCS1A01G426500	chr1A	159.71	7.25	4.47	1.72E-16	Agenet and bromo-adjacent homology (BAH) domain-containing protein
TraesCS1A01G430100	chr1A	29.94	154.79	-2.35	2.20E-08	ATP-dependent zinc metalloprotease FtsH
TraesCS1A01G430200	chr1A	19.82	691.1	-5.11	9.72E-42	ATP-dependent zinc metalloprotease FtsH
TraesCS1A01G430400	chr1A	120.53	254.03	-1.07	3.56E-08	Lysine-specific demethylase
TraesCS1A01G431600	chr1A	41.41	18.79	1.13	5.33E-03	RNA polymerase sigma factor
TraesCS1A01G431800	chr1A	0	34.95	-8.23	5.65E-10	F-box family protein
TraesCS1A01G432900	chr1A	74.1	0	8.81	7.44E-10	Na-translocating NADH-quinone reductase subunit A
TraesCS1A01G433000	chr1A	1371.5	185.31	2.89	6.56E-24	RNA binding protein
TraesCS1A01G433400	chr1A	53.78	17.56	1.61	3.14E-03	Pentatricopeptide repeat-containing protein
TraesCS1A01G434400	chr1A	0	17.77	-7.25	4.25E-07	Breast cancer metastasis-suppressor 1-like protein
TraesCS1A01G435700	chr1A	16.71	0	6.67	2.52E-06	Disease resistance protein RPP13
TraesCS1A01G435800	chr1A	10.12	0	5.95	2.12E-04	Disease resistance protein RPP13
TraesCS1A01G436100	chr1A	44.84	0	8.08	2.92E-09	calpain-type cysteine protease family
TraesCS1A01G436200	chr1A	40.24	0.3	6.96	4.06E-06	Disease resistance protein (NBS-LRR class) family
TraesCS1A01G438500	chr1A	0.75	19.38	-4.57	2.14E-06	Polyketide cyclase/dehydrase and lipid transport superfamily protein
TraesCS1A01G438600	chr1A	1100.92	155.23	2.83	2.17E-22	Translation initiation factor IF-2, putative
TraesCS1A01G438900	chr1A	9.8	0	5.89	2.14E-03	DNA-directed RNA polymerase II protein
TraesCS1A01G439000	chr1A	14.89	0	6.49	2.75E-05	3-ketoacyl-CoA synthase
TraesCS1A01G439100	chr1A	75.9	0.33	7.88	3.94E-09	piezo-type mechanosensitive ion channel component
TraesCS1A01G439300	chr1A	92.07	750.35	-3.03	1.12E-17	calcium-dependent lipid-binding family protein
TraesCS1A01G440500	chr1A	12.06	49.68	-2.06	1.81E-08	NEDD8 ultimate buster 1
TraesCS1A01G444300	chr1A	342.19	5.72	5.91	1.40E-12	Nucleoside diphosphate kinase
TraesCS1A01G445500	chr1A	48.15	356.99	-2.89	5.45E-32	Argonaute
TraesCS1A01G445700	chr1A	3030.37	1387.37	1.13	1.25E-15	Histone deacetylase-like protein-like
TraesCS1B01G000400	chr1B	3.59	18.73	-2.52	6.52E-05	Disease resistance protein (TIR-NBS-LRR class) family
TraesCS1B01G000600	chr1B	10.18	170.97	-4.11	2.98E-25	50S ribosomal protein L28
TraesCS1B01G000900	chr1B	53.83	109.82	-1.02	1.71E-04	RING-finger ubiquitin ligase
TraesCS1B01G001100	chr1B	12.86	945.3	-6.23	3.44E-74	Nucleic acid-binding, OB-fold-like protein
TraesCS1B01G001200	chr1B	0.27	11.35	-5.65	1.26E-04	Frigida-like protein
TraesCS1B01G001300	chr1B	0	6.15	-5.74	6.84E-04	Replicase polyprotein 1a
TraesCS1B01G001600	chr1B	14.19	112.6	-2.97	2.50E-32	Adenylyl cyclase-associated protein 1
TraesCS1B01G001700	chr1B	1.98	22.45	-3.48	6.03E-05	Cytochrome P450
TraesCS1B01G001800	chr1B	425.87	1704.09	-2	3.18E-14	Phospholipid-transporting ATPase
TraesCS1B01G002000	chr1B	210.55	717.99	-1.77	5.60E-30	Paired amphipathic helix protein Sin3
TraesCS1B01G002100	chr1B	53.87	8.98	2.57	4.59E-10	Glycosyltransferase-like KOBITO 1
TraesCS1B01G002300	chr1B	0.21	13.11	-5.85	7.31E-05	disease resistance protein (TIR-NBS-LRR class)
TraesCS1B01G002400	chr1B	0	9.26	-6.34	1.46E-05	disease resistance protein (TIR-NBS-LRR class)
TraesCS1B01G002500	chr1B	0	5.39	-5.54	2.19E-04	NBS-LRR-like resistance protein
TraesCS1B01G003400	chr1B	4.98	0	4.94	4.25E-03	receptor kinase 1
TraesCS1B01G004900	chr1B	0	6.51	-5.82	1.85E-03	Leucine-rich repeat receptor-like protein kinase family protein
TraesCS1B01G005200	chr1B	0	4.44	-5.27	1.97E-03	Myb-like transcription factor
TraesCS1B01G005300	chr1B	0	65.9	-9.16	1.18E-11	Hydroxycinnamoyl-CoA shikimate/quinate hydroxycinnamoyltransferase
TraesCS1B01G007500	chr1B	105.95	0	9.33	1.92E-09	carboxyl-terminal peptidase, putative (DUF239)
TraesCS1B01G007700	chr1B	98.03	47.63	1.04	3.51E-03	Translocase subunit seca
TraesCS1B01G007800	chr1B	40.55	174.56	-2.13	4.48E-36	Transcription initiation factor TFIID subunit 6
TraesCS1B01G007900	chr1B	23.3	185.81	-3.02	4.27E-38	E3 ubiquitin-protein ligase ORTHRUS 2
TraesCS1B01G008000	chr1B	68.78	621.23	-3.17	4.99E-122	Mei2-like protein
TraesCS1B01G008200	chr1B	14.31	272.12	-4.29	5.57E-27	Charged multivesicular body protein 5
TraesCS1B01G009700	chr1B	26.86	0.59	5.5	3.38E-04	carboxyl-terminal peptidase, putative (DUF239)
TraesCS1B01G009900	chr1B	0	4.07	-5.12	6.02E-03	Receptor protein kinase, putative
TraesCS1B01G010400	chr1B	79.4	2.58	4.93	5.96E-03	Gamma-gliadin
TraesCS1B01G010500	chr1B	53.21	2.39	4.47	9.49E-03	Gamma-gliadin
TraesCS1B01G010800	chr1B	89.27	0.82	6.72	4.25E-03	Gamma-gliadin
TraesCS1B01G011000	chr1B	63.55	1.14	5.77	1.60E-03	Gamma-gliadin
TraesCS1B01G011500	chr1B	25.34	89.37	-1.85	1.74E-05	transmembrane protein, putative (DUF 3339)
TraesCS1B01G011600	chr1B	34.46	0.62	5.82	4.52E-03	Low molecular weight glutenin subunit
TraesCS1B01G011900	chr1B	47.31	3.01	3.98	6.92E-09	Copper ion-binding protein, putative
TraesCS1B01G013500	chr1B	69.93	1.72	5.33	5.82E-03	Low molecular weight glutenin subunit
TraesCS1B01G013900	chr1B	43.66	167.13	-1.97	1.12E-32	Ankyrin repeat family protein
TraesCS1B01G014000	chr1B	48.48	229.87	-2.25	4.07E-12	MICOS complex subunit Mic25
TraesCS1B01G014100	chr1B	1.18	9.79	-3.21	2.36E-04	Pm3-like disease resistance protein
TraesCS1B01G014300	chr1B	0	6.6	-5.83	3.44E-04	HXXXD-type acyl-transferase family protein
TraesCS1B01G015300	chr1B	6.64	0	5.35	2.34E-03	Pm3-like disease resistance protein
TraesCS1B01G015900	chr1B	0	3.28	-4.83	4.25E-03	Cytochrome P450
TraesCS1B01G016800	chr1B	1.5	39.08	-4.6	5.20E-12	cytochrome oxidase assembly protein
TraesCS1B01G017100	chr1B	0	12.35	-6.73	3.48E-06	Serine/threonine-protein kinase 19
TraesCS1B01G017200	chr1B	23.58	139.23	-2.6	6.29E-26	Transforming growth factor-beta receptor-associated protein 1
TraesCS1B01G017400	chr1B	0.21	384.94	-10.74	2.04E-15	myosin-binding protein (Protein of unknown function, DUF593)
TraesCS1B01G017900	chr1B	1.28	49.19	-5.12	1.51E-14	U-box domain-containing protein 1
TraesCS1B01G018400	chr1B	0.54	44.53	-6.76	6.21E-09	Zinc finger CCCH domain protein
TraesCS1B01G018600	chr1B	4.29	20.73	-2.26	2.76E-03	Serine/threonine-protein kinase
TraesCS1B01G018900	chr1B	15.11	164.99	-3.46	2.36E-12	Ras-related protein, expressed
TraesCS1B01G019100	chr1B	178.67	668.91	-1.9	8.15E-23	Ras-like protein
TraesCS1B01G019200	chr1B	7.13	184.64	-4.8	2.17E-56	Tubulin-specific chaperone cofactor E-like protein
TraesCS1B01G019800	chr1B	0.59	13.38	-4.46	4.00E-03	12-oxophytodienoate reductase-like protein
TraesCS1B01G020200	chr1B	0.21	31.51	-7.14	4.40E-07	Protein kinase family protein
TraesCS1B01G020300	chr1B	1.88	59.19	-5.16	5.46E-19	Nbs-lrr resistance protein, putative
TraesCS1B01G021200	chr1B	21.16	67.98	-1.68	1.32E-06	RNA-binding family protein
TraesCS1B01G021300	chr1B	13.23	155.72	-3.54	6.63E-40	Phosphatidate cytidylyltransferase
TraesCS1B01G022000	chr1B	24.21	768.95	-4.99	4.30E-44	Serine/threonine-protein kinase
TraesCS1B01G022100	chr1B	2.2	54.28	-4.85	1.07E-16	NBS-LRR disease resistance protein-like protein
TraesCS1B01G022200	chr1B	7.56	0	5.48	7.45E-04	NBS-LRR disease resistance protein-like protein
TraesCS1B01G022400	chr1B	139.36	33.7	2.05	4.41E-09	Receptor-like kinase protein
TraesCS1B01G022600	chr1B	0	12.13	-6.7	3.84E-06	transmembrane protein, putative (DUF594)
TraesCS1B01G022700	chr1B	41.08	236.11	-2.48	2.80E-45	Zinc finger protein
TraesCS1B01G022800	chr1B	31.4	240.92	-2.95	1.22E-07	V-type proton ATPase proteolipid subunit
TraesCS1B01G022900	chr1B	42.1	122.13	-1.54	7.11E-11	Nuclear inhibitor of protein phosphatase 1
TraesCS1B01G023000	chr1B	0	30.84	-8.06	3.55E-09	Disease resistance protein RPM1
TraesCS1B01G023800	chr1B	0	16.31	-7.14	9.31E-07	Serine carboxypeptidase, putative
TraesCS1B01G024300	chr1B	0	37.67	-8.35	2.11E-10	Regulator of chromosome condensation (RCC1) family with FYVE zinc finger domain-containing protein
TraesCS1B01G024500	chr1B	114.58	1114.35	-3.27	8.87E-53	Actin
TraesCS1B01G024600	chr1B	10.07	58.8	-2.55	5.52E-14	Chaperone protein DnaJ
TraesCS1B01G024700	chr1B	0	10.87	-6.55	8.84E-06	Phosphoinositide phosphatase family protein
TraesCS1B01G025500	chr1B	0	13.32	-6.84	1.32E-06	Disease resistance protein RPM1
TraesCS1B01G027000	chr1B	0	14.93	-7.01	3.29E-07	Disease resistance protein RPM1
TraesCS1B01G028700	chr1B	4.87	0	4.9	5.32E-03	C5a peptidase
TraesCS1B01G028800	chr1B	1.93	11.46	-2.39	5.38E-04	Pentatricopeptide repeat-containing protein
TraesCS1B01G028900	chr1B	0.8	10.8	-3.72	3.44E-04	Pentatricopeptide repeat-containing protein
TraesCS1B01G029100	chr1B	8.09	230.2	-4.97	1.60E-45	Spectrin beta chain, brain 3
TraesCS1B01G030000	chr1B	60.42	317.34	-2.39	1.38E-23	TBC1 domain family member
TraesCS1B01G030600	chr1B	0	13.16	-6.83	1.97E-06	calmodulin-binding family protein
TraesCS1B01G030700	chr1B	0.48	197.71	-8.91	1.16E-15	cDNA clone:J013058P10, full insert sequence
TraesCS1B01G030800	chr1B	216.18	577.06	-1.42	2.97E-11	ABC transporter ATP-binding protein
TraesCS1B01G030900	chr1B	0	3.45	-4.92	9.11E-03	Disease resistance protein
TraesCS1B01G031000	chr1B	2.41	40.68	-4.06	5.15E-11	Dehydration-induced 19-like protein
TraesCS1B01G031100	chr1B	10.88	69.28	-2.7	1.56E-14	tRNA pseudouridine synthase B
TraesCS1B01G031500	chr1B	8.68	187.74	-4.42	7.70E-50	50S ribosomal protein L22
TraesCS1B01G031600	chr1B	113.03	229.98	-1.02	1.82E-06	lysine ketoglutarate reductase trans-splicing protein (DUF707)
TraesCS1B01G032500	chr1B	28.17	83.12	-1.56	6.14E-10	Kinase family protein
TraesCS1B01G032600	chr1B	38.78	86.03	-1.15	3.27E-06	Ubiquitin-protein ligase, putative
TraesCS1B01G033100	chr1B	0	182.48	-10.63	6.74E-17	General transcription factor IIH subunit 5
TraesCS1B01G033300	chr1B	2.73	14.79	-2.26	1.95E-03	Guanine nucleotide-binding protein G(k) subunit alpha
TraesCS1B01G033700	chr1B	18.8	0	6.83	3.34E-04	Benzyl alcohol O-benzoyltransferase
TraesCS1B01G034000	chr1B	0.21	32.56	-7.18	2.61E-06	Chymotrypsin inhibitor
TraesCS1B01G034200	chr1B	0	6.49	-5.82	2.03E-04	Chymotrypsin inhibitor
TraesCS1B01G034500	chr1B	151.44	0.88	7.4	2.86E-15	Disease resistance protein (TIR-NBS-LRR class) family
TraesCS1B01G034600	chr1B	7.87	30.1	-1.85	9.53E-06	Disease resistance protein (NBS-LRR class) family
TraesCS1B01G034700	chr1B	0.75	30.11	-5.59	9.29E-09	Leucine-rich repeat (LRR) family protein
TraesCS1B01G034800	chr1B	0	10.31	-6.47	1.34E-05	Heme/hemopexin transporter protein HuxB
TraesCS1B01G035400	chr1B	18.48	0	6.8	7.60E-07	Disease resistance protein (NBS-LRR class) family
TraesCS1B01G035700	chr1B	76.92	0	8.87	1.41E-11	Disease resistance protein (TIR-NBS-LRR class) family
TraesCS1B01G036200	chr1B	7.02	0	5.4	6.97E-04	Disease resistance protein (NBS-LRR class) family
TraesCS1B01G036300	chr1B	20.73	0	6.96	7.36E-07	Disease resistance protein RPP13
TraesCS1B01G036400	chr1B	2.36	53.86	-4.57	2.18E-17	Pumilio-like protein
TraesCS1B01G036600	chr1B	0.7	10.45	-4.07	4.54E-04	acetyl Co-enzyme a carboxylase carboxyltransferase alpha subunit
TraesCS1B01G036800	chr1B	0	3.01	-4.69	5.15E-03	Disease resistance protein (NBS-LRR class) family
TraesCS1B01G036900	chr1B	36.46	260.65	-2.83	2.08E-05	RING/U-box superfamily protein
TraesCS1B01G037100	chr1B	21.27	294.15	-3.83	5.74E-43	NAD(P)-binding rossmann-fold protein
TraesCS1B01G037600	chr1B	25.71	97.75	-1.89	2.78E-15	ATP-dependent RNA helicase
TraesCS1B01G037700	chr1B	13.12	45.34	-1.75	8.74E-06	Rab5-interacting family protein
TraesCS1B01G037800	chr1B	0.27	74.45	-8.37	1.46E-10	Kinetochore protein spc25
TraesCS1B01G037900	chr1B	2.31	61.87	-4.9	2.00E-19	Serine/threonine-protein kinase 19
TraesCS1B01G038000	chr1B	9.27	161.38	-4.11	2.09E-31	50S ribosomal protein L2, putative
TraesCS1B01G038200	chr1B	0.21	10.27	-5.5	3.15E-04	Pentatricopeptide repeat-containing protein
TraesCS1B01G038400	chr1B	0	2.97	-4.69	6.85E-03	Pentatricopeptide repeat-containing protein
TraesCS1B01G038500	chr1B	0	6.75	-5.88	8.03E-05	Pentatricopeptide repeat-containing protein
TraesCS1B01G038800	chr1B	118.44	386.85	-1.71	4.07E-05	Protein kinase
TraesCS1B01G039100	chr1B	0	4.06	-5.15	2.34E-03	Pentatricopeptide repeat-containing protein
TraesCS1B01G039900	chr1B	0.59	27.56	-5.51	1.59E-05	Defensin
TraesCS1B01G040700	chr1B	0	11.13	-6.58	4.38E-06	Anthocyanidin synthase
TraesCS1B01G040800	chr1B	15.58	48.07	-1.61	1.75E-08	Replication protein A 70 kDa DNA-binding subunit
TraesCS1B01G041200	chr1B	34.18	234.41	-2.77	3.72E-25	F-box protein-like
TraesCS1B01G041300	chr1B	104.4	211.38	-1.02	9.14E-09	Transducin/WD40 repeat protein
TraesCS1B01G041400	chr1B	92.89	526.66	-2.5	1.45E-03	Glycosyltransferase
TraesCS1B01G042000	chr1B	1.77	46.18	-4.65	9.45E-13	Pectin acetylesterase
TraesCS1B01G042200	chr1B	278.03	4183.8	-3.91	4.05E-13	Metallothionein
TraesCS1B01G042400	chr1B	0.91	21.63	-4.68	5.89E-06	F-box family protein
TraesCS1B01G043200	chr1B	0.27	5.47	-4.59	5.41E-03	Glucan 1,3-beta-glucosidase
TraesCS1B01G043600	chr1B	0	58.52	-8.98	8.37E-12	Guanine nucleotide-binding protein G(k) subunit alpha
TraesCS1B01G043900	chr1B	0	64.7	-9.12	5.93E-12	Guanine nucleotide-binding protein G(k) subunit alpha
TraesCS1B01G044200	chr1B	23.9	103.37	-2.13	8.82E-10	NBS-LRR-like resistance protein
TraesCS1B01G044300	chr1B	0.21	58.33	-8.01	2.00E-09	Mannonate dehydratase
TraesCS1B01G044400	chr1B	0	98.02	-9.72	7.97E-14	V-type ATP synthase subunit E
TraesCS1B01G044500	chr1B	0	110.81	-9.9	2.34E-14	protein kinase family protein
TraesCS1B01G045100	chr1B	1.23	17.45	-4.03	8.03E-06	Embryo defective 2735
TraesCS1B01G045700	chr1B	12.96	1635.3	-6.99	2.86E-22	Mitochondrial ATP synthase 6 kDa subunit
TraesCS1B01G045800	chr1B	1.87	57.26	-4.82	1.12E-17	Disease resistance protein RPM1
TraesCS1B01G046000	chr1B	1.18	60.34	-5.41	4.91E-17	Disease resistance protein RPM1
TraesCS1B01G046200	chr1B	17.2	49.23	-1.57	2.42E-04	Chalcone-flavonone isomerase family protein
TraesCS1B01G046300	chr1B	26.62	186.97	-2.82	7.90E-34	ACT domain-containing protein
TraesCS1B01G046800	chr1B	0	32.44	-8.13	6.38E-10	F-box family protein
TraesCS1B01G047000	chr1B	11.62	26.61	-1.16	1.76E-03	Beta-1,3-galactosyltransferase-like protein
TraesCS1B01G047400	chr1B	0.27	12.53	-5.8	6.98E-05	Short-chain dehydrogenase/reductase family protein
TraesCS1B01G047700	chr1B	0	40.27	-8.44	1.92E-10	Mitochondrial transcription termination factor-like
TraesCS1B01G048000	chr1B	3.16	68.07	-4.45	1.13E-16	3-ketoacyl-CoA synthase
TraesCS1B01G048100	chr1B	19.02	372.23	-4.28	4.56E-11	Phenylalanine ammonia-lyase
TraesCS1B01G048400	chr1B	32.84	1186.92	-5.18	1.09E-26	Phenylalanine ammonia-lyase
TraesCS1B01G048500	chr1B	37.61	369.67	-3.29	3.20E-14	Phenylalanine ammonia-lyase
TraesCS1B01G048800	chr1B	73.45	367.22	-2.32	4.83E-25	BRI1-KD interacting protein
TraesCS1B01G048900	chr1B	37.82	429.77	-3.51	6.73E-13	Histone H2A
TraesCS1B01G049100	chr1B	132.33	600.44	-2.18	1.27E-04	Histone H2A
TraesCS1B01G049200	chr1B	20.41	50.12	-1.31	2.25E-04	Inorganic pyrophosphatase family protein
TraesCS1B01G049900	chr1B	5.46	0	5.05	2.51E-03	Disease resistance protein
TraesCS1B01G050400	chr1B	47.51	10.19	2.21	4.88E-03	Phospholipase D
TraesCS1B01G050700	chr1B	1.66	69.93	-5.41	4.07E-18	Protein FRIGIDA
TraesCS1B01G051100	chr1B	7.87	21.91	-1.4	9.60E-04	Nuclear pore complex protein NUP43
TraesCS1B01G051600	chr1B	17.2	191.08	-3.48	6.05E-43	B3 domain-containing protein
TraesCS1B01G051700	chr1B	100.43	379.56	-1.92	5.85E-20	MORC family CW-type zinc finger protein 4
TraesCS1B01G052400	chr1B	21.53	280.33	-3.67	1.94E-63	Armadillo/beta-catenin-like repeat protein
TraesCS1B01G052500	chr1B	0	28.18	-7.93	2.47E-05	HXXXD-type acyl-transferase family protein
TraesCS1B01G052600	chr1B	0.27	19.3	-6.42	6.98E-05	2-oxoglutarate (2OG) and Fe(II)-dependent oxygenase superfamily protein
TraesCS1B01G053400	chr1B	28.44	191.42	-2.73	2.21E-28	RNA binding protein
TraesCS1B01G053500	chr1B	42.91	98.29	-1.23	4.76E-07	Protein-tyrosine sulfotransferase-like protein
TraesCS1B01G053600	chr1B	47.61	741.01	-3.96	2.64E-92	Glucose-6-phosphate isomerase
TraesCS1B01G053800	chr1B	0	6.92	-5.9	1.14E-04	Ankyrin repeat protein-like
TraesCS1B01G053900	chr1B	23.51	107.24	-2.17	2.11E-12	Ankyrin repeat protein-like
TraesCS1B01G054900	chr1B	7.23	51.18	-2.89	5.30E-13	Chaperone protein dnaJ
TraesCS1B01G055100	chr1B	1.98	247.8	-7.06	6.04E-42	cDNA clone:J013058P10, full insert sequence
TraesCS1B01G055200	chr1B	5.73	40.89	-2.79	3.47E-06	MYB transcription factor
TraesCS1B01G055300	chr1B	1.55	54.18	-5.05	8.43E-18	F-box domain containing protein
TraesCS1B01G055400	chr1B	5.94	130.15	-4.5	1.18E-42	cDNA clone:J013058P10, full insert sequence
TraesCS1B01G055600	chr1B	3.38	20.99	-2.69	1.18E-03	TOX high mobility group box protein, putative (DUF1635)
TraesCS1B01G056500	chr1B	0	9.68	-6.4	1.17E-05	F-box family protein
TraesCS1B01G056600	chr1B	1.02	17.18	-4.07	1.71E-05	Plant Tudor-like RNA-binding protein
TraesCS1B01G056700	chr1B	54.89	237.01	-2.09	1.09E-28	RNA polymerase II transcription factor SIII (Elongin) subunit A
TraesCS1B01G056900	chr1B	3.27	919.24	-8.12	8.61E-14	Laccase
TraesCS1B01G057100	chr1B	1.29	11.96	-3.5	2.48E-05	Protein transport SEC13-like protein
TraesCS1B01G057500	chr1B	0.96	16.75	-4.3	1.31E-05	Leucine--tRNA ligase
TraesCS1B01G057600	chr1B	0	4.57	-5.29	1.32E-03	SKP1-like protein 4
TraesCS1B01G057800	chr1B	48.8	314.26	-2.7	2.79E-60	Evolutionarily conserved C-terminal region 2
TraesCS1B01G057900	chr1B	25.49	139.16	-2.45	2.25E-04	7,8-dihydroneopterin aldolase
TraesCS1B01G058700	chr1B	77.09	250.84	-1.71	1.05E-17	Beta-hexosaminidase
TraesCS1B01G059000	chr1B	99	299.92	-1.6	1.25E-05	11S globulin seed storage protein 2
TraesCS1B01G059200	chr1B	1.29	13.56	-3.45	4.16E-04	Pectinesterase inhibitor
TraesCS1B01G059300	chr1B	7.88	31.91	-2.05	1.74E-07	F-box family protein
TraesCS1B01G059500	chr1B	8.83	43.69	-2.22	7.26E-06	Methyl-coenzyme M reductase II subunit gamma
TraesCS1B01G059700	chr1B	14.25	56.77	-2	4.25E-03	Di-glucose binding protein with Kinesin motor domain-containing protein
TraesCS1B01G059800	chr1B	16.44	162.86	-3.3	3.61E-39	Nudix hydrolase 9
TraesCS1B01G060000	chr1B	150.8	458.82	-1.61	5.39E-18	E3 UFM1-protein ligase 1-like protein
TraesCS1B01G060100	chr1B	1.02	90.65	-6.77	4.02E-17	E3 UFM1-protein ligase 1-like protein
TraesCS1B01G060200	chr1B	2.46	15.24	-2.56	3.29E-04	Heat shock 70 kDa protein
TraesCS1B01G060300	chr1B	5.25	21.86	-2.06	2.22E-03	Membrane-associated kinase regulator-like protein, putative
TraesCS1B01G060400	chr1B	0	5.1	-5.46	4.24E-04	Calmodulin binding protein-like protein
TraesCS1B01G060500	chr1B	0	19.65	-7.41	3.99E-07	Calmodulin-binding protein, putative, expressed
TraesCS1B01G060700	chr1B	227.45	2423.46	-3.41	3.19E-41	Calcium-transporting ATPase
TraesCS1B01G061200	chr1B	4.4	96.24	-4.67	1.45E-30	Potassium transporter
TraesCS1B01G061400	chr1B	0	22.1	-7.58	2.85E-07	Histidine-containing phosphotransfer protein
TraesCS1B01G061500	chr1B	0	10.15	-6.45	7.11E-06	Histidine-containing phosphotransfer protein
TraesCS1B01G061600	chr1B	0	60.02	-9.02	4.86E-12	F-box/LRR-repeat protein
TraesCS1B01G061700	chr1B	0	25.46	-7.77	1.01E-08	F-box/LRR-repeat protein
TraesCS1B01G062000	chr1B	15.8	206.51	-3.65	7.40E-61	Glycine dehydrogenase (decarboxylating)
TraesCS1B01G062200	chr1B	14.57	241.99	-4.04	5.96E-19	Receptor-like protein kinase
TraesCS1B01G062300	chr1B	42.16	314.58	-2.9	4.03E-18	Lectin receptor kinase
TraesCS1B01G062400	chr1B	30.48	281.56	-3.2	1.18E-08	polyadenylate-binding protein 1-B-binding protein
TraesCS1B01G062800	chr1B	15.1	0.89	4.08	5.20E-04	F-box family protein
TraesCS1B01G062900	chr1B	98.56	29.06	1.78	6.64E-09	Ankyrin repeat protein-like
TraesCS1B01G063500	chr1B	0	5.56	-5.56	3.44E-04	Nucleoporin GLE1
TraesCS1B01G065900	chr1B	221.11	494.25	-1.16	1.14E-20	Arginine/serine-rich splicing factor, putative
TraesCS1B01G066300	chr1B	57.63	0	8.45	1.77E-10	Peptidyl-prolyl cis-trans isomerase
TraesCS1B01G066400	chr1B	68.66	147.93	-1.11	1.83E-04	Alcohol dehydrogenase, putative
TraesCS1B01G066500	chr1B	11.46	1417.83	-6.94	5.97E-07	Tryptophan decarboxylase
TraesCS1B01G066600	chr1B	15.42	2483.96	-7.33	1.37E-06	Tryptophan decarboxylase
TraesCS1B01G066700	chr1B	0.75	18.98	-4.92	5.37E-06	Pentatricopeptide repeat-containing protein
TraesCS1B01G067000	chr1B	117.31	2.57	5.48	1.05E-08	Defensin-like protein
TraesCS1B01G067100	chr1B	67.97	2.45	4.81	2.78E-04	Defensin
TraesCS1B01G067500	chr1B	0	21.08	-7.52	3.02E-08	Cytochrome P450
TraesCS1B01G067600	chr1B	0	189.13	-10.68	6.72E-16	Acetyl-coenzyme A synthetase
TraesCS1B01G068200	chr1B	36.75	1007.27	-4.81	3.43E-120	Prostaglandin E synthase 3
TraesCS1B01G068400	chr1B	5.68	44.66	-3.02	7.25E-10	Glycine-rich protein A3
TraesCS1B01G068500	chr1B	319.94	2474.31	-2.95	4.07E-21	Glycine-rich protein A3
TraesCS1B01G069300	chr1B	1.18	408.03	-8.62	3.84E-34	Mammalian uncoordinated homology 13, domain 2
TraesCS1B01G070600	chr1B	1.23	12.56	-3.58	3.04E-05	F-box family protein
TraesCS1B01G071400	chr1B	46.01	137.07	-1.56	2.18E-13	Nuclear factor related to kappa-B-binding protein
TraesCS1B01G071500	chr1B	24.86	51.54	-1.08	4.68E-03	Kinesin-like protein
TraesCS1B01G071700	chr1B	17.89	141.5	-2.99	2.37E-36	Zinc finger family protein
TraesCS1B01G071800	chr1B	0	20.68	-7.48	5.61E-08	Integral membrane protein, TerC family protein
TraesCS1B01G072000	chr1B	52.01	21.11	1.29	6.18E-04	Transmembrane protein, putative
TraesCS1B01G072200	chr1B	15.65	36.33	-1.27	3.14E-03	DIS3-like exonuclease 2
TraesCS1B01G072300	chr1B	0	9.45	-6.36	1.23E-05	Pentatricopeptide repeat-containing protein
TraesCS1B01G072700	chr1B	0	4.75	-5.34	7.79E-03	Pentatricopeptide repeat-containing protein
TraesCS1B01G073100	chr1B	0	6.14	-5.74	2.00E-04	Pentatricopeptide repeat-containing protein
TraesCS1B01G073200	chr1B	2.36	14.44	-2.46	1.13E-04	Pentatricopeptide repeat-containing protein
TraesCS1B01G073300	chr1B	1.29	10.06	-3.25	1.61E-04	Protein ABIL1
TraesCS1B01G073400	chr1B	0	7.88	-6.1	1.77E-04	S-locus lectin protein kinase family protein
TraesCS1B01G073500	chr1B	0.91	136.44	-7.35	2.11E-14	evolutionarily conserved C-terminal region 6
TraesCS1B01G073600	chr1B	34.92	123.64	-1.81	1.01E-10	F-box family protein
TraesCS1B01G073700	chr1B	19.45	150.07	-2.98	1.87E-12	Pyrimidine-specific ribonucleoside hydrolase
TraesCS1B01G073800	chr1B	0	35.05	-8.23	4.81E-10	F-box family protein
TraesCS1B01G073900	chr1B	0	20.03	-7.44	2.02E-05	Heavy metal transport/detoxification protein
TraesCS1B01G074100	chr1B	0	9.55	-6.38	2.07E-05	Heavy metal transport/detoxification superfamily protein, putative
TraesCS1B01G074300	chr1B	0	9.35	-6.35	3.57E-05	30S ribosomal protein S4
TraesCS1B01G075000	chr1B	0	3.03	-4.7	5.96E-03	Pentatricopeptide repeat-containing protein
TraesCS1B01G075200	chr1B	35.94	130.92	-1.87	2.14E-11	Glutamyl-tRNA reductase
TraesCS1B01G075500	chr1B	0	26.83	-7.86	3.88E-09	F-box protein
TraesCS1B01G075600	chr1B	0.21	6.88	-4.93	1.48E-03	Remorin family protein
TraesCS1B01G076000	chr1B	0.48	87.14	-7.72	8.58E-12	F-box protein
TraesCS1B01G076100	chr1B	0	7.9	-6.11	5.08E-05	Receptor-like protein kinase
TraesCS1B01G076500	chr1B	30.74	101.21	-1.7	1.51E-15	Disease resistance protein RPM1
TraesCS1B01G076600	chr1B	0	25.39	-7.78	2.28E-08	Receptor-like protein kinase
TraesCS1B01G076700	chr1B	0	40	-8.43	1.85E-10	Receptor-like protein kinase
TraesCS1B01G076800	chr1B	0	59.86	-9.01	1.18E-11	receptor kinase 1
TraesCS1B01G076900	chr1B	16.55	197.55	-3.58	2.91E-38	TRIO/F-actin-binding protein
TraesCS1B01G077300	chr1B	9.53	26.73	-1.47	1.87E-03	Xylulose kinase
TraesCS1B01G077500	chr1B	29.72	726.56	-4.6	5.57E-27	Patatin
TraesCS1B01G077800	chr1B	2.62	12.5	-2.24	3.25E-03	Serine/threonine-protein kinase ATM
TraesCS1B01G078100	chr1B	0	15.56	-7.07	3.20E-07	Histone acetyltransferase
TraesCS1B01G078600	chr1B	24.31	103.74	-2.05	2.89E-10	Vacuolar processing enzyme
TraesCS1B01G078800	chr1B	9.97	29.92	-1.64	6.55E-04	Pentatricopeptide repeat-containing protein
TraesCS1B01G078900	chr1B	9.32	96.01	-3.36	1.97E-21	Interactor of constitutive active ROPs 2, chloroplastic
TraesCS1B01G079000	chr1B	22.23	404.1	-4.19	1.71E-70	Ribosome biogenesis regulatory protein-like protein
TraesCS1B01G080300	chr1B	15.96	75.99	-2.24	1.53E-06	Low temperature and salt responsive protein family
TraesCS1B01G080400	chr1B	4.66	54.84	-3.54	1.26E-09	Glycosyltransferase
TraesCS1B01G080700	chr1B	19.54	43.04	-1.09	3.16E-03	4'-phosphopantetheinyl transferase
TraesCS1B01G080800	chr1B	86.79	406.48	-2.22	2.96E-03	Protease inhibitor/seed storage/lipid transfer protein family protein
TraesCS1B01G081000	chr1B	11.78	191.6	-4.01	2.34E-08	Protease inhibitor/seed storage/lipid transfer protein family protein
TraesCS1B01G081100	chr1B	53.73	7.56	2.84	7.11E-04	Bifunctional inhibitor/lipid-transfer protein/seed storage 2S albumin superfamily protein
TraesCS1B01G081200	chr1B	21.78	90.48	-2.04	3.79E-03	Protease inhibitor/seed storage/lipid transfer protein family protein
TraesCS1B01G081400	chr1B	0.7	20.19	-5.03	2.78E-07	DNL-type zinc finger protein
TraesCS1B01G081500	chr1B	11.52	61.85	-2.44	1.20E-10	Ubiquitin-conjugating enzyme E2
TraesCS1B01G081600	chr1B	0	78.39	-9.4	2.71E-12	NBS-LRR-like resistance protein
TraesCS1B01G081900	chr1B	10.55	314.28	-4.95	1.66E-72	Glycosyltransferases
TraesCS1B01G082100	chr1B	66.62	183.58	-1.46	2.24E-11	Protein IQ-DOMAIN 1
TraesCS1B01G082300	chr1B	0	27.92	-7.91	3.81E-09	Peroxidase
TraesCS1B01G082500	chr1B	7.49	56.65	-2.88	2.66E-06	Splicing regulatory glutamine/lysine-rich protein 1
TraesCS1B01G082600	chr1B	1.77	86.69	-5.56	7.80E-19	Crotonobetainyl-CoA dehydrogenase
TraesCS1B01G082700	chr1B	1.5	12.21	-3.17	7.87E-03	5-methyltetrahydropteroyltriglutamate--homocysteine methyltransferase
TraesCS1B01G082900	chr1B	0	5.74	-5.62	6.19E-04	Ankyrin repeat-containing protein
TraesCS1B01G083100	chr1B	0	4.79	-5.37	5.28E-04	Trehalose-6-phosphate synthase
TraesCS1B01G083200	chr1B	17.57	71.76	-2.03	5.89E-14	Retrotransposon protein, putative, Ty1-copia subclass
TraesCS1B01G083300	chr1B	0	3.85	-5.06	2.08E-03	Sexual differentiation process protein isp7
TraesCS1B01G083400	chr1B	41.1	1237	-4.93	3.16E-40	Transducin/WD-like repeat-protein
TraesCS1B01G083900	chr1B	105.39	479.37	-2.19	7.37E-20	E3 SUMO-protein ligase SIZ1
TraesCS1B01G084500	chr1B	11.15	61.71	-2.5	4.15E-03	Receptor-like kinase
TraesCS1B01G084600	chr1B	39.22	144.31	-1.89	2.52E-13	Beta 1, 3 galactosyltransferase
TraesCS1B01G084700	chr1B	8.46	46.26	-2.4	1.69E-12	Dihydrolipoyl dehydrogenase
TraesCS1B01G084900	chr1B	0.75	84.36	-6.69	1.55E-16	TAF RNA polymerase I subunit A
TraesCS1B01G085000	chr1B	7.98	91.76	-3.48	3.87E-20	Kinase family protein
TraesCS1B01G085200	chr1B	50.23	156.13	-1.64	2.52E-08	p-loop containing nucleoside triphosphate hydrolases superfamily protein
TraesCS1B01G085500	chr1B	13.66	43.33	-1.7	6.40E-08	Mitochondrial transcription termination factor family protein, putative
TraesCS1B01G085600	chr1B	0.48	60.42	-7.19	2.80E-10	F-box/LRR-repeat protein
TraesCS1B01G085800	chr1B	93.05	342.29	-1.88	1.98E-16	Polyribonucleotide nucleotidyltransferase
TraesCS1B01G085900	chr1B	2.36	16.72	-2.78	1.03E-05	Pentatricopeptide repeat-containing protein
TraesCS1B01G086100	chr1B	11.84	31.7	-1.46	7.36E-04	Tetraspanin family protein
TraesCS1B01G086500	chr1B	0.8	41.71	-6.05	1.45E-09	Peptide methionine sulfoxide reductase MsrB
TraesCS1B01G086600	chr1B	184.31	613.45	-1.74	1.46E-39	Nuclear receptor corepressor 1
TraesCS1B01G087300	chr1B	2.57	145.54	-5.88	4.16E-34	Methyl-CpG-binding domain protein 4
TraesCS1B01G087700	chr1B	11.57	346.21	-4.89	1.96E-75	ADP-ribosylation factor, putative
TraesCS1B01G088000	chr1B	38.35	184.28	-2.26	4.13E-20	RRP15-like protein
TraesCS1B01G088500	chr1B	4.39	36.64	-3.1	1.72E-04	Trihelix transcription factor GT-3b
TraesCS1B01G088900	chr1B	118.69	2702.3	-4.51	4.70E-22	WRKY transcription factor
TraesCS1B01G089000	chr1B	20.41	103.09	-2.33	1.23E-07	Aminotransferase-related family protein
TraesCS1B01G089100	chr1B	27.48	267.62	-3.28	1.79E-07	Kinase family protein
TraesCS1B01G089700	chr1B	7.02	70.82	-3.34	2.36E-21	ATP-dependent zinc metalloprotease FtsH
TraesCS1B01G089800	chr1B	0	24.92	-7.76	4.41E-08	Mitochondrial pyruvate carrier
TraesCS1B01G089900	chr1B	0	193.53	-10.71	5.66E-17	phosphoglycolate phosphatase
TraesCS1B01G090300	chr1B	15	72.99	-2.3	2.31E-14	Carotenoid isomerase, putative, expressed
TraesCS1B01G090400	chr1B	152.16	797.54	-2.38	1.06E-38	Metal tolerance protein
TraesCS1B01G090500	chr1B	586.67	1712.63	-1.55	5.65E-08	Glutamate--cysteine ligase, chloroplastic
TraesCS1B01G090600	chr1B	254.43	4619.34	-4.18	3.48E-40	Aminotransferase like protein
TraesCS1B01G090700	chr1B	20.4	283.93	-3.79	1.25E-12	Endoglucanase
TraesCS1B01G091100	chr1B	1.34	321.58	-7.81	7.17E-39	F-box family protein
TraesCS1B01G091500	chr1B	3.8	55.42	-3.84	5.62E-09	BZIP transcription factor
TraesCS1B01G091600	chr1B	0.21	6.33	-4.81	6.30E-03	Homeobox protein knotted-1-like 1
TraesCS1B01G091800	chr1B	21.8	108.95	-2.29	2.81E-20	RNA polymerase II-associated protein 3
TraesCS1B01G091900	chr1B	27.11	297.8	-3.46	8.92E-13	Kinase, putative
TraesCS1B01G092200	chr1B	0.86	21.01	-4.67	5.01E-07	Beta-carotene isomerase d27, chloroplastic
TraesCS1B01G093300	chr1B	173.59	1264.66	-2.86	7.50E-37	G-patch domain containing protein
TraesCS1B01G093400	chr1B	30.16	72.8	-1.29	2.14E-06	Transmembrane protein, putative
TraesCS1B01G093800	chr1B	77.57	25.83	1.59	1.87E-06	Receptor-like protein kinase
TraesCS1B01G093900	chr1B	0	3.36	-4.84	6.14E-03	DNA-directed RNA polymerase III subunit RPC3
TraesCS1B01G094200	chr1B	9.27	135.56	-3.92	6.91E-32	Formin-like protein
TraesCS1B01G094300	chr1B	7.34	43.07	-2.6	5.65E-11	Phosphate translocator
TraesCS1B01G094500	chr1B	7.71	60.41	-2.95	1.51E-03	MYB transcription factor
TraesCS1B01G094600	chr1B	6.21	229.08	-5.12	1.16E-45	Nitrogen regulatory protein P-II-like protein
TraesCS1B01G094700	chr1B	38.98	96.65	-1.28	3.67E-08	O-fucosyltransferase family protein
TraesCS1B01G095000	chr1B	4.28	47.9	-3.45	5.86E-07	Dentin sialophosphoprotein-related, putative isoform 1
TraesCS1B01G095200	chr1B	119.38	830.85	-2.79	3.37E-38	Protein kinase
TraesCS1B01G095300	chr1B	0.21	21.58	-6.59	2.12E-06	Ankyrin repeat-containing protein
TraesCS1B01G095700	chr1B	7.23	51.12	-2.83	7.46E-16	F2P16.20-like protein isoform 3
TraesCS1B01G096300	chr1B	5.04	133.61	-4.74	1.64E-16	Peroxidase
TraesCS1B01G096400	chr1B	3.96	34.41	-3.08	3.57E-04	Peroxidase
TraesCS1B01G096700	chr1B	32.25	91.76	-1.53	3.28E-11	phosphoribosylformylglycinamidine synthase
TraesCS1B01G096800	chr1B	0.75	34.33	-5.42	3.61E-07	Peroxidase
TraesCS1B01G097000	chr1B	0	4.7	-5.35	6.29E-03	basic helix-loop-helix (bHLH) DNA-binding superfamily protein
TraesCS1B01G097300	chr1B	0.7	48.28	-6.25	2.54E-08	Lecithin-cholesterol acyltransferase-like 1
TraesCS1B01G097400	chr1B	54.78	348.88	-2.66	1.31E-08	Glutathione S-transferase
TraesCS1B01G097600	chr1B	0.54	8.61	-4.37	1.03E-03	Ubiquitin carboxyl-terminal hydrolase family protein
TraesCS1B01G097800	chr1B	2.46	34.6	-3.92	1.31E-11	myosin heavy chain, cardiac protein
TraesCS1B01G097900	chr1B	4.71	102.74	-4.48	1.28E-07	Histone H4
TraesCS1B01G098100	chr1B	8.41	38.5	-2.22	2.50E-05	DNA binding protein, putative
TraesCS1B01G098200	chr1B	15.64	109.01	-2.81	8.43E-18	Zinc ion binding protein
TraesCS1B01G098300	chr1B	19.66	74.39	-2	9.86E-15	Peptide chain release factor 1
TraesCS1B01G098600	chr1B	1.18	38.36	-5.2	5.31E-11	Non-specific serine/threonine protein kinase
TraesCS1B01G098700	chr1B	43.06	270.79	-2.64	5.92E-21	Non-specific serine/threonine protein kinase
TraesCS1B01G099000	chr1B	376.32	1270.98	-1.76	7.33E-33	ABC transporter B family protein
TraesCS1B01G099100	chr1B	113.93	458.5	-2	4.73E-54	Diacylglycerol acyltransferase
TraesCS1B01G099200	chr1B	1.61	18.02	-3.78	7.93E-06	Reticulon-like protein
TraesCS1B01G099300	chr1B	34.45	10.34	1.71	2.54E-03	polyadenylate-binding protein 1-B-binding protein
TraesCS1B01G099500	chr1B	28.49	0.57	5.58	4.21E-05	polyadenylate-binding protein 1-B-binding protein
TraesCS1B01G099600	chr1B	232.19	517.97	-1.15	6.96E-11	Aspartic proteinase
TraesCS1B01G099800	chr1B	4.39	379.58	-6.38	1.09E-28	Thioesterase family protein
TraesCS1B01G100100	chr1B	120.41	1852.86	-3.94	3.61E-27	Low temperature and salt responsive protein
TraesCS1B01G100200	chr1B	21.64	74.4	-1.76	9.67E-12	Bushy growth protein
TraesCS1B01G100300	chr1B	0	6.87	-5.89	2.30E-04	Auxin-responsive protein
TraesCS1B01G100700	chr1B	1.28	260.68	-7.55	1.20E-23	Peptide chain release factor 1
TraesCS1B01G100800	chr1B	34.5	186.52	-2.43	8.53E-12	RNA-binding family protein
TraesCS1B01G101000	chr1B	2.19	77.91	-5	6.39E-26	Agenet domain containing protein
TraesCS1B01G101500	chr1B	0.48	23.22	-5.78	3.88E-05	Benzyl alcohol O-benzoyltransferase
TraesCS1B01G101600	chr1B	15.54	87.36	-2.5	1.90E-14	tRNA/rRNA methyltransferase family protein
TraesCS1B01G101700	chr1B	39.84	189.26	-2.22	9.88E-33	RING/U-box superfamily protein, putative
TraesCS1B01G101800	chr1B	9.69	67.59	-2.78	7.49E-08	Phosphoglycerate mutase, putative
TraesCS1B01G102000	chr1B	0	6.15	-5.74	8.18E-03	Heat-inducible transcription repressor HrcA
TraesCS1B01G102500	chr1B	6.06	65.47	-3.49	5.87E-10	54S ribosomal protein L38, mitochondrial
TraesCS1B01G102600	chr1B	17.46	92.65	-2.4	3.10E-23	N-acetyltransferase, putative
TraesCS1B01G102700	chr1B	440.02	1615.59	-1.87	7.77E-11	Aminotransferase
TraesCS1B01G102800	chr1B	2.09	22.61	-3.32	2.01E-09	F-box family protein
TraesCS1B01G103600	chr1B	0	4.82	-5.38	3.12E-03	FBD-associated F-box protein
TraesCS1B01G103700	chr1B	7.33	42.18	-2.5	3.60E-03	2-oxoglutarate (2OG) and Fe(II)-dependent oxygenase superfamily protein
TraesCS1B01G103800	chr1B	3.59	16.05	-2.13	3.70E-04	F-box family protein
TraesCS1B01G104000	chr1B	12.54	38.39	-1.71	1.41E-06	F-box family protein
TraesCS1B01G104200	chr1B	0	17.9	-7.26	2.22E-07	Phosphoglycerate kinase
TraesCS1B01G104400	chr1B	3.91	58.56	-3.98	1.20E-20	Methyltransferase family protein
TraesCS1B01G104500	chr1B	6.32	107.52	-4.1	1.36E-08	Carboxypeptidase
TraesCS1B01G104800	chr1B	0	73.65	-9.31	5.08E-13	F-box family protein
TraesCS1B01G104900	chr1B	42.53	355.74	-3.07	5.32E-65	Mitogen-activated protein kinase
TraesCS1B01G105100	chr1B	194.43	944.51	-2.28	6.94E-49	Glioma tumor suppressor-like protein
TraesCS1B01G105200	chr1B	54.7	227.82	-2.1	1.06E-38	Transducin/WD-like repeat-protein
TraesCS1B01G105300	chr1B	11.41	152.91	-3.75	1.21E-38	O-acyltransferase
TraesCS1B01G105700	chr1B	0.48	15.81	-5.25	9.65E-05	extracellular ligand-gated ion channel protein (DUF3537)
TraesCS1B01G105800	chr1B	0.8	12.76	-3.72	6.08E-04	ATP-dependent RNA helicase, putative
TraesCS1B01G106400	chr1B	9.43	24.52	-1.46	1.63E-03	Alpha-mannosidase
TraesCS1B01G106800	chr1B	0	7.45	-6.01	1.85E-04	Zinc finger homeodomain protein
TraesCS1B01G106900	chr1B	28.98	205.14	-2.83	4.22E-29	DNA/RNA helicase protein
TraesCS1B01G107000	chr1B	28.28	167.2	-2.55	1.61E-39	Serine/threonine-protein phosphatase
TraesCS1B01G107100	chr1B	15.27	328.11	-4.4	3.44E-67	Ankyrin repeat domain-containing protein 2
TraesCS1B01G107300	chr1B	9.11	758.98	-6.38	2.04E-09	Agmatine coumaroyltransferase-1
TraesCS1B01G107400	chr1B	2.2	363.18	-7.4	1.42E-15	Agmatine coumaroyltransferase-1
TraesCS1B01G107500	chr1B	1.45	21.54	-3.83	7.56E-03	Agmatine coumaroyltransferase-2
TraesCS1B01G107600	chr1B	89.39	476.83	-2.41	2.06E-10	Sucrose-phosphatase
TraesCS1B01G107800	chr1B	30.81	351.89	-3.54	1.18E-61	ATP binding protein
TraesCS1B01G108100	chr1B	11.25	51.17	-2.19	9.88E-12	CRS1/YhbY (CRM) domain protein
TraesCS1B01G108200	chr1B	57	376.09	-2.72	1.06E-29	Protein VERNALIZATION INSENSITIVE 3
TraesCS1B01G108500	chr1B	1.29	210.79	-7.41	7.68E-29	Disease resistance protein RPM1
TraesCS1B01G108700	chr1B	92.17	298.7	-1.68	7.24E-26	SAD1/UNC-84 domain protein, putative
TraesCS1B01G108800	chr1B	59.63	345.82	-2.54	9.96E-24	Pentatricopeptide repeat superfamily protein
TraesCS1B01G108900	chr1B	7.61	52.81	-2.85	1.62E-12	PAX-interacting protein 1
TraesCS1B01G109000	chr1B	9.59	128.4	-3.76	6.63E-35	Nucleolar MIF4G domain-containing protein 1
TraesCS1B01G109400	chr1B	77.1	240.06	-1.63	8.79E-04	Kinase family protein
TraesCS1B01G110600	chr1B	2.04	124.73	-6.05	1.76E-24	receptor kinase 1
TraesCS1B01G111300	chr1B	15.58	35.27	-1.16	5.49E-03	F-box family protein
TraesCS1B01G111600	chr1B	5.14	35.25	-2.81	1.78E-08	F-box domain containing protein
TraesCS1B01G111700	chr1B	1.02	16.8	-4.35	7.83E-07	Pentatricopeptide repeat-containing protein
TraesCS1B01G111900	chr1B	9.59	30.7	-1.69	1.06E-04	BTB/POZ/MATH-domain protein
TraesCS1B01G112000	chr1B	0.8	190.82	-8.23	3.36E-17	Disease resistance protein (TIR-NBS-LRR class) family
TraesCS1B01G112200	chr1B	0.16	5.81	-4.67	4.59E-03	Disease resistance protein (NBS-LRR class) family
TraesCS1B01G112300	chr1B	2.2	18.18	-3.2	1.89E-04	Mitochondrial 37S ribosomal protein S27
TraesCS1B01G112700	chr1B	18.96	157.53	-3.01	4.12E-32	Sodium/hydrogen exchanger
TraesCS1B01G112900	chr1B	4.61	18.76	-2.01	1.26E-03	Transcription factor basic helix-loop-helix
TraesCS1B01G113300	chr1B	9.1	113.02	-3.6	3.09E-29	4-hydroxy-tetrahydrodipicolinate reductase
TraesCS1B01G113400	chr1B	79.97	447.31	-2.47	1.66E-57	Asparagine--tRNA ligase
TraesCS1B01G113600	chr1B	0	37.26	-8.33	1.41E-06	Glutathione S-transferase
TraesCS1B01G113700	chr1B	5.36	79.51	-3.89	1.67E-05	Glutathione S-transferase
TraesCS1B01G113800	chr1B	27.59	172.7	-2.64	1.12E-08	Glutathione S-transferase
TraesCS1B01G113900	chr1B	0.48	10.73	-4.19	1.16E-03	ATP-dependent helicase/deoxyribonuclease subunit B
TraesCS1B01G114100	chr1B	15	48.56	-1.68	7.99E-04	Receptor protein kinase-like
TraesCS1B01G114700	chr1B	9.64	43.16	-2.11	1.50E-06	F-box protein
TraesCS1B01G115100	chr1B	0	14.85	-7	2.48E-06	Plant cadmium resistance protein
TraesCS1B01G115300	chr1B	1.23	19.05	-3.95	8.62E-07	Xyloglucan 6-xylosyltransferase 1
TraesCS1B01G115400	chr1B	0	38.95	-8.39	1.66E-10	Programmed cell death protein 2
TraesCS1B01G115500	chr1B	0.21	30.4	-7.06	1.77E-07	WD-repeat protein
TraesCS1B01G115600	chr1B	0	13.91	-6.92	1.21E-05	Pathogenesis-related protein 1
TraesCS1B01G115900	chr1B	2.36	199.93	-6.45	2.63E-24	Peroxidase
TraesCS1B01G116100	chr1B	21.16	61.61	-1.55	3.51E-06	Elongator complex protein 2
TraesCS1B01G116200	chr1B	1.23	12.25	-3.54	6.98E-05	4-hydroxyphenylacetate decarboxylase small subunit
TraesCS1B01G117200	chr1B	14.94	0	6.51	1.26E-04	SKP1-like protein 4
TraesCS1B01G117400	chr1B	62.34	607.98	-3.28	3.33E-12	1-aminocyclopropane-1-carboxylate oxidase
TraesCS1B01G117500	chr1B	0.64	494.33	-9.63	7.99E-21	1-aminocyclopropane-1-carboxylate oxidase
TraesCS1B01G117900	chr1B	352.44	1219.91	-1.79	5.12E-29	Cullin-1
TraesCS1B01G118000	chr1B	58.51	436.1	-2.91	1.36E-37	Cullin-1
TraesCS1B01G118100	chr1B	0	30.57	-8.04	1.76E-09	60S ribosomal protein L28
TraesCS1B01G118200	chr1B	39.96	252.8	-2.66	4.77E-46	Serine/threonine-protein phosphatase 2A regulatory subunit B
TraesCS1B01G118300	chr1B	17.73	87.18	-2.34	7.35E-15	Anaphase-promoting complex subunit 7
TraesCS1B01G118400	chr1B	37.65	13.7	1.49	3.02E-03	Proline synthase co-transcribed bacterial
TraesCS1B01G118500	chr1B	0	9.54	-6.36	7.97E-05	Protein kinase superfamily protein
TraesCS1B01G118600	chr1B	0	3.85	-5.06	2.25E-03	transmembrane protein, putative (DUF247)
TraesCS1B01G118800	chr1B	0.8	12.44	-4.26	5.80E-04	RING/U-box superfamily protein, putative
TraesCS1B01G118900	chr1B	144.06	944.38	-2.72	2.94E-34	Chromatin remodeling factor, putative
TraesCS1B01G119000	chr1B	36.32	307.93	-3.09	8.11E-69	Double stranded RNA binding protein 3
TraesCS1B01G119200	chr1B	3.64	24.46	-2.87	6.74E-09	ATP-dependent RNA helicase DeaD
TraesCS1B01G119300	chr1B	18.26	130.93	-2.84	7.60E-13	Starch synthase family protein
TraesCS1B01G119600	chr1B	0	45.16	-8.61	2.97E-09	Kinase-like
TraesCS1B01G119700	chr1B	1.71	106.96	-5.87	1.09E-06	Kinase-like
TraesCS1B01G119800	chr1B	0	113.68	-9.94	2.28E-08	Kinase-like
TraesCS1B01G120200	chr1B	0	22.52	-7.61	4.86E-08	Serpin-like protein
TraesCS1B01G120300	chr1B	104.35	573.01	-2.46	1.86E-42	Bifunctional protein FolD
TraesCS1B01G120600	chr1B	171.85	1332.92	-2.95	1.12E-50	40S ribosomal protein S4
TraesCS1B01G120900	chr1B	1.07	11.38	-3.25	1.97E-04	BTB/POZ and MATH domain-containing protein 2
TraesCS1B01G121000	chr1B	1.87	28.95	-3.98	1.01E-10	BTB/POZ domain containing protein, expressed
TraesCS1B01G121100	chr1B	0.27	49.75	-7.77	4.24E-09	LON peptidase N-terminal domain and RING finger protein 1
TraesCS1B01G121500	chr1B	0.27	134.24	-9.22	1.06E-12	Pre-rRNA-processing protein TSR2
TraesCS1B01G121600	chr1B	0	156.54	-10.4	1.06E-15	Glucan 1,3-beta-glucosidase
TraesCS1B01G121700	chr1B	14.73	420.51	-4.83	2.72E-34	BTB/POZ and MATH domain-containing protein 2
TraesCS1B01G122000	chr1B	266.35	904.82	-1.76	3.10E-24	Translocase of chloroplast 159, chloroplastic
TraesCS1B01G122100	chr1B	11.36	43.6	-1.96	7.20E-09	Xylosyltransferase 1
TraesCS1B01G122300	chr1B	24.75	92.61	-1.91	4.16E-09	Villin
TraesCS1B01G122400	chr1B	1.07	68.54	-6.37	3.65E-15	Crossover junction endonuclease MUS81
TraesCS1B01G122500	chr1B	0	18.64	-7.33	1.25E-07	Myb-like transcription factor
TraesCS1B01G122600	chr1B	0.27	24.71	-6.77	1.40E-06	XH/XS domain-containing protein
TraesCS1B01G122700	chr1B	0	5.08	-5.46	3.29E-04	Pentatricopeptide repeat-containing family protein
TraesCS1B01G122800	chr1B	144.98	1515.61	-3.39	8.19E-09	Phenylalanine ammonia-lyase
TraesCS1B01G123000	chr1B	28.97	100.52	-1.77	1.76E-10	Gamma-tubulin complex component
TraesCS1B01G123100	chr1B	72.17	457.77	-2.67	8.57E-35	RING/U-box superfamily protein
TraesCS1B01G123200	chr1B	170.21	558.69	-1.71	2.30E-22	Kinesin-like protein
TraesCS1B01G123400	chr1B	34.88	638.73	-4.21	2.57E-65	E3 ubiquitin-protein ligase
TraesCS1B01G123600	chr1B	3.86	92.35	-4.77	1.42E-26	DNA-directed RNA polymerase subunit
TraesCS1B01G123700	chr1B	3.86	24.48	-2.66	2.02E-05	ubiquitin-conjugating enzyme 33
TraesCS1B01G124000	chr1B	0	6.65	-5.84	1.32E-04	CsAtPR5, putative, expressed
TraesCS1B01G124200	chr1B	45.42	153.72	-1.77	1.86E-11	DNA-directed RNA polymerase II subunit
TraesCS1B01G124300	chr1B	2.95	13.59	-2.16	1.90E-03	DNA-directed RNA polymerase II subunit
TraesCS1B01G124400	chr1B	0.48	6.15	-3.86	5.86E-03	Lysine-specific demethylase 3B
TraesCS1B01G124600	chr1B	4.76	31.9	-2.75	9.39E-03	Pyrophosphate-energized vacuolar membrane proton pump
TraesCS1B01G124700	chr1B	56.3	289.55	-2.37	1.42E-21	Serine/threonine-protein phosphatase 4 regulatory subunit 3
TraesCS1B01G124800	chr1B	22.76	156.61	-2.76	5.08E-39	Tubulin beta chain
TraesCS1B01G125100	chr1B	23.89	346.47	-3.83	2.92E-31	Chaperone protein dnaJ, putative
TraesCS1B01G125200	chr1B	0	21.43	-7.53	1.04E-07	Cysteine protease, putative
TraesCS1B01G125300	chr1B	0	2.69	-4.54	7.68E-03	Cysteine protease, putative
TraesCS1B01G125400	chr1B	47.23	102.99	-1.12	2.52E-04	Peroxisomal membrane (Mpv17/PMP22) family protein
TraesCS1B01G125600	chr1B	0	7.65	-6.05	4.01E-04	DNA-directed RNA polymerase subunit beta'
TraesCS1B01G125800	chr1B	1.18	79.75	-6.02	3.54E-15	Pre-mRNA-splicing factor cwc26
TraesCS1B01G126000	chr1B	0.8	12.71	-3.68	5.46E-05	acyl-CoA-binding domain 3
TraesCS1B01G126100	chr1B	413.92	1235.75	-1.58	5.46E-17	Disulfide-isomerase
TraesCS1B01G126200	chr1B	8.52	52.13	-2.62	5.61E-12	tRNA (Guanine(26)-N(2))-dimethyltransferase
TraesCS1B01G126300	chr1B	15.06	41.85	-1.49	1.04E-05	Heparan-alpha-glucosaminide N-acetyltransferase
TraesCS1B01G126500	chr1B	151.77	1255.35	-3.06	1.68E-78	Importin subunit alpha
TraesCS1B01G126700	chr1B	44.9	415.48	-3.22	3.17E-73	Fe/S biogenesis protein nfuA
TraesCS1B01G126800	chr1B	0	79.4	-9.42	4.51E-13	DNA-directed RNA polymerase III subunit RPC4
TraesCS1B01G127000	chr1B	9.06	314.02	-5.21	8.86E-62	Ethylene receptor
TraesCS1B01G127200	chr1B	126.53	1404.74	-3.46	2.43E-19	60S ribosomal protein L18
TraesCS1B01G127300	chr1B	7.93	50.08	-2.65	1.90E-13	RING/FYVE/PHD zinc finger superfamily protein
TraesCS1B01G127400	chr1B	3.86	31.11	-3.17	1.38E-05	transcription factor-like protein
TraesCS1B01G127500	chr1B	98.24	1614.11	-4.04	3.13E-34	Fatty acid oxidation complex subunit alpha
TraesCS1B01G127600	chr1B	20.15	42.16	-1.11	5.02E-04	Mediator of RNA polymerase II transcription subunit 28
TraesCS1B01G127700	chr1B	39.26	322.24	-3	3.39E-47	Small nuclear ribonucleoprotein
TraesCS1B01G127900	chr1B	29.67	667.19	-4.49	3.93E-95	Leucine aminopeptidase, putative
TraesCS1B01G128100	chr1B	82.87	793.51	-3.26	7.66E-32	Serine/threonine-protein phosphatase
TraesCS1B01G128200	chr1B	0	95.29	-9.69	4.91E-14	Gag polyprotein
TraesCS1B01G128300	chr1B	72.68	22.4	1.71	1.19E-05	SKP1-like protein 4
TraesCS1B01G128400	chr1B	22.93	584.04	-4.7	7.32E-13	Golgi apparatus membrane protein TVP23
TraesCS1B01G128500	chr1B	111.23	419.02	-1.91	9.07E-05	GDSL esterase/lipase
TraesCS1B01G128600	chr1B	226.81	673.92	-1.58	5.08E-16	GDSL esterase/lipase
TraesCS1B01G128700	chr1B	43.28	240.09	-2.48	5.55E-39	evolutionarily conserved C-terminal region 2
TraesCS1B01G128800	chr1B	5.09	67.78	-3.69	1.96E-19	Zinc transporter protein
TraesCS1B01G129000	chr1B	93.59	373.29	-2	1.83E-13	6-phosphofructo-2-kinase/fructose-2, 6-bisphosphatase
TraesCS1B01G129100	chr1B	0	63.15	-9.09	2.84E-11	G-type lectin S-receptor-like Serine/Threonine-kinase
TraesCS1B01G129400	chr1B	31.06	154.46	-2.28	1.64E-15	PHD finger alfin-like protein
TraesCS1B01G129600	chr1B	22.92	243.83	-3.39	5.29E-50	RING/U-box superfamily protein
TraesCS1B01G129700	chr1B	0	36.14	-8.28	7.11E-10	calcium-dependent lipid-binding family protein
TraesCS1B01G129800	chr1B	3.43	46.25	-3.71	1.20E-05	MYB-related transcription factor
TraesCS1B01G129900	chr1B	115.58	660.96	-2.52	4.70E-32	Arginine--tRNA ligase
TraesCS1B01G130000	chr1B	0.91	422.48	-8.97	6.06E-23	Cytochrome P450
TraesCS1B01G130200	chr1B	36.26	155.64	-2.09	2.49E-16
TraesCS1B01G130300	chr1B	43.64	210.12	-2.25	7.21E-23	Receptor-like kinase, putative
TraesCS1B01G130400	chr1B	0	8.43	-6.18	4.18E-05	BED zinc finger,hAT family dimerization domain
TraesCS1B01G130500	chr1B	29.79	391.54	-3.74	3.08E-56	centrosomal protein of 135 kDa-like protein
TraesCS1B01G130600	chr1B	12.49	532.96	-5.46	2.50E-48	Ubiquitin carboxyl-terminal hydrolase-like protein
TraesCS1B01G130800	chr1B	1.66	47.3	-5.03	1.42E-15	RelA/SpoT-like protein
TraesCS1B01G130900	chr1B	92.95	814.05	-3.13	4.33E-18	Ubiquitin
TraesCS1B01G131000	chr1B	17.94	182.25	-3.34	8.35E-69	Macrophage erythroblast attacher
TraesCS1B01G131300	chr1B	316.94	908.03	-1.52	6.45E-28	Dihydrolipoyl dehydrogenase
TraesCS1B01G131600	chr1B	43.71	168.4	-1.94	4.41E-11	Kelch-like protein
TraesCS1B01G131700	chr1B	5.73	38.77	-2.74	9.15E-06	DUF4228 domain protein
TraesCS1B01G131800	chr1B	1.07	11.03	-3.42	1.52E-04	Phosphatidylinositol N-acetylglucosaminyltransferase subunit H
TraesCS1B01G132200	chr1B	0	81.35	-9.46	2.18E-13	F-box family protein
TraesCS1B01G132400	chr1B	65.78	177.38	-1.44	2.18E-09	Transporter-related family protein
TraesCS1B01G132600	chr1B	108.67	241.06	-1.15	8.88E-10	Thioredoxin-like protein
TraesCS1B01G132700	chr1B	1169.96	3861.48	-1.72	6.55E-26	Ribosomal protein
TraesCS1B01G132800	chr1B	26.78	138.64	-2.36	1.13E-23	RING finger protein
TraesCS1B01G132900	chr1B	1.87	53.09	-4.7	2.45E-17	WD repeat phosphoinositide-interacting-like protein
TraesCS1B01G133100	chr1B	7.98	157.41	-4.36	3.34E-48	DNA-directed RNA polymerase
TraesCS1B01G133300	chr1B	12.43	124.27	-3.34	2.62E-14	Glycerophosphodiester phosphodiesterase
TraesCS1B01G133400	chr1B	37.39	378.1	-3.34	7.89E-25	Glycerophosphodiester phosphodiesterase-like protein
TraesCS1B01G133800	chr1B	2.68	13.3	-2.51	2.44E-04	F-box family protein
TraesCS1B01G134000	chr1B	15.86	114.06	-2.88	7.31E-21	Proline-rich receptor-like kinase, putative (DUF1421)
TraesCS1B01G134400	chr1B	30.58	1.44	4.37	1.56E-07	transcription regulatory protein SNF2
TraesCS1B01G134600	chr1B	6.32	29.55	-2.22	7.41E-06	Leucine-rich repeat receptor-like protein kinase family
TraesCS1B01G134800	chr1B	9.1	42.38	-2.2	8.20E-03	Receptor-like kinase
TraesCS1B01G134900	chr1B	2.09	155.16	-6.12	3.26E-34	Protein apaG
TraesCS1B01G135000	chr1B	16.08	116.01	-2.89	2.36E-30	mRNA cap guanine-N7 methyltransferase
TraesCS1B01G135100	chr1B	5.57	20.19	-1.9	1.70E-03	Triose phosphate/phosphate translocator, chloroplastic
TraesCS1B01G135400	chr1B	4.02	45.08	-3.59	1.94E-14	Mitochondrial carrier family
TraesCS1B01G135700	chr1B	18.47	77.45	-2.04	6.74E-04	Lactoylglutathione lyase
TraesCS1B01G135800	chr1B	22.01	1001.57	-5.5	6.44E-19	Metallothionein
TraesCS1B01G135900	chr1B	1.71	199.53	-6.76	1.48E-37	GTPase obg
TraesCS1B01G136000	chr1B	1.39	18.63	-3.72	9.22E-08	Selenoprotein H
TraesCS1B01G136100	chr1B	0.75	12.85	-4.02	2.70E-03	Metallothiol transferase fosB
TraesCS1B01G136200	chr1B	144.22	909.2	-2.65	6.04E-30	Cellulose synthase
TraesCS1B01G136300	chr1B	0.27	28.43	-6.98	3.72E-07	Zinc finger CCCH domain-containing protein 34
TraesCS1B01G136400	chr1B	0	5.67	-5.62	1.33E-03	Fanconi anemia group D2 protein homolog
TraesCS1B01G136500	chr1B	9.8	68.39	-2.81	1.15E-18	AT1G08220-like protein
TraesCS1B01G136700	chr1B	17.88	792.99	-5.44	1.02E-27	Early response to dehydration 15-like protein
TraesCS1B01G136800	chr1B	13.55	60.69	-2.14	1.70E-04	ATP-dependent helicase family protein
TraesCS1B01G137100	chr1B	7.66	183.66	-4.49	3.77E-39	Histone-lysine N-methyltransferase, H3 lysine-9 specific
TraesCS1B01G137200	chr1B	6.1	65.71	-3.33	9.40E-09	Pentatricopeptide repeat-containing protein
TraesCS1B01G137300	chr1B	133.67	578.96	-2.12	3.10E-05	Boron transporter
TraesCS1B01G137400	chr1B	3.7	26.72	-2.85	2.63E-08	Pentatricopeptide repeat-containing protein
TraesCS1B01G137700	chr1B	2.25	18.58	-3.04	9.66E-05	Phototropic-responsive NPH3 family protein
TraesCS1B01G138000	chr1B	24.74	72.48	-1.53	4.93E-09	Serine/threonine protein phosphatase 2A regulatory subunit B
TraesCS1B01G138100	chr1B	137.69	425.11	-1.62	1.26E-05	Auxin-responsive protein
TraesCS1B01G138300	chr1B	17.78	137.69	-2.9	5.47E-28	RING/U-box superfamily protein
TraesCS1B01G138600	chr1B	41.51	137.44	-1.72	3.71E-04	3'-N-debenzoyl-2'-deoxytaxol N-benzoyltransferase
TraesCS1B01G138900	chr1B	5.74	26.02	-2.21	6.71E-04	Copper ion binding protein
TraesCS1B01G139100	chr1B	30.11	265.93	-3.17	2.49E-33	MAR-binding filament-like protein 1-1
TraesCS1B01G139200	chr1B	16.34	74.63	-2.22	5.27E-08	DUF581 family protein
TraesCS1B01G139500	chr1B	79.16	607.64	-2.93	2.99E-52	70 kDa heat shock protein
TraesCS1B01G139600	chr1B	149.8	1352.71	-3.16	1.14E-79	70 kDa heat shock protein
TraesCS1B01G139900	chr1B	13.5	66.04	-2.27	5.56E-05	Late embryogenesis abundant protein
TraesCS1B01G140200	chr1B	21.79	72.05	-1.69	1.72E-06	Hypoxanthine phosphoribosyltransferase
TraesCS1B01G140300	chr1B	15.11	331.75	-4.52	8.80E-73	Ubiquitin conjugating enzyme E2
TraesCS1B01G140400	chr1B	244.23	960.11	-1.97	6.22E-22	FACT complex subunit SSRP1
TraesCS1B01G140800	chr1B	8.25	90.76	-3.5	2.91E-27	Myb/SANT-like DNA-binding domain protein
TraesCS1B01G140900	chr1B	16.88	165.55	-3.34	8.76E-38	Protein kinase
TraesCS1B01G141200	chr1B	2.41	126.6	-5.6	6.13E-28	Lactoylglutathione lyase / glyoxalase I family protein
TraesCS1B01G141300	chr1B	25.18	85.7	-1.8	1.17E-13	Glycine-rich protein
TraesCS1B01G141400	chr1B	11.13	46.73	-1.98	4.61E-06	Protein CHUP1, chloroplastic
TraesCS1B01G141700	chr1B	352.39	6736.97	-4.26	9.68E-24	Malic enzyme
TraesCS1B01G141900	chr1B	120.72	1086.74	-3.16	3.17E-88	Proteasome subunit beta type
TraesCS1B01G142000	chr1B	9.38	394.28	-5.39	1.08E-30	Phosphotransferase
TraesCS1B01G142200	chr1B	8.89	210.01	-4.54	7.66E-65	Derlin
TraesCS1B01G142300	chr1B	56.61	149.3	-1.4	4.51E-18	Kinase family protein
TraesCS1B01G142400	chr1B	220.38	920.94	-2.05	1.15E-56	Mitochondrial carrier family
TraesCS1B01G142600	chr1B	18.27	55.38	-1.6	1.30E-06	Thioredoxin
TraesCS1B01G142800	chr1B	3.05	33.75	-3.41	2.97E-07	Peroxidase
TraesCS1B01G142900	chr1B	4.29	20.57	-2.25	5.77E-06	Peptidase M50 family protein
TraesCS1B01G143000	chr1B	0.75	46.06	-5.83	4.12E-10	PRA1 family protein
TraesCS1B01G143100	chr1B	10.55	56.19	-2.39	3.85E-09	Kinase family protein
TraesCS1B01G143400	chr1B	15.64	39.76	-1.33	4.62E-03	tRNA N6-adenosine threonylcarbamoyltransferase
TraesCS1B01G143600	chr1B	20.51	174.69	-3.08	2.24E-08	Proteasome subunit beta 2
TraesCS1B01G143800	chr1B	14.35	724.44	-5.64	5.88E-73	Calmodulin binding protein
TraesCS1B01G144000	chr1B	3.96	24.9	-2.61	2.14E-07	O-acyltransferase
TraesCS1B01G144300	chr1B	83.61	1094.67	-3.7	4.09E-110	50S ribosomal protein L5
TraesCS1B01G144500	chr1B	16.93	45.42	-1.43	4.51E-05	Zinc transporter
TraesCS1B01G144600	chr1B	5.3	24.28	-2.23	1.43E-05	Hexosyltransferase
TraesCS1B01G144700	chr1B	16.66	97.46	-2.55	1.62E-04	Late embryogenesis abundant (LEA) hydroxyproline-rich glycoprotein family
TraesCS1B01G144800	chr1B	65.92	1716.03	-4.68	5.41E-121	Agamous MADS-box transcription factor
TraesCS1B01G145200	chr1B	19.12	70.2	-1.91	1.25E-10	N-acetyltransferase-like protein
TraesCS1B01G145300	chr1B	1.61	76.74	-5.68	1.16E-12	GDSL esterase/lipase
TraesCS1B01G145500	chr1B	13.61	229.78	-4.13	2.95E-64	alpha-1,2-Mannosidase
TraesCS1B01G145600	chr1B	1.02	17.31	-3.85	2.83E-06	Gibberellin 2-oxidase 2
TraesCS1B01G145800	chr1B	9.91	103.86	-3.42	2.31E-26	Abscisic acid receptor
TraesCS1B01G146000	chr1B	14.78	140.88	-3.23	1.71E-32	Zinc finger protein-like 1-like protein
TraesCS1B01G146100	chr1B	79.14	1224.98	-3.94	4.29E-114	40S ribosomal protein S7
TraesCS1B01G146200	chr1B	119.89	336.87	-1.49	6.71E-09	DNA helicase
TraesCS1B01G146300	chr1B	0	37.46	-8.33	3.73E-10	Glucose-6-phosphate isomerase
TraesCS1B01G146400	chr1B	32.41	214.29	-2.71	4.26E-40	Ubiquitin-conjugating enzyme E2
TraesCS1B01G146500	chr1B	6.22	28.92	-2.33	3.96E-06	basic helix-loop-helix (bHLH) DNA-binding superfamily protein
TraesCS1B01G146600	chr1B	44.41	337.67	-2.95	2.34E-75	RNA-binding family protein
TraesCS1B01G146700	chr1B	22.07	100.24	-2.18	2.16E-23	heat-inducible transcription repressor
TraesCS1B01G146900	chr1B	31.55	352.19	-3.5	1.27E-41	Lysine-specific demethylase
TraesCS1B01G147000	chr1B	58.44	411.6	-2.83	1.61E-74	Receptor-like kinase
TraesCS1B01G147200	chr1B	2.79	36.1	-3.66	3.88E-10	Bidirectional sugar transporter SWEET
TraesCS1B01G147300	chr1B	28.54	100.3	-1.78	6.34E-11	Trichome birefringence-like protein
TraesCS1B01G147600	chr1B	50.39	619.5	-3.6	1.72E-69	Coiled-coil domain-containing protein 25
TraesCS1B01G147700	chr1B	36.32	112.62	-1.64	2.94E-05	ABC transporter G family member
TraesCS1B01G147800	chr1B	3.05	15.63	-2.5	6.06E-05	Myb
TraesCS1B01G147900	chr1B	0	13.58	-6.87	2.74E-04	Pectinesterase inhibitor
TraesCS1B01G148000	chr1B	8.19	92.18	-3.53	2.17E-09	Calmodulin
TraesCS1B01G148100	chr1B	18.22	189.54	-3.39	7.70E-30	DUF2358 family protein
TraesCS1B01G148200	chr1B	18	141.17	-3.06	3.61E-39	Vacuolar-sorting receptor-like protein
TraesCS1B01G148400	chr1B	166.13	680.67	-2.04	3.65E-27	ER membrane protein complex subunit 1
TraesCS1B01G148500	chr1B	253.05	586.98	-1.21	7.74E-15	ATP synthase gamma chain
TraesCS1B01G148600	chr1B	0	6.77	-5.88	4.77E-04	Actin cytoskeleton-regulatory complex protein PAN1
TraesCS1B01G148900	chr1B	113.76	497.04	-2.12	2.11E-23	Tobamovirus multiplication protein 2A
TraesCS1B01G149000	chr1B	0.48	35.03	-6.41	3.78E-08	INO80 complex subunit D
TraesCS1B01G149200	chr1B	0	3.99	-5.08	1.71E-03	Ribonuclease H-like superfamily protein
TraesCS1B01G149400	chr1B	43.03	473.17	-3.49	1.52E-67	Ubiquitin carboxyl-terminal hydrolase-like protein
TraesCS1B01G149500	chr1B	56.2	149.92	-1.43	4.85E-10	Prolyl 4-hydroxylase alpha subunit, putative
TraesCS1B01G149700	chr1B	3.43	42.19	-3.66	2.43E-13	DNA mismatch repair protein mutS
TraesCS1B01G149800	chr1B	67.65	524.09	-2.96	2.87E-90	Poly(A) RNA polymerase cid11
TraesCS1B01G149900	chr1B	0.43	35.32	-6.42	4.08E-07	Kinase family protein
TraesCS1B01G150000	chr1B	12.48	179.66	-3.83	2.97E-55	Zinc transporter
TraesCS1B01G150100	chr1B	0.91	158.22	-7.58	1.76E-20	Pentatricopeptide repeat-containing protein
TraesCS1B01G150200	chr1B	51.69	266	-2.37	5.66E-54	Lactoylglutathione lyase
TraesCS1B01G150400	chr1B	45.96	405.77	-3.12	1.42E-80	Ferrochelatase
TraesCS1B01G150500	chr1B	88.55	595.06	-2.76	8.98E-48	P-loop containing nucleoside triphosphate hydrolases superfamily protein
TraesCS1B01G150800	chr1B	3.32	92.58	-4.95	3.72E-22	Ion channel pollux-like protein
TraesCS1B01G151200	chr1B	0	5.19	-5.5	1.86E-03	lipase, putative (DUF620)
TraesCS1B01G151300	chr1B	238.55	1755.18	-2.88	9.68E-57	Chaperone DnaK
TraesCS1B01G151400	chr1B	2.95	31.99	-3.55	3.60E-10	Retrotransposon protein, putative, unclassified
TraesCS1B01G151700	chr1B	113.78	860.28	-2.92	1.98E-54	TATA-box-binding
TraesCS1B01G151800	chr1B	37.01	361.9	-3.27	1.27E-37	Cyclin family protein
TraesCS1B01G152100	chr1B	69.08	299.95	-2.11	1.80E-27	Ras-related protein, expressed
TraesCS1B01G157400	chr1B	17.67	38.11	-1.09	5.12E-03	Phosphoglycerate kinase
TraesCS1B01G157500	chr1B	27.75	4.77	2.5	3.92E-03	Late embryogenesis abundant (LEA) hydroxyproline-rich glycoprotein family
TraesCS1B01G157900	chr1B	72.26	170.82	-1.24	5.05E-05	ABC transporter G family-like protein
TraesCS1B01G158600	chr1B	72.7	189.41	-1.38	7.86E-07	Glutamine synthetase, putative, expressed
TraesCS1B01G159800	chr1B	94.77	275.99	-1.55	3.53E-06	RING finger protein
TraesCS1B01G160700	chr1B	0.54	65.07	-7.29	4.12E-10	CsAtPR5
TraesCS1B01G160800	chr1B	451.81	1099.55	-1.28	1.01E-05	Midasin
TraesCS1B01G166300	chr1B	45.09	10.7	2.07	5.43E-03	Profilin-1
TraesCS1B01G166400	chr1B	47.85	0	8.18	4.80E-08	Protein SULFUR DEFICIENCY-INDUCED 2
TraesCS1B01G166600	chr1B	22.61	67.38	-1.59	8.84E-04	UvrABC system protein C
TraesCS1B01G166900	chr1B	3.96	0	4.6	7.25E-03	Retrotransposon protein, putative, Ty1-copia subclass
TraesCS1B01G167200	chr1B	610.61	79.17	2.94	5.58E-06	Cellulose synthase
TraesCS1B01G167700	chr1B	32.2	68.51	-1.09	9.76E-03	Receptor protein kinase, putative
TraesCS1B01G168500	chr1B	264.61	632.56	-1.26	8.65E-08	Fatty acid hydroxylase superfamily protein
TraesCS1B01G169900	chr1B	212.42	807.38	-1.93	2.51E-28	UDP-glucose:glycoprotein glucosyltransferase
TraesCS1B01G170300	chr1B	53.36	139.9	-1.4	3.95E-07	Phosphoribosylformylglycinamidine synthase family protein
TraesCS1B01G172300	chr1B	0.54	46.78	-6.82	4.04E-09	HCO3- transporter family
TraesCS1B01G172400	chr1B	659.2	1499.75	-1.18	1.00E-06	Malate dehydrogenase
TraesCS1B01G173600	chr1B	111.27	267.17	-1.27	3.93E-06	Pleckstrin-like (PH) and lipid-binding START domain protein
TraesCS1B01G175100	chr1B	0	14.59	-6.97	1.81E-06	RNA pseudouridylate synthase domain-containing protein 1
TraesCS1B01G175200	chr1B	0	20.05	-7.43	1.05E-06	RNA pseudouridylate synthase domain-containing protein 1
TraesCS1B01G175800	chr1B	38.5	121.72	-1.65	2.15E-07	Nascent polypeptide-associated complex subunit beta
TraesCS1B01G176800	chr1B	0	89.85	-9.6	1.12E-13	Ankyrin repeat family protein
TraesCS1B01G177000	chr1B	0	257.91	-11.12	1.69E-18	CCT motif family protein
TraesCS1B01G177200	chr1B	0	6.06	-5.7	2.09E-04	Core-2/I-branching beta-1,6-N-acetylglucosaminyltransferase family protein
TraesCS1B01G177800	chr1B	25.61	80.51	-1.68	1.78E-06	Metal-dependent phosphohydrolase, HD subdomain
TraesCS1B01G180000	chr1B	287.44	794.68	-1.47	1.66E-06	Peptide chain release factor 2
TraesCS1B01G180500	chr1B	480.94	157.7	1.61	9.98E-15	MATH domain containing protein
TraesCS1B01G181500	chr1B	73.39	254.23	-1.79	8.21E-11	Plant/F9H3-4 protein
TraesCS1B01G181600	chr1B	68.17	30.26	1.18	8.19E-04	WAT1-related protein
TraesCS1B01G182400	chr1B	257.99	120.99	1.09	9.57E-03	Chloroplast inner envelope protein, putative, expressed
TraesCS1B01G183100	chr1B	25.07	142.07	-2.5	7.57E-04	Plant basic secretory family protein
TraesCS1B01G183200	chr1B	3.48	380.43	-6.84	1.26E-53	Myosin
TraesCS1B01G183500	chr1B	186.58	55.2	1.76	5.47E-03	Late embryogenesis abundant (LEA) hydroxyproline-rich glycoprotein
TraesCS1B01G183700	chr1B	10.5	26.85	-1.4	3.98E-04	UPF0415 protein C7orf25
TraesCS1B01G186500	chr1B	0.7	14.6	-4.56	7.81E-06	LanC-like protein
TraesCS1B01G188200	chr1B	4.34	37.4	-3.23	1.65E-12	Pentatricopeptide repeat-containing protein, putative
TraesCS1B01G189500	chr1B	27.47	194.25	-2.79	1.43E-39	Phenylalanine--tRNA ligase beta subunit
TraesCS1B01G191800	chr1B	31.93	7.89	2	3.07E-03	Homeobox protein BEL1-like protein
TraesCS1B01G193500	chr1B	1.66	11.87	-2.96	5.01E-03	general regulatory factor 10
TraesCS1B01G194500	chr1B	8.89	47.16	-2.41	1.36E-04	Glutathione S-transferase
TraesCS1B01G195800	chr1B	186.49	86.38	1.11	2.77E-03	Arogenate dehydratase
TraesCS1B01G195900	chr1B	10.92	0.55	4.23	5.22E-03	Protein DETOXIFICATION
TraesCS1B01G199600	chr1B	413.57	100.3	2.04	7.43E-03	Cystathionine gamma-lyase
TraesCS1B01G202900	chr1B	81.9	36.65	1.15	3.11E-03	Cytochrome P450 family protein
TraesCS1B01G203200	chr1B	38.07	5.79	2.7	9.77E-06	Kinase family protein
TraesCS1B01G203300	chr1B	443.93	159.79	1.47	7.38E-04	Trihelix transcription factor GT-2
TraesCS1B01G203400	chr1B	130.79	43.54	1.59	3.94E-03	Nucleotide-diphospho-sugar transferases superfamily protein
TraesCS1B01G205400	chr1B	27.81	54.72	-1.01	4.27E-03	Non-lysosomal glucosylceramidase
TraesCS1B01G207100	chr1B	159.91	503.44	-1.65	6.74E-12	60S ribosomal export protein NMD3
TraesCS1B01G209600	chr1B	43.71	89.4	-1.01	2.01E-05	(RAP Annotation release2) NERD domain containing protein
TraesCS1B01G212600	chr1B	31.61	4.23	2.91	2.97E-03	RmlC-like cupins superfamily protein
TraesCS1B01G212900	chr1B	126.09	262.78	-1.06	5.56E-04	stress response protein
TraesCS1B01G213400	chr1B	911.45	1837.17	-1.01	5.34E-03	zinc finger B-box protein
TraesCS1B01G213600	chr1B	538.27	256.93	1.07	1.31E-04	S-adenosyl-L-methionine-dependent methyltransferases superfamily protein
TraesCS1B01G216400	chr1B	12.65	0.33	5.28	2.37E-03	Carboxypeptidase
TraesCS1B01G217200	chr1B	27.91	8.78	1.65	7.53E-03	Expansin-like protein
TraesCS1B01G218200	chr1B	22.82	4.03	2.45	1.61E-05	F-box domain containing protein
TraesCS1B01G220600	chr1B	239.57	69.51	1.79	1.35E-10	Metallo-beta-lactamase-like
TraesCS1B01G221400	chr1B	41.41	88.95	-1.12	9.09E-04	Tetratricopeptide repeat-containing protein
TraesCS1B01G222100	chr1B	0	14.8	-7	6.78E-07	Pyruvate formate-lyase 1-activating enzyme
TraesCS1B01G223100	chr1B	41.88	93.46	-1.17	2.71E-03	Pectin acetylesterase
TraesCS1B01G224100	chr1B	32.19	466.46	-3.83	1.58E-133	Altered inheritance of mitochondria protein 32
TraesCS1B01G225200	chr1B	93.99	20.2	2.21	1.01E-03	QWRF motif protein (DUF566)
TraesCS1B01G227700	chr1B	16.66	5.43	1.64	4.67E-03	Dynamin, putative
TraesCS1B01G228000	chr1B	53.08	175.55	-1.71	2.42E-14	Signal transducer and activator of transcription A
TraesCS1B01G229700	chr1B	67.39	12.85	2.38	8.40E-12	Phospho-2-dehydro-3-deoxyheptonate aldolase
TraesCS1B01G231600	chr1B	131.6	47.71	1.46	1.26E-05	bZIP transcription factor (DUF630 and DUF632)
TraesCS1B01G231900	chr1B	131.33	361.51	-1.46	9.69E-05	ABC(ATP-binding) family transporter
TraesCS1B01G232000	chr1B	22.23	1.22	4.22	3.51E-05	Kinase family protein
TraesCS1B01G234300	chr1B	0.64	98.1	-7.31	1.59E-13	D-3-phosphoglycerate dehydrogenase
TraesCS1B01G235600	chr1B	59.13	5.72	3.38	3.75E-13	Cytosolic endo-beta-N-acetylglucosaminidase
TraesCS1B01G236000	chr1B	91.29	8.44	3.42	5.65E-10	Protein kinase family protein, putative, expressed
TraesCS1B01G237700	chr1B	336.56	102.35	1.71	3.08E-19	Chlorophyll synthase
TraesCS1B01G240400	chr1B	66.59	19.26	1.8	1.32E-09	Mitochondrial carrier protein, putative
TraesCS1B01G243300	chr1B	1.23	154.19	-7.21	6.43E-23	Fatty acid oxidation complex subunit alpha
TraesCS1B01G243400	chr1B	9.75	42.44	-2.16	2.37E-04	DUF538 family protein (Protein of unknown function, DUF538)
TraesCS1B01G243700	chr1B	70.04	1.48	5.56	8.88E-06	Alpha/beta-Hydrolases superfamily protein
TraesCS1B01G251900	chr1B	255.75	107.2	1.25	5.70E-03	Annexin
TraesCS1B01G255500	chr1B	21.11	6.19	1.72	5.51E-04	RNA polymerase II C-terminal domain phosphatase-like protein
TraesCS1B01G258700	chr1B	18.05	106.66	-2.57	1.08E-14	Rhomboid family protein
TraesCS1B01G259500	chr1B	85.4	229.09	-1.43	4.84E-05	Protein WEAK CHLOROPLAST MOVEMENT UNDER BLUE LIGHT 1
TraesCS1B01G259600	chr1B	17.35	58.36	-1.77	2.94E-10	Chaperone protein DnaJ
TraesCS1B01G259700	chr1B	0	23.27	-7.66	6.99E-08	Glycosyltransferase
TraesCS1B01G264700	chr1B	45	1.1	5.26	3.09E-07	transmembrane protein, putative (DUF247)
TraesCS1B01G267900	chr1B	20.3	2.38	3.09	4.12E-03	Protein NRT1/ PTR FAMILY 1.1
TraesCS1B01G269400	chr1B	2211.19	935.01	1.24	8.03E-05	Tubulin beta chain
TraesCS1B01G269500	chr1B	89.35	311.49	-1.8	3.09E-11	Isopentenyl-diphosphate delta-isomerase
TraesCS1B01G270100	chr1B	156.96	72.3	1.11	1.74E-04	Beta-hexosaminidase
TraesCS1B01G271200	chr1B	41.19	13.25	1.66	1.04E-04	F-box family protein
TraesCS1B01G271900	chr1B	21.75	96.83	-2.15	1.22E-04	F-box family protein
TraesCS1B01G274500	chr1B	51.42	9	2.52	4.44E-03	Pectinesterase
TraesCS1B01G274900	chr1B	9.81	29.61	-1.62	6.94E-04	Stress responsive alpha-beta barrel domain protein isoform 2
TraesCS1B01G275000	chr1B	293.43	831.87	-1.5	1.47E-08	PISTILLATA-like MADS-box transcription factor
TraesCS1B01G276700	chr1B	37.4	232.9	-2.64	1.40E-05	Wound-induced protease inhibitor
TraesCS1B01G276900	chr1B	41.56	180.34	-2.11	2.09E-04	Wound-induced protease inhibitor
TraesCS1B01G277000	chr1B	188.56	39.37	2.26	1.87E-03	Phospholipase A1
TraesCS1B01G277100	chr1B	246.49	68.9	1.83	2.07E-13	Phospholipase A1
TraesCS1B01G277500	chr1B	255.09	117.31	1.12	1.73E-05	Hexosyltransferase
TraesCS1B01G279300	chr1B	177.29	87.56	1.02	1.27E-03	C2 calcium/lipid-binding and GRAM domain protein
TraesCS1B01G280600	chr1B	366.86	1015.14	-1.47	8.25E-13	Aminotransferase
TraesCS1B01G281800	chr1B	14.56	0.82	4.06	1.11E-03	Subtilisin-like protease
TraesCS1B01G283300	chr1B	745.86	295.27	1.34	2.25E-03	Inorganic pyrophosphatase family protein
TraesCS1B01G288300	chr1B	82.66	284.31	-1.78	2.68E-10	Phosphate transporter
TraesCS1B01G289100	chr1B	30.26	1.47	4.35	5.36E-07	Ankyrin repeat protein-like
TraesCS1B01G290600	chr1B	258.07	541.91	-1.07	9.57E-09	Gamma-glutamyl phosphate reductase
TraesCS1B01G291400	chr1B	0.27	7.06	-4.98	3.35E-03	Aldo-keto reductase
TraesCS1B01G292400	chr1B	480.91	55.94	3.1	2.44E-28	Peptidylprolyl isomerase
TraesCS1B01G293700	chr1B	18.75	46.62	-1.29	9.65E-04	O-fucosyltransferase family protein
TraesCS1B01G294600	chr1B	70.18	18.88	1.89	1.26E-06	GTP cyclohydrolase II/3,4-dihydroxy-2-butanone 4-phosphate synthase
TraesCS1B01G296600	chr1B	38.19	12.81	1.57	8.19E-04	Plant protein 1589 of Uncharacterized protein function
TraesCS1B01G298300	chr1B	52.98	6.34	3.07	5.12E-09	GPN-loop GTPase-like protein
TraesCS1B01G298400	chr1B	129.69	25.34	2.37	3.71E-22	PAB-dependent poly(A)-specific ribonuclease subunit pan3
TraesCS1B01G301900	chr1B	0	10.42	-6.49	6.33E-06	DNA replication and repair protein RecF
TraesCS1B01G302100	chr1B	17.51	1.61	3.53	2.18E-04	Zinc finger CCCH domain-containing protein 4
TraesCS1B01G303300	chr1B	5.52	118.25	-4.49	1.95E-24	Disease resistance protein (TIR-NBS-LRR class) family
TraesCS1B01G304200	chr1B	9.91	0.27	4.92	1.16E-03	Glutathione-regulated potassium-efflux system protein KefC
TraesCS1B01G313400	chr1B	25.07	166.95	-2.74	2.04E-06	Cytochrome P450-like protein
TraesCS1B01G313600	chr1B	16.44	34.31	-1.04	4.14E-03	F-box protein
TraesCS1B01G317900	chr1B	5.74	18.5	-1.81	1.07E-04	F-box family protein
TraesCS1B01G318100	chr1B	216.83	523.61	-1.27	3.86E-10	Protein KRI1
TraesCS1B01G319000	chr1B	13.61	39.49	-1.59	1.33E-04	Histone-lysine N-methyltransferase, H3 lysine-9 specific
TraesCS1B01G319100	chr1B	109.58	44.69	1.3	4.31E-04	Proteasome subunit alpha type
TraesCS1B01G319200	chr1B	13.23	1.52	3.13	4.17E-03	Photosystem I assembly protein Ycf4
TraesCS1B01G319500	chr1B	16.77	63.02	-1.91	4.39E-07	Leucine-rich repeat receptor-like protein kinase family
TraesCS1B01G319700	chr1B	252.16	0.33	9.62	2.00E-13	Leucine-rich repeat receptor-like protein kinase family
TraesCS1B01G321600	chr1B	154.9	71.38	1.12	7.75E-05	Glutamate formiminotransferase 1
TraesCS1B01G322100	chr1B	469	175.14	1.42	4.82E-03	Cysteine proteinase inhibitor
TraesCS1B01G326200	chr1B	0	14.42	-6.97	7.83E-06	L-cysteine:1D-myo-inositol 2-amino-2-deoxy-alpha-D-glucopyranoside ligase
TraesCS1B01G327200	chr1B	12.91	2.3	2.58	6.71E-03	Udp-glucose 4,6-dehydratase
TraesCS1B01G330100	chr1B	0.7	15.79	-4.67	1.11E-05	Receptor kinase
TraesCS1B01G332700	chr1B	373.32	141.13	1.4	1.44E-08	NAD(P)H dehydrogenase (Quinone)
TraesCS1B01G335400	chr1B	14.68	40.79	-1.47	9.41E-05	NB-ARC domain-containing disease resistance protein
TraesCS1B01G335500	chr1B	14.03	1.23	3.57	1.38E-04	Disease resistance protein RGA2
TraesCS1B01G336300	chr1B	2208.21	4993.13	-1.18	6.57E-04	Sulfite reductase [NADPH] hemoprotein beta-component
TraesCS1B01G337300	chr1B	9.1	69.74	-2.92	2.53E-22	LRR receptor-like serine/threonine-protein kinase FLS2
TraesCS1B01G337500	chr1B	0.48	7.95	-4.26	2.85E-03	Actin cross-linking protein, putative
TraesCS1B01G339000	chr1B	1.34	874.66	-9.72	1.26E-44	Thioredoxin
TraesCS1B01G339100	chr1B	194.5	392.35	-1.01	1.14E-03	p-loop containing nucleoside triphosphate hydrolases superfamily protein
TraesCS1B01G339500	chr1B	43.43	6.52	2.74	9.04E-06	Photosystem II reaction center W protein
TraesCS1B01G339900	chr1B	0	30.49	-8.04	3.38E-09	Ribosomal protein L11 methyltransferase
TraesCS1B01G341400	chr1B	0.7	21.68	-4.74	1.01E-07	Kunitz trypsin inhibitor
TraesCS1B01G341500	chr1B	0	18.99	-7.37	5.85E-08	Kunitz trypsin inhibitor
TraesCS1B01G342700	chr1B	53.67	5.69	3.24	1.16E-10	F-box protein
TraesCS1B01G342800	chr1B	57.15	123.38	-1.1	6.73E-05	Serine/threonine-protein kinase
TraesCS1B01G345200	chr1B	31.56	7.31	2.09	3.04E-03	2-oxoglutarate (2OG) and Fe(II)-dependent oxygenase superfamily protein
TraesCS1B01G346000	chr1B	71.29	30.47	1.23	2.05E-04	BAG family molecular chaperone regulator 8, chloroplastic
TraesCS1B01G346400	chr1B	0	36.14	-8.29	1.04E-07	Calcium-transporting ATPase
TraesCS1B01G346800	chr1B	16.33	54.84	-1.74	1.13E-03	50S ribosomal protein L33
TraesCS1B01G348600	chr1B	34.24	4.93	2.74	2.27E-09	NBS-LRR-like resistance protein
TraesCS1B01G348700	chr1B	16.76	1.95	3.06	4.83E-03	O-methyltransferase-like protein
TraesCS1B01G348800	chr1B	112.61	50.51	1.14	1.77E-06	receptor kinase 1
TraesCS1B01G353500	chr1B	3.65	49.95	-3.91	2.46E-17	Peptidyl-tRNA hydrolase, putative
TraesCS1B01G354000	chr1B	64.2	1.78	5.17	4.51E-07	HXXXD-type acyl-transferase family protein
TraesCS1B01G356100	chr1B	416.48	856.7	-1.04	6.24E-03	ABC(ATP-binding) family transporter
TraesCS1B01G357600	chr1B	216.18	721.64	-1.74	9.17E-10	Histone H2B
TraesCS1B01G377500	chr1B	3.8	21.9	-2.5	6.36E-04	Receptor-like protein kinase, putative,expressed
TraesCS1B01G387000	chr1B	112.02	671.9	-2.59	8.41E-34	DNA-binding
TraesCS1B01G387800	chr1B	406.1	19.33	4.39	1.68E-05	3-ketoacyl-CoA synthase
TraesCS1B01G393000	chr1B	15.43	0.89	4.1	5.37E-03	Disease resistance protein (NBS-LRR class) family
TraesCS1B01G393900	chr1B	139.05	53.8	1.37	1.44E-11	Myosin heavy chain-like protein, putative
TraesCS1B01G403500	chr1B	0.27	19.57	-6.42	4.36E-06	NBS-LRR disease resistance protein-like
TraesCS1B01G403700	chr1B	56.78	381.97	-2.77	2.57E-40	ER membrane protein complex subunit 6
TraesCS1B01G403900	chr1B	4.56	92.57	-4.38	5.08E-13	Avr9/Cf-9 rapidly elicited protein
TraesCS1B01G404100	chr1B	11.2	38.34	-1.79	9.08E-04	Gibberellin-regulated family protein
TraesCS1B01G404200	chr1B	94.6	212.56	-1.17	1.75E-09	Cyclin-D1-binding protein 1
TraesCS1B01G410600	chr1B	5.46	19.13	-1.78	2.02E-03	Kinase, putative
TraesCS1B01G410800	chr1B	111.92	318.6	-1.5	2.39E-07	2-oxoglutarate (2OG) and Fe(II)-dependent oxygenase superfamily protein
TraesCS1B01G410900	chr1B	0	33.39	-8.18	5.92E-10	F-box family protein
TraesCS1B01G411000	chr1B	16.18	84.53	-2.4	1.07E-16	DNA replication complex GINS protein PSF2
TraesCS1B01G411500	chr1B	0	22.67	-7.61	6.57E-08	DEAD/DEAH box RNA helicase family protein
TraesCS1B01G413800	chr1B	54.42	23.74	1.2	2.68E-04	Sodium Bile acid symporter family
TraesCS1B01G420100	chr1B	330.13	22.51	3.87	1.24E-06	Photosystem I reaction center subunit VI
TraesCS1B01G422600	chr1B	123.03	367.36	-1.58	3.27E-03	Calcium binding
TraesCS1B01G423900	chr1B	1.44	13.62	-3.14	4.27E-03	Tesmin/TSO1-like CXC domain-containing protein
TraesCS1B01G430200	chr1B	24.71	1.44	4.09	6.12E-03	Endosperm transfer cell specific PR9a
TraesCS1B01G432700	chr1B	583.84	157.21	1.89	2.37E-03	Chlorophyll a-b binding protein, chloroplastic
TraesCS1B01G433800	chr1B	48.1	99.04	-1.05	2.75E-03	Multidrug resistance protein ABC transporter family protein
TraesCS1B01G434600	chr1B	28.01	3.98	2.79	6.71E-03	RADIALIS-like transcription factor
TraesCS1B01G435100	chr1B	0.16	7.63	-5.07	1.86E-03	RADIALIS-like transcription factor
TraesCS1B01G441700	chr1B	201.43	76.53	1.4	2.40E-11	transmembrane protein
TraesCS1B01G446300	chr1B	57.09	125.07	-1.12	1.89E-05	Delta(14)-sterol reductase
TraesCS1B01G446400	chr1B	6.43	41.35	-2.67	1.08E-04	Calmodulin
TraesCS1B01G446500	chr1B	13.88	40.66	-1.59	8.01E-05	Kinase family protein
TraesCS1B01G448800	chr1B	82.1	38.95	1.07	1.95E-03	Endo-1,4-beta-xylanase 2
TraesCS1B01G450700	chr1B	546.55	144.02	1.93	1.69E-34	Kinase-related protein DUF1296
TraesCS1B01G451700	chr1B	2.41	163.71	-6.29	4.03E-33	receptor kinase 1
TraesCS1B01G451800	chr1B	12.7	0.93	3.79	3.46E-03	Glucan endo-1,3-beta-glucosidase 1
TraesCS1B01G454400	chr1B	27.42	159.99	-2.53	1.82E-06	Receptor-like protein kinase, putative,expressed
TraesCS1B01G457400	chr1B	46.93	1.1	5.31	1.44E-09	Histidine ammonia-lyase
TraesCS1B01G461200	chr1B	35.66	8.88	1.99	4.73E-03	light harvesting complex photosystem II
TraesCS1B01G463100	chr1B	1316.26	2835.74	-1.11	1.55E-04	Tryptophan synthase alpha chain
TraesCS1B01G464300	chr1B	78.1	501.91	-2.69	3.39E-36	dihydroflavonol 4-reductase/flavanone protein
TraesCS1B01G464400	chr1B	0.27	18.55	-6.37	5.19E-06	Disease resistance protein RGA2
TraesCS1B01G464800	chr1B	35.51	1438.19	-5.34	4.33E-09	ATP-dependent zinc metalloprotease FtsH
TraesCS1B01G464900	chr1B	1343.97	448.89	1.58	6.21E-05	ATP-dependent zinc metalloprotease FtsH
TraesCS1B01G465000	chr1B	982.08	2183.47	-1.15	1.81E-05	ATP-dependent zinc metalloprotease FtsH
TraesCS1B01G468300	chr1B	987.83	315.82	1.64	3.11E-05	Dirigent protein
TraesCS1B01G474000	chr1B	371.91	171.87	1.11	6.88E-10	Homeobox leucine zipper protein
TraesCS1B01G474100	chr1B	1313.24	384.09	1.77	1.31E-46	Elongation factor 1-alpha
TraesCS1B01G474500	chr1B	415.31	11.1	5.23	3.07E-57	Bifunctional protein GlmU
TraesCS1B01G476000	chr1B	115.34	32.54	1.82	9.83E-04	SPOC domain / Transcription elongation factor S-II protein
TraesCS1D01G000200	chr1D	160.89	9.46	4.08	3.99E-03	Low molecular weight glutenin subunit
TraesCS1D01G000300	chr1D	145.45	3.09	5.54	1.40E-04	Low-molecular-weight glutenin subunit
TraesCS1D01G000700	chr1D	42.6	0.27	7.05	1.09E-03	Gamma gliadin
TraesCS1D01G001100	chr1D	117.7	2.41	5.61	1.25E-04	Gamma-gliadin
TraesCS1D01G001200	chr1D	100.24	1.97	5.65	1.54E-03	Gamma-gliadin
TraesCS1D01G001400	chr1D	76.57	1.48	5.69	3.90E-04	Gamma-gliadin
TraesCS1D01G001500	chr1D	126.18	28.24	2.16	4.01E-03	Receptor protein kinase, putative
TraesCS1D01G002300	chr1D	53.4	442.11	-3.05	1.36E-107	Transcription initiation factor TFIID subunit 6
TraesCS1D01G002600	chr1D	201.64	826.24	-2.04	7.92E-18	Charged multivesicular body protein 5
TraesCS1D01G002700	chr1D	6.11	128.17	-4.4	3.22E-15	Receptor protein kinase, putative
TraesCS1D01G002900	chr1D	0.27	8.11	-5.17	1.31E-03	Receptor protein kinase, putative
TraesCS1D01G003300	chr1D	24.53	146.38	-2.58	7.65E-20	SNF1-related protein kinase regulatory subunit beta-2
TraesCS1D01G003400	chr1D	0	11.2	-6.61	3.92E-05	Fatty acyl-CoA reductase
TraesCS1D01G003700	chr1D	361.63	171.18	1.08	3.39E-03	50S ribosomal protein L28
TraesCS1D01G007400	chr1D	31.94	0	7.6	3.93E-04	Low molecular weight glutenin subunit
TraesCS1D01G007700	chr1D	188.56	70.32	1.42	1.54E-04	Protein DJ-1
TraesCS1D01G008100	chr1D	38.19	0	7.86	3.01E-09	Phosphatidylinositol 4,5-bisphosphate 3-kinase catalytic subunit alpha isoform
TraesCS1D01G009100	chr1D	44.24	1.5	4.89	1.18E-05	Glucan 1,3-beta-glucosidase
TraesCS1D01G009900	chr1D	19.75	0	6.9	5.82E-04	Low molecular weight glutenin subunit
TraesCS1D01G012600	chr1D	62.68	9.34	2.74	1.44E-04	Defensin
TraesCS1D01G012700	chr1D	95.56	0.59	7.32	2.22E-07	Fatty acyl-CoA reductase
TraesCS1D01G015100	chr1D	93.2	2.07	5.49	2.39E-04	Low-molecular-weight glutenin subunit
TraesCS1D01G016100	chr1D	13.5	48.73	-1.84	7.13E-04	Disease resistance protein
TraesCS1D01G017600	chr1D	33.53	3.52	3.24	2.17E-06	Disease resistance protein (NBS-LRR class) family
TraesCS1D01G017700	chr1D	491.84	78.25	2.65	3.22E-22	Receptor-like kinase
TraesCS1D01G017800	chr1D	280.54	41.72	2.75	4.27E-12	Receptor-like kinase
TraesCS1D01G018000	chr1D	183.86	18.87	3.29	3.14E-22	Receptor-like kinase
TraesCS1D01G018700	chr1D	1.82	27.82	-4	9.75E-06	NBS-LRR disease resistance protein, putative, expressed
TraesCS1D01G020800	chr1D	29.84	2.33	3.64	1.90E-06	Mechanosensitive ion channel family protein
TraesCS1D01G021600	chr1D	203.58	88.82	1.19	6.24E-04	Hydroxycinnamoyl-CoA shikimate/quinate hydroxycinnamoyltransferase
TraesCS1D01G023900	chr1D	45.41	1.51	4.93	8.00E-09	Electron transport complex subunit C
TraesCS1D01G027200	chr1D	20.99	0	6.99	1.67E-05	Benzyl alcohol O-benzoyltransferase
TraesCS1D01G027300	chr1D	81.41	2.07	5.29	1.62E-11	Chymotrypsin inhibitor
TraesCS1D01G028200	chr1D	166.64	0.92	7.54	3.01E-16	Disease resistance protein (TIR-NBS-LRR class) family
TraesCS1D01G028600	chr1D	45.81	0	8.1	1.13E-09	Disease resistance protein (TIR-NBS-LRR class) family
TraesCS1D01G028700	chr1D	32.08	1.16	4.75	8.04E-08	Disease resistance protein RPP13
TraesCS1D01G029200	chr1D	189.97	77.26	1.29	7.62E-07	NBS-LRR-like resistance protein
TraesCS1D01G029600	chr1D	43.07	14.41	1.58	1.95E-03	acetyl Co-enzyme a carboxylase carboxyltransferase alpha subunit
TraesCS1D01G030200	chr1D	4.98	16.78	-1.76	8.98E-04	Disease resistance protein RPM1
TraesCS1D01G032800	chr1D	0.27	52.37	-7.86	5.55E-09	Myb/SANT-like DNA-binding domain protein
TraesCS1D01G034700	chr1D	182.82	66.02	1.47	2.18E-03	Mitochondrial import inner membrane translocase subunit Tim22
TraesCS1D01G035800	chr1D	61.4	0	8.54	1.46E-08	Phospholipase D
TraesCS1D01G036000	chr1D	0.43	14.77	-5.16	5.05E-04	Lecithin-cholesterol acyltransferase-like 1
TraesCS1D01G036100	chr1D	13.6	48.06	-1.81	7.07E-04	Protein FRIGIDA
TraesCS1D01G037300	chr1D	920.93	2.77	8.4	1.01E-27	Mitochondrial ATP synthase 6 kDa subunit
TraesCS1D01G037400	chr1D	46.32	143.51	-1.62	2.43E-08	Disease resistance protein RPM1
TraesCS1D01G038000	chr1D	55.5	23.24	1.24	6.08E-05	Beta-1,3-galactosyltransferase-like protein
TraesCS1D01G040000	chr1D	149.89	9.65	3.94	6.89E-16	Inorganic pyrophosphatase family protein
TraesCS1D01G040100	chr1D	92.45	238.95	-1.37	9.77E-11	Poly [ADP-ribose] polymerase
TraesCS1D01G040300	chr1D	0	13.91	-6.91	1.76E-06	Disease resistance protein (NBS-LRR class) family
TraesCS1D01G040400	chr1D	44.95	11.16	2.03	8.41E-06	NBS-LRR-like resistance protein
TraesCS1D01G040500	chr1D	0	105.83	-9.83	2.76E-13	BURP domain protein RD22
TraesCS1D01G042500	chr1D	63.21	14.01	2.18	2.88E-09	Ankyrin repeat protein-like
TraesCS1D01G043000	chr1D	41.09	334.19	-3.03	6.66E-48	cDNA clone:J013058P10, full insert sequence
TraesCS1D01G043300	chr1D	93.29	29.52	1.65	7.02E-03	MYB transcription factor
TraesCS1D01G043400	chr1D	30.38	8.19	1.86	1.27E-03	Histone-lysine N-methyltransferase
TraesCS1D01G046500	chr1D	14.46	0.85	4.04	3.16E-03	Pectinesterase inhibitor
TraesCS1D01G048900	chr1D	153.83	392.97	-1.35	3.55E-03	Receptor-like protein kinase
TraesCS1D01G049200	chr1D	318.11	88.34	1.86	1.70E-16	CsAtPR5
TraesCS1D01G049800	chr1D	117.73	32.39	1.87	4.96E-13	Ankyrin repeat protein-like
TraesCS1D01G050300	chr1D	14.95	70.14	-2.23	3.66E-04	Receptor protein kinase, putative
TraesCS1D01G054400	chr1D	1.39	25.64	-4.31	1.07E-05	Germin-like protein 1
TraesCS1D01G054500	chr1D	0	16.68	-7.17	2.30E-05	Germin-like protein
TraesCS1D01G054600	chr1D	2.36	65	-4.69	2.30E-09	Germin-like protein 1
TraesCS1D01G059300	chr1D	10.33	107.41	-3.31	3.62E-28	F-box protein
TraesCS1D01G059800	chr1D	22.77	3.72	2.56	2.03E-04	Triose-phosphate transporter family protein
TraesCS1D01G060600	chr1D	59.19	10.74	2.45	1.00E-03	Adenine/guanine permease
TraesCS1D01G060700	chr1D	18.88	0	6.85	2.29E-04	carboxyl-terminal peptidase (DUF239)
TraesCS1D01G061000	chr1D	12.64	0.33	5.3	7.84E-04	Eukaryotic translation initiation factor 3 subunit C
TraesCS1D01G061100	chr1D	126.18	17.76	2.84	1.80E-27	Vacuolar processing enzyme
TraesCS1D01G061400	chr1D	67.35	27.64	1.27	4.62E-04	Pentatricopeptide repeat-containing protein
TraesCS1D01G061500	chr1D	119.02	32.47	1.87	1.51E-11	Interactor of constitutive active ROPs 2, chloroplastic
TraesCS1D01G061600	chr1D	222.64	49.64	2.17	3.06E-22	Ribosome biogenesis regulatory protein-like protein
TraesCS1D01G063500	chr1D	900.31	171.11	2.4	1.57E-04	Protease inhibitor/seed storage/lipid transfer protein family protein
TraesCS1D01G063900	chr1D	1217.41	141.14	3.11	8.41E-06	Protease inhibitor/seed storage/lipid transfer protein family protein
TraesCS1D01G064500	chr1D	1172.32	371.62	1.66	3.85E-24	Glycosyltransferases
TraesCS1D01G065300	chr1D	66	10.2	2.69	1.01E-10	Trehalose-6-phosphate synthase
TraesCS1D01G065900	chr1D	19.03	0	6.84	8.25E-06	F-box family protein
TraesCS1D01G066000	chr1D	379.48	935.72	-1.3	1.47E-03	Transducin/WD-like repeat-protein
TraesCS1D01G066100	chr1D	39.64	17.99	1.15	9.73E-03	Nuclear pore complex protein Nup98-Nup96
TraesCS1D01G067100	chr1D	50.71	0.89	5.83	1.91E-03	11S globulin seed storage protein
TraesCS1D01G070200	chr1D	64.29	179.75	-1.49	3.77E-09	Transposon protein, putative, Mutator sub-class
TraesCS1D01G070300	chr1D	29.09	74.84	-1.37	1.00E-04	Non-structural protein 2
TraesCS1D01G071800	chr1D	421.66	206.85	1.03	2.10E-04	Phosphoinositide phospholipase C
TraesCS1D01G073300	chr1D	47.04	6.86	2.74	3.73E-05	transcription factor, putative (Protein of unknown function, DUF547)
TraesCS1D01G075100	chr1D	35.14	9.42	1.91	3.83E-03	Endoglucanase
TraesCS1D01G077800	chr1D	9.16	38.29	-2.05	7.33E-06	protein kinase family protein
TraesCS1D01G078000	chr1D	48.15	17.24	1.47	2.75E-05	Phosphate translocator
TraesCS1D01G079400	chr1D	38.1	77.31	-1.04	1.16E-03	Ankyrin repeat-containing protein
TraesCS1D01G079800	chr1D	385.87	98.51	1.97	1.99E-03	Peroxidase
TraesCS1D01G080900	chr1D	49.29	2.25	4.39	1.35E-07	Peroxidase
TraesCS1D01G082800	chr1D	146.82	37.62	1.96	4.39E-03	3-N-debenzoyl-2-deoxytaxol N-benzoyltransferase
TraesCS1D01G083200	chr1D	17.51	46.38	-1.38	2.28E-04	Sentrin-specific protease
TraesCS1D01G089900	chr1D	45.97	199.71	-2.12	9.93E-04	Agmatine coumaroyltransferase-1
TraesCS1D01G090000	chr1D	468.06	1082.46	-1.21	3.13E-03	Sucrose-phosphatase
TraesCS1D01G096100	chr1D	20.3	0	6.94	2.24E-06	BTB/POZ domain containing protein, expressed
TraesCS1D01G099600	chr1D	649.57	141.21	2.2	2.42E-23	Chromatin remodeling factor, putative
TraesCS1D01G101800	chr1D	0	3.26	-4.82	5.24E-03	Pre-rRNA-processing protein TSR2
TraesCS1D01G103100	chr1D	1.39	128.76	-6.33	7.37E-23	XH/XS domain-containing protein
TraesCS1D01G103200	chr1D	7755.53	2193.29	1.82	4.77E-05	Lipase
TraesCS1D01G107100	chr1D	23.18	3.71	2.63	5.00E-03	Cellulose synthase-like protein
TraesCS1D01G108500	chr1D	24.21	8.47	1.51	5.95E-03	4Fe-4S ferredoxin, iron-sulfur binding protein
TraesCS1D01G111600	chr1D	180.72	30.56	2.56	3.89E-03	Fasciclin-like arabinogalactan protein
TraesCS1D01G111700	chr1D	162.61	73.23	1.15	1.15E-06	PHD finger alfin-like protein
TraesCS1D01G111800	chr1D	19.44	1.85	3.43	2.33E-04	Serine/threonine-protein kinase
TraesCS1D01G112900	chr1D	76.98	4.75	4.01	2.50E-09	DUF4228 domain protein
TraesCS1D01G113200	chr1D	70.54	33.88	1.06	7.93E-03	homeobox protein knotted-1-like 6
TraesCS1D01G113700	chr1D	265.2	108.44	1.29	2.06E-10	Transporter-related family protein
TraesCS1D01G113800	chr1D	38.79	0.55	6.01	3.75E-07	Gag polyprotein
TraesCS1D01G114400	chr1D	94.76	0.3	8.2	3.67E-10	DNA-directed RNA polymerase
TraesCS1D01G114700	chr1D	173.51	48.72	1.83	6.84E-06	Glycerophosphodiester phosphodiesterase-like protein
TraesCS1D01G115200	chr1D	25.81	9.79	1.41	1.53E-03	F-box family protein
TraesCS1D01G116400	chr1D	95.1	41	1.2	2.47E-03	Protein apaG
TraesCS1D01G118400	chr1D	25.6	0.62	5.44	1.08E-05	IQ calmodulin-binding motif family protein
TraesCS1D01G120000	chr1D	496.17	239.52	1.05	2.56E-03	3'-N-debenzoyl-2'-deoxytaxol N-benzoyltransferase
TraesCS1D01G121600	chr1D	108.38	47.85	1.17	1.07E-04	Protein slow green 1, chloroplastic
TraesCS1D01G125700	chr1D	0	9.9	-6.42	8.35E-03	Pectinesterase inhibitor
TraesCS1D01G129100	chr1D	37.66	18.42	1.03	3.74E-03	Kinase family protein
TraesCS1D01G129900	chr1D	48.42	104.72	-1.12	2.44E-04	Ulp1 protease family, C-terminal catalytic domain containing protein, expressed
TraesCS1D01G130200	chr1D	51.8	12.42	2.06	3.26E-05	Peroxidase
TraesCS1D01G132000	chr1D	83.72	35.2	1.24	9.51E-07	TRAM, LAG1 and CLN8 (TLC) lipid-sensing domain containing protein
TraesCS1D01G136600	chr1D	4.12	90.72	-4.47	1.47E-26	DNA topoisomerase
TraesCS1D01G140400	chr1D	166.7	407.59	-1.29	8.69E-04	ABC transporter G family member
TraesCS1D01G144600	chr1D	18.48	59.47	-1.68	2.79E-03	Hypersensitive-induced response protein 1
TraesCS1D01G146600	chr1D	595	115.16	2.37	1.46E-04	Cellulose synthase
TraesCS1D01G147600	chr1D	419.68	106.06	1.99	6.23E-29	RNA-binding protein-like
TraesCS1D01G147800	chr1D	77.95	7.26	3.4	2.43E-10	Fatty acid hydroxylase superfamily
TraesCS1D01G151300	chr1D	101.73	213.01	-1.07	1.38E-05	Argonaute
TraesCS1D01G151700	chr1D	29.89	7.98	1.89	2.03E-05	Ubiquitin carboxyl-terminal hydrolase 12
TraesCS1D01G163400	chr1D	614.95	1367.24	-1.15	7.42E-03	Valine--tRNA ligase
TraesCS1D01G177800	chr1D	24.8	9	1.44	9.87E-03	Plastid lipid-associated protein
TraesCS1D01G187200	chr1D	31.72	7.32	2.1	9.21E-03	Alpha/beta-Hydrolases superfamily protein
TraesCS1D01G189900	chr1D	3.16	20.69	-2.69	3.01E-03	Glutathione S-transferase
TraesCS1D01G192800	chr1D	51.06	111.35	-1.13	1.22E-04	Non-lysosomal glucosylceramidase
TraesCS1D01G196600	chr1D	0.21	4.9	-4.47	6.49E-03	Ubiquitin carboxyl-terminal hydrolase-like protein
TraesCS1D01G199000	chr1D	212.24	491.59	-1.21	7.70E-03	Lysine-specific demethylase
TraesCS1D01G200000	chr1D	62.89	23.83	1.4	1.68E-03	Antiholin-like protein lrgB
TraesCS1D01G200600	chr1D	52.12	19.42	1.41	3.82E-04	Cytochrome P450 family protein
TraesCS1D01G202200	chr1D	895.62	1796.58	-1	5.85E-03	zinc finger B-box protein
TraesCS1D01G203400	chr1D	36.31	16.8	1.12	8.09E-03	MADS-box transcription factor
TraesCS1D01G205600	chr1D	12.16	0	6.18	5.26E-05	Carboxypeptidase
TraesCS1D01G207600	chr1D	53.38	24.08	1.12	8.79E-03	Hippocampus abundant transcript 1 protein
TraesCS1D01G208400	chr1D	41.72	12.48	1.74	2.28E-04	RING/U-box superfamily protein
TraesCS1D01G214300	chr1D	40.44	3.52	3.51	2.43E-05	Nitrate transporter 1.1
TraesCS1D01G215800	chr1D	76.75	23.48	1.7	2.64E-03	Lipoxygenase
TraesCS1D01G230100	chr1D	180.43	386.38	-1.1	2.09E-04	Phospholipase D
TraesCS1D01G232700	chr1D	84.21	263.72	-1.65	8.35E-04	Beta-glucosidase, putative
TraesCS1D01G233200	chr1D	84.94	13.38	2.67	2.45E-08	Histone H3
TraesCS1D01G235300	chr1D	31.34	77.78	-1.32	2.52E-06	26S proteasome regulatory subunit
TraesCS1D01G238900	chr1D	277.09	709.09	-1.35	7.88E-03	L-lactate dehydrogenase
TraesCS1D01G244600	chr1D	12.86	2.04	2.62	3.59E-03	ATP synthase subunit b-delta
TraesCS1D01G249400	chr1D	11.74	0	6.12	2.48E-05	transmembrane protein, putative (DUF594)
TraesCS1D01G258800	chr1D	2310.83	995.2	1.21	6.29E-04	Tubulin beta chain
TraesCS1D01G265800	chr1D	1709	4854.41	-1.51	9.90E-03	Wound-induced protease inhibitor
TraesCS1D01G266700	chr1D	168.35	72.83	1.21	4.21E-08	Hexosyltransferase
TraesCS1D01G268500	chr1D	1677.36	504.36	1.73	1.96E-03	Isoflavone reductase-like protein
TraesCS1D01G269000	chr1D	751.94	228.47	1.72	1.91E-03	Alpha/beta-Hydrolases superfamily protein
TraesCS1D01G271100	chr1D	119.5	749.48	-2.65	8.38E-05	transmembrane protein, putative (DUF1218)
TraesCS1D01G279200	chr1D	17.09	0	6.69	1.89E-05	ATP synthase subunit c, chloroplastic
TraesCS1D01G283000	chr1D	19.29	3.09	2.58	7.51E-03	Laccase
TraesCS1D01G286500	chr1D	167.41	360.61	-1.11	3.61E-07	SAC3/GANP/Nin1/mts3/eIF-3 p25 family protein
TraesCS1D01G292400	chr1D	847.42	2059.69	-1.28	4.05E-04	TOM1-like protein 2
TraesCS1D01G295800	chr1D	793.26	1925.39	-1.28	6.02E-03	Receptor protein kinase, putative
TraesCS1D01G304000	chr1D	2.09	10.47	-2.34	8.18E-03	Protein BREAST CANCER SUSCEPTIBILITY 1-like protein
TraesCS1D01G304800	chr1D	7.29	20.47	-1.54	2.75E-03	Protein DETOXIFICATION
TraesCS1D01G305000	chr1D	66.55	23.49	1.49	9.37E-03	transmembrane protein
TraesCS1D01G306500	chr1D	17.14	0	6.69	2.18E-05	F-box family protein
TraesCS1D01G309000	chr1D	57.82	137.29	-1.25	5.90E-03	Disease resistance protein (NBS-LRR class) family
TraesCS1D01G310100	chr1D	42.21	15.45	1.46	3.35E-04	Aldehyde dehydrogenase
TraesCS1D01G315500	chr1D	15.53	0.62	4.7	8.32E-04	Udp-glucose 4,6-dehydratase
TraesCS1D01G323500	chr1D	48.21	108.26	-1.16	9.38E-03	NB-ARC domain-containing disease resistance protein
TraesCS1D01G323600	chr1D	0	20.81	-7.49	6.86E-08	Anaphase-promoting complex subunit 10
TraesCS1D01G331700	chr1D	50.99	20.98	1.28	6.69E-04	breast cancer associated RING 1
TraesCS1D01G337900	chr1D	389.46	90.57	2.1	6.06E-03	O-methyltransferase-like protein
TraesCS1D01G338500	chr1D	574.55	1474.65	-1.36	7.31E-03	28 kDa heat-and acid-stable phosphoprotein, putative
TraesCS1D01G342300	chr1D	68.63	3.14	4.4	1.92E-10	Receptor-like protein kinase
TraesCS1D01G345100	chr1D	754.01	1944.02	-1.37	1.55E-03	ABC(ATP-binding) family transporter
TraesCS1D01G348400	chr1D	40.87	9.41	2.15	1.29E-07	Disease resistance protein (NBS-LRR class) family
TraesCS1D01G348500	chr1D	6	21.67	-1.9	7.43E-03	(R)-specific enoyl-CoA hydratase
TraesCS1D01G349600	chr1D	133.45	61.48	1.11	5.08E-06	Kinesin, putative
TraesCS1D01G352500	chr1D	40.43	19.65	1.07	3.45E-03	DNA glycosylase
TraesCS1D01G359200	chr1D	1.93	16.19	-3.08	6.61E-03	F-box family protein
TraesCS1D01G362100	chr1D	18.27	1.92	3.32	5.26E-04	50S ribosomal protein L18
TraesCS1D01G365100	chr1D	1.87	26.46	-3.77	1.91E-03	Endoglucanase
TraesCS1D01G369000	chr1D	0	20.76	-7.49	8.77E-07	Phosphopantetheine adenylyltransferase
TraesCS1D01G372800	chr1D	6.75	32.92	-2.28	1.88E-03	Protein kinase-like
TraesCS1D01G374700	chr1D	21.52	0.27	6.07	1.17E-04	3-ketoacyl-CoA synthase
TraesCS1D01G388800	chr1D	31.61	0.33	6.61	1.97E-06	NBS-LRR disease resistance protein-like
TraesCS1D01G391900	chr1D	144.25	24.96	2.53	1.00E-06	Tropinone reductase-like protein
TraesCS1D01G393600	chr1D	159.48	38.84	2.03	2.22E-03	Cytochrome b561 and DOMON domain-containing protein
TraesCS1D01G394100	chr1D	0	11.92	-6.69	8.03E-05	Purine permease
TraesCS1D01G403200	chr1D	5.19	0	5.03	7.87E-03	Cytochrome P450 family protein, expressed
TraesCS1D01G408900	chr1D	19.85	1.49	3.74	1.93E-03	Pentafunctional AROM polypeptide
TraesCS1D01G409000	chr1D	0	6.27	-5.76	3.42E-03	Cysteine--tRNA ligase
TraesCS1D01G409900	chr1D	61.98	0	8.55	7.76E-11	Beta-adaptin-like protein
TraesCS1D01G410500	chr1D	48.75	6.39	2.91	1.40E-07	Phospholipase A1
TraesCS1D01G411600	chr1D	13.71	0	6.36	8.23E-05	Chlorophyll a-b binding protein, chloroplastic
TraesCS1D01G412400	chr1D	190.67	14.1	3.74	2.06E-26	Subtilisin-like protease
TraesCS1D01G413300	chr1D	16.12	3.12	2.33	4.18E-03	RADIALIS-like transcription factor
TraesCS1D01G413600	chr1D	154.02	73.8	1.06	8.31E-06	Sugar transporter protein
TraesCS1D01G415700	chr1D	12.75	2.34	2.4	6.62E-03	F-box protein
TraesCS1D01G421400	chr1D	2.09	40.02	-4.36	4.19E-07	histone deacetylase-like protein
TraesCS1D01G422200	chr1D	6.65	24.41	-1.89	7.85E-03	F-box family protein
TraesCS1D01G426500	chr1D	219.51	99.45	1.14	1.48E-07	protein kinase family protein
TraesCS1D01G428900	chr1D	225.66	25.39	3.16	8.44E-24	Mitogen-activated protein kinase
TraesCS1D01G437700	chr1D	1228.3	2860.82	-1.22	3.00E-05	Tryptophan synthase alpha chain
TraesCS1D01G439100	chr1D	30.85	132.18	-2.09	5.01E-05	ATP-dependent zinc metalloprotease FtsH
TraesCS1D01G439300	chr1D	795.54	2155.15	-1.44	1.65E-03	ATP-dependent zinc metalloprotease FtsH
TraesCS1D01G440000	chr1D	10.28	2.18	2.3	6.84E-03	Rpr2/Rpp21 subunit-like protein
TraesCS1D01G446200	chr1D	47.62	145	-1.61	8.07E-12	Genome polyprotein
TraesCS1D01G446300	chr1D	16.34	59.3	-1.86	8.10E-12	Palmitoyltransferase ZDHHC3
TraesCS1D01G446500	chr1D	257.22	641.5	-1.32	5.64E-15	Elongation factor G
TraesCS1D01G446600	chr1D	73.19	231.22	-1.66	5.80E-12	Genome polyprotein
TraesCS1D01G447300	chr1D	11.46	0.27	5.16	1.35E-03	Elongation factor G
TraesCS1D01G451300	chr1D	684.18	1523.57	-1.16	6.36E-29	ATP-dependent RNA helicase
TraesCS2A01G000100	chr2A	136.55	2.14	6.01	5.42E-10	Polycomb group protein VERNALIZATION 2
TraesCS2A01G001800	chr2A	0	6.09	-5.71	6.45E-03	Urease accessory protein UreE
TraesCS2A01G003100	chr2A	1.98	20.11	-3.11	5.54E-06	NBS-LRR disease resistance protein-like protein
TraesCS2A01G005100	chr2A	64.63	187.3	-1.53	5.18E-03	Cytochrome P450
TraesCS2A01G005700	chr2A	18.36	2.03	3.16	6.92E-03	FAD-binding Berberine family protein
TraesCS2A01G006500	chr2A	12.27	1.28	3.35	1.13E-03	NBS-LRR disease resistance protein-like protein
TraesCS2A01G007100	chr2A	13.13	0.27	5.34	8.38E-04	Major Facilitator Superfamily protein, expressed
TraesCS2A01G007500	chr2A	161.9	60.3	1.41	5.06E-05	Major Facilitator Superfamily protein, expressed
TraesCS2A01G008900	chr2A	151.49	426.5	-1.49	3.07E-03	NBS-LRR-like resistance protein
TraesCS2A01G010000	chr2A	9.48	41.08	-2.11	8.81E-03	Avr9/Cf-9 rapidly elicited protein
TraesCS2A01G010600	chr2A	0	34.74	-8.23	1.03E-09	Mediator of RNA polymerase II transcription subunit 15a
TraesCS2A01G011800	chr2A	78.74	288.8	-1.87	2.30E-05	SKP1/ASK-interacting protein 5
TraesCS2A01G012100	chr2A	42.91	0	8.02	1.46E-09	P-loop containing nucleoside triphosphate hydrolases superfamily protein
TraesCS2A01G014000	chr2A	8.73	0	5.7	2.57E-04	D-amino acid dehydrogenase
TraesCS2A01G014300	chr2A	218.74	69.84	1.65	3.07E-06	Inosine-5'-monophosphate dehydrogenase
TraesCS2A01G015900	chr2A	22.7	2.32	3.27	3.04E-04	3'-N-debenzoyl-2'-deoxytaxol N-benzoyltransferase
TraesCS2A01G017000	chr2A	33.42	9.87	1.77	8.37E-03	Volume-regulated anion channel subunit LRRC8D
TraesCS2A01G017100	chr2A	385.53	138.19	1.48	1.06E-06	NADH-quinone oxidoreductase subunit F
TraesCS2A01G017200	chr2A	103.15	23	2.15	8.84E-11	Alanine--tRNA ligase
TraesCS2A01G017300	chr2A	22.91	0	7.13	1.48E-06	F-box family protein
TraesCS2A01G024200	chr2A	2.04	138.22	-6.2	1.78E-23	protein kinase family protein
TraesCS2A01G024400	chr2A	0.27	10.08	-5.49	6.59E-04	Receptor kinase-like protein
TraesCS2A01G026100	chr2A	6.21	39.32	-2.61	6.44E-08	disease resistance protein (TIR-NBS-LRR class)
TraesCS2A01G027600	chr2A	104.15	379.98	-1.86	3.61E-03	Kaurene synthase
TraesCS2A01G027800	chr2A	609.17	2041.4	-1.74	4.98E-03	Copalyl diphosphate synthase
TraesCS2A01G032000	chr2A	23.25	94.47	-2.02	1.58E-04	Serine/threonine-protein kinase
TraesCS2A01G033400	chr2A	10.77	1.1	3.2	6.30E-03	Hfr-2-like protein
TraesCS2A01G040900	chr2A	9.37	117.59	-3.63	6.68E-07	Kinase family protein
TraesCS2A01G042700	chr2A	4.29	21.43	-2.36	4.14E-05	NBS-LRR disease resistance protein-like
TraesCS2A01G046600	chr2A	18.42	0.6	4.95	1.11E-04	Sugar transporter, putative
TraesCS2A01G047600	chr2A	6.37	32.36	-2.36	3.00E-03	Receptor-like protein kinase
TraesCS2A01G052900	chr2A	85.18	22.81	1.9	2.80E-03	FAD-binding Berberine family protein, putative
TraesCS2A01G056100	chr2A	35.56	95.14	-1.41	6.94E-03	Glycosyltransferase
TraesCS2A01G056700	chr2A	21.48	4.3	2.28	2.34E-03	Sulfotransferase
TraesCS2A01G056800	chr2A	33.38	176.08	-2.4	1.63E-08	ABC subfamily C transporter
TraesCS2A01G058300	chr2A	180.65	598.87	-1.73	1.36E-05	Leucine-rich repeat receptor-like protein kinase family protein
TraesCS2A01G062500	chr2A	0	24.89	-7.74	1.33E-08	F-box protein
TraesCS2A01G063600	chr2A	88.45	183.95	-1.06	8.49E-04	p-loop nucleoside triphosphate hydrolase superfamily protein
TraesCS2A01G063900	chr2A	0	33.26	-8.16	3.95E-09	Kinase, putative
TraesCS2A01G066600	chr2A	9.21	46.87	-2.32	6.11E-03	Expansin
TraesCS2A01G066900	chr2A	231.96	84.12	1.46	5.04E-03	Ribulose bisphosphate carboxylase small chain
TraesCS2A01G067300	chr2A	100.12	41.99	1.24	7.34E-06	Ribulose bisphosphate carboxylase small chain
TraesCS2A01G070400	chr2A	124.9	19.31	2.69	2.85E-28	CW7 protein, putative
TraesCS2A01G070600	chr2A	34.49	0.55	5.86	7.36E-07	Disease resistance protein (TIR-NBS-LRR class) family
TraesCS2A01G071900	chr2A	10.23	1.71	2.49	8.61E-03	Receptor-like protein kinase
TraesCS2A01G072100	chr2A	37.02	0	7.81	5.51E-05	Response regulator
TraesCS2A01G080400	chr2A	102.47	38.54	1.41	3.44E-07	DnaJ domain containing protein, expressed
TraesCS2A01G083600	chr2A	607.96	1973.73	-1.7	5.77E-03	MLO-like protein
TraesCS2A01G083700	chr2A	149.84	507.48	-1.76	2.50E-03	MLO-like protein
TraesCS2A01G087400	chr2A	0.21	7.39	-5.04	6.12E-03	BTB/POZ/MATH-domain protein
TraesCS2A01G090600	chr2A	21.17	130.48	-2.63	6.27E-07	Lectin receptor kinase
TraesCS2A01G097900	chr2A	77.31	161.1	-1.08	2.80E-08	DNA primase
TraesCS2A01G098300	chr2A	82.43	177.27	-1.1	3.15E-04	Non-specific serine/threonine protein kinase
TraesCS2A01G098600	chr2A	30.27	64.46	-1.09	3.32E-04	RINT1-like protein
TraesCS2A01G100100	chr2A	114.85	4.56	4.67	5.37E-11	Subtilisin-like protease
TraesCS2A01G103000	chr2A	15.38	0	6.51	7.50E-06	Multidrug resistance-associated protein 2
TraesCS2A01G104200	chr2A	10.44	0	6.01	3.20E-04	Eukaryotic translation initiation factor 2 subunit beta
TraesCS2A01G104800	chr2A	0.86	18.73	-4.48	7.61E-03	WRKY transcription factor
TraesCS2A01G109400	chr2A	26.69	0.3	6.38	2.28E-03	Aspartic proteinase nepenthesin-1
TraesCS2A01G110300	chr2A	12.75	51.23	-2.01	5.86E-04	Thaumatin-like protein
TraesCS2A01G110800	chr2A	98.03	22.66	2.12	5.80E-14	NBS-LRR disease resistance protein-like protein
TraesCS2A01G110900	chr2A	60.54	8.99	2.74	5.97E-15	NBS-LRR disease resistance protein-like protein
TraesCS2A01G112000	chr2A	9.21	37.01	-2.01	5.45E-07	F-box protein
TraesCS2A01G115800	chr2A	43.65	0.89	5.62	2.05E-05	Aspartic proteinase nepenthesin-2
TraesCS2A01G120300	chr2A	32.42	65.83	-1.04	3.37E-03	WW domain-containing protein
TraesCS2A01G123400	chr2A	68.95	23.73	1.53	8.68E-03	FAD-binding Berberine family protein, putative
TraesCS2A01G129500	chr2A	16.98	0.85	4.26	1.36E-04	18S pre-ribosomal assembly protein gar2-like protein
TraesCS2A01G131700	chr2A	11.94	0.88	3.75	7.86E-03	Receptor-like kinase
TraesCS2A01G131900	chr2A	48.63	233.46	-2.26	6.42E-22	Phosphoribulokinase
TraesCS2A01G132100	chr2A	46.92	226.72	-2.27	2.17E-14	Transmembrane protein, putative
TraesCS2A01G133900	chr2A	167.57	71.63	1.22	5.71E-04	Structural constituent of ribosome, putative
TraesCS2A01G134000	chr2A	512.52	254.03	1.01	6.69E-03	Magnesium-chelatase subunit H
TraesCS2A01G135900	chr2A	22.55	91.26	-2.01	1.63E-04	Terpene synthase
TraesCS2A01G136100	chr2A	16.93	59.77	-1.8	1.16E-05	Lipase
TraesCS2A01G137500	chr2A	1.34	37.35	-4.88	9.88E-08	ARM repeat superfamily protein
TraesCS2A01G137900	chr2A	0.21	95.11	-8.72	2.45E-09	Terpene synthase
TraesCS2A01G139000	chr2A	11.26	0	6.08	7.57E-04	1-(5-phosphoribosyl)-5-[(5-phosphoribosylamino)methylideneamino] imidazole-4-carboxamide isomerase
TraesCS2A01G140400	chr2A	126.8	61.49	1.04	5.51E-05	DNA repair protein-like protein
TraesCS2A01G142200	chr2A	18.27	64.24	-1.82	2.66E-10	F-box family protein
TraesCS2A01G143200	chr2A	19.5	3.5	2.45	1.13E-03	Gibberellin receptor GID1A
TraesCS2A01G147000	chr2A	43.45	129.91	-1.58	3.11E-10	AP2/B3-like transcriptional factor family protein
TraesCS2A01G149200	chr2A	103.49	269.73	-1.38	8.90E-08	Leucine--tRNA ligase
TraesCS2A01G149500	chr2A	30.7	77.72	-1.36	1.34E-04	Kinesin-like protein
TraesCS2A01G153000	chr2A	25.29	71.13	-1.5	1.33E-03	Pectin acetylesterase
TraesCS2A01G154300	chr2A	60.05	6.73	3.13	2.48E-09	Receptor-like kinase
TraesCS2A01G154400	chr2A	53.03	136.79	-1.37	2.17E-07	ATP-dependent RNA helicase family protein
TraesCS2A01G154800	chr2A	34.87	116.52	-1.74	3.67E-09	ATP-dependent RNA helicase DeaD
TraesCS2A01G158200	chr2A	11.45	76.8	-2.71	9.73E-04	Glycosyltransferase
TraesCS2A01G163000	chr2A	473.8	1046.31	-1.14	2.49E-05	Calmodulin-binding transcription activator
TraesCS2A01G166400	chr2A	93.22	193.45	-1.06	7.21E-05	Protein WEAK CHLOROPLAST MOVEMENT UNDER BLUE LIGHT 1
TraesCS2A01G167100	chr2A	0	5.59	-5.58	1.61E-03	Trehalose 6-phosphate phosphatase
TraesCS2A01G169400	chr2A	23.68	46.57	-1.01	1.30E-03	S-adenosyl-L-methionine-dependent methyltransferases superfamily protein
TraesCS2A01G169600	chr2A	74.45	22.36	1.72	2.95E-05	SPX domain-containing protein
TraesCS2A01G171100	chr2A	10.72	50.91	-2.27	7.52E-11	DNA-directed RNA polymerase III subunit
TraesCS2A01G171200	chr2A	3.54	0	4.36	7.88E-03	Protein FAR1-RELATED SEQUENCE 3
TraesCS2A01G171900	chr2A	40.17	91.85	-1.19	5.84E-05	DNA mismatch repair protein mutS
TraesCS2A01G172900	chr2A	0	16.62	-7.16	4.25E-07	Nuclear transport factor 2 (NTF2)-like protein
TraesCS2A01G173600	chr2A	21.32	56.53	-1.4	2.27E-05	ATP-dependent RNA helicase-like protein
TraesCS2A01G175200	chr2A	0	67.64	-9.19	1.27E-11	Transducin/WD40 repeat protein
TraesCS2A01G175600	chr2A	369.02	846.69	-1.2	2.97E-03	Peptide transporter
TraesCS2A01G175900	chr2A	84.35	192.88	-1.19	1.53E-03	methyl esterase 11
TraesCS2A01G176400	chr2A	30.59	237.15	-2.95	3.64E-08	Glycerophosphodiester phosphodiesterase
TraesCS2A01G177300	chr2A	89.91	18.43	2.27	1.61E-08	Alpha/beta hydrolase, putative
TraesCS2A01G179800	chr2A	33.97	73.4	-1.13	1.54E-03	COBW domain-containing protein 1
TraesCS2A01G180900	chr2A	4.39	57.02	-3.62	3.24E-06	Myosin heavy chain-like protein
TraesCS2A01G181100	chr2A	0.43	51.26	-6.96	3.37E-09	F-box domain containing protein
TraesCS2A01G184300	chr2A	5.14	53.93	-3.42	4.85E-10	Transcription factor jumonji (jmjC) domain-containing protein
TraesCS2A01G186200	chr2A	24.21	118.12	-2.27	2.67E-05	Lectin receptor kinase
TraesCS2A01G187000	chr2A	35.51	75.96	-1.08	4.51E-04	Ubiquitin-conjugating enzyme E2, putative
TraesCS2A01G187100	chr2A	291.91	91.72	1.67	3.52E-04	Constitutive photomorphogenesis protein 10
TraesCS2A01G187600	chr2A	20.09	53.14	-1.43	1.51E-05	Major facilitator superfamily protein
TraesCS2A01G187800	chr2A	116.32	44.84	1.38	3.65E-04	BES1/BZR1 homolog 1
TraesCS2A01G188100	chr2A	80.1	269.04	-1.76	2.00E-14	RuvB-like helicase
TraesCS2A01G201600	chr2A	87.1	28.48	1.61	3.71E-08	Exostosin family protein-like protein
TraesCS2A01G202000	chr2A	73.92	181.2	-1.29	1.87E-03	Protein DETOXIFICATION
TraesCS2A01G204100	chr2A	4.6	18.32	-1.92	3.82E-04	Transposon protein, putative, CACTA, En/Spm sub-class
TraesCS2A01G205600	chr2A	4.29	30.4	-2.89	2.56E-05	U3 small nucleolar RNA-associated protein 18-like protein
TraesCS2A01G206200	chr2A	949.68	284.82	1.74	3.52E-03	Chlorophyll a-b binding protein, chloroplastic
TraesCS2A01G206600	chr2A	22.6	80.22	-1.82	3.79E-05	Protein kinase-like
TraesCS2A01G207700	chr2A	47.78	116.42	-1.29	5.77E-08	Pleckstrin-like (PH) domain protein
TraesCS2A01G208100	chr2A	0	65.99	-9.16	1.51E-11	Hexokinase-1
TraesCS2A01G210300	chr2A	388.23	39.69	3.28	8.79E-06	Cellulose synthase-like protein
TraesCS2A01G212800	chr2A	13.93	32.39	-1.25	9.17E-03	Rab3 GTPase-activating protein non-catalytic subunit
TraesCS2A01G217000	chr2A	0.27	9.46	-5.4	2.59E-03	Protein kinase
TraesCS2A01G217600	chr2A	7.34	34.91	-2.26	1.71E-04	Protein kinase
TraesCS2A01G218200	chr2A	147.15	325.3	-1.14	7.62E-08	Pre-rRNA-processing protein esf1
TraesCS2A01G219200	chr2A	59.72	2.05	4.85	1.49E-10	Syntaxin, putative
TraesCS2A01G221500	chr2A	32.84	3.86	3.09	3.92E-05	ATP-dependent zinc metalloprotease FtsH
TraesCS2A01G221700	chr2A	42.54	7.3	2.53	1.93E-03	ATP-dependent zinc metalloprotease FtsH
TraesCS2A01G222800	chr2A	6.11	145.18	-4.62	5.14E-29	BNR/Asp-box repeat family protein
TraesCS2A01G225400	chr2A	0	5.76	-5.65	1.66E-03	Ribosomal rna small subunit methyltransferase
TraesCS2A01G226400	chr2A	43.4	158.41	-1.89	1.89E-15	RanBP2-type zinc finger protein
TraesCS2A01G226500	chr2A	13.77	27.55	-1.03	7.68E-03	ATP-dependent DNA helicase
TraesCS2A01G227600	chr2A	0.64	9.04	-3.48	5.48E-04	C2 calcium/lipid-binding plant phosphoribosyltransferase family protein
TraesCS2A01G231400	chr2A	1.5	12.86	-2.91	3.47E-03	myosin heavy chain, embryonic smooth protein
TraesCS2A01G234700	chr2A	163.11	331.82	-1.02	6.59E-08	Protein GRIP
TraesCS2A01G235200	chr2A	4.02	0	4.62	4.22E-03	Serine/threonine protein phosphatase 7 long form isogeny
TraesCS2A01G235500	chr2A	89.92	5.68	4	4.56E-22	ADP-ribosylation factor
TraesCS2A01G236700	chr2A	0.91	19.47	-4.54	5.08E-07	Tetratricopeptide repeat (TPR)-like superfamily protein
TraesCS2A01G237700	chr2A	64.44	230.06	-1.82	9.13E-31	Peptidyl-prolyl cis-trans isomerase
TraesCS2A01G238200	chr2A	20.25	5.23	1.98	9.30E-04	Mediator of RNA polymerase II transcription subunit 33A
TraesCS2A01G239900	chr2A	60.75	214.29	-1.83	1.18E-17	protein kinase family protein
TraesCS2A01G243400	chr2A	750.7	310.42	1.27	4.05E-04	Receptor protein kinase-like protein
TraesCS2A01G244100	chr2A	94.7	226.54	-1.26	1.36E-08	Exocyst complex component 8
TraesCS2A01G245000	chr2A	0	4.66	-5.32	7.86E-03	Ribonuclease H-like superfamily protein
TraesCS2A01G248400	chr2A	352.32	779.88	-1.15	2.88E-04	E3 ubiquitin-protein ligase family
TraesCS2A01G250800	chr2A	298.8	662.94	-1.15	4.36E-07	Peroxisomal (S)-2-hydroxy-acid oxidase
TraesCS2A01G251600	chr2A	197.38	44.96	2.13	6.72E-11	Transporter
TraesCS2A01G255700	chr2A	6.27	25.91	-2.04	6.97E-04	BHLH transcription factor-like protein
TraesCS2A01G258200	chr2A	15.11	88.07	-2.58	4.66E-14	Argonaute
TraesCS2A01G258500	chr2A	0	5.49	-5.56	6.00E-04	Kinase family protein
TraesCS2A01G259200	chr2A	2.2	16.5	-2.89	6.66E-04	NAD(P)H dehydrogenase (Quinone)
TraesCS2A01G266000	chr2A	137.12	36.93	1.9	7.49E-06	HTH-type transcriptional regulator
TraesCS2A01G268100	chr2A	14.09	0	6.41	1.88E-05	Epidermal patterning factor-like protein, putative
TraesCS2A01G268200	chr2A	220.52	63.31	1.8	1.46E-04	Amino acid permease
TraesCS2A01G268600	chr2A	6.22	386.98	-6.06	7.19E-83	flocculation protein
TraesCS2A01G269600	chr2A	3.32	24.53	-2.88	6.49E-04	BHLH transcription factor
TraesCS2A01G270900	chr2A	35.51	0.33	6.79	1.86E-06	Haloacid dehalogenase-like hydrolase domain-containing protein
TraesCS2A01G275600	chr2A	10.39	1.1	3.15	8.30E-03	Basic helix-loop-helix transcription factor
TraesCS2A01G275900	chr2A	0.16	12.38	-5.78	2.09E-04	Cysteine proteinase inhibitor
TraesCS2A01G276000	chr2A	34.75	248.97	-2.83	1.13E-03	Exocyst complex component exo70a1
TraesCS2A01G278400	chr2A	298.95	1086.01	-1.86	9.16E-10	Protein DETOXIFICATION
TraesCS2A01G278500	chr2A	281.36	1072.81	-1.93	4.99E-06	Protein DETOXIFICATION
TraesCS2A01G283600	chr2A	82.16	26.81	1.62	3.73E-03	transmembrane protein, putative (DUF 3339)
TraesCS2A01G286900	chr2A	20.99	7.48	1.47	4.68E-03	E3 ubiquitin protein ligase drip2
TraesCS2A01G287200	chr2A	17.25	3.78	2.16	2.79E-03	Heavy-metal-associated domain-containing family protein
TraesCS2A01G288800	chr2A	111.69	36.62	1.6	3.16E-03	Heavy metal transport/detoxification superfamily protein
TraesCS2A01G291000	chr2A	199.9	61.87	1.69	2.98E-11	Heparan-alpha-glucosaminide N-acetyltransferase
TraesCS2A01G293900	chr2A	2.89	50.4	-4.13	1.37E-13	Transmembrane protein, putative
TraesCS2A01G295100	chr2A	77.71	0	8.88	1.23E-10	Protein transport protein SEC24
TraesCS2A01G295200	chr2A	65.37	10.4	2.66	5.52E-10	ATP-binding ABC transporter
TraesCS2A01G295500	chr2A	35.24	0	7.74	4.51E-08	Transforming growth factor beta-1-induced transcript 1 protein
TraesCS2A01G296800	chr2A	59.79	192.72	-1.7	1.92E-06	HVA22-like protein
TraesCS2A01G297800	chr2A	167.08	82.62	1.01	2.61E-04	Digalactosyldiacylglycerol synthase 1, chloroplastic
TraesCS2A01G299200	chr2A	38.24	12.38	1.63	1.54E-03	Serine/threonine-protein kinase
TraesCS2A01G300000	chr2A	6.27	36.79	-2.57	1.80E-06	Lysine--tRNA ligase
TraesCS2A01G300400	chr2A	21.21	2.46	3.14	1.09E-04	Serine/threonine-protein kinase
TraesCS2A01G301300	chr2A	8.41	19.5	-1.24	8.51E-03	Protein SET DOMAIN GROUP 41
TraesCS2A01G301400	chr2A	227.54	21.78	3.37	4.11E-10	Disease resistance protein (TIR-NBS-LRR class) family
TraesCS2A01G301500	chr2A	77.77	1.8	5.44	8.84E-09	Abscisic stress ripening
TraesCS2A01G310900	chr2A	56.62	25.74	1.13	2.79E-03	Glutathione S-transferase family protein
TraesCS2A01G311100	chr2A	36.53	89.12	-1.28	8.25E-03	AGAMOUS-like MADS-box transcription factor
TraesCS2A01G311200	chr2A	1519.84	3742.22	-1.3	7.64E-05	12-oxophytodienoate reductase-like protein
TraesCS2A01G312400	chr2A	506.62	0	11.58	6.08E-15	Histone H2B
TraesCS2A01G312700	chr2A	11.3	32.58	-1.52	1.45E-03	PHD finger alfin-like protein
TraesCS2A01G314200	chr2A	43.12	5.69	2.94	1.22E-04	LURP-one-like protein
TraesCS2A01G314400	chr2A	47.57	123.05	-1.37	2.77E-07	OBP3-RESPONSIVE GENE 4 family protein
TraesCS2A01G315000	chr2A	29.83	14.78	1.04	5.04E-03	PAIR1 protein, putative, expressed
TraesCS2A01G317000	chr2A	356.05	135.48	1.39	8.76E-07	Zeaxanthin epoxidase, chloroplastic
TraesCS2A01G318000	chr2A	32.62	1.84	4.17	6.64E-07	Dihydrofolate reductase
TraesCS2A01G318400	chr2A	57.96	28.08	1.03	2.01E-03	DIS3-like exonuclease 2
TraesCS2A01G318800	chr2A	145.65	28.17	2.37	3.82E-11	Anthranilate phosphoribosyltransferase
TraesCS2A01G322500	chr2A	15.53	92.16	-2.54	1.17E-06	Cytochrome P450
TraesCS2A01G324300	chr2A	0.91	13.12	-3.93	4.09E-03	4-hydroxy-2-oxovalerate aldolase
TraesCS2A01G325000	chr2A	37.99	10.25	1.88	1.72E-06	Pentatricopeptide repeat-containing protein
TraesCS2A01G332900	chr2A	22.65	218.79	-3.26	1.43E-04	Heavy metal transport/detoxification superfamily protein
TraesCS2A01G333300	chr2A	0.27	34.28	-7.25	1.02E-06	F-box/RNI-like superfamily protein
TraesCS2A01G334700	chr2A	45.71	93.57	-1.05	2.35E-04	Testis-expressed sequence 10 protein-like protein
TraesCS2A01G335200	chr2A	739.71	1717.33	-1.21	4.79E-06	Indole-3-glycerol phosphate synthase
TraesCS2A01G336300	chr2A	188.24	91.02	1.05	2.89E-06	General negative regulator of transcription subunit 4
TraesCS2A01G337800	chr2A	6.64	0	5.32	4.34E-03	Formin-like protein
TraesCS2A01G338700	chr2A	9.22	0	5.75	1.87E-04	Chaperone DnaJ-domain superfamily protein
TraesCS2A01G339800	chr2A	0	41.25	-8.48	1.27E-10	Zinc finger family protein
TraesCS2A01G342200	chr2A	12.86	1.49	3.1	7.01E-04	F-box family protein
TraesCS2A01G342400	chr2A	22.6	1.12	4.24	1.15E-06	FBD-associated F-box protein
TraesCS2A01G344700	chr2A	49.82	3.9	3.67	9.37E-13	FBD-associated F-box protein
TraesCS2A01G344800	chr2A	16.56	74.08	-2.17	7.71E-05	RAN guanine nucleotide release factor
TraesCS2A01G349100	chr2A	175.7	44.42	1.98	5.41E-06	Calcium-binding protein
TraesCS2A01G350100	chr2A	7.18	18.47	-1.42	4.21E-03	Nitrate transporter 1.2
TraesCS2A01G361600	chr2A	15.69	37.33	-1.29	3.24E-03	Disease resistance protein (NBS-LRR class) family
TraesCS2A01G362200	chr2A	14.9	1.52	3.3	5.24E-03	Protein LOW PSII ACCUMULATION 1, chloroplastic
TraesCS2A01G363800	chr2A	45.86	13.86	1.72	8.07E-03	Myb transcription factor
TraesCS2A01G371000	chr2A	14.24	3.6	2.01	5.37E-03	Short chain dehydrogenase/reductase
TraesCS2A01G372300	chr2A	19.88	0.27	5.94	3.59E-05	sequence-specific DNA binding transcription factor ATNDX
TraesCS2A01G376000	chr2A	41.25	7.69	2.44	2.76E-04	TCP transcription factor
TraesCS2A01G377100	chr2A	179.82	62.42	1.53	1.06E-05	Pectin acetylesterase
TraesCS2A01G377200	chr2A	131.72	23.62	2.48	1.45E-06	Yellow stripe-like transporter 12
TraesCS2A01G377400	chr2A	16.87	3.21	2.38	4.33E-03	Yellow stripe-like transporter 12
TraesCS2A01G380500	chr2A	193.03	60.02	1.68	2.54E-03	Transporter-related family protein
TraesCS2A01G381200	chr2A	20.3	3.51	2.52	1.38E-03	Glucuronoxylan 4-O-methyltransferase
TraesCS2A01G384400	chr2A	173.41	618.32	-1.84	1.03E-17	Beta-glucosidase
TraesCS2A01G385000	chr2A	52.88	16.37	1.67	6.60E-03	Actin-related protein 2/3 complex subunit 2
TraesCS2A01G385100	chr2A	15.69	2.4	2.72	1.06E-03	Fatty acid hydroxylase superfamily protein
TraesCS2A01G385200	chr2A	109.24	485.44	-2.16	8.04E-09	Fatty acid hydroxylase superfamily protein
TraesCS2A01G386000	chr2A	108.63	226.26	-1.06	7.89E-04	Histidine triad nucleotide binding protein
TraesCS2A01G390300	chr2A	0.54	72.63	-7.46	3.84E-11	F-box family protein
TraesCS2A01G393100	chr2A	6.59	0	5.36	3.80E-04	Retrovirus-related like polyprotein
TraesCS2A01G393600	chr2A	4.12	71.43	-4.05	1.11E-06	Histone H4
TraesCS2A01G395600	chr2A	95.57	224.97	-1.24	3.57E-12	CsAtPR5
TraesCS2A01G396300	chr2A	754.54	40.22	4.22	3.35E-20	Protein SPIRAL1
TraesCS2A01G397800	chr2A	4.02	13.05	-1.8	1.86E-03	Ankyrin repeat protein-like
TraesCS2A01G401500	chr2A	50.13	101.59	-1.01	1.54E-03	DNA topoisomerase 4 subunit B (DUF810)
TraesCS2A01G403700	chr2A	1.02	10.5	-3.6	6.52E-04	basic helix-loop-helix (bHLH) DNA-binding superfamily protein
TraesCS2A01G407700	chr2A	2208.76	1024.63	1.11	5.30E-03	Aquaporin
TraesCS2A01G416900	chr2A	215.84	25.5	3.06	2.55E-14	Nudix hydrolase
TraesCS2A01G418200	chr2A	269.86	691.58	-1.36	5.73E-03	SHR5-receptor-like kinase
TraesCS2A01G418300	chr2A	182.97	435.83	-1.25	2.02E-03	SHR5-receptor-like kinase
TraesCS2A01G418500	chr2A	21.6	0	7.02	5.39E-06	Phosphatidylinositol 4-phosphate 3-kinase C2 domain-containing subunit alpha
TraesCS2A01G424200	chr2A	205.85	98.8	1.05	2.97E-04	Zinc transporter
TraesCS2A01G425300	chr2A	32.19	0.27	6.64	1.12E-06	Cysteinyl-tRNA synthetase, class Ia family protein
TraesCS2A01G428400	chr2A	238.23	478.73	-1.01	6.51E-03	Transporter-related family protein
TraesCS2A01G439100	chr2A	17.89	5.28	1.74	9.94E-03	Ubiquinol oxidase
TraesCS2A01G447900	chr2A	10.02	24.83	-1.29	3.27E-03	Phosphoenolpyruvate carboxykinase (ATP)
TraesCS2A01G451300	chr2A	785.6	1869.68	-1.25	4.40E-05	Multidrug resistance protein ABC transporter family
TraesCS2A01G451500	chr2A	35.2	105.5	-1.58	6.15E-04	Multidrug resistance protein ABC transporter family
TraesCS2A01G452500	chr2A	64.78	25.91	1.31	5.83E-03	Purine permease family protein
TraesCS2A01G454300	chr2A	15.8	3.26	2.28	5.85E-03	senescence-associated family protein (DUF581)
TraesCS2A01G459700	chr2A	42.42	166.79	-1.97	1.15E-03	NAC domain protein
TraesCS2A01G460800	chr2A	103.55	0	9.29	3.54E-12	PAP/OAS1 substrate-binding domain superfamily
TraesCS2A01G463700	chr2A	40.55	9.25	2.16	5.48E-07	Gag-pol polyprotein
TraesCS2A01G464300	chr2A	665.08	281.89	1.24	4.41E-07	RNA binding protein
TraesCS2A01G464600	chr2A	56.36	17.79	1.66	1.01E-03	Disease resistance protein (NBS-LRR class) family
TraesCS2A01G464700	chr2A	9.43	0	5.83	1.24E-04	NBS-LRR disease resistance protein-like protein
TraesCS2A01G465400	chr2A	105.42	47.62	1.15	7.65E-06	tRNA (Guanine-N(7)-)-methyltransferase
TraesCS2A01G466900	chr2A	26.36	78.87	-1.6	2.31E-05	Protein kinase family protein
TraesCS2A01G468200	chr2A	162.37	25.44	2.67	3.51E-03	Polyphenol oxidase
TraesCS2A01G470400	chr2A	21.11	2.96	2.81	5.52E-05	BTB/POZ and MATH domain-containing protein 2
TraesCS2A01G474300	chr2A	116.19	55.25	1.06	1.95E-03	CRIB domain-containing protein RIC10
TraesCS2A01G477000	chr2A	37.22	1.8	4.38	3.95E-05	Pathogenesis-related protein 1
TraesCS2A01G478600	chr2A	11.95	49.86	-2.08	9.31E-07	Sugar transport protein 5
TraesCS2A01G479000	chr2A	16.45	4.48	1.86	4.63E-03	Phosphatidylinositol-4-phosphate 5-kinase, putative
TraesCS2A01G480900	chr2A	232.76	63.85	1.86	1.08E-03	Glycosyltransferase
TraesCS2A01G482000	chr2A	17.73	5.33	1.74	6.65E-03	CASP-like protein
TraesCS2A01G483600	chr2A	33.69	5.96	2.5	7.02E-05	Elongation factor 1-alpha
TraesCS2A01G494200	chr2A	40.14	5.85	2.77	3.70E-03	Auxin responsive SAUR protein
TraesCS2A01G495600	chr2A	31.4	8.87	1.8	3.79E-04	NBS-LRR-like resistance protein
TraesCS2A01G496200	chr2A	38.62	4.09	3.22	2.71E-07	Molybdate transporter 2
TraesCS2A01G505300	chr2A	7.34	23.1	-1.63	9.25E-03	WAT1-related protein
TraesCS2A01G506300	chr2A	16.6	199.09	-3.53	9.25E-39	Skp1, putative
TraesCS2A01G507100	chr2A	0.54	6.32	-3.89	8.66E-03	Nuclease
TraesCS2A01G507700	chr2A	9.42	0.27	4.88	2.80E-03	3-ketoacyl-CoA synthase
TraesCS2A01G509900	chr2A	38.77	145.34	-1.9	5.03E-04	Kinase, putative
TraesCS2A01G510200	chr2A	0	105.04	-9.82	3.71E-13	Protein kinase family protein
TraesCS2A01G510300	chr2A	0	32.53	-8.13	6.91E-09	Protein kinase-like
TraesCS2A01G513900	chr2A	9.59	71.29	-2.91	1.65E-10	Glycine-rich cell wall structural protein
TraesCS2A01G514800	chr2A	41.51	90.49	-1.13	2.00E-05	Crossover junction endonuclease EME1B
TraesCS2A01G515900	chr2A	18.05	42.52	-1.22	9.31E-04	transmembrane protein, putative (DUF247)
TraesCS2A01G520800	chr2A	0	14.17	-6.93	5.00E-06	Pathogenesis-related (PR)-10-related norcoclaurine synthase-like protein
TraesCS2A01G520900	chr2A	14.15	41.23	-1.56	1.27E-04	Beta-glucosidase
TraesCS2A01G522300	chr2A	0	12.41	-6.75	2.42E-05	SKP1-like protein
TraesCS2A01G522600	chr2A	57.57	16.62	1.8	9.51E-06	G kinase-anchoring protein 1
TraesCS2A01G524900	chr2A	3.32	17.34	-2.35	3.90E-03	Anthocyanin 5-aromatic acyltransferase
TraesCS2A01G525000	chr2A	117.92	393.72	-1.74	6.53E-04	Anthocyanin 5-aromatic acyltransferase
TraesCS2A01G533100	chr2A	24	0.62	5.33	5.08E-05	Exocyst complex component, putative
TraesCS2A01G535700	chr2A	8.62	0.9	3.28	5.20E-03	Ubiquitin carboxyl-terminal hydrolase 2
TraesCS2A01G538100	chr2A	4.77	23.21	-2.28	2.38E-03	Serine/threonine-protein kinase
TraesCS2A01G541100	chr2A	9.1	0	5.8	8.67E-04	Exocyst complex component 7
TraesCS2A01G541400	chr2A	131.94	17.47	2.91	5.97E-16	Ubiquinol oxidase
TraesCS2A01G545100	chr2A	30.85	13.38	1.23	3.28E-03	Cyclopropane-fatty-acyl-phospholipid synthase
TraesCS2A01G546500	chr2A	19.45	1.45	3.7	1.22E-04	Cytochrome P450 family protein, expressed
TraesCS2A01G547500	chr2A	5.84	18.88	-1.74	3.21E-03	Serine/threonine-protein kinase
TraesCS2A01G551000	chr2A	56.84	3	4.25	9.52E-09	Pathogenesis-related protein PR-4
TraesCS2A01G552000	chr2A	91.12	255.82	-1.49	2.44E-13	Vacuolar protein sorting-associated protein 41-like protein
TraesCS2A01G558300	chr2A	206.21	1.84	6.83	6.52E-12	Receptor-like protein kinase
TraesCS2A01G558800	chr2A	9.7	0	5.88	9.65E-05	CsAtPR5
TraesCS2A01G559100	chr2A	7.88	0	5.56	8.10E-04	CsAtPR5
TraesCS2A01G559400	chr2A	45.05	8.02	2.48	6.76E-06	Receptor kinase
TraesCS2A01G560300	chr2A	272.83	39.28	2.8	3.43E-26	S-adenosyl-L-methionine-dependent methyltransferases superfamily protein
TraesCS2A01G560400	chr2A	24.75	5.89	2.06	5.49E-04	Pentatricopeptide repeat-containing family protein
TraesCS2A01G560500	chr2A	12.54	2.09	2.55	8.02E-03	Protein STAY-GREEN LIKE, chloroplastic
TraesCS2A01G561100	chr2A	26.29	0.33	6.37	5.54E-06	NBS-LRR disease resistance protein
TraesCS2A01G561200	chr2A	1.98	18.93	-3.32	3.61E-05	GATA transcription factor, putative
TraesCS2A01G561300	chr2A	36.53	108.82	-1.58	5.93E-09	GATA transcription factor, putative
TraesCS2A01G562100	chr2A	47.03	12.08	1.95	6.23E-03	Oligopeptide transporter, putative
TraesCS2A01G562400	chr2A	26.41	4.93	2.44	3.56E-04	Glutamyl-tRNA(Gln) amidotransferase subunit A
TraesCS2A01G563400	chr2A	35.41	279.15	-3	3.68E-21	Receptor-like protein kinase
TraesCS2A01G564000	chr2A	89.29	2.77	5.04	1.11E-10	E3 ubiquitin-protein ligase
TraesCS2A01G564100	chr2A	35.92	1.17	4.92	2.30E-05	Dirigent protein
TraesCS2A01G564200	chr2A	40.92	0	7.96	3.44E-09	Disease resistance protein (NBS-LRR class) family
TraesCS2A01G564700	chr2A	30.48	3.4	3.19	6.61E-04	Protein kinase family protein
TraesCS2A01G566400	chr2A	4.61	0	4.77	9.37E-03	NAC domain-containing protein, putative
TraesCS2A01G568000	chr2A	7.66	0	5.54	5.42E-03	Glycosyltransferase
TraesCS2A01G569300	chr2A	73.94	20.45	1.86	8.81E-07	transmembrane protein, putative (DUF594)
TraesCS2A01G569700	chr2A	11.89	0.33	5.22	4.36E-03	C2H2-like zinc finger protein
TraesCS2A01G570500	chr2A	3.48	34.23	-3.33	3.92E-05	CoA ligase
TraesCS2A01G570700	chr2A	1083.76	299.73	1.85	4.14E-03	ATP synthase subunit alpha, chloroplastic
TraesCS2A01G571000	chr2A	16.18	0.27	5.65	1.70E-03	Kinase, putative
TraesCS2A01G571900	chr2A	54.17	4.84	3.44	6.03E-09	Protein NRT1/ PTR FAMILY 5.5
TraesCS2A01G576800	chr2A	49.86	2.8	4.19	2.61E-06	CsAtPR5
TraesCS2A01G576900	chr2A	77.92	1.86	5.45	8.83E-15	CsAtPR5
TraesCS2A01G577600	chr2A	148.78	74.27	1.01	1.96E-06	3-isopropylmalate dehydrogenase
TraesCS2A01G578000	chr2A	12.16	72.62	-2.6	3.20E-07	Glutathione S-transferase
TraesCS2A01G581000	chr2A	83.83	29.81	1.49	9.32E-03	Peroxisomal membrane (Mpv17/PMP22) family protein
TraesCS2A01G582400	chr2A	8.25	0	5.62	2.01E-03	Receptor-like protein kinase
TraesCS2A01G582800	chr2A	1.82	35.56	-4.41	4.36E-04	Hydrophobic family protein
TraesCS2A01G587800	chr2A	10.45	27.56	-1.41	8.34E-03	defensin-like protein
TraesCS2A01G588000	chr2A	46.23	20.35	1.17	9.01E-04	DNA mismatch repair MutS family protein
TraesCS2A01G589300	chr2A	48.2	5.57	3.14	3.68E-05	Endoplasmic reticulum metallopeptidase 1
TraesCS2A01G590900	chr2A	0.8	0	25.19	5.68E-12	Beta-fructofuranosidase, insoluble protein
TraesCS2A01G593500	chr2A	9.86	0.62	4.03	3.60E-03	Receptor kinase, putative
TraesCS2B01G000700	chr2B	83.58	0.3	8.02	5.07E-07	3'-N-debenzoyl-2'-deoxytaxol N-benzoyltransferase
TraesCS2B01G016900	chr2B	16.33	2.67	2.63	1.29E-03	FAD-binding Berberine family protein
TraesCS2B01G019500	chr2B	333.56	133.07	1.32	7.01E-06	RING/U-box superfamily protein
TraesCS2B01G030000	chr2B	2.41	18.27	-2.96	1.80E-04	NBS-LRR resistance-like protein
TraesCS2B01G032500	chr2B	1.56	38.69	-4.69	5.30E-06	Cytochrome P450 family protein, expressed
TraesCS2B01G033000	chr2B	0.7	45.98	-6.19	1.90E-09	Cytochrome P450
TraesCS2B01G034400	chr2B	24.5	1.19	4.37	3.29E-03	Defensin
TraesCS2B01G036600	chr2B	130.69	6.38	4.37	1.35E-11	receptor lectin kinase
TraesCS2B01G037300	chr2B	0	48.55	-8.71	3.18E-10	Receptor kinase-like protein
TraesCS2B01G037400	chr2B	46.49	12.36	1.91	2.38E-04	Glutamyl-tRNA (Gln) amidotransferase subunit A
TraesCS2B01G038200	chr2B	98.68	239.25	-1.29	3.05E-08	Glycine-rich protein
TraesCS2B01G040100	chr2B	117.43	702.31	-2.58	3.52E-03	2-oxoglutarate (2OG) and Fe(II)-dependent oxygenase superfamily protein, putative
TraesCS2B01G040200	chr2B	195.73	407.39	-1.07	1.46E-12	HR-like lesion-inducing protein-related protein
TraesCS2B01G040300	chr2B	73.27	187.71	-1.35	1.47E-14	Actin-related protein
TraesCS2B01G041600	chr2B	91.72	222.1	-1.28	2.28E-06	ABC transporter B family protein
TraesCS2B01G041700	chr2B	240.22	34.98	2.78	2.59E-06	Glycosyltransferase
TraesCS2B01G042500	chr2B	52.91	23.37	1.2	1.46E-03	NBS-LRR-like resistance protein
TraesCS2B01G045100	chr2B	45.69	20.55	1.14	2.64E-03	Disease resistance protein
TraesCS2B01G046000	chr2B	79.02	20.75	1.92	1.55E-03	Disease resistance protein (TIR-NBS-LRR class)
TraesCS2B01G053300	chr2B	82.28	266.15	-1.69	5.59E-04	Kinase, putative
TraesCS2B01G053500	chr2B	69.25	2.21	5.03	5.65E-12	Receptor lectin kinase
TraesCS2B01G053600	chr2B	907.18	438.86	1.05	1.58E-11	Acetyltransferase component of pyruvate dehydrogenase complex
TraesCS2B01G055300	chr2B	0	3.17	-4.8	6.36E-03	NBS-LRR disease resistance protein-like
TraesCS2B01G057800	chr2B	26.79	1.14	4.5	1.02E-04	Cytochrome P450
TraesCS2B01G063400	chr2B	7.18	0	5.44	5.27E-03	Sulfotransferase
TraesCS2B01G063800	chr2B	1.61	18.01	-3.6	3.05E-06	F-box family protein
TraesCS2B01G065300	chr2B	0.27	62.74	-8.12	1.33E-09	Pumilio-like protein
TraesCS2B01G065400	chr2B	0	57.8	-8.97	1.31E-11	Assembly factor CBP4
TraesCS2B01G066400	chr2B	29.04	0.3	6.49	2.75E-05	FAD-binding Berberine family protein
TraesCS2B01G068600	chr2B	18.15	61.73	-1.75	6.82E-03	Glycosyltransferase
TraesCS2B01G068800	chr2B	99.43	36.07	1.46	1.03E-05	Sulfotransferase
TraesCS2B01G069000	chr2B	3.53	122.92	-5.04	1.66E-17	ABC subfamily C transporter
TraesCS2B01G075200	chr2B	22.12	5.9	1.89	2.24E-04	Receptor-like protein kinase
TraesCS2B01G076300	chr2B	13.93	38.15	-1.49	2.37E-04	p-loop nucleoside triphosphate hydrolase superfamily protein
TraesCS2B01G077900	chr2B	0.96	10.39	-3.37	1.62E-03	ADP-L-glycero-D-manno-heptose-6-epimerase
TraesCS2B01G084000	chr2B	72.59	243.24	-1.75	2.97E-04	Receptor-kinase, putative
TraesCS2B01G084100	chr2B	9.22	41.45	-2.2	4.72E-03	Receptor-kinase, putative
TraesCS2B01G085000	chr2B	35.68	13.41	1.41	2.25E-03	Disease resistance protein (TIR-NBS-LRR class) family
TraesCS2B01G085100	chr2B	58.87	12.69	2.22	3.49E-05	Phosphoglycerate mutase family protein
TraesCS2B01G085400	chr2B	2.79	15.88	-2.66	3.75E-03	F-box family protein
TraesCS2B01G085500	chr2B	10.12	42.04	-2.01	1.71E-05	Flavin-containing monooxygenase
TraesCS2B01G088500	chr2B	0	4.59	-5.3	9.22E-03	5'-3' exoribonuclease 3
TraesCS2B01G091300	chr2B	441.1	192.15	1.2	4.82E-03	Amine oxidase
TraesCS2B01G094300	chr2B	192.08	1226.63	-2.67	5.89E-80	2-oxoglutarate dehydrogenase E1 component family protein
TraesCS2B01G094400	chr2B	8.84	25.47	-1.58	2.55E-03	Kinase family protein
TraesCS2B01G095100	chr2B	20.84	6.72	1.64	3.57E-03	DNAJ heat shock N-terminal domain-containing protein-like
TraesCS2B01G097800	chr2B	812.3	2831.95	-1.8	3.57E-03	MLO-like protein
TraesCS2B01G099500	chr2B	224.5	109.67	1.03	3.63E-03	Omega-3 fatty acid desaturase
TraesCS2B01G101300	chr2B	5.95	30.22	-2.38	2.33E-04	NBS-LRR-like resistance protein
TraesCS2B01G103500	chr2B	225.59	85.93	1.39	2.45E-04	Isoflavone reductase-like protein
TraesCS2B01G107400	chr2B	1.02	9.83	-3.5	1.25E-03	ACT domain-containing protein
TraesCS2B01G107900	chr2B	7.28	38.71	-2.36	2.45E-06	F-box family protein
TraesCS2B01G109000	chr2B	1184.77	2509.42	-1.08	5.39E-12	Ribosomal protein L19
TraesCS2B01G112800	chr2B	82.4	17.45	2.23	1.10E-03	Hexosyltransferase
TraesCS2B01G113100	chr2B	47.61	0	8.17	6.12E-10	Chaperone protein ClpB
TraesCS2B01G113300	chr2B	114.47	53.01	1.11	1.16E-04	Peptidyl-prolyl cis-trans isomerase
TraesCS2B01G113400	chr2B	24.85	0.27	6.28	1.58E-05	Gag-Pol polyprotein
TraesCS2B01G113500	chr2B	872.71	422.55	1.05	4.22E-08	Guanine nucleotide-binding-like protein
TraesCS2B01G113800	chr2B	1140.86	223.06	2.35	8.58E-25	Calmodulin
TraesCS2B01G114500	chr2B	209.91	11.03	4.27	2.96E-22	Alpha-L-arabinofuranosidase 1
TraesCS2B01G114800	chr2B	54.24	10.02	2.47	9.38E-10	RINT1-like protein
TraesCS2B01G114900	chr2B	227.3	40.29	2.5	4.24E-04	Protein kinase
TraesCS2B01G115000	chr2B	6.21	0	5.24	7.12E-03	2-oxoglutarate (2OG) and Fe(II)-dependent oxygenase-like protein
TraesCS2B01G115200	chr2B	13.82	0	6.39	2.27E-04	VQ motif-containing family protein
TraesCS2B01G115400	chr2B	13.18	54.79	-2.02	1.35E-07	CAP-Gly domain-containing linker protein 1
TraesCS2B01G119600	chr2B	89.4	24.55	1.86	9.66E-08	Ferredoxin reductase-like protein
TraesCS2B01G128400	chr2B	18.64	63.8	-1.78	5.13E-03	ABC transporter G family member
TraesCS2B01G129700	chr2B	107.32	2.97	5.18	8.45E-24	NBS-LRR disease resistance protein-like protein
TraesCS2B01G129800	chr2B	27.26	1.81	3.93	8.26E-08	NBS-LRR disease resistance protein-like protein
TraesCS2B01G132400	chr2B	11.41	0	6.12	9.49E-05	UDP-glycosyltransferase
TraesCS2B01G134600	chr2B	0	22.16	-7.58	1.25E-06	UPF0194 membrane protein YbhG
TraesCS2B01G135400	chr2B	64.51	4.19	3.95	8.39E-04	Aspartic proteinase nepenthesin-1
TraesCS2B01G139600	chr2B	0.54	10.68	-4.62	3.18E-03	Pectinesterase
TraesCS2B01G142000	chr2B	82.7	25.8	1.68	2.89E-04	Kinase interacting (KIP1-like) family protein
TraesCS2B01G143200	chr2B	8.68	20.52	-1.31	5.48E-03	F-box family protein
TraesCS2B01G143600	chr2B	0.48	10.56	-4.66	1.21E-03	Short-chain dehydrogenase/reductase
TraesCS2B01G147300	chr2B	49.86	154.08	-1.63	6.21E-07	Homeodomain-like transcriptional regulator
TraesCS2B01G147700	chr2B	956.05	299.89	1.67	5.08E-17	Elongation factor 1-beta
TraesCS2B01G148100	chr2B	0	6.93	-5.9	4.81E-04	Tetratricopeptide repeat (TPR)-like superfamily protein
TraesCS2B01G150900	chr2B	2.25	31.47	-3.85	2.96E-04	Glutaredoxin family protein, expressed
TraesCS2B01G151300	chr2B	32.84	75.11	-1.2	5.11E-03	BED zinc finger,hAT family dimerization domain
TraesCS2B01G152300	chr2B	28.02	213.75	-2.94	1.45E-15	Haloacid dehalogenase-like hydrolase domain-containing protein 3
TraesCS2B01G156500	chr2B	9.37	34.26	-1.84	4.93E-04	BRI1 suppressor 1 (BSU1)-like 3
TraesCS2B01G157500	chr2B	87.84	29.13	1.59	6.35E-04	Structural constituent of ribosome, putative
TraesCS2B01G157600	chr2B	510.62	247.5	1.04	4.20E-03	Magnesium-chelatase subunit H
TraesCS2B01G158900	chr2B	18.74	75.86	-2	2.14E-03	GDSL esterase/lipase
TraesCS2B01G159200	chr2B	4.71	27.68	-2.55	1.70E-03	GDSL esterase/lipase
TraesCS2B01G159800	chr2B	36.79	81.44	-1.13	8.41E-03	Terpene synthase
TraesCS2B01G159900	chr2B	0.43	23.69	-5.85	2.07E-05	Terpene synthase
TraesCS2B01G160100	chr2B	8.57	26.05	-1.63	3.56E-04	Lipase
TraesCS2B01G160200	chr2B	0	14.33	-6.95	3.75E-07	ARM repeat superfamily protein
TraesCS2B01G161900	chr2B	52.39	19.66	1.42	2.11E-05	ATP-dependent RNA helicase
TraesCS2B01G162100	chr2B	6.21	37.75	-2.58	1.39E-11	Myb/SANT-like DNA-binding domain protein
TraesCS2B01G163300	chr2B	84.48	14.75	2.51	3.02E-07	Protein DETOXIFICATION
TraesCS2B01G164300	chr2B	41.19	82.22	-1	1.29E-04	DNA repair protein-like protein
TraesCS2B01G164800	chr2B	0	5.85	-5.67	3.56E-03	SKP1-like 7
TraesCS2B01G164900	chr2B	3.32	45.24	-3.64	5.37E-14	F-box protein
TraesCS2B01G165000	chr2B	0	17.97	-7.27	3.17E-07	SKP1-like 7
TraesCS2B01G165100	chr2B	0	3.66	-4.97	5.07E-03	Nucleolar RNA binding protein
TraesCS2B01G165300	chr2B	2.95	46.88	-3.94	1.28E-17	F-box protein
TraesCS2B01G165500	chr2B	0.48	14.88	-5.15	1.30E-04	SKP1-like 7
TraesCS2B01G165600	chr2B	31.07	7.98	1.95	5.19E-03	SKP1
TraesCS2B01G166700	chr2B	1.29	8.93	-2.83	7.26E-03	Transposase
TraesCS2B01G167300	chr2B	467.86	183.9	1.35	1.17E-03	Cysteine-rich receptor-kinase-like protein
TraesCS2B01G169300	chr2B	233.78	490.9	-1.07	2.10E-04	C2 domain-containing protein
TraesCS2B01G170500	chr2B	16.44	0	6.63	6.76E-06	U3 small nucleolar RNA-associated protein 18-like protein
TraesCS2B01G172400	chr2B	97.91	35.53	1.46	5.30E-09	Small nuclear RNA activating complex (SNAPc), subunit SNAP43 protein
TraesCS2B01G172600	chr2B	103.66	218.83	-1.08	6.22E-06	Protein arginine methyltransferase
TraesCS2B01G174600	chr2B	50.35	146.5	-1.54	9.16E-10	Kinesin-like protein
TraesCS2B01G175300	chr2B	183.52	86.41	1.09	2.60E-05	Pyruvate dehydrogenase kinase, mitochondrial
TraesCS2B01G177100	chr2B	230.31	479.61	-1.05	3.51E-05	Low temperature and salt responsive protein
TraesCS2B01G177200	chr2B	2.09	9.45	-2.2	3.90E-03	Pentatricopeptide repeat-containing protein
TraesCS2B01G177500	chr2B	518.55	1501.2	-1.53	1.52E-03	Cytochrome P450
TraesCS2B01G177600	chr2B	830.36	3832.94	-2.21	2.38E-03	Cytochrome P450
TraesCS2B01G178100	chr2B	16.77	148.78	-3.17	1.13E-20	Pectin acetylesterase
TraesCS2B01G178700	chr2B	13.39	38.7	-1.52	1.38E-06	F-box protein-like
TraesCS2B01G179500	chr2B	43.39	2.52	4.03	3.59E-09	Protein kinase family protein
TraesCS2B01G182500	chr2B	52.89	368.83	-2.8	7.84E-05	Cytochrome P450 family cinnamate 4-hydroxylase
TraesCS2B01G182700	chr2B	350.57	79.24	2.14	1.55E-15	Cellulose synthase-like protein
TraesCS2B01G182800	chr2B	2333.02	112.17	4.38	1.40E-35	NBS-LRR disease resistance protein
TraesCS2B01G183600	chr2B	19.88	0	6.91	1.01E-04	UDP-glycosyltransferase
TraesCS2B01G187000	chr2B	79.27	34.78	1.19	1.64E-03	Trehalose 6-phosphate phosphatase
TraesCS2B01G191500	chr2B	21.32	5.88	1.84	3.25E-03	Purple acid phosphatase
TraesCS2B01G192600	chr2B	6.86	22.13	-1.75	1.04E-03	Ubiquitin carboxyl-terminal hydrolase-related protein
TraesCS2B01G193300	chr2B	14.68	35.19	-1.3	3.59E-03	Trehalose 6-phosphate phosphatase
TraesCS2B01G197400	chr2B	22.65	9.32	1.31	5.42E-03	Alpha/beta-hydrolase superfamily protein
TraesCS2B01G199900	chr2B	10.02	26.9	-1.46	4.46E-03	ATP-dependent RNA helicase-like protein
TraesCS2B01G202000	chr2B	65.65	170.43	-1.37	7.61E-03	Methyl esterase
TraesCS2B01G206300	chr2B	0	4.47	-5.27	1.33E-03	Multifunctional CCA protein
TraesCS2B01G213700	chr2B	37.77	15.56	1.27	6.92E-03	BTB/POZ domain-containing protein
TraesCS2B01G216400	chr2B	318.5	148.65	1.1	8.00E-04	Aldehyde dehydrogenase
TraesCS2B01G218600	chr2B	86.71	35.44	1.29	9.90E-03	Polyol transporter
TraesCS2B01G223800	chr2B	17.72	1.75	3.33	1.89E-04	cDNA clone:J013105D21, full insert sequence
TraesCS2B01G231700	chr2B	26.56	2.35	3.49	4.84E-05	Protein kinase family protein
TraesCS2B01G232400	chr2B	106.59	24.57	2.11	5.29E-03	Organic cation/carnitine transporter
TraesCS2B01G233800	chr2B	69.53	154.51	-1.15	2.22E-03	Protein kinase-like
TraesCS2B01G234800	chr2B	100.22	49.14	1.02	2.89E-03	Cyclin
TraesCS2B01G236000	chr2B	159.86	328.86	-1.03	2.14E-09	Mitochondrial pyruvate carrier
TraesCS2B01G240300	chr2B	242.53	0	10.52	1.98E-16	Myb/SANT-like DNA-binding domain protein
TraesCS2B01G241200	chr2B	20.3	104.03	-2.35	5.12E-04	Glucan endo-1,3-beta-glucosidase 3
TraesCS2B01G242600	chr2B	9.96	0.88	3.49	2.16E-03	Protein kinase
TraesCS2B01G242700	chr2B	3.37	205.84	-5.82	1.35E-43	F-box/RNI-like/FBD-like domains-containing protein
TraesCS2B01G242800	chr2B	81.85	1.43	5.78	4.52E-14	phox (PX) domain-containing protein
TraesCS2B01G243000	chr2B	107.66	330.07	-1.62	2.11E-05	Receptor-like protein kinase, putative,expressed
TraesCS2B01G245200	chr2B	112.09	0.6	7.55	5.76E-09	Gag polyprotein
TraesCS2B01G250100	chr2B	213.71	468.82	-1.13	1.32E-03	Protein phosphatase 2c
TraesCS2B01G254300	chr2B	9.32	0.85	3.39	7.25E-03	Guanosine-3',5'-bis(Diphosphate) 3'-pyrophosphohydrolase, putative
TraesCS2B01G254800	chr2B	0.27	9.5	-5.4	5.22E-04	Glyoxylate reductase
TraesCS2B01G255300	chr2B	0.21	69.03	-8.26	4.07E-10	E3 ubiquitin-protein ligase
TraesCS2B01G255700	chr2B	0.54	123.44	-8.22	2.52E-13	WD repeat-containing protein
TraesCS2B01G255900	chr2B	0.86	253.63	-8.27	2.93E-25	Asparagine-tRNA ligase
TraesCS2B01G256000	chr2B	0	10.78	-6.53	2.63E-05	GrpE protein homolog
TraesCS2B01G256100	chr2B	10.29	82.07	-3.07	2.44E-17	Spindle and kinetochore-associated protein 1 like
TraesCS2B01G256200	chr2B	0.48	17.09	-4.85	4.00E-05	Tyrosyl-tRNA synthetase, class Ib, bacterial/mitochondrial
TraesCS2B01G258300	chr2B	37.18	0.3	6.85	1.90E-06	Mediator of RNA polymerase II transcription subunit 33A
TraesCS2B01G259300	chr2B	55.76	117.21	-1.06	3.80E-05	HAUS augmin-like complex subunit 3
TraesCS2B01G260200	chr2B	456.94	200.57	1.19	3.31E-05	Tetratricopeptide repeat protein 1
TraesCS2B01G263900	chr2B	363.68	129.11	1.49	6.55E-03	Fasciclin-like arabinogalactan protein
TraesCS2B01G264000	chr2B	62.71	2.14	4.9	1.79E-08	Jasmonate zim-domain protein
TraesCS2B01G268800	chr2B	249.8	598.65	-1.26	2.37E-04	E3 ubiquitin-protein ligase family
TraesCS2B01G272200	chr2B	2.03	69.53	-4.96	3.71E-19	XH/XS domain-containing protein
TraesCS2B01G272900	chr2B	9.38	126.87	-3.76	7.30E-03	Photosystem II 10 kDa polypeptide family protein
TraesCS2B01G276200	chr2B	15.75	0	6.57	4.96E-06	Eukaryotic translation initiation factor 3 subunit A
TraesCS2B01G276300	chr2B	64.43	1.22	5.76	2.91E-12	tRNA dimethylallyltransferase
TraesCS2B01G279900	chr2B	14.46	4.65	1.67	6.12E-03	MEI2-like 2
TraesCS2B01G280300	chr2B	14.84	2.56	2.46	3.21E-03	WRKY transcription factor
TraesCS2B01G281100	chr2B	148.03	331.46	-1.17	4.47E-06	DNA-directed RNA polymerase subunit beta
TraesCS2B01G290000	chr2B	34.5	91.6	-1.42	8.28E-04	Core-2/I-branching beta-1,6-N-acetylglucosaminyltransferase family protein, putative
TraesCS2B01G295600	chr2B	25.71	4.02	2.73	1.33E-06	Ta11-like non-LTR retrotransposon
TraesCS2B01G296000	chr2B	566.06	1746.15	-1.62	2.52E-04	Protein DETOXIFICATION
TraesCS2B01G296100	chr2B	91.11	237.91	-1.38	1.18E-04	Protein DETOXIFICATION
TraesCS2B01G299100	chr2B	86.22	189.86	-1.13	5.36E-04	cotton fiber-like protein (DUF761)
TraesCS2B01G303100	chr2B	263.01	555.89	-1.08	3.44E-03	Hydroxyproline-rich glycoprotein-like
TraesCS2B01G306900	chr2B	15.91	4.1	1.95	4.65E-03	Zinc finger A20 and AN1 domain-containing stress-associated protein 1
TraesCS2B01G309000	chr2B	123.04	43.21	1.5	2.07E-03	RAB6-interacting golgin (DUF662)
TraesCS2B01G310700	chr2B	12.42	2.9	2.08	9.51E-03	Terminal flower 1
TraesCS2B01G317600	chr2B	495.26	60.22	3.04	2.28E-08	Abscisic stress ripening
TraesCS2B01G326800	chr2B	96.53	44.4	1.11	1.35E-03	Response regulator
TraesCS2B01G334100	chr2B	0	8.4	-6.19	6.79E-04	transcription repressor
TraesCS2B01G340300	chr2B	750.84	291.71	1.36	9.59E-03	Chlorophyll a-b binding protein, chloroplastic
TraesCS2B01G341800	chr2B	215.73	82.03	1.39	8.35E-04	ABC transporter ATP-binding protein
TraesCS2B01G345100	chr2B	41.56	18.03	1.2	3.43E-03	myosin-binding protein (Protein of unknown function, DUF593)
TraesCS2B01G346000	chr2B	46.44	100.34	-1.11	4.28E-06	Aldehyde dehydrogenase
TraesCS2B01G346900	chr2B	36.46	3.97	3.22	3.19E-05	Gibberellin-regulated protein 2
TraesCS2B01G351500	chr2B	23.69	5.69	2.06	2.17E-03	DNA-directed RNA polymerase subunit
TraesCS2B01G351600	chr2B	43.19	15.21	1.49	6.70E-03	WRKY transcription factor
TraesCS2B01G352300	chr2B	242.51	113.31	1.09	3.47E-05	Receptor-like kinase
TraesCS2B01G362200	chr2B	19.4	0	6.85	6.04E-07	Importin subunit beta-1
TraesCS2B01G370600	chr2B	1695.18	498.4	1.77	1.63E-05	Endoglucanase
TraesCS2B01G372600	chr2B	56.76	221.21	-1.96	2.38E-03	Cysteine desulfurase
TraesCS2B01G373400	chr2B	15.38	38.3	-1.32	6.87E-03	Major facilitator superfamily protein
TraesCS2B01G376700	chr2B	26.36	65.12	-1.31	5.53E-03	Calcium uptake protein 1
TraesCS2B01G376800	chr2B	50.95	163	-1.7	2.50E-10	Organic solute transporter-like
TraesCS2B01G381800	chr2B	28.28	5.13	2.42	6.36E-04	Myb transcription factor
TraesCS2B01G382300	chr2B	204.98	506.55	-1.3	3.25E-04	Zinc finger (C3HC4-type RING finger) family protein
TraesCS2B01G388300	chr2B	22.99	68.9	-1.6	1.89E-07	Short-chain dehydrogenase/reductase family protein
TraesCS2B01G390500	chr2B	42.27	88.9	-1.09	2.38E-04	RNA polymerase II C-terminal domain phosphatase-like protein
TraesCS2B01G390700	chr2B	388.09	0.95	8.73	1.92E-13	Starch synthase, chloroplastic/amyloplastic
TraesCS2B01G394700	chr2B	11.04	79.81	-2.86	1.30E-09	Protein kinase family protein
TraesCS2B01G395000	chr2B	652.27	109.7	2.57	3.21E-04	Glycosyltransferase
TraesCS2B01G395900	chr2B	202.71	499.81	-1.3	6.22E-03	Oxygen-evolving enhancer protein 3-2
TraesCS2B01G396800	chr2B	13.94	105.93	-2.94	1.11E-04	Aquaporin
TraesCS2B01G399000	chr2B	0.21	214.66	-9.9	3.18E-14	Hexosyltransferase
TraesCS2B01G401600	chr2B	8.89	1.21	2.91	4.61E-03	Beta-glucosidase
TraesCS2B01G402000	chr2B	38.95	8.9	2.1	3.02E-05	Actin-related protein 2/3 complex subunit 2
TraesCS2B01G402100	chr2B	152.35	352.19	-1.21	1.82E-06	Fatty acid hydroxylase superfamily protein
TraesCS2B01G402200	chr2B	62.25	154.47	-1.31	7.10E-06	Aspartyl/glutamyl-tRNA(Asn/Gln) amidotransferase subunit B, putative isoform 1
TraesCS2B01G402400	chr2B	28.38	6.28	2.19	3.47E-04	Transporter
TraesCS2B01G402900	chr2B	48.47	146.4	-1.59	1.05E-03	Histidine triad nucleotide binding protein
TraesCS2B01G414600	chr2B	252.09	15.89	3.97	2.45E-12	Protein SPIRAL1
TraesCS2B01G422600	chr2B	22.98	0	7.12	3.07E-07	Protein FAR1-RELATED SEQUENCE 3
TraesCS2B01G422700	chr2B	94.05	268.4	-1.52	1.18E-09	Niemann-Pick C1 protein
TraesCS2B01G423100	chr2B	65.73	136.45	-1.05	1.61E-04	O-fucosyltransferase family protein
TraesCS2B01G424200	chr2B	41.04	87.35	-1.1	1.00E-03	tRNA pseudouridine synthase Pus10, putative
TraesCS2B01G428700	chr2B	96.84	12.02	3	2.69E-05	Glycosyltransferase
TraesCS2B01G428800	chr2B	54.45	8.6	2.66	1.13E-03	Glycosyltransferase
TraesCS2B01G429900	chr2B	12.8	38.86	-1.61	3.56E-05	CsAtPR5
TraesCS2B01G436200	chr2B	14.04	41.36	-1.56	3.55E-03	Ethylene-responsive transcription factor
TraesCS2B01G436500	chr2B	155.15	1.19	7.02	2.67E-09	Histone H4
TraesCS2B01G436700	chr2B	13.18	2.13	2.64	5.76E-03	Histone H4
TraesCS2B01G437200	chr2B	386.64	947.33	-1.29	1.49E-03	SHR5-receptor-like kinase
TraesCS2B01G439700	chr2B	91.72	326.9	-1.83	9.97E-04	cysteine-rich/transmembrane domain A-like protein
TraesCS2B01G445100	chr2B	476.83	1206.4	-1.34	2.40E-03	Kaurene synthase
TraesCS2B01G445200	chr2B	286.06	829.29	-1.54	8.00E-03	Kaurene synthase
TraesCS2B01G445500	chr2B	2739.78	10781.5	-1.98	1.20E-03	Ent-copalyl diphosphate synthase
TraesCS2B01G452400	chr2B	157.23	475.41	-1.6	2.10E-05	Leucine-rich repeat receptor-like protein kinase
TraesCS2B01G457000	chr2B	18.9	2.64	2.82	2.69E-04	Pectin acetylesterase
TraesCS2B01G470100	chr2B	316.46	92.27	1.77	1.16E-23	transducin family protein / WD-40 repeat family protein
TraesCS2B01G470400	chr2B	36.59	131.84	-1.88	2.22E-15	Low-density receptor-like protein
TraesCS2B01G471300	chr2B	44.94	734.86	-4.03	2.62E-07	Protease inhibitor/seed storage/lipid transfer family protein
TraesCS2B01G472600	chr2B	1.5	23.16	-4.01	5.58E-09	Chaperone protein DNAj, putative
TraesCS2B01G472800	chr2B	180.16	467.76	-1.37	2.68E-08	Multidrug resistance protein ABC transporter family
TraesCS2B01G474600	chr2B	68.67	13.25	2.37	1.91E-03	Receptor-like kinase
TraesCS2B01G475000	chr2B	0.86	24.64	-4.9	3.49E-07	senescence-associated family protein (DUF581)
TraesCS2B01G475100	chr2B	14.68	47.33	-1.71	1.53E-03	senescence-associated family protein (DUF581)
TraesCS2B01G475600	chr2B	44.37	10.52	2.07	7.66E-04	senescence-associated family protein (DUF581)
TraesCS2B01G475800	chr2B	68.93	21.08	1.71	2.20E-03	senescence-associated family protein (DUF581)
TraesCS2B01G477600	chr2B	124.05	27.96	2.15	1.41E-04	Lectin receptor kinase
TraesCS2B01G477900	chr2B	37.5	94.97	-1.35	1.27E-04	Ras-related protein Rab-8B
TraesCS2B01G479500	chr2B	9.15	53.45	-2.45	6.51E-10	Disease resistance protein (TIR-NBS-LRR class) family
TraesCS2B01G479600	chr2B	37.48	15.04	1.35	2.63E-04	RING/U-box superfamily protein
TraesCS2B01G480300	chr2B	150.99	559.17	-1.89	6.97E-04	UBiQuitin family member
TraesCS2B01G480600	chr2B	197.73	924.93	-2.22	9.38E-08	Ubiquitin
TraesCS2B01G481200	chr2B	7.13	0.27	4.46	9.87E-03	WW domain-containing protein A
TraesCS2B01G481700	chr2B	108.74	13.53	2.99	3.22E-17	GPI mannosyltransferase 2
TraesCS2B01G483600	chr2B	5.52	27.6	-2.41	4.62E-08	DTW domain containing protein
TraesCS2B01G484300	chr2B	443.62	916.29	-1.05	4.05E-03	Receptor-like kinase
TraesCS2B01G491000	chr2B	222.35	10.11	4.46	4.11E-10	Polyphenol oxidase
TraesCS2B01G494700	chr2B	33.1	15.43	1.13	7.64E-03	IMPACT family member in pol 5'region
TraesCS2B01G496600	chr2B	42.32	8.36	2.3	7.09E-07	Apolipoprotein D
TraesCS2B01G496900	chr2B	0	3.03	-4.7	9.17E-03	Disease resistance protein (TIR-NBS-LRR class) family
TraesCS2B01G497200	chr2B	17.68	60.18	-1.77	8.06E-05	NBS-LRR disease resistance protein-like protein
TraesCS2B01G497800	chr2B	27.9	6.58	2.05	2.96E-03	CRIB domain-containing protein RIC10
TraesCS2B01G501400	chr2B	896.18	207.61	2.11	2.65E-03	Linalool synthase, chloroplastic
TraesCS2B01G501700	chr2B	47.72	4.08	3.54	7.11E-03	Cysteine proteinase inhibitor
TraesCS2B01G502300	chr2B	13.37	0	6.36	6.18E-04	Cysteine proteinase inhibitor
TraesCS2B01G502600	chr2B	14.71	0.27	5.53	3.99E-03	Cysteine proteinase inhibitor
TraesCS2B01G502800	chr2B	96.52	13.49	2.84	1.23E-03	Cysteine proteinase inhibitor
TraesCS2B01G504000	chr2B	418.88	1082.57	-1.37	6.25E-05	Histone-lysine N-methyltransferase
TraesCS2B01G507700	chr2B	32.9	166.16	-2.34	7.07E-06	Anthocyanidin reductase
TraesCS2B01G510600	chr2B	45.78	21.23	1.11	3.30E-04	Ubiquitin system component Cue protein
TraesCS2B01G512400	chr2B	132.13	302.5	-1.19	2.74E-03	Serine/threonine-protein kinase
TraesCS2B01G512900	chr2B	12.05	1.31	3.33	1.89E-03	Serine/threonine-protein kinase
TraesCS2B01G516300	chr2B	38.16	11.86	1.69	3.96E-03	Beta-fructofuranosidase, insoluble protein
TraesCS2B01G518000	chr2B	18.96	74.65	-1.96	6.48E-15	GrpE protein homolog
TraesCS2B01G518100	chr2B	10.39	34.38	-1.71	1.12E-03	F-box family protein
TraesCS2B01G518200	chr2B	7.72	30.03	-2.06	2.28E-04	F-box family protein
TraesCS2B01G519500	chr2B	3.7	13.52	-1.86	9.81E-03	Receptor-like protein kinase
TraesCS2B01G520400	chr2B	17.52	3.6	2.26	2.46E-04	F-box protein
TraesCS2B01G520800	chr2B	36.1	16.59	1.14	7.81E-04	Endoribonuclease YbeY
TraesCS2B01G520900	chr2B	28.87	6.55	2.18	2.25E-05	V-type proton ATPase subunit a
TraesCS2B01G521100	chr2B	180.32	16.99	3.39	6.92E-21	Callose synthase-like protein
TraesCS2B01G521700	chr2B	866.16	421.97	1.04	3.81E-05	Serine hydroxymethyltransferase
TraesCS2B01G522300	chr2B	16.4	0.66	4.74	2.92E-03	SAUR-like auxin-responsive protein family
TraesCS2B01G522500	chr2B	23.36	1.75	3.72	1.31E-03	SAUR-like auxin-responsive protein family
TraesCS2B01G524400	chr2B	51.2	172.57	-1.74	1.84E-14	Cyclin-related family protein
TraesCS2B01G524700	chr2B	0	33.87	-8.19	7.46E-10	Protein translocase subunit SecA
TraesCS2B01G525400	chr2B	55.64	15.91	1.81	7.68E-03	Tropinone reductase-like protein
TraesCS2B01G525500	chr2B	118.26	439.46	-1.89	5.42E-24	Molybdopterin biosynthesis protein CNX1
TraesCS2B01G525600	chr2B	0	8.65	-6.21	6.47E-05	DNA topoisomerase 1
TraesCS2B01G530100	chr2B	146.38	38.13	1.94	1.37E-03	Farnesyl pyrophosphate synthase
TraesCS2B01G531000	chr2B	33.74	94.77	-1.46	4.75E-09	CsAtPR5
TraesCS2B01G532100	chr2B	4.87	50.69	-3.35	2.31E-08	Receptor-like kinase
TraesCS2B01G536500	chr2B	191.81	508.77	-1.41	2.65E-03	Kinase, putative
TraesCS2B01G536600	chr2B	25.38	85.55	-1.74	5.41E-03	Kinase, putative
TraesCS2B01G538300	chr2B	9.21	0.33	4.83	5.55E-03	Receptor-like kinase
TraesCS2B01G538500	chr2B	11.68	0	6.15	9.32E-05	Protein kinase-like
TraesCS2B01G538900	chr2B	11.41	31.77	-1.46	5.99E-03	Small RNA degrading nuclease
TraesCS2B01G539200	chr2B	13.98	0	6.42	2.88E-05	Receptor-kinase, putative
TraesCS2B01G539700	chr2B	8.73	28.24	-1.68	5.56E-03	30S ribosomal protein S13
TraesCS2B01G539900	chr2B	163.78	70.49	1.23	1.11E-13	4-hydroxy-tetrahydrodipicolinate synthase
TraesCS2B01G540100	chr2B	1268.6	182.48	2.8	1.74E-11	Cysteine protease
TraesCS2B01G540300	chr2B	41.68	2.85	3.84	1.73E-05	glucuronoxylan 4-O-methyltransferase-like protein (DUF579)
TraesCS2B01G541400	chr2B	14.57	0	6.47	8.48E-05	microtubule-associated proteins 70-3
TraesCS2B01G542000	chr2B	9.38	43.52	-2.25	1.25E-04	Glycine rich protein
TraesCS2B01G543100	chr2B	240.67	56.58	2.09	8.05E-20	Crossover junction endonuclease EME1
TraesCS2B01G543300	chr2B	28.33	65.14	-1.15	3.12E-05	RING/U-box superfamily protein
TraesCS2B01G543500	chr2B	0	35.8	-8.27	1.93E-08	Leucine-rich repeat receptor-like protein kinase
TraesCS2B01G543900	chr2B	37.08	0.27	6.84	2.62E-06	Leucine-rich repeat receptor-like protein kinase family protein
TraesCS2B01G544200	chr2B	207.55	87.91	1.24	3.85E-05	Glycerol kinase
TraesCS2B01G544300	chr2B	269.44	45.48	2.57	9.19E-07	translocase outer membrane 20-1
TraesCS2B01G544500	chr2B	8.14	0	5.64	2.88E-04	Ribose import permease protein RbsC
TraesCS2B01G544800	chr2B	99.53	25.69	1.94	3.98E-11	Short chain dehydrogenase/reductase
TraesCS2B01G545700	chr2B	162.42	47.51	1.77	3.48E-15	Synaptotagmin-5
TraesCS2B01G546000	chr2B	61.34	18.5	1.7	4.79E-08	Chloride channel protein
TraesCS2B01G546500	chr2B	73.39	12.5	2.55	3.72E-10	Alpha/beta hydrolase
TraesCS2B01G546800	chr2B	289.35	129.11	1.17	8.00E-10	NEDD8 ultimate buster 1
TraesCS2B01G547000	chr2B	102.22	42.09	1.28	5.90E-07	Thymidylate synthase
TraesCS2B01G547600	chr2B	146.75	47.49	1.64	6.80E-10	Cyclic nucleotide-gated channel
TraesCS2B01G548400	chr2B	0.86	107	-7.02	9.66E-18	Ankyrin repeat protein-like
TraesCS2B01G549200	chr2B	169.69	7.69	4.46	2.28E-23	PP2A regulatory subunit TAP46
TraesCS2B01G549400	chr2B	333.65	119.09	1.49	2.67E-14	3-oxoacyl-[acyl-carrier-protein] synthase 3
TraesCS2B01G549500	chr2B	83.52	35.99	1.21	1.38E-04	Glutamyl-tRNA(Gln) amidotransferase subunit A
TraesCS2B01G550200	chr2B	76.01	14.58	2.38	6.99E-07	Major allergen Bet v 1
TraesCS2B01G550500	chr2B	29.63	0.6	5.62	1.08E-05	RNA-binding protein Nova
TraesCS2B01G550600	chr2B	99.72	5.05	4.3	7.84E-18	Microtubule-associated protein RP/EB family member
TraesCS2B01G550700	chr2B	125.4	24.66	2.34	4.15E-15	ABC transporter ATP-binding protein
[truncated: 4,454 more rows]
