# Supplementary material for: Characterization of QTL and eQTL controlling early Fusarium graminearum infection and deoxynivalenol levels in a Wuhan 1 x Nyubai doubled haploid wheat population
Source: BMC Plant Biol. 2019 Dec 3;19:536. doi: 10.1186/s12870-019-2149-4 (PMC6892237; doi:10.1186/s12870-019-2149-4)
Supplement: Supplementary file 8 — Additional file 8. Differentially expressed genes between DH lines with extreme phenotypes. gene_id, IWGSC RefSeq v1.0 gene ID; chr, chromosome; LF, mean of normalized counts for DH lines with lower levels of F. graminearum and DON; HF, mean of normalized counts for DH lines with higher levels of F. graminearum and DON; log2FC, log2 fold change; padj, adjusted p-value; description, IWGSC RefSeq v1.0 gene annotation. [file 12870_2019_2149_MOESM8_ESM.xlsx]

## Sheet: DEG between LF and HF
Additional file 8. Differentially expressed genes between DH lines with extreme phenotypes. gene_id, IWGSC RefSeq v1.0 gene ID; chr, chromosome; LF, mean of normalized counts for DH lines with lower levels of F. graminearum and DON; HF, mean of normalized counts for DH lines with higher levels of F. graminearum and DON; log2FC, effect size estimate; padj, adjusted p-value; description, RefSeq v1.…
gene_id	chr	LF	HF	log2FC	padj	description
TraesCS1A01G000200	chr1A	0.06	4.97	-4.63	3.20E-06	Latent-transforming growth factor beta-binding protein 3
TraesCS1A01G001700	chr1A	1.21	5.63	-2.11	7.10E-03	30S ribosomal protein S14 type Z
TraesCS1A01G001800	chr1A	145.39	41.19	1.8	5.03E-10	50S ribosomal protein L28
TraesCS1A01G002000	chr1A	117.73	54.63	1.09	4.25E-07	RING-finger ubiquitin ligase
TraesCS1A01G002400	chr1A	1.52	8.66	-2.62	3.02E-03	Cytochrome P450
TraesCS1A01G002500	chr1A	734.76	7765.92	-3.4	1.05E-21	Phospholipid-transporting ATPase
TraesCS1A01G005100	chr1A	35.5	85.48	-1.27	2.32E-07	Charged multivesicular body protein 5
TraesCS1A01G005400	chr1A	2.36	52.13	-4.51	1.04E-10	APOLLO
TraesCS1A01G005800	chr1A	1099.94	2222.43	-1.01	2.22E-03	Mei2-like protein
TraesCS1A01G005900	chr1A	424.73	2065.34	-2.28	4.62E-16	Charged multivesicular body protein 5
TraesCS1A01G006000	chr1A	35.09	133.47	-1.94	3.04E-09	Leucine-rich repeat receptor-like protein kinase family protein, putative
TraesCS1A01G006200	chr1A	3.43	17.73	-2.35	1.19E-05	Receptor protein kinase, putative
TraesCS1A01G007500	chr1A	394.97	131.91	1.58	4.91E-16	Peptidyl-prolyl cis-trans isomerase
TraesCS1A01G007900	chr1A	176.85	43.21	2.01	2.01E-11	transmembrane protein, putative (DUF 3339)
TraesCS1A01G008600	chr1A	70.51	22.69	1.6	6.90E-04	Terpene synthase
TraesCS1A01G010200	chr1A	1.53	8.8	-2.6	4.93E-04	Glucan 1,3-beta-glucosidase
TraesCS1A01G011300	chr1A	958.36	95.9	3.31	3.99E-11	Dirigent protein
TraesCS1A01G011800	chr1A	21.9	3.11	2.8	1.62E-08	Formin-like protein
TraesCS1A01G011900	chr1A	14.47	2.73	2.27	2.05E-03	Protein kinase
TraesCS1A01G013000	chr1A	16.06	49.07	-1.62	5.16E-04	Disease resistance family protein
TraesCS1A01G013600	chr1A	30.62	2.14	3.66	3.70E-08	Defensin
TraesCS1A01G013900	chr1A	1.67	31.39	-4.24	8.40E-10	Glutathione s-transferase
TraesCS1A01G015000	chr1A	1.15	6.3	-2.51	3.71E-04	Serine/threonine-protein kinase
TraesCS1A01G015100	chr1A	40.48	9.73	2.05	7.38E-06	Chaperone protein dnaJ
TraesCS1A01G015300	chr1A	431.73	1382.24	-1.68	5.80E-18	Ras-like protein
TraesCS1A01G015400	chr1A	77.65	33.89	1.16	1.04E-03	Ras-related protein Rab-11A
TraesCS1A01G015700	chr1A	0.23	4.59	-4.26	4.52E-04	12-oxophytodienoate reductase-like protein
TraesCS1A01G015800	chr1A	7.1	116.49	-4.06	1.28E-11	12-oxophytodienoate reductase-like protein
TraesCS1A01G015900	chr1A	74.12	166.51	-1.18	1.11E-05	Serine/threonine-protein kinase
TraesCS1A01G016000	chr1A	78.17	993.72	-3.67	7.40E-21	Serine/threonine-protein kinase
TraesCS1A01G016100	chr1A	25.3	290.12	-3.53	5.00E-18	Serine/threonine-protein kinase
TraesCS1A01G016800	chr1A	28.27	1297.15	-5.53	1.63E-20	Glutathione S-transferase
TraesCS1A01G018300	chr1A	3.53	0	4.04	9.22E-05	Dirigent protein
TraesCS1A01G020800	chr1A	38.11	1895.72	-5.64	2.71E-16	Cytochrome P450 family protein, expressed
TraesCS1A01G020900	chr1A	45.63	334.48	-2.88	1.23E-06	Bowman-Birk type trypsin inhibitor
TraesCS1A01G021000	chr1A	12.6	409.78	-5.03	2.10E-09	Trypsin inhibitor
TraesCS1A01G021400	chr1A	150.49	525.2	-1.8	8.18E-04	Trypsin inhibitor
TraesCS1A01G021700	chr1A	43.54	22.57	1	4.39E-05	Disease resistance protein RPM1
TraesCS1A01G023000	chr1A	0.49	4.18	-3.13	2.90E-03	cysteine-rich RLK (RECEPTOR-like protein kinase) 19
TraesCS1A01G023100	chr1A	1.16	9.97	-3.33	1.91E-06	Low affinity cation transporter
TraesCS1A01G023400	chr1A	99.31	229.95	-1.2	1.53E-09	Serine/arginine repetitive matrix protein 2 isoform 1
TraesCS1A01G024600	chr1A	25.93	82.25	-1.67	5.58E-07	Dehydration-induced 19-like protein
TraesCS1A01G024700	chr1A	96.99	41.28	1.21	2.63E-08	tRNA pseudouridine synthase B
TraesCS1A01G025200	chr1A	386.54	903.68	-1.22	3.78E-10	lysine ketoglutarate reductase trans-splicing protein (DUF707)
TraesCS1A01G025500	chr1A	118	1133.1	-3.27	1.46E-11	NBS-LRR disease resistance protein, putative, expressed
TraesCS1A01G025600	chr1A	172.12	427.37	-1.31	1.29E-08	NBS-LRR disease resistance protein, putative, expressed
TraesCS1A01G025700	chr1A	70.85	143.87	-1.01	6.66E-06	RING/U-box protein
TraesCS1A01G026000	chr1A	6.32	0.73	2.92	1.57E-03	DUF868 family protein (DUF868)
TraesCS1A01G026300	chr1A	5.82	2.08	1.64	9.66E-03	Disease resistance protein (NBS-LRR class) family
TraesCS1A01G027500	chr1A	97.47	218.95	-1.17	2.90E-04	Guanine nucleotide-binding protein G(k) subunit alpha
TraesCS1A01G028600	chr1A	88.43	39.15	1.14	3.30E-03	Disease resistance protein (NBS-LRR class) family
TraesCS1A01G029700	chr1A	0.42	2.88	-3.15	6.46E-04	Disease resistance protein RPM1
TraesCS1A01G029800	chr1A	123.33	1185.09	-3.27	3.34E-14	RING/U-box superfamily protein
TraesCS1A01G030000	chr1A	62.06	9.23	2.81	2.47E-08	Chaperone DnaJ
TraesCS1A01G030100	chr1A	95.39	15.37	2.61	2.48E-05	NAD(P)-binding rossmann-fold protein
TraesCS1A01G031200	chr1A	223.72	1190.38	-2.41	4.73E-18	Protein kinase
TraesCS1A01G031300	chr1A	7.92	1.41	2.33	1.68E-03	Nitrate transporter 1.1
TraesCS1A01G032000	chr1A	0.96	9.61	-3.39	1.35E-05	O-methyltransferase
TraesCS1A01G033200	chr1A	71.12	637.66	-3.16	2.87E-06	Glycosyltransferase
TraesCS1A01G033500	chr1A	64.26	9.32	2.7	2.67E-07	Mitochondrial import inner membrane translocase subunit Tim17/Tim22/Tim23 family protein
TraesCS1A01G033600	chr1A	119.56	26.59	2.12	9.82E-13	Mitochondrial import inner membrane translocase subunit Tim17/Tim22/Tim23 family protein
TraesCS1A01G033700	chr1A	2.5	9.92	-1.96	1.02E-03	Protein phosphatase 2C family protein
TraesCS1A01G033800	chr1A	54.1	24.85	1.09	2.94E-03	Pectin acetylesterase
TraesCS1A01G034000	chr1A	0.38	3.84	-3.26	8.35E-04	L-ascorbate oxidase
TraesCS1A01G034300	chr1A	142.51	51.71	1.43	2.77E-05	Ankyrin repeat family protein
TraesCS1A01G034700	chr1A	3.4	0.22	3.21	3.65E-04	Lecithin-cholesterol acyltransferase-like 1
TraesCS1A01G035100	chr1A	82.64	693.96	-3.07	6.57E-07	Clathrin assembly protein, putative, expressed
TraesCS1A01G035600	chr1A	158.2	1826.26	-3.53	5.75E-14	Cysteine-rich receptor-kinase-like protein
TraesCS1A01G035700	chr1A	7.71	206.58	-4.75	6.44E-21	Protein kinase family protein
TraesCS1A01G035900	chr1A	146.03	63.52	1.18	8.07E-10	Disease resistance protein RPM1
TraesCS1A01G036200	chr1A	137.78	28.62	2.26	6.28E-11	Chalcone-flavonone isomerase family protein
TraesCS1A01G036500	chr1A	60.44	122.33	-1.02	2.74E-03	F-box protein
TraesCS1A01G036800	chr1A	53.08	21.6	1.26	2.55E-08	F-box family protein
TraesCS1A01G037700	chr1A	160.51	1896.63	-3.56	8.18E-22	Phenylalanine ammonia-lyase
TraesCS1A01G037800	chr1A	183.68	1467.6	-3	1.71E-17	Phenylalanine ammonia-lyase
TraesCS1A01G037900	chr1A	451.41	170.48	1.4	1.29E-06	BRI1-KD interacting protein
TraesCS1A01G038100	chr1A	348.98	99.86	1.79	6.76E-13	Histone H2A
TraesCS1A01G038200	chr1A	617.19	173.78	1.82	1.92E-05	Histone H2A
TraesCS1A01G040900	chr1A	2.45	0	3.5	2.38E-04	3-ketoacyl-CoA synthase
TraesCS1A01G041200	chr1A	1.44	6.22	-2.12	4.44E-04	Chymotrypsin inhibitor
TraesCS1A01G042100	chr1A	51.14	115.39	-1.17	4.62E-05	Leucine--tRNA ligase
TraesCS1A01G042700	chr1A	32.89	9.89	1.72	1.45E-04	MYB transcription factor
TraesCS1A01G042800	chr1A	8.83	34.56	-1.99	1.65E-03	TOX high mobility group box protein, putative (DUF1635)
TraesCS1A01G042900	chr1A	14.3	5.92	1.25	5.53E-03	Histone-lysine N-methyltransferase
TraesCS1A01G043900	chr1A	23.41	1259.34	-5.75	4.15E-21	Laccase
TraesCS1A01G044600	chr1A	58.17	21.29	1.44	1.75E-03	7,8-dihydroneopterin aldolase
TraesCS1A01G045300	chr1A	380.09	1380.98	-1.86	3.82E-16	Dual specificity phosphatase
TraesCS1A01G045700	chr1A	2117.29	384.37	2.46	7.53E-16	Glutathione S-transferase
TraesCS1A01G045800	chr1A	1047.72	384.06	1.45	6.33E-03	11S seed storage globulin A
TraesCS1A01G046900	chr1A	17.71	3.24	2.35	3.83E-07	Membrane-associated kinase regulator-like protein, putative
TraesCS1A01G047000	chr1A	800.14	3895.16	-2.28	1.78E-19	Calcium-transporting ATPase
TraesCS1A01G048000	chr1A	18.06	224.45	-3.64	1.71E-19	Receptor-like protein kinase
TraesCS1A01G048100	chr1A	38.36	180.4	-2.24	9.86E-10	Lectin receptor kinase
TraesCS1A01G048300	chr1A	2.03	6.85	-1.88	4.30E-04	Elongation factor
TraesCS1A01G048500	chr1A	11.03	2.52	2.04	8.17E-05	Ankyrin repeat family protein
TraesCS1A01G048700	chr1A	47.78	1795.67	-5.23	2.54E-17	Non-specific lipid-transfer protein-like protein
TraesCS1A01G049000	chr1A	10.29	4.15	1.7	1.23E-05	Pex2/Pex12 N-terminal domain-containing protein / zinc finger (C3HC4-type RING finger) family protein
TraesCS1A01G049100	chr1A	37	123.77	-1.75	1.64E-04	BURP domain protein RD22
TraesCS1A01G049800	chr1A	4.86	1.17	2.03	2.19E-03	Glucan endo-1,3-beta-glucosidase, putative
TraesCS1A01G050200	chr1A	79.54	4803.9	-5.92	8.48E-26	Tryptophan decarboxylase
TraesCS1A01G050600	chr1A	693.13	144.86	2.26	1.12E-10	Defensin
TraesCS1A01G050700	chr1A	280.01	43.04	2.68	3.49E-12	Defensin
TraesCS1A01G050800	chr1A	546.25	73.31	2.88	4.41E-18	Defensin
TraesCS1A01G050900	chr1A	261.6	40.85	2.66	6.04E-06	Defensin
TraesCS1A01G051300	chr1A	390.41	151.31	1.36	3.43E-06	WEB family protein, chloroplastic
TraesCS1A01G052700	chr1A	0.17	6.53	-4.74	9.06E-07	Germin-like protein
TraesCS1A01G052900	chr1A	1.52	26.59	-4.16	1.90E-12	Germin-like protein
TraesCS1A01G053000	chr1A	1.21	24.81	-4.37	3.97E-09	Germin-like protein
TraesCS1A01G053100	chr1A	0.3	1.96	-2.79	7.11E-03	Germin-like protein
TraesCS1A01G054400	chr1A	252.24	77.15	1.72	3.35E-12	Kinesin-like protein
TraesCS1A01G055000	chr1A	23.82	11.6	1.03	7.70E-03	Integral membrane protein, TerC family protein
TraesCS1A01G055400	chr1A	82.11	35.13	1.25	1.43E-07	DIS3-like exonuclease 2
TraesCS1A01G056200	chr1A	8.68	2.87	1.46	8.25E-03	ALMT1-M39.2
TraesCS1A01G056300	chr1A	8.42	1.66	2.48	5.72E-06	Retrotransposon protein SINE subclass
TraesCS1A01G056400	chr1A	95.59	18.68	2.31	6.62E-05	Class II aminoacyl-tRNA and biotin synthetases superfamily protein
TraesCS1A01G056600	chr1A	60.61	153.9	-1.34	8.77E-05	Pyrimidine-specific ribonucleoside hydrolase
TraesCS1A01G056700	chr1A	3.64	11.25	-1.71	4.17E-03	Heavy metal transport/detoxification protein
TraesCS1A01G056800	chr1A	2.03	8.18	-2.1	3.84E-03	Heavy metal transport/detoxification protein
TraesCS1A01G057200	chr1A	173.34	40.33	2.07	6.18E-09	Glutamyl-tRNA reductase
TraesCS1A01G057400	chr1A	12.4	6.14	1.05	1.62E-03	Pentatricopeptide repeat-containing protein
TraesCS1A01G058500	chr1A	12.12	3.18	1.87	9.31E-05	DNA repair RAD51-like protein
TraesCS1A01G058900	chr1A	55.3	11.41	2.21	2.23E-05	Xylulose kinase
TraesCS1A01G059500	chr1A	6.02	32.18	-2.43	7.37E-06	E3 ubiquitin-protein ligase
TraesCS1A01G060500	chr1A	28.35	5.4	2.21	2.15E-07	Pentatricopeptide repeat-containing protein
TraesCS1A01G060600	chr1A	165.77	55.52	1.54	5.46E-12	Interactor of constitutive active ROPs 2, chloroplastic
TraesCS1A01G060900	chr1A	46.19	6.6	2.76	1.67E-06	choice-of-anchor C domain protein, putative (Protein of unknown function, DUF642)
TraesCS1A01G061200	chr1A	15.09	2.51	2.66	1.21E-04	Dual specificity mitogen-activated protein kinase kinase 6
TraesCS1A01G061300	chr1A	5.99	1.31	2.04	8.55E-03	Phosphatidic acid phosphatase (PAP2) family protein
TraesCS1A01G061400	chr1A	148.25	50.98	1.54	7.97E-03	2-oxoglutarate (2OG) and Fe(II)-dependent oxygenase superfamily protein
TraesCS1A01G062100	chr1A	545.58	228.33	1.25	4.34E-08	Tetraspanin
TraesCS1A01G063300	chr1A	93.64	202.52	-1.11	2.10E-12	FBD-associated F-box protein
TraesCS1A01G063500	chr1A	23.65	8.47	1.4	2.46E-03	DNL-type zinc finger protein
TraesCS1A01G063600	chr1A	63.06	31.38	1.04	5.07E-07	Ubiquitin-conjugating enzyme E2
TraesCS1A01G064000	chr1A	159.66	68.23	1.21	2.66E-08	Glycosyltransferases
TraesCS1A01G064100	chr1A	242.88	103.26	1.23	6.44E-08	Protein IQ-DOMAIN 1
TraesCS1A01G064900	chr1A	6.79	15.28	-1.17	9.12E-03	Sugar transporter, putative
TraesCS1A01G065300	chr1A	232.91	1925.64	-3.05	1.32E-21	Transducin/WD-like repeat-protein
TraesCS1A01G065400	chr1A	47.36	99.17	-1.05	3.80E-04	Nuclear pore complex protein Nup98-Nup96
TraesCS1A01G065800	chr1A	21.17	6.62	1.63	1.19E-03	Protamine P1 family protein
TraesCS1A01G065900	chr1A	3.52	0.17	3.6	1.28E-04	Cold-responsive protein WCOR15-2A
TraesCS1A01G066200	chr1A	42.39	9.99	2.03	5.01E-03	Lectin receptor kinase-like protein
TraesCS1A01G066400	chr1A	156.79	45.5	1.77	3.29E-03	Dihydrolipoyl dehydrogenase
TraesCS1A01G066800	chr1A	799.72	2171.83	-1.44	1.06E-08	Acyl-CoA dehydrogenase
TraesCS1A01G066900	chr1A	158.15	679.35	-2.1	3.38E-13	p-loop containing nucleoside triphosphate hydrolases superfamily protein
TraesCS1A01G067900	chr1A	39.43	15.48	1.36	2.17E-04	Tetraspanin family protein
TraesCS1A01G068500	chr1A	6.01	22.42	-1.93	7.56E-04	Peptide methionine sulfoxide reductase MsrB
TraesCS1A01G069300	chr1A	542.71	248.66	1.13	6.88E-11	Phosphoinositide phospholipase C
TraesCS1A01G069600	chr1A	220.55	549.11	-1.32	1.07E-03	Zinc finger CCCH domain-containing protein
TraesCS1A01G069900	chr1A	36.75	5.62	2.63	7.45E-08	golgin Putative 1
TraesCS1A01G070100	chr1A	4.94	0.94	2.13	1.34E-03	DNA topoisomerase 2
TraesCS1A01G070400	chr1A	586.66	5142.05	-3.13	1.29E-14	WRKY transcription factor
TraesCS1A01G070600	chr1A	58.88	866.37	-3.88	3.48E-09	Kinase family protein
TraesCS1A01G070800	chr1A	3.83	0.84	1.98	6.40E-03	BTB/POZ domain containing protein
TraesCS1A01G070900	chr1A	15.35	1.2	3.45	6.21E-06	electron protein, putative (Protein of unknown function, DUF547)
TraesCS1A01G071100	chr1A	75.29	26.19	1.48	1.95E-08	Regulator of chromosome condensation (RCC1) family protein
TraesCS1A01G071500	chr1A	9.15	40.36	-2.11	4.60E-04	Mitochondrial pyruvate carrier
TraesCS1A01G071800	chr1A	393.89	1039.3	-1.4	6.36E-10	Metal tolerance protein
TraesCS1A01G072000	chr1A	428.26	1074.35	-1.32	3.64E-06	Glutamate--cysteine ligase, chloroplastic
TraesCS1A01G072100	chr1A	108.64	247.86	-1.19	6.45E-05	Endoglucanase
TraesCS1A01G072200	chr1A	1279.18	11783.2	-3.2	1.24E-18	Aminotransferase like protein
TraesCS1A01G072400	chr1A	3.55	47.72	-3.73	1.04E-09	BTB/POZ/MATH-domain protein
TraesCS1A01G072600	chr1A	103.74	357.58	-1.79	3.25E-04	BZIP transcription factor
TraesCS1A01G073000	chr1A	26.94	10.61	1.37	1.19E-05	Beta-carotene isomerase d27, chloroplastic
TraesCS1A01G073200	chr1A	15.83	101.09	-2.69	8.88E-13	Leucine-rich repeat receptor-like protein kinase family protein
TraesCS1A01G073300	chr1A	51.67	524.71	-3.35	4.45E-17	Kinase, putative
TraesCS1A01G073500	chr1A	30.89	14.12	1.18	1.05E-05	transmembrane protein, putative (DUF247)
TraesCS1A01G074400	chr1A	335.06	1576.3	-2.23	1.05E-17	G-patch domain containing protein
TraesCS1A01G075100	chr1A	263.77	91.29	1.53	2.52E-19	Agenet domain-containing protein
TraesCS1A01G075700	chr1A	106.21	39.13	1.4	3.19E-08	Phosphate translocator
TraesCS1A01G075800	chr1A	185.15	60.36	1.63	1.87E-11	B3 domain-containing protein
TraesCS1A01G076200	chr1A	9.32	133.73	-3.84	1.82E-11	MYB transcription factor
TraesCS1A01G076500	chr1A	22.49	86.97	-1.96	6.75E-07	Disease resistance protein RPM1
TraesCS1A01G076700	chr1A	291.67	50.92	2.51	2.55E-13	Cytochrome P450 family protein, expressed
TraesCS1A01G076900	chr1A	70.91	282.04	-1.99	2.40E-07	Dentin sialophosphoprotein-related, putative isoform 1
TraesCS1A01G077000	chr1A	0.77	6.3	-3.07	1.73E-03	GDSL esterase/lipase
TraesCS1A01G077200	chr1A	524.49	1822.44	-1.8	1.28E-13	Protein kinase
TraesCS1A01G077500	chr1A	151.05	376.18	-1.32	1.61E-06	Protein phosphatase 2C-like protein
TraesCS1A01G078200	chr1A	23.74	786.73	-5.05	2.41E-17	Peroxidase
TraesCS1A01G078400	chr1A	3.52	166.75	-5.6	9.12E-18	Peroxidase
TraesCS1A01G078500	chr1A	0.24	6.36	-4.62	2.79E-07	F-box protein
TraesCS1A01G078600	chr1A	5.54	177.39	-5.03	4.16E-16	Peroxidase
TraesCS1A01G078800	chr1A	1000.82	4537.32	-2.18	2.72E-08	Glutathione S-transferase
TraesCS1A01G079100	chr1A	0.34	9.51	-4.88	1.28E-05	Lecithin-cholesterol acyltransferase-like 1
TraesCS1A01G079200	chr1A	0.28	5.03	-4.31	7.06E-06	Lecithin-cholesterol acyltransferase-like 1
TraesCS1A01G079400	chr1A	138.48	20.86	2.69	5.19E-07	Peroxidase
TraesCS1A01G079500	chr1A	2.32	81.46	-5.16	6.61E-16	Peroxidase
TraesCS1A01G079700	chr1A	675.58	1860.8	-1.46	1.36E-16	Kinase family protein
TraesCS1A01G080100	chr1A	28.87	60.32	-1.08	1.13E-04	DNA binding protein, putative
TraesCS1A01G080500	chr1A	47.71	135.11	-1.5	1.19E-14	Non-specific serine/threonine protein kinase
TraesCS1A01G081200	chr1A	70.1	14.69	2.24	1.53E-05	3-N-debenzoyl-2-deoxytaxol N-benzoyltransferase
TraesCS1A01G081600	chr1A	26	7.69	1.71	5.61E-03	polyadenylate-binding protein 1-B-binding protein
TraesCS1A01G081700	chr1A	132.98	42.43	1.62	7.75E-06	polyadenylate-binding protein 1-B-binding protein
TraesCS1A01G082100	chr1A	10.18	2.94	1.7	4.99E-05	Transmembrane protein, putative
TraesCS1A01G082200	chr1A	161.93	856.51	-2.4	1.91E-15	Thioesterase family protein
TraesCS1A01G082500	chr1A	317.9	1706.87	-2.43	8.13E-09	Low temperature and salt responsive protein
TraesCS1A01G082700	chr1A	13.95	4.8	1.49	3.81E-04	Auxin-responsive protein
TraesCS1A01G083000	chr1A	60.86	16.37	1.85	5.65E-05	Basic helix-loop-helix transcription factor
TraesCS1A01G083100	chr1A	14	5.53	1.59	8.38E-05	MYB transcription factor
TraesCS1A01G083300	chr1A	35.2	104.13	-1.57	3.22E-04	Peptide chain release factor 1
TraesCS1A01G084300	chr1A	25.4	2.17	3.4	7.63E-08	Mitochondrial transcription termination factor family protein
TraesCS1A01G084500	chr1A	53.9	195.38	-1.86	5.95E-07	2,3-bisphosphoglycerate-dependent phosphoglycerate mutase
TraesCS1A01G084900	chr1A	11.59	2.14	2.34	1.78E-03	autophagy 2
TraesCS1A01G085300	chr1A	7.64	1.64	2.07	7.50E-03	Cysteine/Histidine-rich C1 domain family protein
TraesCS1A01G085700	chr1A	14.94	6.81	1.17	1.19E-03	F-box family protein
TraesCS1A01G086600	chr1A	325.39	714.37	-1.13	3.71E-14	Glioma tumor suppressor-like protein
TraesCS1A01G086700	chr1A	0.22	3.66	-3.98	8.09E-05	Chymotrypsin inhibitor
TraesCS1A01G087100	chr1A	12.19	2.52	2.35	2.88E-05	extracellular ligand-gated ion channel protein (DUF3537)
TraesCS1A01G087500	chr1A	65.05	137.02	-1.08	6.35E-08	Alpha-mannosidase
TraesCS1A01G088300	chr1A	132.67	1815.35	-3.77	7.45E-13	Agmatine coumaroyltransferase-1
TraesCS1A01G088400	chr1A	8.33	50.61	-2.6	3.42E-04	Agmatine coumaroyltransferase-1
TraesCS1A01G088600	chr1A	169.76	528.16	-1.64	1.94E-09	Sucrose-phosphatase
TraesCS1A01G089500	chr1A	259.74	839.4	-1.69	1.64E-06	1-aminocyclopropane-1-carboxylate oxidase
TraesCS1A01G089600	chr1A	588.48	3690.57	-2.65	7.93E-11	1-aminocyclopropane-1-carboxylate oxidase
TraesCS1A01G089700	chr1A	1.05	19.68	-4.28	3.24E-06	Tuftelin interacting protein 11 domain containing protein
TraesCS1A01G090300	chr1A	99.68	33.47	1.56	6.80E-08	Anaphase-promoting complex subunit 7
TraesCS1A01G090400	chr1A	3.02	0.34	2.72	2.53E-03	Phenazine biosynthesis PhzC/PhzF family protein
TraesCS1A01G091400	chr1A	54.84	111.56	-1	9.78E-10	ATP-dependent RNA helicase DeaD
TraesCS1A01G091700	chr1A	0.98	4.11	-2.03	4.76E-03	Katanin p80 WD40 repeat-containing subunit B1 homolog
TraesCS1A01G092100	chr1A	0.5	5.71	-3.55	3.75E-05	Cytochrome P450
TraesCS1A01G092300	chr1A	0.38	3.03	-3.28	1.42E-03	Kinase-like
TraesCS1A01G092700	chr1A	842.06	292.23	1.52	1.18E-11	Bifunctional protein FolD
TraesCS1A01G093300	chr1A	35.88	276.94	-2.95	1.48E-14	Glucan 1,3-beta-glucosidase
TraesCS1A01G093500	chr1A	15.92	246.71	-3.96	1.21E-20	BTB/POZ and MATH domain-containing protein 2
TraesCS1A01G094000	chr1A	148.57	61.57	1.24	9.17E-09	Xylosyltransferase 1
TraesCS1A01G094100	chr1A	4.07	18.4	-2.21	1.28E-04	E3 ubiquitin-protein ligase
TraesCS1A01G094200	chr1A	81.83	17.91	2.16	2.37E-12	Villin
TraesCS1A01G094700	chr1A	3241.81	1093.77	1.57	1.11E-05	Lipase
TraesCS1A01G094900	chr1A	53.78	351.57	-2.71	4.00E-12	Phenylalanine ammonia-lyase
TraesCS1A01G095100	chr1A	488.18	1171.86	-1.26	2.18E-15	GMP synthase [glutamine-hydrolyzing]
TraesCS1A01G095200	chr1A	92.26	42.09	1.15	2.97E-07	Gamma-tubulin complex component
TraesCS1A01G095500	chr1A	183.98	783.07	-2.09	1.20E-13	Serine/threonine-protein phosphatase
TraesCS1A01G095600	chr1A	55.45	11.98	2.12	1.04E-07	WAT1-related protein
TraesCS1A01G095800	chr1A	577.86	3297.44	-2.51	8.88E-19	Leucine aminopeptidase, putative
TraesCS1A01G096300	chr1A	57.91	21.29	1.41	2.68E-04	transcription factor-like protein
TraesCS1A01G096400	chr1A	8.98	1.65	2.59	1.48E-05	E3 ubiquitin-protein ligase SINA-like protein 4
TraesCS1A01G097000	chr1A	112.68	14.13	2.96	3.74E-07	Chlororespiratory reduction31
TraesCS1A01G097600	chr1A	97.69	30.38	1.67	2.20E-10	tRNA (Guanine(26)-N(2))-dimethyltransferase
TraesCS1A01G099400	chr1A	155.33	64.72	1.24	2.61E-12	Tubulin beta chain
TraesCS1A01G099500	chr1A	646.89	309.38	1.06	1.30E-07	Dihydrolipoyl dehydrogenase
TraesCS1A01G100100	chr1A	24.92	76.17	-1.6	9.60E-08	Endo-1,31,4-beta-D-glucanase
TraesCS1A01G100400	chr1A	167.11	461.53	-1.47	3.78E-12	Serine/threonine-protein kinase
TraesCS1A01G100600	chr1A	155.63	30.75	2.32	1.80E-12	Serine protease
TraesCS1A01G101200	chr1A	228.49	47.58	2.27	6.42E-10	Disease resistance protein (TIR-NBS-LRR class) family
TraesCS1A01G101300	chr1A	386.56	70.29	2.46	1.43E-13	NBS-LRR disease resistance protein-like protein
TraesCS1A01G101600	chr1A	9.19	2.99	1.54	5.55E-03	disease resistance protein (TIR-NBS-LRR class)
TraesCS1A01G102500	chr1A	250.28	110.87	1.17	4.08E-07	4-hydroxy-tetrahydrodipicolinate reductase
TraesCS1A01G102700	chr1A	51.51	427.7	-3.05	1.11E-06	Glutathione S-transferase
TraesCS1A01G102800	chr1A	68.86	398.9	-2.54	7.13E-06	Glutathione S-transferase
TraesCS1A01G102900	chr1A	78.39	324.42	-2.05	5.61E-08	Glutathione S-transferase
TraesCS1A01G103000	chr1A	13.97	150.92	-3.44	6.91E-10	Glutathione S-transferase
TraesCS1A01G104000	chr1A	24.44	11.37	1.01	4.66E-04	F-box protein
TraesCS1A01G104200	chr1A	3.15	34.94	-3.52	2.36E-06	Peroxidase
TraesCS1A01G104300	chr1A	13.91	75.35	-2.48	3.63E-12	Peroxidase
TraesCS1A01G104600	chr1A	3.45	21.22	-2.62	1.24E-06	Protein CHUP1, chloroplastic
TraesCS1A01G105300	chr1A	42.43	12.34	1.73	1.23E-06	RELA/SPOT
TraesCS1A01G106100	chr1A	555.32	1324.3	-1.25	5.45E-11	E3 ubiquitin-protein ligase
TraesCS1A01G106500	chr1A	73.48	19.35	1.83	1.04E-10	NADH-quinone oxidoreductase subunit I
TraesCS1A01G106600	chr1A	941.23	2284.88	-1.28	3.90E-09	Universal stress protein
TraesCS1A01G106700	chr1A	59.8	11.73	2.35	3.90E-06	DNA polymerase II large subunit
TraesCS1A01G107000	chr1A	3.74	25.65	-2.77	1.05E-03	Lysine-specific demethylase 3B
TraesCS1A01G107300	chr1A	317.79	125.36	1.35	1.05E-09	Serine/threonine-protein phosphatase 4 regulatory subunit 3
TraesCS1A01G107500	chr1A	37.56	3.73	3.29	1.44E-03	Fasciclin-like arabinogalactan protein
TraesCS1A01G107700	chr1A	2.57	40.23	-4.01	2.60E-11	MYB-related transcription factor
TraesCS1A01G108800	chr1A	42.28	90.11	-1.06	9.77E-09	CRS1/YhbY (CRM) domain protein
TraesCS1A01G108900	chr1A	126.06	354.71	-1.49	2.32E-18	Protein VERNALIZATION INSENSITIVE 3
TraesCS1A01G109500	chr1A	114.24	260.72	-1.18	5.59E-09	Nucleolar MIF4G domain-containing protein 1
TraesCS1A01G110000	chr1A	109.17	1771.53	-4.02	1.45E-23	Kinase-like protein
TraesCS1A01G110400	chr1A	34	83.94	-1.31	9.07E-06	Basic helix-loop-helix transcription factor
TraesCS1A01G110600	chr1A	172.56	79.56	1.12	1.20E-03	G-type lectin S-receptor-like Serine/Threonine-kinase
TraesCS1A01G110900	chr1A	275.52	103.53	1.41	1.50E-05	6-phosphofructo-2-kinase/fructose-2, 6-bisphosphatase
TraesCS1A01G111300	chr1A	353.29	156.59	1.18	2.40E-08	Kelch-like protein
TraesCS1A01G111500	chr1A	40.73	12.17	1.72	6.73E-05	DUF4228 domain protein
TraesCS1A01G112400	chr1A	134.35	539.78	-2.01	1.72E-19	Thioredoxin-like protein
TraesCS1A01G112500	chr1A	5214.87	18904.6	-1.86	5.29E-17	Ribosomal protein
TraesCS1A01G113100	chr1A	19.7	3.89	2.31	2.20E-07	Arabinogalactan peptide-like protein
TraesCS1A01G113600	chr1A	30.88	3.75	2.91	7.27E-06	Tryptophan aminotransferase-related protein 2
TraesCS1A01G113800	chr1A	4.22	0.85	2.19	3.37E-03	Receptor protein kinase, putative
TraesCS1A01G114500	chr1A	1.15	5.58	-2.39	3.37E-03	DNA-directed RNA polymerase subunit
TraesCS1A01G114700	chr1A	39.55	8.17	2.3	2.41E-11	Leucine-rich repeat receptor-like protein kinase family
TraesCS1A01G115000	chr1A	60.54	21.01	1.48	9.73E-05	Protein apaG
TraesCS1A01G115400	chr1A	55.37	8.78	2.61	1.71E-05	Embryo-specific 3
TraesCS1A01G115900	chr1A	6508.5	2863.78	1.18	5.39E-06	Metallothionein
TraesCS1A01G116200	chr1A	474.77	206.75	1.2	2.58E-07	Cellulose synthase
TraesCS1A01G116900	chr1A	62.35	591.04	-3.25	9.12E-15	3-isopropylmalate dehydratase large subunit
TraesCS1A01G118200	chr1A	28	3.05	3.08	8.70E-05	Gamma-aminobutyric acid receptor subunit gamma-2
TraesCS1A01G118300	chr1A	53.6	13.89	1.87	2.26E-10	Serine/threonine protein phosphatase 2A regulatory subunit B
TraesCS1A01G118400	chr1A	118.51	469.12	-1.99	7.84E-15	Auxin-responsive protein
TraesCS1A01G118800	chr1A	132.51	460.17	-1.8	1.54E-14	RING/U-box superfamily protein
TraesCS1A01G118900	chr1A	0.32	4.11	-3.35	1.65E-04	Protein tapetum determinant 1
TraesCS1A01G119500	chr1A	212.62	1382.31	-2.7	2.57E-18	Copper ion binding protein
TraesCS1A01G119700	chr1A	298.45	124.15	1.26	9.59E-12	MAR-binding filament-like protein 1-1
TraesCS1A01G119800	chr1A	63.36	18.46	1.76	9.82E-08	senescence-associated family protein, putative (DUF581)
TraesCS1A01G120000	chr1A	70.24	25.97	1.43	3.56E-12	polyamine-modulated factor 1-binding protein
TraesCS1A01G120800	chr1A	46.81	21	1.22	1.89E-05	Protein slow green 1, chloroplastic
TraesCS1A01G121500	chr1A	29.23	107.9	-1.9	3.50E-08	WRKY transcription factor
TraesCS1A01G121800	chr1A	5.31	35.71	-2.76	2.96E-13	Phosphatidylinositol-4-phosphate 5-kinase family protein
TraesCS1A01G122000	chr1A	224.17	55.76	1.98	1.23E-07	Lactoylglutathione lyase family protein
TraesCS1A01G122200	chr1A	32.05	68.07	-1.07	6.72E-05	Protein CHUP1, chloroplastic
TraesCS1A01G122500	chr1A	2366.36	17588.2	-2.89	4.33E-19	Malic enzyme
TraesCS1A01G122800	chr1A	78.38	415.13	-2.41	3.29E-14	Phosphotransferase
TraesCS1A01G123100	chr1A	403.64	145.33	1.47	2.17E-04	Proteasome subunit beta 2
TraesCS1A01G123200	chr1A	14.83	2.58	2.42	1.44E-05	Leucine-rich repeat protein kinase family protein
TraesCS1A01G124100	chr1A	8.92	47.69	-2.45	5.60E-07	PRA1 family protein
TraesCS1A01G124500	chr1A	4.03	0.88	2.09	5.56E-03	Avr9/Cf-9 rapidly elicited protein
TraesCS1A01G124600	chr1A	972.25	372.87	1.38	4.43E-17	Mitochondrial carrier family
TraesCS1A01G124700	chr1A	32.16	11.61	1.4	1.43E-05	Kinase family protein
TraesCS1A01G125400	chr1A	146.73	2720.62	-4.21	1.51E-24	Calmodulin binding protein
TraesCS1A01G125600	chr1A	72.93	36.84	1.05	2.14E-10	Hexosyltransferase
TraesCS1A01G125700	chr1A	186.1	53.45	1.78	1.23E-04	Late embryogenesis abundant (LEA) hydroxyproline-rich glycoprotein family
TraesCS1A01G125800	chr1A	865.71	348.97	1.31	7.06E-09	Agamous MADS-box transcription factor
TraesCS1A01G127500	chr1A	71.83	13.65	2.36	6.17E-06	S-type anion channel
TraesCS1A01G127700	chr1A	8.93	3.58	1.42	5.04E-04	Sentrin-specific protease 1
TraesCS1A01G127800	chr1A	39.39	10.74	1.85	8.14E-08	50S ribosomal protein L32
TraesCS1A01G128400	chr1A	2.27	29.44	-3.78	2.01E-07	Protein FAR1-RELATED SEQUENCE 6
TraesCS1A01G129300	chr1A	85.36	39.88	1.1	8.67E-06	Myb
TraesCS1A01G130900	chr1A	59.73	28.59	1.06	2.98E-06	muscle M-line assembly protein
TraesCS1A01G131500	chr1A	387.85	142.1	1.44	1.21E-12	Ras-related protein, expressed
TraesCS1A01G131900	chr1A	84.36	33.5	1.34	3.67E-07	Hemoglobin subunit alpha-A
TraesCS1A01G132100	chr1A	3.2	0.65	2.12	7.99E-03	Transposon protein, putative, CACTA, En/Spm sub-class, expressed
TraesCS1A01G132400	chr1A	646.83	146.61	2.14	1.56E-16	Histone H2A
TraesCS1A01G133500	chr1A	236.63	84.29	1.48	1.13E-07	Pentatricopeptide repeat-containing protein
TraesCS1A01G133800	chr1A	170.31	710.7	-2.06	9.27E-19	Lysine-specific demethylase
TraesCS1A01G134500	chr1A	69.75	30.28	1.21	9.31E-08	tRNA pseudouridine synthase A
TraesCS1A01G136000	chr1A	61.69	26.42	1.19	2.16E-08	F-box protein
TraesCS1A01G136900	chr1A	35.61	12.09	1.48	9.56E-06	Core-2/I-branching beta-1,6-N-acetylglucosaminyltransferase family protein
TraesCS1A01G138100	chr1A	39.67	11.8	1.7	1.17E-05	Kinase family protein
TraesCS1A01G139500	chr1A	316.72	749.3	-1.24	1.44E-09	LIM domain and RING finger protein
TraesCS1A01G139900	chr1A	949.79	3368.18	-1.83	2.08E-07	Heavy metal-associated protein
TraesCS1A01G141100	chr1A	14.39	3.83	1.98	1.59E-03	Late embryogenesis abundant (LEA) hydroxyproline-rich glycoprotein family
TraesCS1A01G141300	chr1A	65.34	465.94	-2.84	2.06E-20	Protein kinase
TraesCS1A01G141500	chr1A	54.39	626.28	-3.53	1.48E-13	Chitinase
TraesCS1A01G141600	chr1A	78.51	38.57	1.02	7.04E-09	Telomere repeat-binding factor like-protein
TraesCS1A01G142000	chr1A	73.66	12.67	2.54	2.90E-09	Rubisco accumulation factor 1, chloroplastic
TraesCS1A01G142900	chr1A	286.52	123.29	1.22	2.95E-11	Calcium ion-binding protein
TraesCS1A01G143000	chr1A	1065.64	2490.31	-1.22	2.41E-12	Glutamine synthetase, putative, expressed
TraesCS1A01G143200	chr1A	79.31	212.47	-1.42	2.12E-11	CsAtPR5
TraesCS1A01G143400	chr1A	392.74	961.77	-1.29	4.02E-07	Midasin
TraesCS1A01G143700	chr1A	34.54	8.91	1.93	1.28E-08	Shugoshin-1
TraesCS1A01G144200	chr1A	1.6	12.06	-2.91	3.22E-05	Receptor-kinase, putative
TraesCS1A01G144400	chr1A	1.09	4.61	-1.94	6.79E-03	GATA transcription factor
TraesCS1A01G144800	chr1A	54.38	7.87	2.71	1.16E-10	Pentatricopeptide repeat-containing protein
TraesCS1A01G145100	chr1A	171.3	3281.5	-4.26	2.55E-23	Cysteine--tRNA ligase
TraesCS1A01G145800	chr1A	780.83	1619.47	-1.05	1.72E-05	Plant/T7N9-9 protein
TraesCS1A01G146000	chr1A	3.52	25.94	-2.93	3.08E-11	Hypersensitive-induced response protein 1
TraesCS1A01G147400	chr1A	69.24	14.04	2.21	2.37E-11	PfkB-like carbohydrate kinase family protein
TraesCS1A01G147600	chr1A	11.8	4.76	1.38	2.32E-04	tRNA dimethylallyltransferase
TraesCS1A01G148200	chr1A	8.47	3.98	1.2	4.23E-03	FAR1-related sequence protein, putative
TraesCS1A01G149300	chr1A	210.16	40.07	2.37	1.76E-05	Cellulose synthase
TraesCS1A01G149700	chr1A	19.2	259.82	-3.77	1.33E-18	Receptor protein kinase, putative
TraesCS1A01G150000	chr1A	7.26	2.65	1.56	1.08E-03	Homeobox prospero
TraesCS1A01G150100	chr1A	256.35	1315.11	-2.36	4.62E-20	Leucine-rich repeat receptor-like protein kinase family protein
TraesCS1A01G150400	chr1A	33.35	184.19	-2.47	9.14E-06	Peptide transporter
TraesCS1A01G150900	chr1A	1679.75	790.26	1.09	2.23E-06	Fatty acid hydroxylase superfamily protein
TraesCS1A01G152100	chr1A	35.65	6.12	2.51	4.34E-08	3-ketoacyl-CoA synthase
TraesCS1A01G152600	chr1A	58.01	4.98	3.5	2.27E-03	Ribonuclease
TraesCS1A01G152800	chr1A	106.06	13.53	2.96	2.94E-04	Ribonuclease
TraesCS1A01G153000	chr1A	11.5	2.91	2.08	2.13E-03	Long-chain-alcohol oxidase
TraesCS1A01G154500	chr1A	25.24	7.97	1.57	3.36E-06	small ubiquitin-like modifier 2
TraesCS1A01G155200	chr1A	4362.17	1873.83	1.22	4.07E-11	Malate dehydrogenase
TraesCS1A01G156400	chr1A	174.25	502.32	-1.53	1.20E-12	Transporter-related family protein
TraesCS1A01G156600	chr1A	453.46	179.17	1.34	2.40E-06	Auxin response factor
TraesCS1A01G157500	chr1A	252.17	106.36	1.23	3.77E-10	Homeobox leucine-zipper protein
TraesCS1A01G158600	chr1A	233.14	1283.34	-2.46	1.58E-12	Transmembrane protein, putative
TraesCS1A01G159200	chr1A	29.02	312.05	-3.43	7.03E-18	electron protein, putative (Protein of unknown function, DUF547)
TraesCS1A01G159500	chr1A	21.39	83.56	-1.96	5.43E-12	Receptor-like protein kinase
TraesCS1A01G159700	chr1A	12.24	2.73	2.07	7.12E-04	L-type lectin-domain containing receptor kinase VIII.2
TraesCS1A01G160800	chr1A	66.67	171.63	-1.36	1.34E-14	Peptidoglycan-binding LysM domain-containing protein
TraesCS1A01G161000	chr1A	1.13	28.07	-4.73	2.34E-09	DnaJ heat shock amino-terminal domain protein
TraesCS1A01G161100	chr1A	0.8	5.01	-2.61	2.30E-03	Calcium-transporting ATPase
TraesCS1A01G161200	chr1A	675.11	303.33	1.16	2.60E-12	Ubiquitin carboxyl-terminal hydrolase-like protein
TraesCS1A01G161600	chr1A	4.29	0.33	3.24	1.99E-04	Zinc finger protein 346
TraesCS1A01G161900	chr1A	479.08	236.48	1.01	1.58E-13	Thioredoxin
TraesCS1A01G162500	chr1A	3.38	11.82	-1.85	9.20E-04	GRAM domain-containing protein / ABA-responsive protein-related
TraesCS1A01G162900	chr1A	1.44	6.52	-2.31	5.93E-03	Protein FAR1-RELATED SEQUENCE 5
TraesCS1A01G164600	chr1A	106.98	598.65	-2.48	7.32E-23	Plant/F9H3-4 protein
TraesCS1A01G164700	chr1A	61.2	16	1.88	8.76E-10	WAT1-related protein
TraesCS1A01G164800	chr1A	702.25	262.58	1.42	9.28E-11	Alpha-galactosidase
TraesCS1A01G164900	chr1A	243.48	626.93	-1.37	7.81E-06	Alpha-galactosidase
TraesCS1A01G165700	chr1A	346.27	80.06	2.1	8.16E-07	Chloroplast inner envelope protein, putative, expressed
TraesCS1A01G165900	chr1A	74.94	150.77	-1.01	1.20E-09	G-patch domain containing protein, expressed
TraesCS1A01G166100	chr1A	957.6	2227.04	-1.22	5.27E-04	Plant basic secretory family protein
TraesCS1A01G166200	chr1A	76.8	248.12	-1.69	7.47E-05	Plant basic secretory family protein
TraesCS1A01G168100	chr1A	251.82	883.08	-1.81	8.17E-10	Carboxypeptidase
TraesCS1A01G168300	chr1A	1.99	15.81	-3.06	1.63E-05	Ripening-related protein
TraesCS1A01G168400	chr1A	43.67	9.79	2.1	2.97E-07	Ribosomal RNA small subunit methyltransferase H
TraesCS1A01G169100	chr1A	295.07	105.58	1.47	1.65E-19	30S ribosomal protein S18
TraesCS1A01G170000	chr1A	186.84	558.34	-1.58	8.08E-04	CBS domain-containing protein CBSX5
TraesCS1A01G170100	chr1A	143.45	71.72	1.01	2.30E-04	RP/EB family microtubule-associated protein
TraesCS1A01G170200	chr1A	113	49.27	1.23	8.75E-06	Major facilitator superfamily transporter
TraesCS1A01G171000	chr1A	322.83	49.4	2.7	1.81E-07	Protochlorophyllide reductase
TraesCS1A01G171200	chr1A	42.72	20.45	1.03	5.65E-06	1-acyl-sn-glycerol-3-phosphate acyltransferase
TraesCS1A01G171400	chr1A	59.12	127.05	-1.11	1.72E-06	Fiber protein Fb34
TraesCS1A01G172700	chr1A	100.26	14.66	2.71	2.51E-13	Thylakoid lumenal 17.4 kDa protein, chloroplastic
TraesCS1A01G174400	chr1A	13.52	3.85	1.86	1.55E-07	ALG-2 interacting protein X
TraesCS1A01G174500	chr1A	50.16	13.56	1.85	2.00E-07	Tetraspanin family protein
TraesCS1A01G174700	chr1A	246.3	66.63	1.87	1.05E-07	Remorin
TraesCS1A01G175000	chr1A	323.94	82.83	1.96	8.53E-15	Myosin heavy chain-related protein, putative
TraesCS1A01G175200	chr1A	410.12	127.11	1.68	4.66E-03	Lipid transfer protein
TraesCS1A01G176000	chr1A	28.41	8.67	1.76	3.00E-04	Monocopper oxidase-like protein SKU5
TraesCS1A01G176300	chr1A	70.19	31.06	1.17	2.25E-04	YABBY protein
TraesCS1A01G176600	chr1A	16.14	73.94	-2.2	6.77E-10	Gag-Pol polyprotein
TraesCS1A01G177000	chr1A	99.9	322.22	-1.69	2.33E-05	Kinase family protein
TraesCS1A01G177100	chr1A	110.27	33.41	1.69	9.18E-06	Cytochrome P450 family protein
TraesCS1A01G177300	chr1A	171.57	2341.31	-3.77	2.61E-11	Cytochrome P450 family protein
TraesCS1A01G177500	chr1A	169.51	18.47	3.17	8.28E-06	Aquaporin-1
TraesCS1A01G178000	chr1A	0.63	3.82	-2.53	1.14E-03	Transmembrane and coiled-coil domain-containing protein 4
TraesCS1A01G178200	chr1A	108.75	40.27	1.39	2.13E-13	Serine carboxypeptidase S28 family protein
TraesCS1A01G178700	chr1A	43.09	413.24	-3.26	5.01E-10	SAUR-like auxin-responsive protein family
TraesCS1A01G179000	chr1A	1058.11	516.01	1.03	2.45E-14	Actin
TraesCS1A01G179400	chr1A	95.93	1222.27	-3.67	6.89E-16	Response to low sulfur protein, putative
TraesCS1A01G179500	chr1A	15.83	6.37	1.21	1.61E-03	Plastid lipid-associated protein
TraesCS1A01G179700	chr1A	58.15	18.04	1.63	5.74E-07	DNA mismatch repair protein MutS, putative
TraesCS1A01G180400	chr1A	14.96	6.21	1.53	1.31E-05	Beta-1,3-N-acetylglucosaminyltransferase lunatic fringe
TraesCS1A01G180800	chr1A	47.91	12.8	1.87	4.64E-08	Aldo/keto reductase family protein, putative, expressed
TraesCS1A01G181100	chr1A	167.25	37.63	2.14	1.88E-04	ATP-dependent Clp protease ATP-binding subunit ClpX
TraesCS1A01G182100	chr1A	139.28	621.71	-2.16	4.45E-19	Pectinesterase
TraesCS1A01G182200	chr1A	11.94	1.82	2.59	7.67E-04	Phytochrome kinase substrate
TraesCS1A01G182300	chr1A	32.86	342.04	-3.38	5.08E-06	ATP-dependent zinc metalloprotease FtsH
TraesCS1A01G182400	chr1A	649.33	201.4	1.69	5.09E-19	Major facilitator superfamily domain-containing protein
TraesCS1A01G182600	chr1A	22.98	197.22	-3.11	7.30E-06	F-box family protein
TraesCS1A01G183000	chr1A	73.88	292.8	-1.98	3.85E-13	Trehalase
TraesCS1A01G183400	chr1A	15.33	1.9	2.86	2.62E-05	Homeobox protein BEL1-like protein
TraesCS1A01G184100	chr1A	129.05	50.74	1.36	4.37E-12	Anaerobic glycerol-3-phosphate dehydrogenase subunit B
TraesCS1A01G184400	chr1A	2.21	7.89	-1.8	2.19E-03	Kinase, putative
TraesCS1A01G184500	chr1A	197.85	493.68	-1.32	1.44E-18	Mitogen-activated protein kinase
TraesCS1A01G185100	chr1A	3.38	0.44	2.55	2.28E-03	Receptor-like kinase
TraesCS1A01G186100	chr1A	514.57	5753.38	-3.48	1.07E-09	Glutathione S-transferase
TraesCS1A01G186200	chr1A	30.27	7.91	2	1.44E-05	Glutathione S-transferase
TraesCS1A01G186300	chr1A	52.92	559.24	-3.4	1.06E-12	Glutathione S-transferase
TraesCS1A01G186400	chr1A	303.48	5276.08	-4.12	3.31E-22	Glutathione S-transferase
TraesCS1A01G186500	chr1A	196.97	1795.86	-3.19	8.62E-10	Glutathione S-transferase
TraesCS1A01G186600	chr1A	1198.69	34627	-4.85	2.44E-24	Glutathione S-transferase
TraesCS1A01G186700	chr1A	311.49	2762.28	-3.15	1.29E-07	Glutathione S-transferase
TraesCS1A01G186800	chr1A	407.77	2762.53	-2.76	6.34E-07	Glutathione S-transferase
TraesCS1A01G186900	chr1A	1.79	17.36	-3.26	7.86E-06	Glutathione S-transferase
TraesCS1A01G187000	chr1A	227.87	980.08	-2.11	5.28E-03	Glutathione s-transferase, putative
TraesCS1A01G187300	chr1A	65.3	9.36	2.77	1.76E-04	Subtilisin-like protease
TraesCS1A01G187400	chr1A	224.85	1016.32	-2.18	4.08E-19	Phospholipase D
TraesCS1A01G187700	chr1A	22.95	8.17	1.48	5.24E-03	Peptidoglycan-binding LysM domain-containing protein
TraesCS1A01G187800	chr1A	11.24	2.83	1.92	1.83E-03	Protein kinase superfamily protein
TraesCS1A01G188000	chr1A	97.5	276.2	-1.51	1.52E-05	Arogenate dehydratase
TraesCS1A01G188100	chr1A	1.26	10.39	-2.95	1.54E-04	Protein DETOXIFICATION
TraesCS1A01G188400	chr1A	17.6	3.85	2.14	1.62E-06	phospholipase D alpha 2
TraesCS1A01G188500	chr1A	75.53	21.9	1.77	7.70E-05	U-box domain-containing protein 4
TraesCS1A01G189300	chr1A	43.48	345.44	-2.99	4.84E-09	Alpha/beta-Hydrolases superfamily protein
TraesCS1A01G189500	chr1A	53.5	25.11	1.09	1.41E-07	Membrane protein insertase YidC
TraesCS1A01G190200	chr1A	75.53	22.07	1.74	4.78E-16	Kinase family protein
TraesCS1A01G190400	chr1A	268.3	75.62	1.82	1.35E-05	Histone H2B
TraesCS1A01G191900	chr1A	136.03	372.4	-1.45	1.49E-06	Mitochondrial carrier protein
TraesCS1A01G192300	chr1A	293.43	1427.47	-2.28	3.91E-16	60S ribosomal export protein NMD3
TraesCS1A01G192800	chr1A	149.45	1201.04	-3.01	1.59E-19	PLATZ transcription factor
TraesCS1A01G193200	chr1A	162.83	472.93	-1.54	1.43E-03	Basic helix loop helix (BHLH) family transcription factor
TraesCS1A01G193500	chr1A	314.21	145.98	1.1	1.29E-06	Plastid-lipid-Associated Protein
TraesCS1A01G194600	chr1A	14.12	32.77	-1.23	2.02E-06	F-box/LRR-repeat protein 20
TraesCS1A01G194900	chr1A	63.56	240.48	-1.92	1.41E-04	Cinnamoyl-CoA reductase-like protein
TraesCS1A01G195400	chr1A	1716.98	5176.26	-1.59	8.27E-17	Poly [ADP-ribose] polymerase
TraesCS1A01G195500	chr1A	167.53	33.71	2.32	8.54E-14	Shikimate kinase
TraesCS1A01G195700	chr1A	175.76	1942.42	-3.47	1.60E-23	Lysine-specific demethylase
TraesCS1A01G196400	chr1A	25.17	6.95	1.89	4.67E-04	Ubiquinone/menaquinone biosynthesis C-methyltransferase UbiE
TraesCS1A01G196500	chr1A	52.24	7.2	2.78	4.76E-09	Antiholin-like protein lrgB
TraesCS1A01G197000	chr1A	52.86	19.31	1.45	1.14E-04	Protein kinase family protein
TraesCS1A01G197100	chr1A	94.03	42.97	1.1	1.46E-03	Cytochrome P450 family protein
TraesCS1A01G197400	chr1A	43.37	6.62	2.68	1.02E-05	WRKY family transcription factor
TraesCS1A01G197700	chr1A	191.7	54.76	1.79	1.37E-03	Peptide transporter
TraesCS1A01G197800	chr1A	343.41	144.21	1.25	8.80E-13	ADP-ribosylation factor, putative, expressed
TraesCS1A01G197900	chr1A	68.81	9.25	2.83	1.30E-08	RmlC-like cupins superfamily protein
TraesCS1A01G198400	chr1A	292.56	97.69	1.58	5.56E-13	ATP-dependent Clp protease proteolytic subunit
TraesCS1A01G198500	chr1A	453.63	4319.18	-3.25	3.96E-20	zinc finger B-box protein
TraesCS1A01G198600	chr1A	263.8	83.45	1.64	5.55E-09	S-adenosyl-L-methionine-dependent methyltransferases superfamily protein
TraesCS1A01G198900	chr1A	13.32	1.61	2.87	8.03E-05	Phosphatidylinositol transfer protein
TraesCS1A01G199000	chr1A	291.97	663.23	-1.18	6.17E-11	N-alpha-acetyltransferase 25, NatB auxiliary subunit
TraesCS1A01G199200	chr1A	38.84	199.71	-2.36	2.21E-07	PLAC8 family protein
TraesCS1A01G199700	chr1A	0.24	25.1	-6.31	1.27E-12	Crossover junction endodeoxyribonuclease RuvC
TraesCS1A01G199900	chr1A	9.84	3.73	1.24	1.29E-03	MADS-box transcription factor
TraesCS1A01G200000	chr1A	277.81	52.94	2.37	3.41E-11	Protein curvature thylakoid chloroplastic-like
TraesCS1A01G200600	chr1A	11.67	4.8	1.35	5.74E-04	C-type lectin domain family 4 member K
TraesCS1A01G201400	chr1A	63.19	564.23	-3.16	1.15E-07	Protein PLASTID MOVEMENT IMPAIRED 1
TraesCS1A01G201600	chr1A	1355.07	512.43	1.4	3.61E-10	Tonoplast monosaccharide transporter 2
TraesCS1A01G202000	chr1A	154.76	46.2	1.73	1.78E-14	MLO-like protein
TraesCS1A01G202100	chr1A	1.17	5.62	-2.13	1.13E-03	Carboxypeptidase
TraesCS1A01G202300	chr1A	111.47	372.45	-1.74	2.45E-15	Protein phosphatase 2C containing protein, expressed
TraesCS1A01G203400	chr1A	233.83	739.05	-1.66	6.48E-17	Protein kinase family protein, putative, expressed
TraesCS1A01G203600	chr1A	571.57	2578.27	-2.17	4.77E-08	Chitinase
TraesCS1A01G203700	chr1A	57.29	332.82	-2.54	1.17E-06	Chitinase
TraesCS1A01G204300	chr1A	13.66	3.08	2.05	1.12E-05	Hippocampus abundant transcript 1 protein
TraesCS1A01G204700	chr1A	42.35	14.99	1.48	1.44E-03	Methyltransferase
TraesCS1A01G205700	chr1A	182.14	80.66	1.18	1.17E-11	Methylsterol monooxygenase 1-2
TraesCS1A01G206100	chr1A	10.81	95.91	-3.15	6.21E-11	RING/FYVE/PHD zinc finger superfamily protein
TraesCS1A01G206200	chr1A	41	217.36	-2.41	2.53E-06	Cytochrome c-type biogenesis protein CcmE
TraesCS1A01G206900	chr1A	149.14	50.8	1.56	7.69E-11	Cytochrome P450 family protein, expressed
TraesCS1A01G207000	chr1A	1.59	6.9	-2.08	9.55E-04	RING/U-box superfamily protein, putative
TraesCS1A01G207500	chr1A	23.65	2.53	3.14	6.66E-06	Short-chain dehydrogenase/reductase family protein
TraesCS1A01G208100	chr1A	5.13	20.5	-2.02	1.06E-04	Kinase family protein
TraesCS1A01G208200	chr1A	2.3	223	-6.62	3.02E-15	Expansin protein
TraesCS1A01G209000	chr1A	8.35	18.3	-1.03	2.58E-03	DUF3527 domain protein
TraesCS1A01G209500	chr1A	6.67	61.58	-3.25	2.03E-12	Myosin-H heavy chain
TraesCS1A01G210400	chr1A	170.21	1333.86	-2.97	3.28E-18	Trehalose 6-phosphate phosphatase
TraesCS1A01G211000	chr1A	37.26	6.6	2.46	2.90E-04	Nitrate transporter 1.1
TraesCS1A01G211300	chr1A	23.43	9.31	1.31	4.08E-03	QWRF motif protein (DUF566)
TraesCS1A01G211500	chr1A	285.08	3064.39	-3.43	9.73E-22	Hexosyltransferase
TraesCS1A01G211600	chr1A	25.08	9.69	1.31	5.99E-05	Holliday junction resolvase
TraesCS1A01G211700	chr1A	0.09	5.1	-4.53	4.17E-06	ATP synthase subunit b
TraesCS1A01G212400	chr1A	747.29	174.61	2.1	2.13E-08	Expansin protein
TraesCS1A01G212600	chr1A	469.09	99.85	2.22	2.33E-10	Expansin protein
TraesCS1A01G213400	chr1A	346.16	1085.24	-1.65	4.99E-20	S-adenosyl-L-methionine-dependent methyltransferases superfamily protein
TraesCS1A01G213500	chr1A	182.21	73.32	1.29	5.36E-14	Replicase polyprotein 1ab
TraesCS1A01G214600	chr1A	412.93	159.63	1.38	8.63E-16	10 kDa chaperonin
TraesCS1A01G215100	chr1A	12.25	54.59	-2.17	8.93E-04	RING/U-box superfamily protein
TraesCS1A01G215600	chr1A	167.34	591.1	-1.82	2.91E-19	Metacaspase-1
TraesCS1A01G215800	chr1A	209.41	466.31	-1.16	2.76E-10	Calcineurin B-like protein
TraesCS1A01G217000	chr1A	4.05	22.3	-2.48	1.12E-04	Cyclin-like protein
TraesCS1A01G217100	chr1A	7.38	53.96	-2.88	2.23E-05	PRA1 family protein
TraesCS1A01G217700	chr1A	8.86	64.96	-2.88	1.99E-03	12-oxophytodienoate reductase-like protein
TraesCS1A01G218100	chr1A	15.2	170.84	-3.5	1.71E-06	Ethylene-responsive transcription factor, putative
TraesCS1A01G218200	chr1A	95.65	45.12	1.07	5.35E-05	bZIP transcription factor (DUF630 and DUF632)
TraesCS1A01G218400	chr1A	241.02	3393.52	-3.82	4.67E-21	Zinc import ATP-binding protein ZnuC
TraesCS1A01G218600	chr1A	0.94	21.04	-4.59	1.08E-06	Phospholipase a1-chloroplastic-like
TraesCS1A01G219500	chr1A	5.56	14.57	-1.44	1.59E-04	Sugar transporter, putative
TraesCS1A01G219900	chr1A	47.62	102.52	-1.11	4.67E-05	Leucine--tRNA ligase
TraesCS1A01G220000	chr1A	19.44	1.61	3.4	1.43E-06	ethylene-responsive transcription factor
TraesCS1A01G221400	chr1A	12.13	163.19	-3.75	6.21E-11	Metalloendoproteinase 1, putative
TraesCS1A01G221600	chr1A	49.53	14.4	1.76	8.83E-04	GATA transcription factor
TraesCS1A01G221700	chr1A	9.69	60.26	-2.66	1.54E-10	Alpha/beta hydrolase related protein
TraesCS1A01G221900	chr1A	346.75	1074.49	-1.63	3.77E-16	Dehydration responsive element-binding factor protein
TraesCS1A01G223200	chr1A	37.92	12.9	1.52	6.24E-07	SAGA-associated factor 11
TraesCS1A01G223700	chr1A	160.26	335.69	-1.07	7.53E-07	serine/arginine repetitive matrix protein
TraesCS1A01G224700	chr1A	305.72	69.37	2.13	1.07E-16	Chlorophyll synthase
TraesCS1A01G225300	chr1A	13.37	3.93	1.64	2.78E-04	Protein FAM91A1
TraesCS1A01G225700	chr1A	31.9	9.34	1.81	8.37E-07	RING/FYVE/PHD zinc finger superfamily protein
TraesCS1A01G226700	chr1A	9.6	1.5	2.54	7.36E-03	Trichome birefringence-like protein
TraesCS1A01G227000	chr1A	184.76	448.23	-1.27	1.73E-13	Acyltransferase, putative
TraesCS1A01G227400	chr1A	5.04	1.34	1.93	1.00E-03	F-box family protein
TraesCS1A01G227900	chr1A	153.36	70.14	1.12	1.26E-12	Replicase polyprotein 1a
TraesCS1A01G228000	chr1A	13.88	46.61	-1.75	7.17E-04	Phosphatase 2C family protein
TraesCS1A01G228100	chr1A	8.86	64	-2.85	1.75E-05	Phosphatase 2C family protein
TraesCS1A01G228300	chr1A	135.32	424.22	-1.65	6.64E-18	Phospholipase D
TraesCS1A01G228700	chr1A	191.52	75.63	1.32	1.70E-05	Histone H2B
TraesCS1A01G228800	chr1A	22.4	9.47	1.15	4.97E-03	Histone H3
TraesCS1A01G229000	chr1A	211.88	67.23	1.64	2.09E-06	Histone H3
TraesCS1A01G229100	chr1A	297.12	77.53	1.93	2.16E-06	Histone H2B
TraesCS1A01G229300	chr1A	10.86	59.38	-2.45	4.19E-06	Beta-glucosidase, putative
TraesCS1A01G229700	chr1A	95.98	44.63	1.08	5.20E-10	F21O3.15 protein
TraesCS1A01G229800	chr1A	14.78	2.42	2.72	4.50E-04	Phytochrome A-associated F-box protein
TraesCS1A01G230100	chr1A	156.54	62.15	1.33	9.19E-12	Mitochondrial zinc maintenance protein 1, mitochondrial
TraesCS1A01G230300	chr1A	86.39	41.42	1.07	9.18E-06	Transducin/WD40 repeat-like superfamily protein
TraesCS1A01G230400	chr1A	898.52	2277.55	-1.34	1.32E-08	UDP-glucuronate decarboxylase protein 6
TraesCS1A01G230500	chr1A	14.24	87.58	-2.63	5.23E-09	Alpha/beta-Hydrolases superfamily protein
TraesCS1A01G231100	chr1A	677.54	249.93	1.44	2.15E-14	Fatty acid oxidation complex subunit alpha
TraesCS1A01G231200	chr1A	109.83	34.44	1.67	1.23E-03	Ethylene-responsive transcription factor
TraesCS1A01G232000	chr1A	12.51	5.45	1.17	3.03E-04	Thiamin pyrophosphokinase 1
TraesCS1A01G232500	chr1A	5.65	123.44	-4.48	2.53E-12	50S ribosomal protein L2
TraesCS1A01G233100	chr1A	9.47	4.23	1.16	4.72E-03	Subtilisin-like protease
TraesCS1A01G233500	chr1A	112.18	50.25	1.18	5.24E-10	S-adenosyl-L-methionine-dependent methyltransferases superfamily protein
TraesCS1A01G234100	chr1A	62.94	25.37	1.37	1.59E-07	PAX-interacting protein 1
TraesCS1A01G234400	chr1A	24.3	7.22	1.63	1.45E-07	Peptide chain release factor, putative
TraesCS1A01G235100	chr1A	26.93	55	-1.01	1.54E-04	Diacylglycerol kinase
TraesCS1A01G235200	chr1A	354.98	4514.78	-3.67	3.53E-18	Threonine--tRNA ligase
TraesCS1A01G235300	chr1A	2.99	22.73	-2.9	3.43E-07	Phosphatidylinositol N-acetylglucosaminyltransferase subunit Y
TraesCS1A01G235800	chr1A	22.15	235.78	-3.42	1.40E-10	L-lactate dehydrogenase
TraesCS1A01G235900	chr1A	54.62	16.33	1.78	8.58E-07	Hydroxyproline-rich glycoprotein-like
TraesCS1A01G236300	chr1A	183.45	49.92	1.86	2.64E-07	Transmembrane protein B169L
TraesCS1A01G236900	chr1A	20.81	2.69	2.89	1.28E-11	Receptor-like kinase
TraesCS1A01G237800	chr1A	97.65	24.81	1.97	2.71E-11	ATP synthase subunit alpha 2
TraesCS1A01G238000	chr1A	10.47	4.35	1.21	1.53E-03	Pentatricopeptide repeat-containing protein
TraesCS1A01G238300	chr1A	27.94	12.28	1.28	4.39E-03	defensin-like protein
TraesCS1A01G238700	chr1A	339.74	3161.58	-3.22	2.28E-18	L-lactate dehydrogenase
TraesCS1A01G238800	chr1A	65.88	304.37	-2.21	2.87E-05	Calcium binding protein
TraesCS1A01G238900	chr1A	560.65	258.88	1.12	9.27E-07	Alpha-glucosidase like protein
TraesCS1A01G239000	chr1A	105.29	35.43	1.53	2.51E-08	cytochrome C oxidase subunit
TraesCS1A01G239100	chr1A	361.03	1461.19	-2.02	2.06E-20	Plant calmodulin-binding-like protein
TraesCS1A01G239400	chr1A	61.21	325.92	-2.42	2.23E-06	Cytochrome P450
TraesCS1A01G239500	chr1A	17.23	219.14	-3.67	1.72E-21	Serine/threonine-protein kinase
TraesCS1A01G239700	chr1A	143.78	49.25	1.54	1.33E-07	Annexin
TraesCS1A01G239900	chr1A	27.96	56.89	-1.02	6.95E-07	Protein FAR1-RELATED SEQUENCE 5
TraesCS1A01G240100	chr1A	26.28	10.07	1.32	3.27E-05	Serine/threonine-protein phosphatase 7 long form
TraesCS1A01G240200	chr1A	9.38	35.52	-1.93	1.93E-03	methionine aminopeptidase 1C
TraesCS1A01G240300	chr1A	78.01	30.42	1.3	1.11E-11	Receptor-like kinase
TraesCS1A01G241000	chr1A	213.6	87.72	1.28	6.83E-06	7-hydroxymethyl chlorophyll a reductase, chloroplastic-like protein
TraesCS1A01G241100	chr1A	5.63	70.27	-3.66	6.04E-09	DUF4228 domain protein
TraesCS1A01G241700	chr1A	27.64	12.73	1.1	4.15E-07	Glycosyltransferase
TraesCS1A01G241900	chr1A	248.08	87.32	1.5	1.65E-09	UDP-sulfoquinovose synthase
TraesCS1A01G242000	chr1A	5.55	12.38	-1.19	6.91E-03	Cytochrome P450
TraesCS1A01G242700	chr1A	2.03	23.52	-3.63	2.57E-09	V-type proton ATPase subunit C 1
TraesCS1A01G243000	chr1A	70.24	25.89	1.48	5.09E-09	Major facilitator superfamily protein
TraesCS1A01G243200	chr1A	153.53	35.96	2.08	6.43E-18	RING/U-box superfamily protein, putative
TraesCS1A01G243400	chr1A	13.12	280.16	-4.42	7.45E-11	ATP-dependent RNA helicase
TraesCS1A01G243700	chr1A	106.52	40.15	1.43	1.27E-07	GTPase Der
TraesCS1A01G244200	chr1A	35.33	112.71	-1.69	1.02E-13	RNA polymerase II C-terminal domain phosphatase-like protein
TraesCS1A01G245500	chr1A	27.74	12.86	1.08	2.06E-03	Methyltransferase-like protein 13
TraesCS1A01G246400	chr1A	760.69	5163.31	-2.76	7.82E-18	Mitochondrial carrier
TraesCS1A01G246500	chr1A	119.52	895.98	-2.91	2.43E-20	Leucine-rich repeat receptor-like protein kinase
TraesCS1A01G246800	chr1A	85.5	27.49	1.63	1.19E-08	pale cress protein (PAC)
TraesCS1A01G247100	chr1A	253.92	83.69	1.6	5.19E-17	Isoamylase-like glucan debranching enzyme
TraesCS1A01G247500	chr1A	191.74	81.16	1.23	3.48E-14	bZIP transcription factor, putative (DUF630 and DUF632)
TraesCS1A01G247800	chr1A	54.66	18.32	1.53	2.09E-03	Peptide-N4-(N-acetyl-beta-glucosaminyl)asparagine amidase A
TraesCS1A01G248000	chr1A	17.83	348.29	-4.29	4.50E-10	DNA-directed RNA polymerase subunit beta'
TraesCS1A01G248100	chr1A	21.17	9.99	1.09	9.81E-03	Cytochrome P450 family protein
TraesCS1A01G248700	chr1A	24.18	614.03	-4.67	4.86E-13	CASP-like protein
TraesCS1A01G248800	chr1A	109.44	540.84	-2.31	4.77E-22	Protein WEAK CHLOROPLAST MOVEMENT UNDER BLUE LIGHT 1
TraesCS1A01G249000	chr1A	1.57	18.56	-3.55	1.10E-06	Glycosyltransferase
TraesCS1A01G249300	chr1A	73.73	30.75	1.25	2.20E-08	Cyclin family protein
TraesCS1A01G249500	chr1A	15.98	2.84	2.49	3.25E-05	Protein kinase
TraesCS1A01G249600	chr1A	815.85	310.84	1.39	6.05E-11	Endo-1,3;1,4-beta-D-glucanase
TraesCS1A01G249800	chr1A	3.28	29.14	-3.13	3.65E-06	Endo-1,3;1,4-beta-D-glucanase
TraesCS1A01G249900	chr1A	0.36	8.27	-4.45	5.61E-07	Endo-1,31,4-beta-D-glucanase
TraesCS1A01G250000	chr1A	6.23	149.2	-4.59	5.18E-10	Chitinase
TraesCS1A01G250100	chr1A	26.04	3.04	2.96	6.52E-08	Endo-1,31,4-beta-D-glucanase
TraesCS1A01G250700	chr1A	24.58	6.76	1.82	9.10E-05	Sulfotransferase
TraesCS1A01G251200	chr1A	168.75	23.5	2.82	5.11E-06	Thylakoid lumen 18.3 kDa family protein
TraesCS1A01G251900	chr1A	3.39	40.9	-3.61	1.96E-07	Eukaryotic aspartyl protease family protein, putative
TraesCS1A01G252300	chr1A	51.46	23.05	1.15	5.58E-09	Mitochondrial transcription termination factor family protein
TraesCS1A01G252700	chr1A	79.11	20.82	1.85	6.35E-10	Resistance to phytophthora 1 protein
TraesCS1A01G253000	chr1A	197.13	94.46	1.06	1.90E-10	Methyl-CpG-binding domain-containing family protein
TraesCS1A01G253600	chr1A	8.97	151.61	-4.09	1.30E-11	Pyrophosphate-energized vacuolar membrane proton pump
TraesCS1A01G254000	chr1A	25.73	52.18	-1.04	3.57E-05	Cytochrome P450 family protein
TraesCS1A01G254200	chr1A	671.44	1578.38	-1.23	2.75E-14	Breast carcinoma-amplified sequence 3
TraesCS1A01G254400	chr1A	138.64	45.29	1.62	2.29E-08	PH-response transcription factor pacC/RIM101 isoform 2
TraesCS1A01G254800	chr1A	8.85	1.06	2.87	1.85E-04	Leucine-rich repeat receptor-like kinase
TraesCS1A01G255400	chr1A	123.17	503.15	-2.03	7.69E-17	Lipase
TraesCS1A01G255800	chr1A	81.43	24.6	1.69	2.41E-03	1-deoxy-D-xylulose-5-phosphate synthase
TraesCS1A01G255900	chr1A	248.26	795.73	-1.68	1.96E-18	Ubiquitin-associated domain-containing family protein
TraesCS1A01G256800	chr1A	152.16	62.85	1.28	3.17E-08	Microtubule associated family protein
TraesCS1A01G257200	chr1A	809.31	11926.9	-3.88	1.46E-20	ATP-dependent zinc metalloprotease FtsH
TraesCS1A01G257300	chr1A	372.87	2088.17	-2.49	4.47E-08	Glycosyltransferase
TraesCS1A01G257400	chr1A	22	4.44	2.21	2.07E-03	Protein NRT1/ PTR FAMILY 1.1
TraesCS1A01G257500	chr1A	14.12	57.42	-2.04	9.30E-06	Alpha/beta-Hydrolases superfamily protein
TraesCS1A01G257700	chr1A	13.57	187.58	-3.79	5.02E-14	F-box family protein
TraesCS1A01G257900	chr1A	12.06	30.62	-1.38	1.34E-03	Protein NRT1/ PTR FAMILY 1.1
TraesCS1A01G258700	chr1A	10.25	4.01	1.28	6.03E-03	Mitochondrial transcription termination factor family protein
TraesCS1A01G258800	chr1A	2444.33	517.08	2.24	1.59E-11	Tubulin beta chain
TraesCS1A01G258900	chr1A	5.24	1.27	1.69	4.58E-03	30S ribosomal protein S10
TraesCS1A01G259000	chr1A	190.27	584.69	-1.62	1.32E-14	Isopentenyl-diphosphate delta-isomerase
TraesCS1A01G259100	chr1A	655.8	284.53	1.2	3.57E-06	DNA ligase 1
TraesCS1A01G259200	chr1A	347.5	2266.86	-2.71	1.09E-20	Transcription elongation factor-related family protein
TraesCS1A01G259300	chr1A	3.77	13.29	-1.76	3.55E-05	F-box family protein
TraesCS1A01G259500	chr1A	88.78	415.47	-2.22	4.66E-21	NBS-LRR-like resistance protein
TraesCS1A01G259600	chr1A	487.45	1256.06	-1.37	7.90E-15	Receptor-like kinase
TraesCS1A01G259700	chr1A	208.18	29.83	2.8	8.98E-17	EG2771
TraesCS1A01G259800	chr1A	693.57	205.75	1.75	1.04E-10	Beta-hexosaminidase
TraesCS1A01G259900	chr1A	8.77	118.54	-3.76	1.73E-04	Serine/threonine-protein kinase
TraesCS1A01G260300	chr1A	124.38	49.64	1.29	5.62E-08	Thioredoxin superfamily protein
TraesCS1A01G260500	chr1A	393.79	119.39	1.72	2.15E-11	DNA topoisomerase 2
TraesCS1A01G260700	chr1A	19.36	80.9	-2.08	1.18E-07	CTP synthase family protein
TraesCS1A01G261100	chr1A	7.38	137.89	-4.26	1.24E-17	F-box family protein
TraesCS1A01G261600	chr1A	9.95	3.77	1.37	9.12E-04	Pentatricopeptide repeat-containing protein
TraesCS1A01G261900	chr1A	205.08	47.56	2.1	3.87E-07	Histone H3
TraesCS1A01G262000	chr1A	91.06	26.38	1.76	1.75E-04	Histone H4
TraesCS1A01G262100	chr1A	74.57	11.01	2.74	4.59E-11	Alpha/beta hydrolase, putative
TraesCS1A01G262900	chr1A	79.12	31.7	1.3	1.14E-03	GDSL esterase/lipase
TraesCS1A01G263000	chr1A	222.61	87.17	1.33	2.38E-08	UPF0301 protein
TraesCS1A01G263100	chr1A	0.75	12.36	-4.26	1.04E-06	Ethylene-responsive transcription factor
TraesCS1A01G263300	chr1A	1600.82	3982.89	-1.32	9.97E-12	Cytochrome c
TraesCS1A01G263400	chr1A	320.02	124.77	1.36	3.22E-10	Zinc finger CCCH domain protein
TraesCS1A01G263700	chr1A	82.36	284.86	-1.79	4.20E-04	NAC domain-containing protein
TraesCS1A01G263800	chr1A	71.17	199.53	-1.49	9.43E-17	Protein kinase superfamily protein
TraesCS1A01G263900	chr1A	2.21	24.74	-3.52	2.49E-05	Pectinesterase
TraesCS1A01G264000	chr1A	691.3	297.34	1.22	1.10E-10	DNA helicase
TraesCS1A01G264200	chr1A	91.71	26.71	1.73	4.88E-13	Required to maintain repression 2
TraesCS1A01G264400	chr1A	41.07	307.56	-2.91	1.40E-14	Receptor-like kinase
TraesCS1A01G264500	chr1A	61.37	25.95	1.23	5.29E-03	Amino acid permease
TraesCS1A01G264800	chr1A	40.04	8.07	2.26	2.31E-12	DUF630 family protein, putative (DUF630 and DUF632)
TraesCS1A01G264900	chr1A	74.16	199.23	-1.42	3.59E-11	F-box family protein
TraesCS1A01G265000	chr1A	108.59	39.7	1.45	1.10E-10	Dual specificity phosphatase family protein
TraesCS1A01G265200	chr1A	18.96	116.7	-2.63	1.05E-04	Bidirectional sugar transporter SWEET
TraesCS1A01G265600	chr1A	1751.5	15122.5	-3.11	6.75E-15	Wound-induced protease inhibitor
TraesCS1A01G265700	chr1A	345.91	1804.7	-2.38	6.74E-09	Wound-induced protease inhibitor
TraesCS1A01G265800	chr1A	1095.87	2610.17	-1.25	7.10E-04	Wound-induced protease inhibitor
TraesCS1A01G265900	chr1A	183.79	945.88	-2.36	3.37E-08	Wound-induced protease inhibitor
TraesCS1A01G266700	chr1A	6.45	1.77	1.76	2.09E-03	Multidrug resistance 3
TraesCS1A01G267800	chr1A	204.36	68.26	1.57	3.37E-09	Adenine nucleotide alpha hydrolases-like superfamily
TraesCS1A01G267900	chr1A	35.01	12.41	1.46	1.05E-03	Potassium channel
TraesCS1A01G268200	chr1A	7.56	1.18	2.73	1.45E-04	External alternative NAD(P)H-ubiquinone oxidoreductase B1, mitochondrial
TraesCS1A01G268600	chr1A	24.99	2.2	3.35	1.25E-06	1,4-beta-D-glucanase
TraesCS1A01G268700	chr1A	152.93	65.86	1.22	4.29E-12	C2 calcium/lipid-binding and GRAM domain protein
TraesCS1A01G269200	chr1A	72.95	25.2	1.51	5.72E-10	GTPase Der
TraesCS1A01G269600	chr1A	30.12	75.5	-1.33	7.65E-06	Protein NRT1/ PTR FAMILY 5.5
TraesCS1A01G270000	chr1A	21.57	3.8	2.37	2.92E-08	Benzyl alcohol O-benzoyltransferase
TraesCS1A01G270300	chr1A	680.08	3038.72	-2.16	1.36E-14	Aminotransferase
TraesCS1A01G270700	chr1A	590.19	3067.7	-2.38	3.38E-15	Subtilisin-like protease
TraesCS1A01G270900	chr1A	3.85	19.32	-2.45	4.71E-07	transmembrane protein, putative (DUF1218)
TraesCS1A01G271000	chr1A	9.87	32.1	-1.75	7.24E-05	transmembrane protein, putative (DUF1218)
TraesCS1A01G271400	chr1A	1.52	10.83	-2.75	2.82E-06	transmembrane protein, putative (DUF1218)
TraesCS1A01G271700	chr1A	71.21	420.99	-2.56	2.53E-13	transmembrane protein, putative (DUF1218)
TraesCS1A01G272100	chr1A	68.87	11.97	2.5	1.76E-09	Protein kinase family protein
TraesCS1A01G272300	chr1A	20.66	122.94	-2.59	1.02E-08	Ethylene-responsive transcription factor
TraesCS1A01G272600	chr1A	3.03	12.38	-1.92	3.39E-05	Protein YIPF
TraesCS1A01G273100	chr1A	140.99	314.57	-1.16	5.48E-14	Tubby-like F-box protein
TraesCS1A01G273500	chr1A	426.87	2504.47	-2.55	2.54E-07	Soluble inorganic pyrophosphatase
TraesCS1A01G273600	chr1A	107.61	1135.51	-3.4	5.01E-15	Receptor-like protein kinase
TraesCS1A01G274300	chr1A	274.14	70.57	1.94	6.34E-07	Histone H3
TraesCS1A01G275600	chr1A	3.1	0.11	3.44	1.81E-03	transcription repressor
TraesCS1A01G276000	chr1A	0	2.5	-3.96	6.39E-05	NAC-domain protein
TraesCS1A01G276200	chr1A	19.88	185.42	-3.23	4.68E-11	Glucan endo-1,3-beta-glucosidase, putative
TraesCS1A01G276300	chr1A	428.74	1084.31	-1.34	2.96E-09	Ferredoxin
TraesCS1A01G277000	chr1A	92.59	42.3	1.11	6.53E-08	Solute carrier family 35 protein
TraesCS1A01G277100	chr1A	38.48	10.89	1.82	1.70E-03	Solute carrier family 35 protein
TraesCS1A01G277300	chr1A	46.92	10.67	2.11	2.40E-08	Ribonuclease H-like superfamily protein
TraesCS1A01G277400	chr1A	19.1	166.41	-3.13	2.02E-05	Cytochrome P450
TraesCS1A01G278000	chr1A	333.86	140.78	1.25	1.02E-05	DNA glycosylase
TraesCS1A01G278200	chr1A	182.92	45.02	2.01	9.14E-12	Phosphoglucan, water dikinase, chloroplastic
TraesCS1A01G278600	chr1A	153.69	52.6	1.53	2.63E-03	Tetratricopeptide repeat (TPR)-like superfamily protein
TraesCS1A01G279000	chr1A	259.11	100.71	1.36	1.41E-10	Beta-glucosidase
TraesCS1A01G279100	chr1A	1045.64	397.59	1.39	1.42E-16	Coronatine insensitive 1-like protein
TraesCS1A01G279200	chr1A	15.03	6.01	1.3	6.41E-03	UPF0503 protein, chloroplastic
TraesCS1A01G279300	chr1A	192.49	1032.44	-2.42	4.94E-14	Phosphate transporter
TraesCS1A01G279500	chr1A	170.54	50.11	1.78	1.49E-15	Zinc finger protein LSD1
TraesCS1A01G279800	chr1A	150.27	1675.08	-3.48	1.63E-23	O-fucosyltransferase family protein
TraesCS1A01G280200	chr1A	27.2	10.45	1.32	2.75E-04	Ankyrin repeat protein-like
TraesCS1A01G280400	chr1A	184.86	1257.02	-2.77	2.32E-20	Phosphatidylinositol:ceramide inositolphosphotransferase
TraesCS1A01G280500	chr1A	224.79	93.17	1.25	1.10E-07	G patch domain protein
TraesCS1A01G280700	chr1A	924.35	267.93	1.79	4.88E-06	Adenine nucleotide alpha hydrolases-like superfamily protein
TraesCS1A01G280900	chr1A	16.24	2.12	2.75	5.06E-07	Rop guanine nucleotide exchange factor, putative
TraesCS1A01G281000	chr1A	110.58	237.76	-1.11	6.30E-07	Plant/T7H20-70 protein
TraesCS1A01G281200	chr1A	33.38	10.5	1.68	1.19E-04	Microtubule binding protein
TraesCS1A01G281700	chr1A	58.23	15.46	1.9	3.01E-10	Uracil phosphoribosyltransferase
TraesCS1A01G282200	chr1A	15.41	6.15	1.33	7.98E-04	Aldo-keto reductase
TraesCS1A01G282600	chr1A	264.34	62.72	2.07	4.64E-11	Aldo-keto reductase
TraesCS1A01G282800	chr1A	11.47	76.54	-2.75	4.71E-09	Legume-specific protein
TraesCS1A01G283100	chr1A	7.87	81.91	-3.39	1.10E-06	Glycerol-3-phosphate acyltransferase
TraesCS1A01G283600	chr1A	29.52	5.38	2.41	4.57E-07	Heavy metal transport/detoxification superfamily protein
TraesCS1A01G283900	chr1A	7.35	0.69	3.16	5.10E-03	Laccase
TraesCS1A01G284500	chr1A	25.71	6.11	1.99	1.10E-03	Fasciclin-like arabinogalactan family protein
TraesCS1A01G284900	chr1A	482.13	1168.32	-1.28	1.87E-03	Chitinase
TraesCS1A01G285400	chr1A	65.94	15.68	2.08	3.98E-09	GTP cyclohydrolase II/3,4-dihydroxy-2-butanone 4-phosphate synthase
TraesCS1A01G285600	chr1A	48.53	22.52	1.03	2.58E-06	Very-long-chain (3R)-3-hydroxyacyl-CoA dehydratase
TraesCS1A01G287600	chr1A	210.5	586.49	-1.47	5.92E-15	SAC3/GANP/Nin1/mts3/eIF-3 p25 family protein
TraesCS1A01G287800	chr1A	223.43	62.63	1.82	4.70E-04	Histone H4
TraesCS1A01G288000	chr1A	3.09	8.05	-1.37	2.83E-03	F-box and associated interaction domains-containing protein
TraesCS1A01G289200	chr1A	4.72	17.51	-1.89	3.58E-03	sequence-specific DNA binding transcription factor
TraesCS1A01G289600	chr1A	7.18	1.55	2.06	7.90E-04	Glycerol-3-phosphate acyltransferase
TraesCS1A01G289900	chr1A	14.88	31.55	-1.08	9.16E-03	Factor in the germline alpha
TraesCS1A01G290400	chr1A	21.98	283.28	-3.69	6.75E-11	Blue copper protein
TraesCS1A01G290900	chr1A	1.6	9.1	-2.55	1.20E-04	Zinc finger protein CONSTANS
TraesCS1A01G291500	chr1A	175.39	59.45	1.55	6.86E-04	Histone H4
TraesCS1A01G291600	chr1A	191	67.67	1.49	5.04E-03	Histone H4
TraesCS1A01G291800	chr1A	53.92	509.63	-3.24	9.93E-16	Peptide methionine sulfoxide reductase MsrB
TraesCS1A01G292100	chr1A	114	27.71	2	7.95E-12	Kinase family protein
TraesCS1A01G292500	chr1A	2.16	24.52	-3.51	3.90E-05	Cytochrome P450 family protein
TraesCS1A01G294200	chr1A	4.81	1.03	1.97	6.55E-03	F-box family protein
TraesCS1A01G295200	chr1A	48.69	13.6	1.91	8.85E-06	UDP-sugar pyrophosphorylase 1
TraesCS1A01G295300	chr1A	24.74	193.63	-2.97	2.27E-06	Ammonium transporter
TraesCS1A01G295400	chr1A	144.15	58.66	1.28	8.60E-03	Histone H4
TraesCS1A01G295600	chr1A	87.3	20.41	2.1	5.61E-04	Chaperone DnaK
TraesCS1A01G295700	chr1A	176.73	58.67	1.58	8.68E-03	Histone H4
TraesCS1A01G296300	chr1A	547.6	5972.93	-3.45	1.99E-22	Receptor protein kinase, putative
TraesCS1A01G296500	chr1A	8.21	2.72	1.47	6.98E-03	Glutaredoxin-like
TraesCS1A01G296900	chr1A	8.97	2.56	1.66	3.08E-03	LIGHT-DEPENDENT SHORT HYPOCOTYLS-like protein (DUF640)
TraesCS1A01G297000	chr1A	71.73	160.44	-1.18	7.14E-11	S-adenosyl-L-methionine-dependent methyltransferases superfamily protein
TraesCS1A01G297800	chr1A	144.15	759.69	-2.4	3.84E-16	Exocyst complex component, putative
TraesCS1A01G298300	chr1A	1.1	8.44	-3.01	6.15E-03	tRNA (guanine-N(7)-)-methyltransferase
TraesCS1A01G298600	chr1A	113.12	1521.22	-3.75	3.85E-15	WRKY transcription factor
TraesCS1A01G298700	chr1A	255.43	577.66	-1.18	5.01E-16	Plant cadmium resistance protein
TraesCS1A01G298800	chr1A	185.38	60.17	1.6	1.68E-05	Proline-rich family protein
TraesCS1A01G298900	chr1A	395.42	4715.71	-3.58	1.62E-16	TOM1-like protein 2
TraesCS1A01G299400	chr1A	92.12	14.38	2.67	6.68E-19	WEAK movement UNDER BLUE LIGHT-like protein
TraesCS1A01G299500	chr1A	692.41	279.55	1.31	1.02E-11	DNA helicase
TraesCS1A01G300000	chr1A	35.7	562.54	-3.98	4.42E-09	U-box domain-containing protein
TraesCS1A01G301300	chr1A	2.82	34.61	-3.64	8.04E-09	Extra-large G-like protein, putative (DUF3133)
TraesCS1A01G301600	chr1A	1100.38	3358.51	-1.61	2.95E-21	Ubiquitin-conjugating enzyme E2
TraesCS1A01G301800	chr1A	25.24	7.95	1.79	1.99E-08	Receptor-like kinase
TraesCS1A01G302000	chr1A	71.7	25.55	1.47	2.14E-07	Transposon protein CACTA, En/Spm sub-class
TraesCS1A01G302300	chr1A	12.74	1.94	2.59	1.25E-03	Glycosyltransferase
TraesCS1A01G302500	chr1A	52.02	16.14	1.67	1.07E-09	Acetyltransferase NSI
TraesCS1A01G302700	chr1A	25.97	110.3	-2.08	3.27E-18	B3 domain-containing protein
TraesCS1A01G303100	chr1A	93.42	1148.71	-3.62	1.53E-12	Cytochrome P450-like protein
TraesCS1A01G303500	chr1A	102.37	33.25	1.66	1.85E-04	Disease resistance protein (TIR-NBS-LRR class) family
TraesCS1A01G304200	chr1A	169.64	4333.36	-4.68	4.01E-27	Protein kinase-like protein
TraesCS1A01G304900	chr1A	70.38	620.52	-3.14	7.02E-10	Xyloglucan galactosyltransferase KATAMARI1-like protein
TraesCS1A01G305300	chr1A	22.79	5.44	1.97	1.26E-03	Sec14p-like phosphatidylinositol transfer family protein
TraesCS1A01G305400	chr1A	33.64	179.42	-2.42	1.37E-11	Ribosomal protein L34e superfamily protein
TraesCS1A01G305800	chr1A	13.61	115.06	-3.07	2.76E-18	Type I inositol-1,4,5-trisphosphate 5-phosphatase
TraesCS1A01G305900	chr1A	62.48	24.27	1.35	2.94E-10	Prolyl 4-hydroxylase alpha subunit, putative
TraesCS1A01G306500	chr1A	59.31	21.54	1.39	1.07E-11	Histone H3
TraesCS1A01G306600	chr1A	120.83	8.11	3.86	2.43E-09	Chlorophyll a-b binding protein, chloroplastic
TraesCS1A01G307200	chr1A	12.55	4.41	1.42	9.05E-05	protein kinase family protein
TraesCS1A01G307300	chr1A	298.43	758.15	-1.35	7.57E-15	Protein KRI1
TraesCS1A01G307700	chr1A	476.25	1005.32	-1.07	1.11E-15	Endoplasmic reticulum-Golgi intermediate compartment protein 3
TraesCS1A01G308000	chr1A	33.73	85.59	-1.32	1.97E-11	UV radiation resistance-associated
TraesCS1A01G308200	chr1A	0.6	38.53	-5.99	9.00E-08	tRNA uridine 5-carboxymethylaminomethyl modification enzyme MnmG
TraesCS1A01G308500	chr1A	50.72	8.56	2.52	3.06E-10	Photosystem I assembly protein Ycf4
TraesCS1A01G308700	chr1A	28.01	175.81	-2.65	3.49E-09	Calmodulin
TraesCS1A01G308900	chr1A	195.05	925.85	-2.25	1.16E-16	SNF1-related protein kinase regulatory subunit beta-1
TraesCS1A01G309200	chr1A	151.23	39.07	1.95	6.40E-10	MYB transcription factor
TraesCS1A01G309500	chr1A	121.08	321.97	-1.42	2.54E-11	Nbs-lrr resistance protein, putative
TraesCS1A01G309700	chr1A	2140.61	589.25	1.86	6.01E-15	Tubulin beta chain
TraesCS1A01G309800	chr1A	45.43	20.31	1.19	2.19E-03	Cyclin
TraesCS1A01G310400	chr1A	22.18	4.53	2.12	7.99E-09	Glutamate formiminotransferase 1
TraesCS1A01G310600	chr1A	7.54	89.23	-3.59	5.15E-06	Aldehyde dehydrogenase
TraesCS1A01G310700	chr1A	69.36	141.75	-1.01	3.04E-11	Nuclear factor Y subunit C
TraesCS1A01G311700	chr1A	0.57	15.45	-4.81	6.06E-06	VQ motif-containing protein
TraesCS1A01G311900	chr1A	14.25	5.19	1.32	9.60E-03	Transcription factor
TraesCS1A01G312000	chr1A	14.23	3.54	2.35	9.53E-06	Adenine phosphoribosyltransferase-like protein, putative (DUF2358)
TraesCS1A01G312300	chr1A	123.46	1006.19	-3.03	4.50E-23	Calcium-transporting ATPase
TraesCS1A01G312400	chr1A	55.31	484.72	-3.13	4.52E-16	Glycerol-3-phosphate dehydrogenase [NAD(+)]
TraesCS1A01G312700	chr1A	16.4	97.19	-2.58	6.13E-06	'putative beta-1,3-glucanase
TraesCS1A01G313300	chr1A	1169.38	262.75	2.15	2.71E-13	Phosphoglycerate kinase
TraesCS1A01G313900	chr1A	82.8	205.86	-1.32	9.19E-04	Metacaspase
TraesCS1A01G314000	chr1A	12.85	4.87	1.28	4.02E-05	Kinase family protein
TraesCS1A01G314100	chr1A	185.32	69.25	1.41	8.07E-07	Structural maintenance of chromosomes protein
TraesCS1A01G314300	chr1A	81.91	270.34	-1.72	1.06E-05	Ethylene-responsive factor-like transcription factor
TraesCS1A01G314400	chr1A	74.02	196.99	-1.4	6.40E-14	Transcription factor TFIIIB component B
TraesCS1A01G315100	chr1A	0.13	2.05	-3.47	4.12E-04	Kinase family protein
TraesCS1A01G316500	chr1A	0.06	1.7	-3.22	9.07E-03	MAP kinase kinase 2
TraesCS1A01G317700	chr1A	8.17	4.3	1.12	7.45E-03	ARM repeat superfamily protein
TraesCS1A01G319000	chr1A	38.45	7.04	2.45	1.30E-04	Peroxidase
TraesCS1A01G319100	chr1A	103.37	53.39	1.01	1.25E-10	TraB
TraesCS1A01G319300	chr1A	128.79	29.42	2.09	6.55E-08	Glycosyltransferase
TraesCS1A01G319400	chr1A	18.15	1.87	3.23	2.22E-07	ATP synthase subunit delta
TraesCS1A01G319500	chr1A	40.54	16.82	1.24	4.64E-03	30S ribosomal protein S4, chloroplastic
TraesCS1A01G319600	chr1A	76.85	15.14	2.29	3.07E-10	Heat shock protein
TraesCS1A01G320500	chr1A	576.46	231.51	1.31	2.02E-06	NAD(P)H dehydrogenase (Quinone)
TraesCS1A01G321000	chr1A	72.3	25.42	1.47	1.79E-05	Adenine nucleotide alpha hydrolases-like superfamily protein
TraesCS1A01G321300	chr1A	6.72	2.59	1.26	7.14E-03	Retrovirus-related Pol polyprotein from transposon TNT 1-94
TraesCS1A01G321700	chr1A	40.23	8.43	2.21	2.39E-07	Cyclic nucleotide-gated channel
TraesCS1A01G322100	chr1A	31.54	13.1	1.29	9.48E-06	U3 small nucleolar RNA-associated protein 14 B isoform 3
TraesCS1A01G322600	chr1A	10.13	1.76	2.5	1.17E-04	GDSL esterase/lipase
TraesCS1A01G322900	chr1A	56.73	446.44	-2.98	9.43E-15	NB-ARC domain-containing disease resistance protein
TraesCS1A01G323000	chr1A	143.62	1443.91	-3.33	1.51E-24	NB-ARC domain-containing disease resistance protein
TraesCS1A01G323300	chr1A	4.15	0.64	2.58	2.04E-03	Regulator of Vps4 activity in the MVB pathway protein
TraesCS1A01G323400	chr1A	1739.15	10124	-2.54	2.15E-19	Sulfite reductase [NADPH] hemoprotein beta-component
TraesCS1A01G323600	chr1A	71.11	14.94	2.22	6.24E-08	NBS-LRR disease resistance protein
TraesCS1A01G323800	chr1A	10.94	3.86	1.7	3.28E-05	Ferredoxin-like
TraesCS1A01G323900	chr1A	116.46	49.85	1.2	2.66E-07	Rac-like GTP-binding protein
TraesCS1A01G325000	chr1A	2.96	0.21	2.94	2.06E-03	transmembrane protein
TraesCS1A01G325500	chr1A	48.66	117.35	-1.27	6.87E-03	Jacalin lectin family protein
TraesCS1A01G325800	chr1A	37.71	140.85	-1.9	8.40E-12	p-loop containing nucleoside triphosphate hydrolases superfamily protein
TraesCS1A01G326100	chr1A	21.59	3.01	2.72	1.47E-07	Photosystem II reaction center W protein
TraesCS1A01G327700	chr1A	17.93	8.1	1.35	5.61E-06	Single-stranded DNA-binding protein
TraesCS1A01G328300	chr1A	4.78	0.86	2.34	1.46E-03	E3 ubiquitin-protein ligase MARCH6
TraesCS1A01G328800	chr1A	3.32	24.78	-2.92	1.70E-06	Ethylene-responsive transcription factor
TraesCS1A01G329500	chr1A	4.84	70.48	-3.87	2.26E-07	Tyrosine decarboxylase
TraesCS1A01G329600	chr1A	113.01	235.54	-1.05	3.24E-06	breast cancer associated RING 1
TraesCS1A01G330500	chr1A	300.97	709.64	-1.24	6.23E-15	Protein kinase
TraesCS1A01G331000	chr1A	9.03	3.25	1.46	2.30E-03	RNA helicase
TraesCS1A01G331500	chr1A	2.09	0.12	2.9	3.11E-03	2-oxoglutarate (2OG) and Fe(II)-dependent oxygenase superfamily protein
TraesCS1A01G332000	chr1A	5.14	39.47	-2.94	2.10E-10	Sodium/myo-inositol cotransporter 2
TraesCS1A01G332100	chr1A	0	2.33	-3.63	1.64E-03	B3 domain-containing protein
TraesCS1A01G332200	chr1A	30.67	5.74	2.34	7.56E-08	Lysine--trna ligase
TraesCS1A01G332500	chr1A	173.62	34.6	2.3	1.72E-06	Glucan endo-1,3-beta-glucosidase 1
TraesCS1A01G332600	chr1A	17.93	3.88	2.22	7.29E-07	TCP transcription factor
TraesCS1A01G332800	chr1A	11.48	52.01	-2.18	6.67E-04	Calcium-transporting ATPase
TraesCS1A01G332900	chr1A	45.17	93.45	-1.05	1.31E-06	Mitochondrial import inner membrane translocase subunit TIM50
TraesCS1A01G333200	chr1A	56.52	22.98	1.31	2.38E-11	magnesium transporter NIPA (DUF803)
TraesCS1A01G333600	chr1A	59.15	9.82	2.49	1.06E-16	Rac-like GTP binding protein
TraesCS1A01G333800	chr1A	41.61	146.64	-1.81	5.23E-11	Non-specific serine/threonine protein kinase
TraesCS1A01G334100	chr1A	12.79	33.22	-1.39	6.76E-05	Dof zinc finger protein
TraesCS1A01G334900	chr1A	18.75	4.89	2.06	1.13E-07	Auxin response factor
TraesCS1A01G335200	chr1A	10.85	0.34	4.5	1.04E-04	O-methyltransferase-like protein
TraesCS1A01G336100	chr1A	146.74	2158.73	-3.88	1.13E-18	28 kDa heat-and acid-stable phosphoprotein, putative
TraesCS1A01G337200	chr1A	3.02	0.41	2.64	7.89E-03	NHL domain-containing protein
TraesCS1A01G337900	chr1A	1.94	18.7	-3.3	8.82E-05	Gamma-glutamyl phosphate reductase
TraesCS1A01G338200	chr1A	101.44	276.14	-1.44	9.26E-14	Trehalose-6-phosphate synthase 6
TraesCS1A01G338500	chr1A	21.87	7.29	1.62	1.24E-07	RNA ligase/cyclic nucleotide phosphodiesterase family protein
TraesCS1A01G338700	chr1A	24.98	145.55	-2.54	2.44E-05	VQ motif-containing protein
TraesCS1A01G339200	chr1A	6.29	23.42	-1.89	6.34E-04	glucan synthase-like 3
TraesCS1A01G339300	chr1A	312.72	74.71	2.07	1.92E-09	Trehalose-6-phosphate synthase
TraesCS1A01G339500	chr1A	210.46	96.14	1.15	4.00E-12	Protein EMBRYONIC FLOWER 1
TraesCS1A01G340100	chr1A	24.7	7.28	1.74	3.03E-04	ATP-dependent chaperone ClpB
TraesCS1A01G340300	chr1A	26.04	67.85	-1.41	6.77E-09	Receptor-like protein kinase
TraesCS1A01G340500	chr1A	6.38	1.32	2.12	2.86E-03	DNA polymerase delta subunit 4
TraesCS1A01G340600	chr1A	18.09	38.99	-1.11	1.18E-06	Nuclear pore complex protein NUP35
TraesCS1A01G340700	chr1A	38.79	12.4	1.6	1.47E-09	Peptidyl-tRNA hydrolase, putative
TraesCS1A01G341200	chr1A	0.97	30.01	-2.78	3.02E-03	Avr9/Cf-9 rapidly elicited protein
TraesCS1A01G341300	chr1A	159.89	28.8	2.43	8.10E-07	HXXXD-type acyl-transferase family protein
TraesCS1A01G341500	chr1A	123.69	302.34	-1.28	5.42E-09	Kinesin-like protein
TraesCS1A01G342000	chr1A	3.1	15.56	-2.36	3.25E-04	Peroxidase
TraesCS1A01G342400	chr1A	0.15	5.73	-4.85	5.17E-05	Peroxidase
TraesCS1A01G342600	chr1A	451.76	2836.42	-2.65	2.90E-07	Receptor-like protein kinase
TraesCS1A01G342800	chr1A	8.64	447.33	-5.71	3.23E-21	Short-chain dehydrogenase/reductase family protein
TraesCS1A01G342900	chr1A	340.19	3116.48	-3.2	1.71E-23	ABC(ATP-binding) family transporter
TraesCS1A01G343000	chr1A	265.16	3942.75	-3.9	1.50E-25	ATP-binding cassette transporter subfamily A member
TraesCS1A01G343300	chr1A	19.92	151.5	-2.93	1.09E-08	Auxin-responsive protein
TraesCS1A01G343900	chr1A	0.17	1.81	-3.04	3.23E-03	Chymotrypsin inhibitor
TraesCS1A01G346600	chr1A	91.08	16.49	2.43	4.03E-10	Calcium homeostasis regulator CHoR1
TraesCS1A01G347000	chr1A	47.49	743.36	-3.97	1.22E-08	Late embryogenesis abundant hydroxyproline-rich glycoprotein
TraesCS1A01G347200	chr1A	25.42	162.05	-2.67	5.84E-07	Glycosyltransferase
TraesCS1A01G347900	chr1A	22.12	7.63	1.49	1.11E-05	DNA replication complex GINS protein PSF3
TraesCS1A01G348000	chr1A	58.42	17.36	1.75	6.92E-03	Early nodulin-like protein
TraesCS1A01G348500	chr1A	483.04	1133.25	-1.23	5.78E-11	Malate dehydrogenase
TraesCS1A01G348800	chr1A	96.1	673.89	-2.81	5.86E-20	Cytochrome P450
TraesCS1A01G349000	chr1A	16.96	7.62	1.21	1.01E-03	Ubiquitin domain-containing protein
TraesCS1A01G349500	chr1A	0	2.19	-3.98	1.08E-03	Cystathionine gamma-synthase
TraesCS1A01G349900	chr1A	20.44	266.77	-3.71	6.12E-13	Chaperone protein dnaJ
TraesCS1A01G350200	chr1A	12588.7	4626.39	1.44	6.95E-16	Tubulin alpha chain
TraesCS1A01G350400	chr1A	150.73	2181.04	-3.86	7.54E-19	Heat shock transcription factor family protein
TraesCS1A01G350800	chr1A	16.35	3.46	2.21	4.21E-03	Leucine-rich repeat receptor-like protein kinase family protein
TraesCS1A01G350900	chr1A	7.82	62.16	-3.01	7.79E-07	senescence regulator (Protein of unknown function, DUF584)
TraesCS1A01G351000	chr1A	132.83	772.84	-2.54	1.28E-10	senescence regulator (Protein of unknown function, DUF584)
TraesCS1A01G351600	chr1A	70.42	1224.09	-4.12	4.20E-12	Cytochrome P450 family protein, expressed
TraesCS1A01G352000	chr1A	269.66	1274.87	-2.24	8.84E-16	CASC3/barentsz eIF4AIII-binding protein
TraesCS1A01G352500	chr1A	13.47	2.07	2.56	4.04E-06	Acid phosphatase/vanadium-dependent haloperoxidase-related protein
TraesCS1A01G353300	chr1A	125.1	10.07	3.61	2.18E-08	Glycogen synthase
TraesCS1A01G353600	chr1A	0.26	4.69	-3.92	6.22E-04	Dihydroxy-acid dehydratase
TraesCS1A01G354000	chr1A	13.37	113.92	-3.12	1.27E-16	NBS-LRR-like resistance protein
TraesCS1A01G354100	chr1A	8.03	94.44	-3.58	6.94E-20	NBS-LRR-like resistance protein
TraesCS1A01G354200	chr1A	25.05	337.76	-3.76	1.97E-24	NBS-LRR-like resistance protein
TraesCS1A01G354500	chr1A	70.97	21.44	1.79	3.91E-09	TPR repeat
TraesCS1A01G355300	chr1A	505.18	1212.49	-1.26	6.74E-03	Pathogenesis-related protein PR-4
TraesCS1A01G355800	chr1A	79.43	39	1.02	5.81E-05	2-isopropylmalate synthase
TraesCS1A01G356200	chr1A	32.21	78	-1.27	4.65E-10	Mitochondrial carrier protein, expressed
TraesCS1A01G356300	chr1A	26.01	58.72	-1.19	1.16E-04	Serine/threonine-protein kinase
TraesCS1A01G356400	chr1A	0.56	9.4	-4.22	1.07E-05	Serine/threonine-protein kinase
TraesCS1A01G356500	chr1A	81.03	30.1	1.44	5.96E-09	Galactose-6-phosphate isomerase subunit LacB
TraesCS1A01G356700	chr1A	3.27	0.24	3.13	2.31E-03	Pentatricopeptide repeat-containing protein, putative
TraesCS1A01G357400	chr1A	13.94	1.38	3.21	1.98E-08	30S ribosomal protein S1
TraesCS1A01G357500	chr1A	704.34	228	1.63	1.23E-18	IQ domain-containing protein
TraesCS1A01G357900	chr1A	1080.41	407.68	1.41	5.95E-15	Aldehyde dehydrogenase
TraesCS1A01G358000	chr1A	64.54	31.47	1.04	4.12E-06	Ras-like protein
TraesCS1A01G358100	chr1A	40.39	232.47	-2.53	4.87E-07	WRKY transcription factor
TraesCS1A01G358400	chr1A	119.41	326.48	-1.46	2.08E-04	WRKY transcription factor
TraesCS1A01G359100	chr1A	9.99	121.71	-3.61	1.96E-08	Kinase family protein
TraesCS1A01G359300	chr1A	105.74	44.69	1.23	5.94E-13	Alpha/beta-Hydrolases superfamily protein
TraesCS1A01G359700	chr1A	76.59	389.01	-2.34	5.92E-15	Protein kinase-like protein
TraesCS1A01G359800	chr1A	156.18	47.29	1.71	2.64E-04	Histone H3
TraesCS1A01G359900	chr1A	84.6	21.64	1.94	8.27E-03	Histone H4
TraesCS1A01G360000	chr1A	311.87	55.71	2.46	8.87E-08	Histone H3
TraesCS1A01G360200	chr1A	455.06	87.81	2.36	3.30E-10	Histone H3
TraesCS1A01G360900	chr1A	2.23	6.54	-1.49	3.95E-03	Bidirectional sugar transporter SWEET
TraesCS1A01G361000	chr1A	34.22	126.9	-1.89	5.03E-08	DUF1230 family protein
TraesCS1A01G361100	chr1A	482.74	4280.44	-3.15	4.67E-22	Exostosin-2
TraesCS1A01G361600	chr1A	458.67	147.84	1.62	7.20E-05	Histone H2B
TraesCS1A01G361700	chr1A	374.36	104.79	1.83	2.48E-07	Histone H3
TraesCS1A01G361900	chr1A	44.47	15.92	1.46	6.62E-03	Histone H3
TraesCS1A01G362700	chr1A	113.42	28.75	1.98	1.94E-12	Homogentisate phytyltransferase
TraesCS1A01G362900	chr1A	111.13	424.94	-1.94	1.66E-13	Serine/threonine-protein kinase
TraesCS1A01G363800	chr1A	199.4	1298.57	-2.7	6.63E-18	Alpha/beta-hydrolase
TraesCS1A01G364700	chr1A	25.24	177.95	-2.82	1.67E-10	RNA polymerase sigma factor SigA
TraesCS1A01G365100	chr1A	18.34	161.43	-3.14	4.96E-20	Phospholipase D
TraesCS1A01G366300	chr1A	5.38	0.44	3.2	1.08E-03	MYB transcription factor
TraesCS1A01G366500	chr1A	65.96	27.01	1.25	8.40E-04	Cytochrome P450, putative
TraesCS1A01G366700	chr1A	484.02	973.64	-1.01	1.93E-15	Sec14p-like phosphatidylinositol transfer family protein
TraesCS1A01G367000	chr1A	36.95	527.44	-3.84	1.85E-11	Protein kinase-like
TraesCS1A01G367100	chr1A	10.56	157.86	-3.91	9.01E-10	Protein kinase-like
TraesCS1A01G367200	chr1A	7.53	129.95	-4.13	4.82E-11	Protein kinase-like
TraesCS1A01G367900	chr1A	642.47	217.52	1.56	5.14E-05	Histone H2B
TraesCS1A01G368100	chr1A	611.9	230.8	1.4	4.54E-04	DNA-binding
TraesCS1A01G368400	chr1A	0.83	9.61	-3.6	3.11E-05	Transcription initiation factor IIB
TraesCS1A01G369300	chr1A	13.6	4.96	1.38	6.04E-03	Myosin-H heavy chain
TraesCS1A01G369600	chr1A	279.91	58.68	2.24	1.49E-03	Methyltransferase
TraesCS1A01G369800	chr1A	388.82	116.88	1.72	6.27E-09	Kinase family protein
TraesCS1A01G370400	chr1A	2.76	23.75	-3.21	3.40E-06	Ethylene-responsive transcription factor
TraesCS1A01G370600	chr1A	23.76	231.89	-3.29	1.53E-11	Ethylene-responsive transcription factor
TraesCS1A01G370700	chr1A	6.49	70.69	-3.48	4.57E-08	Ethylene-responsive transcription factor
TraesCS1A01G371600	chr1A	74.4	36.28	1	4.37E-06	Protein phosphatase 2c, putative
TraesCS1A01G372100	chr1A	3.92	12.94	-1.8	3.21E-04	AP2/B3 transcription factor family protein
TraesCS1A01G372300	chr1A	23.09	165.82	-2.85	4.67E-11	AP2/B3 transcription factor family protein
TraesCS1A01G372400	chr1A	465.58	1524.21	-1.71	2.19E-15	Lactation elevated protein 1
TraesCS1A01G373000	chr1A	207.58	1383.29	-2.74	1.66E-18	Lipid phosphate phosphatase-like protein
TraesCS1A01G373200	chr1A	53.92	297.79	-2.47	1.07E-13	RING/U-box superfamily protein
TraesCS1A01G373700	chr1A	31.6	11.8	1.42	1.65E-03	Disease resistance protein (NBS-LRR class) family
TraesCS1A01G373900	chr1A	5.83	1.74	1.66	5.56E-03	Kinesin-related protein 11
TraesCS1A01G374200	chr1A	38.2	7.47	2.29	8.83E-04	Lipid transfer protein
TraesCS1A01G374300	chr1A	5.99	0.33	3.67	1.60E-03	Lipid transfer protein
TraesCS1A01G374600	chr1A	19.99	7.12	1.53	1.11E-05	Helicase, putative
TraesCS1A01G374700	chr1A	43.99	929.9	-4.4	3.97E-18	Protein kinase family protein
TraesCS1A01G374900	chr1A	129.27	37.77	1.76	4.47E-12	GPI-anchored adhesin-like protein
TraesCS1A01G376400	chr1A	372.7	164.69	1.18	1.93E-08	Chloroplastic group IIA intron splicing facilitator CRS1, chloroplastic
TraesCS1A01G376500	chr1A	5.82	17.99	-1.58	4.37E-05	F-box protein
TraesCS1A01G377900	chr1A	10.09	306.81	-4.92	1.95E-10	Hexosyltransferase
TraesCS1A01G378500	chr1A	7.82	152.88	-4.32	2.75E-15	DUF4228 domain protein
TraesCS1A01G379600	chr1A	9.51	1.31	2.65	2.39E-06	OLIGOPEPTIDE TRANSPORTER family protein
TraesCS1A01G379700	chr1A	14.64	133.16	-3.19	2.91E-08	Myb transcription factor
TraesCS1A01G381400	chr1A	19.11	191.42	-3.33	2.68E-09	Avr9/Cf-9 rapidly elicited protein
TraesCS1A01G381500	chr1A	52.51	141.55	-1.44	9.89E-09	Phosphatidylserine synthase 2
TraesCS1A01G382900	chr1A	128.59	34.66	1.92	2.93E-19	Serine/threonine protein phosphatase 2A regulatory subunit B
TraesCS1A01G383200	chr1A	18.74	7.44	1.2	1.76E-03	Photosynthetic NDH subcomplex B 3
TraesCS1A01G383400	chr1A	6.9	75.3	-3.44	5.11E-07	Prefoldin chaperone subunit family protein
TraesCS1A01G383700	chr1A	4.84	35.81	-2.87	1.22E-06	Tropinone reductase-like protein
TraesCS1A01G384000	chr1A	104.84	534.71	-2.35	2.13E-06	2-oxoglutarate (2OG) and Fe(II)-dependent oxygenase superfamily protein
TraesCS1A01G384200	chr1A	57.79	17.64	1.7	5.85E-11	DNA replication complex GINS protein PSF2
TraesCS1A01G384300	chr1A	55.32	1065.71	-4.27	3.84E-12	1-deoxy-D-xylulose 5-phosphate synthase
TraesCS1A01G385500	chr1A	13.99	69.34	-2.32	3.83E-13	O-acyltransferase WSD1
TraesCS1A01G385600	chr1A	47.06	5.17	3.08	3.68E-07	Cytochrome b561 and DOMON domain-containing protein
TraesCS1A01G385900	chr1A	296.24	130.47	1.16	1.63E-09	Nuclear pore complex protein Nup93
TraesCS1A01G386400	chr1A	60.98	20.69	1.55	9.16E-14	Sodium Bile acid symporter family
TraesCS1A01G386500	chr1A	176.05	1934.97	-3.46	4.64E-20	Core-2/I-branching beta-1,6-N-acetylglucosaminyltransferase family protein
TraesCS1A01G386700	chr1A	61.46	13.11	2.14	9.83E-09	Peptidyl-prolyl cis-trans isomerase
TraesCS1A01G387000	chr1A	0.39	8.23	-4.42	8.50E-07	transcription repressor
TraesCS1A01G387100	chr1A	4.57	10.77	-1.09	6.14E-03	Maturase-like protein
TraesCS1A01G387900	chr1A	92.15	20.8	2.13	7.11E-03	TSA: Wollemia nobilis Ref_Wollemi_Transcript_14910_3291 transcribed RNA sequence
TraesCS1A01G388600	chr1A	132.09	52.6	1.31	4.31E-04	Histone H2B
TraesCS1A01G388800	chr1A	22.59	8.24	1.41	1.84E-03	Oxidoreductase
TraesCS1A01G389100	chr1A	209.24	532.91	-1.35	1.26E-12	Ribosomal protein
TraesCS1A01G389200	chr1A	1.39	0	2.69	9.19E-03	Oxidoreductase
TraesCS1A01G389500	chr1A	340.29	788.55	-1.21	7.93E-16	Ninja-family protein
TraesCS1A01G389900	chr1A	6.32	1.46	2.32	3.16E-03	U-box domain-containing family protein
TraesCS1A01G390000	chr1A	0.11	4.56	-4.43	4.59E-07	disease resistance protein (TIR-NBS-LRR class)
TraesCS1A01G390100	chr1A	2.99	10.31	-1.77	6.35E-05	NBS-LRR disease resistance protein
TraesCS1A01G390300	chr1A	11.52	3.4	1.71	6.03E-04	Glutamate receptor
TraesCS1A01G390500	chr1A	364.2	975.35	-1.42	6.75E-06	Protein PLANT CADMIUM RESISTANCE 2
TraesCS1A01G391100	chr1A	0.95	10.11	-3.55	1.25E-04	protein kinase family protein
TraesCS1A01G391700	chr1A	12.01	2.71	2.02	1.44E-03	Receptor-kinase, putative
TraesCS1A01G391900	chr1A	65.78	26.48	1.31	1.07E-04	Pirin-like protein
TraesCS1A01G392000	chr1A	492.89	60.81	3.01	3.03E-07	Photosystem I reaction center subunit VI
TraesCS1A01G392200	chr1A	1.85	12.8	-2.86	4.66E-03	transcription factor-like protein
TraesCS1A01G392300	chr1A	32.4	100.46	-1.64	2.07E-08	Trihelix transcription factor
TraesCS1A01G393300	chr1A	0	3.56	-4.59	2.59E-05	Clavata3/ESR (CLE) gene family member
TraesCS1A01G393900	chr1A	20.05	7.53	1.38	1.07E-03	zeta-carotene desaturase
TraesCS1A01G394100	chr1A	104.49	630.76	-2.59	5.76E-16	Calcium-binding family protein
TraesCS1A01G394200	chr1A	6.78	13.86	-1.1	5.09E-03	Transmembrane protein, putative
TraesCS1A01G394400	chr1A	247.27	1995.01	-3.01	6.59E-17	Structural constituent of cell wall
TraesCS1A01G394500	chr1A	152.43	59.15	1.4	2.23E-11	3-deoxy-manno-octulosonate cytidylyltransferase
TraesCS1A01G394900	chr1A	1179.63	6687.64	-2.5	7.03E-10	Cytochrome P450, putative
TraesCS1A01G395800	chr1A	39.47	11.51	1.74	6.30E-04	transmembrane protein, putative (DUF679 domain membrane protein 2)
TraesCS1A01G396200	chr1A	120.96	33.47	1.86	2.45E-05	Xyloglucan endotransglucosylase/hydrolase
TraesCS1A01G396600	chr1A	81.09	30.58	1.38	1.47E-08	E3 SUMO-protein ligase MMS21
TraesCS1A01G396700	chr1A	58.63	6.85	3.01	6.63E-08	Fasciclin-like arabinogalactan protein
TraesCS1A01G396800	chr1A	236.34	57.36	2.03	3.23E-05	Fasciclin-like arabinogalactan protein
TraesCS1A01G396900	chr1A	135.91	928.16	-2.77	8.07E-15	Glutaredoxin, putative
TraesCS1A01G397200	chr1A	6.27	27.64	-2.18	3.10E-05	Glutaredoxin, putative
TraesCS1A01G398500	chr1A	19.36	10	1.15	7.37E-04	F-box family protein
TraesCS1A01G398600	chr1A	19.47	9.14	1.1	2.71E-04	F-box protein (DUF295)
TraesCS1A01G398900	chr1A	38.42	18.81	1.09	4.94E-05	F-box protein (DUF295)
TraesCS1A01G399000	chr1A	5.37	1.32	1.85	2.24E-03	F-box protein (DUF295)
TraesCS1A01G399600	chr1A	158.98	360.56	-1.18	3.87E-13	60S ribosomal protein L18A
TraesCS1A01G399900	chr1A	4.42	0.21	3.61	1.22E-04	Cytochrome b561 domain-containing protein
TraesCS1A01G400500	chr1A	267.63	28.23	3.24	3.59E-15	Dehydrin 3 protein
TraesCS1A01G401800	chr1A	47.38	346.46	-2.87	2.25E-11	WRKY transcription factor
TraesCS1A01G401900	chr1A	10.16	48.96	-2.29	3.46E-05	Receptor-like kinase
TraesCS1A01G402100	chr1A	63.14	11.47	2.39	8.81E-14	Ribosome maturation factor rimM
TraesCS1A01G402400	chr1A	72.87	268.53	-1.89	8.66E-14	Mitogen-activated protein kinase
TraesCS1A01G402600	chr1A	80.21	1076.69	-3.75	6.58E-17	Nodulin MtN3 family protein
TraesCS1A01G403000	chr1A	184.7	22.48	3.02	6.27E-18	Cold acclimation protein
TraesCS1A01G403100	chr1A	174.4	44.62	1.95	1.19E-13	transmembrane protein, putative (DUF 3339)
TraesCS1A01G403300	chr1A	508.29	68.25	2.89	1.84E-06	Chlorophyll a-b binding protein, chloroplastic
TraesCS1A01G403800	chr1A	154.03	12.5	3.6	1.62E-08	Chlorophyll a-b binding protein, chloroplastic
TraesCS1A01G404200	chr1A	234.53	1189.59	-2.34	1.55E-06	B12D protein
TraesCS1A01G404300	chr1A	380.39	1486.03	-1.96	1.89E-16	Multidrug resistance protein ABC transporter family protein
TraesCS1A01G404600	chr1A	984.31	194.19	2.34	3.31E-09	Subtilisin-like protease
TraesCS1A01G405800	chr1A	82.28	198.19	-1.27	2.63E-10	Sugar transporter protein
TraesCS1A01G406300	chr1A	10.89	39.65	-1.85	7.31E-03	Iron-sulfur cluster assembly protein
TraesCS1A01G406500	chr1A	26.95	3.91	2.79	3.99E-06	50S ribosomal protein L7/L12
TraesCS1A01G407700	chr1A	138.44	5.2	4.67	8.73E-06	Protein kinase
TraesCS1A01G408300	chr1A	14.18	2.03	2.75	2.03E-04	DUF1645 family protein
TraesCS1A01G408800	chr1A	11.12	125.35	-3.5	7.52E-08	Short-chain dehydrogenase/reductase family protein
TraesCS1A01G409700	chr1A	34.2	8.58	1.86	4.95E-10	tRNA dimethylallyltransferase
TraesCS1A01G409900	chr1A	20.38	8.8	1.17	9.97E-03	Aldose 1-epimerase-like
TraesCS1A01G410000	chr1A	0.35	3.85	-3.04	8.94E-04	Integrase-type DNA-binding superfamily protein
TraesCS1A01G410300	chr1A	220.3	61.17	1.84	4.95E-12	Protein ROOT PRIMORDIUM DEFECTIVE 1
TraesCS1A01G410400	chr1A	59.26	871.04	-3.88	1.60E-11	Calcium-binding site, putative
TraesCS1A01G410800	chr1A	48.65	17.68	1.44	3.57E-06	1-acyl-sn-glycerol-3-phosphate acyltransferase
TraesCS1A01G411100	chr1A	15.98	4.28	1.77	1.28E-03	ethylene-responsive transcription factor
TraesCS1A01G411300	chr1A	1	16.51	-4.16	5.80E-10	Elongation factor Tu
TraesCS1A01G411800	chr1A	0.25	24.77	-6.3	2.35E-08	VQ motif protein
TraesCS1A01G412100	chr1A	10.31	3.23	1.58	3.04E-03	Protein CHUP1, chloroplastic
TraesCS1A01G412200	chr1A	3.03	14.06	-2.23	7.93E-05	U-box domain-containing protein
TraesCS1A01G413400	chr1A	39.7	418.04	-3.4	7.66E-07	3-ketoacyl-CoA synthase
TraesCS1A01G413500	chr1A	8.71	22.17	-1.28	1.43E-05	Zinc finger MYM-type protein 1
TraesCS1A01G413600	chr1A	36.84	11.17	1.75	1.32E-06	Pentatricopeptide repeat-containing protein
TraesCS1A01G414000	chr1A	11.57	182.24	-4	1.19E-13	histone deacetylase-like protein
TraesCS1A01G414100	chr1A	10.85	46.31	-2.12	6.56E-08	Flagellar biosynthesis protein flhA
TraesCS1A01G414600	chr1A	18.76	271.59	-3.86	8.20E-11	Glycerol-3-phosphate dehydrogenase [NAD(+)], cytoplasmic
TraesCS1A01G414700	chr1A	58.63	808.6	-3.79	3.97E-09	Glycerol-3-phosphate dehydrogenase [NAD(+)], cytoplasmic
TraesCS1A01G414800	chr1A	0.54	34.59	-6.05	4.92E-09	F-box family protein
TraesCS1A01G415200	chr1A	243.47	81.1	1.58	9.44E-05	Protein CHUP1, chloroplastic
TraesCS1A01G415500	chr1A	0.32	12.62	-5.3	1.38E-07	ATP-dependent RNA helicase
TraesCS1A01G415800	chr1A	19.87	7.3	1.41	8.57E-03	Protein MIZU-KUSSEI 1
TraesCS1A01G416100	chr1A	19.68	132.44	-2.76	6.70E-13	Calmodulin
TraesCS1A01G416200	chr1A	94.27	35.91	1.33	1.36E-08	Kinase family protein
TraesCS1A01G417000	chr1A	11.92	31.18	-1.35	7.56E-07	Disease resistance protein RPM1
TraesCS1A01G417500	chr1A	50.89	24.41	1.09	3.19E-08	Methionyl-tRNA formyltransferase
TraesCS1A01G417800	chr1A	27.3	221.05	-3.02	3.59E-09	Cinnamoyl-CoA reductase
TraesCS1A01G417900	chr1A	7.08	3.32	1.24	6.13E-03	Glutamyl-tRNA (Gln) amidotransferase subunit A
TraesCS1A01G418700	chr1A	44.77	11.06	2.04	3.18E-05	Receptor-like protein kinase
TraesCS1A01G418800	chr1A	436.02	84.72	2.36	3.95E-09	poly(ADP-ribose) glycohydrolase 2
TraesCS1A01G419600	chr1A	1559.11	201.32	2.95	2.15E-18	Glucose-1-phosphate adenylyltransferase
TraesCS1A01G419800	chr1A	8.58	2.85	1.44	8.41E-04	Rad3-related DNA helicase family protein
TraesCS1A01G419900	chr1A	2.08	7.11	-1.76	9.53E-04	Integrator complex subunit 8
TraesCS1A01G420500	chr1A	442.37	1203.22	-1.44	6.30E-17	Chaperone protein DnaJ
TraesCS1A01G420600	chr1A	4.51	1.02	2	3.14E-03	Glucan endo-1,3-beta-glucosidase 1
TraesCS1A01G420900	chr1A	127.38	58.13	1.11	3.81E-09	Solanesyl diphosphate synthase family protein
TraesCS1A01G421100	chr1A	5.11	419.32	-6.37	1.38E-14	Transmembrane protein, putative
TraesCS1A01G421300	chr1A	62.88	23.83	1.39	6.74E-09	Histone H3
TraesCS1A01G421800	chr1A	0.21	14.59	-5.85	5.64E-05	WRKY transcription factor
TraesCS1A01G421900	chr1A	9.23	109.34	-3.58	5.03E-11	WRKY transcription factor
TraesCS1A01G422200	chr1A	5.13	0	4.51	9.66E-04	Protein FAR1-RELATED SEQUENCE 5
TraesCS1A01G422600	chr1A	81.96	264.94	-1.7	5.60E-12	Receptor-like protein kinase, putative,expressed
TraesCS1A01G422700	chr1A	41.46	136.05	-1.73	3.60E-09	Receptor-like protein kinase, putative,expressed
TraesCS1A01G422800	chr1A	30.81	103.25	-1.77	5.14E-08	Receptor-like protein kinase, putative,expressed
TraesCS1A01G422900	chr1A	122.22	409.42	-1.75	3.44E-06	Glucan endo-1,3-beta-glucosidase 3
TraesCS1A01G423600	chr1A	0.13	1.75	-3.33	1.25E-03	arginine/serine-rich zinc knuckle-containing protein 33
TraesCS1A01G424000	chr1A	247.72	2221.26	-3.17	2.77E-13	Glycosyltransferase
TraesCS1A01G424100	chr1A	166.83	910.48	-2.45	1.95E-10	FAD-binding Berberine family protein
TraesCS1A01G424300	chr1A	51.03	10.86	2.28	2.64E-11	Protein ABIL1
TraesCS1A01G424500	chr1A	3.35	19.3	-2.57	9.03E-08	S-type anion channel
TraesCS1A01G425200	chr1A	152.08	53.03	1.5	2.60E-08	Extra-large G-like protein
TraesCS1A01G425300	chr1A	4.91	31.8	-2.73	6.52E-09	Amino acid transporter family protein
TraesCS1A01G425400	chr1A	28.27	107.92	-1.94	8.53E-12	Amino acid transporter family protein
TraesCS1A01G425900	chr1A	5.02	0	4.49	1.75E-03	Disease resistance protein (NBS-LRR class) family
TraesCS1A01G426000	chr1A	53.72	0.33	7.18	3.17E-06	NBS-LRR disease resistance protein, putative
TraesCS1A01G426400	chr1A	203.67	90.3	1.17	7.71E-03	Agenet and bromo-adjacent homology (BAH) domain-containing protein
TraesCS1A01G426500	chr1A	121.26	22.28	2.47	7.50E-04	Agenet and bromo-adjacent homology (BAH) domain-containing protein
TraesCS1A01G426800	chr1A	3.9	28.11	-2.86	3.25E-04	Polypyrimidine tract-binding-like protein, putative
TraesCS1A01G426900	chr1A	21.63	1.11	4.14	2.91E-08	Pentatricopeptide repeat-containing protein, putative
TraesCS1A01G427200	chr1A	26.92	6.39	2.07	4.17E-07	Protein N-methyltransferase
TraesCS1A01G427300	chr1A	50.58	272.87	-2.44	3.73E-12	Leucine-rich repeat receptor-like protein kinase family protein
TraesCS1A01G427400	chr1A	91.39	26.61	1.75	9.20E-14	TPR repeat-containing thioredoxin TTL1
TraesCS1A01G427600	chr1A	11.18	2.59	1.99	2.36E-06	muscle M-line assembly protein
TraesCS1A01G427700	chr1A	5.06	1.58	1.8	2.86E-03	Tesmin/TSO1-like CXC domain-containing protein
TraesCS1A01G428000	chr1A	1.94	8.76	-2.29	5.79E-05	Tesmin/TSO1-like CXC domain protein
TraesCS1A01G428100	chr1A	13.7	4.23	1.67	2.21E-04	Acyl-protein thioesterase 2
TraesCS1A01G428200	chr1A	22.18	8.22	1.26	1.67E-05	F-box protein
TraesCS1A01G428400	chr1A	753.26	6168.31	-3.03	6.27E-14	Tryptophan synthase alpha chain
TraesCS1A01G429200	chr1A	16.44	38.3	-1.21	1.38E-04	Paired amphipathic helix protein Sin3
TraesCS1A01G429800	chr1A	44.46	475.17	-3.42	5.25E-17	ATP-dependent zinc metalloprotease FtsH
TraesCS1A01G429900	chr1A	8.25	74.68	-3.21	1.75E-15	P-glycoprotein 11
TraesCS1A01G430000	chr1A	128.17	737.69	-2.53	5.20E-08	ATP-dependent zinc metalloprotease FtsH
TraesCS1A01G430100	chr1A	24.95	310.49	-3.64	2.66E-09	ATP-dependent zinc metalloprotease FtsH
TraesCS1A01G430200	chr1A	86.32	1425.46	-4.05	1.43E-05	ATP-dependent zinc metalloprotease FtsH
TraesCS1A01G431100	chr1A	17.43	84	-2.27	3.45E-14	Leucine-rich repeat receptor-like protein kinase family protein
TraesCS1A01G431300	chr1A	128.56	493.42	-1.94	3.24E-12	Type II proteinase inhibitor family protein
TraesCS1A01G431400	chr1A	26.13	219.92	-3.08	4.82E-10	Pathogen-related protein
TraesCS1A01G431500	chr1A	86.13	19.37	2.12	5.05E-08	Phosphoglucan phosphatase LSF1
TraesCS1A01G431600	chr1A	47.9	6.08	2.89	3.04E-09	RNA polymerase sigma factor
TraesCS1A01G432200	chr1A	8.72	3.19	1.22	1.78E-03	Ubiquitin carboxyl-terminal hydrolase 2
TraesCS1A01G432900	chr1A	56.11	0	7.97	2.57E-05	Na-translocating NADH-quinone reductase subunit A
TraesCS1A01G433000	chr1A	568.45	99.46	2.51	5.44E-07	RNA binding protein
TraesCS1A01G433100	chr1A	55.32	12.91	2.08	7.67E-11	Kinase family protein
TraesCS1A01G433400	chr1A	54.2	21.93	1.3	2.97E-04	Pentatricopeptide repeat-containing protein
TraesCS1A01G433500	chr1A	138.09	31.14	2.11	6.28E-20	Protein kinase family protein
TraesCS1A01G433900	chr1A	2.43	11.71	-2.29	4.37E-05	FAD-binding Berberine family protein
TraesCS1A01G435100	chr1A	14.05	31.44	-1.17	9.90E-03	Calmodulin, putative
TraesCS1A01G435200	chr1A	19.2	51.29	-1.43	4.80E-04	Calcium-binding protein
TraesCS1A01G435400	chr1A	35.86	1524.88	-5.42	1.05E-22	Cytochrome P450
TraesCS1A01G435500	chr1A	0.11	3.2	-4.03	2.28E-04	Cytochrome P450
TraesCS1A01G436500	chr1A	48.22	11.18	2.08	9.75E-13	Dihydroflavonol-4-reductase
TraesCS1A01G437500	chr1A	217.52	62.72	1.8	1.06E-14	ATP-dependent Clp protease proteolytic subunit
TraesCS1A01G439000	chr1A	7.21	0	5.01	7.81E-03	3-ketoacyl-CoA synthase
TraesCS1A01G439100	chr1A	25.04	0	6.8	1.14E-03	piezo-type mechanosensitive ion channel component
TraesCS1A01G439500	chr1A	389.74	900.85	-1.21	1.10E-12	Helicase/SANT-associated, DNA-binding protein, putative
TraesCS1A01G439600	chr1A	67.29	24.52	1.44	1.69E-04	WAS/WASL-interacting family protein
TraesCS1A01G439700	chr1A	26.49	4.89	2.3	3.25E-08	cDNA clone:J023106B01, full insert sequence
TraesCS1A01G439800	chr1A	15.36	2.51	2.72	5.54E-06	cDNA clone:J023106B01, full insert sequence
TraesCS1A01G440100	chr1A	10.36	4.45	1.35	1.17E-03	Mitochondrial transcription termination factor-like
TraesCS1A01G441200	chr1A	3.04	0.41	2.38	8.21E-03	Protein phosphatase 2C
TraesCS1A01G441500	chr1A	8.04	1.99	1.93	6.11E-03	LRR and NB-ARC domains-containing disease resistance protein
TraesCS1A01G443900	chr1A	306.18	1396.42	-2.19	1.87E-09	UDP-glucose-4-epimerase
TraesCS1A01G444100	chr1A	115.19	13.8	3.04	2.58E-09	Response regulator
TraesCS1A01G444200	chr1A	340.59	140.66	1.26	5.61E-06	Zinc finger protein CONSTANS
TraesCS1A01G444900	chr1A	5.19	36.05	-2.8	3.77E-05	Ring finger protein, putative
TraesCS1A01G445500	chr1A	648.91	241.5	1.42	1.41E-09	Argonaute
TraesCS1A01G445800	chr1A	193.94	71.46	1.41	3.83E-17	Rho GDP-dissociation inhibitor 1
TraesCS1A01G446000	chr1A	85.47	41.34	1.05	5.75E-10	winged-helix DNA-binding transcription factor family protein
TraesCS1B01G000600	chr1B	117.65	19.41	2.59	3.42E-04	50S ribosomal protein L28
TraesCS1B01G001000	chr1B	58.49	23.99	1.24	4.89E-06	Tripartite motif-containing protein 29
TraesCS1B01G001700	chr1B	9.03	75.53	-3.08	2.13E-04	Cytochrome P450
TraesCS1B01G001800	chr1B	407.95	3968.64	-3.28	1.27E-14	Phospholipid-transporting ATPase
TraesCS1B01G001900	chr1B	20.85	171.5	-3.05	4.04E-07	Cytochrome P450
TraesCS1B01G004600	chr1B	0.42	10.73	-4.63	3.16E-04	Disease resistance protein (NBS-LRR class) family
TraesCS1B01G005100	chr1B	18.54	6.93	1.54	5.78E-04	E3 ubiquitin-protein ligase SINA-like 10
TraesCS1B01G006600	chr1B	3.73	14.18	-1.9	5.51E-04	Charged multivesicular body protein 5
TraesCS1B01G008200	chr1B	73.94	257.84	-1.8	2.29E-04	Charged multivesicular body protein 5
TraesCS1B01G011100	chr1B	422.81	155.09	1.45	1.64E-06	Peptidyl-prolyl cis-trans isomerase
TraesCS1B01G011400	chr1B	2.28	0	3.32	1.31E-03	transmembrane protein, putative (DUF 3339)
TraesCS1B01G011500	chr1B	64	13.26	2.24	5.69E-05	transmembrane protein, putative (DUF 3339)
TraesCS1B01G016100	chr1B	0.37	12.92	-5.26	7.43E-05	Pm3-like disease resistance protein
TraesCS1B01G017000	chr1B	166.56	21.55	2.96	4.43E-04	Dirigent protein
TraesCS1B01G017700	chr1B	35.16	4.48	2.9	3.60E-05	Defensin
TraesCS1B01G018300	chr1B	0.25	10.65	-5.24	1.79E-08	Serine/threonine-protein kinase
TraesCS1B01G019100	chr1B	310.84	1051.03	-1.76	3.73E-06	Ras-like protein
TraesCS1B01G019300	chr1B	54.75	15.3	1.86	9.04E-06	Chaperone protein dnaJ
TraesCS1B01G019800	chr1B	3.52	64.21	-4.22	2.27E-04	12-oxophytodienoate reductase-like protein
TraesCS1B01G021000	chr1B	4.67	0.2	4	1.49E-03	O-methyltransferase-like protein
TraesCS1B01G021100	chr1B	0.85	18.68	-4.6	2.92E-04	Glutathione S-transferase
TraesCS1B01G021400	chr1B	0.15	7.21	-5.17	5.50E-07	Glutathione S-transferase
TraesCS1B01G022000	chr1B	248.24	1464.35	-2.56	8.49E-03	Serine/threonine-protein kinase
TraesCS1B01G029100	chr1B	104.54	400.33	-1.94	8.12E-03	Spectrin beta chain, brain 3
TraesCS1B01G030000	chr1B	131.03	383.39	-1.55	9.10E-03	TBC1 domain family member
TraesCS1B01G031600	chr1B	166.61	491.5	-1.56	5.69E-07	lysine ketoglutarate reductase trans-splicing protein (DUF707)
TraesCS1B01G032600	chr1B	45.38	161.08	-1.83	1.28E-04	Ubiquitin-protein ligase, putative
TraesCS1B01G033600	chr1B	3.21	20.85	-2.73	1.81E-03	Leucine--tRNA ligase
TraesCS1B01G034100	chr1B	0.38	5.34	-3.97	9.12E-03	Chymotrypsin inhibitor
TraesCS1B01G035500	chr1B	14.51	6.27	1.22	8.67E-03	Disease resistance protein (TIR-NBS-LRR class) family
TraesCS1B01G036900	chr1B	62.6	767.67	-3.62	1.95E-08	RING/U-box superfamily protein
TraesCS1B01G037100	chr1B	192.57	46.76	2.04	4.73E-03	NAD(P)-binding rossmann-fold protein
TraesCS1B01G038800	chr1B	120.2	756.87	-2.66	1.13E-06	Protein kinase
TraesCS1B01G041400	chr1B	57.36	1330	-4.54	8.58E-07	Glycosyltransferase
TraesCS1B01G042300	chr1B	50.8	9.98	2.43	2.21E-04	Outer envelope pore protein 16, chloroplastic
TraesCS1B01G044200	chr1B	51.1	133.88	-1.39	1.24E-03	NBS-LRR-like resistance protein
TraesCS1B01G044800	chr1B	22.53	287.27	-3.68	1.63E-05	Clathrin assembly protein, putative, expressed
TraesCS1B01G045300	chr1B	48.29	337.9	-2.81	6.29E-09	Cysteine-rich receptor-kinase-like protein
TraesCS1B01G045400	chr1B	5.42	59.75	-3.45	2.39E-05	Protein kinase family protein
TraesCS1B01G045600	chr1B	0.84	10.45	-3.79	1.74E-06	Protein kinase family protein
TraesCS1B01G046200	chr1B	48.42	11.75	2.07	3.61E-06	Chalcone-flavonone isomerase family protein
TraesCS1B01G047200	chr1B	10.01	39.21	-1.96	8.99E-08	Sentrin-specific protease
TraesCS1B01G048100	chr1B	58.72	715.99	-3.61	3.88E-06	Phenylalanine ammonia-lyase
TraesCS1B01G048200	chr1B	32.94	303.67	-3.21	6.16E-15	Phenylalanine ammonia-lyase
TraesCS1B01G048300	chr1B	32.38	333.19	-3.37	2.45E-12	Phenylalanine ammonia-lyase
TraesCS1B01G048400	chr1B	166.18	1412.02	-3.09	1.97E-04	Phenylalanine ammonia-lyase
TraesCS1B01G048500	chr1B	82.79	765.22	-3.21	1.41E-06	Phenylalanine ammonia-lyase
TraesCS1B01G049200	chr1B	53.34	8.78	2.62	1.17E-03	Inorganic pyrophosphatase family protein
TraesCS1B01G049300	chr1B	142.25	69.08	1.05	5.31E-04	Poly [ADP-ribose] polymerase
TraesCS1B01G050700	chr1B	10.91	100.85	-3.22	3.24E-04	Protein FRIGIDA
TraesCS1B01G050800	chr1B	0.36	6.09	-4.21	2.70E-04	BTB/POZ/MATH-domain protein
TraesCS1B01G052500	chr1B	2.6	67.85	-4.73	2.55E-04	HXXXD-type acyl-transferase family protein
TraesCS1B01G053400	chr1B	93.91	259.48	-1.47	5.93E-03	RNA binding protein
TraesCS1B01G055200	chr1B	36.1	9.81	1.88	6.54E-03	MYB transcription factor
TraesCS1B01G055600	chr1B	7.45	62.36	-3.09	1.43E-05	TOX high mobility group box protein, putative (DUF1635)
TraesCS1B01G056400	chr1B	42.3	20.03	1.12	1.32E-03	Ankyrin repeat protein-like
TraesCS1B01G056900	chr1B	45.09	3235.04	-6.17	2.67E-08	Laccase
TraesCS1B01G057500	chr1B	5.81	22.75	-1.98	8.81E-03	Leucine--tRNA ligase
TraesCS1B01G058600	chr1B	188.64	782.55	-2.05	4.83E-14	Dual specificity phosphatase
TraesCS1B01G059100	chr1B	1671.21	414.73	2.01	6.55E-13	Glutathione S-transferase
TraesCS1B01G059400	chr1B	5.92	1.87	1.87	2.88E-03	Formin-like protein
TraesCS1B01G059500	chr1B	20.79	165.02	-2.99	1.40E-04	Methyl-coenzyme M reductase II subunit gamma
TraesCS1B01G060700	chr1B	833.08	6246.17	-2.91	1.30E-06	Calcium-transporting ATPase
TraesCS1B01G062200	chr1B	33.01	575.82	-4.13	5.74E-09	Receptor-like protein kinase
TraesCS1B01G062300	chr1B	119.48	627.77	-2.4	1.47E-06	Lectin receptor kinase
TraesCS1B01G062400	chr1B	48.11	745.75	-3.96	1.57E-07	polyadenylate-binding protein 1-B-binding protein
TraesCS1B01G062700	chr1B	0.13	2.59	-3.61	3.54E-03	Elongation factor
TraesCS1B01G063600	chr1B	0.32	13.95	-5.46	2.06E-08	Lipid transfer protein
TraesCS1B01G063700	chr1B	1.18	17.18	-3.85	1.32E-04	Non-specific lipid-transfer protein-like protein
TraesCS1B01G063800	chr1B	8.46	195.77	-4.53	3.13E-09	Non-specific lipid-transfer protein-like protein
TraesCS1B01G064600	chr1B	0.38	7	-4.14	8.37E-04	Acidic chitinase
TraesCS1B01G066400	chr1B	44.8	195.08	-2.13	3.39E-06	Alcohol dehydrogenase, putative
TraesCS1B01G066500	chr1B	71.33	3802.21	-5.74	6.05E-07	Tryptophan decarboxylase
TraesCS1B01G066600	chr1B	189.93	9899.31	-5.7	1.05E-06	Tryptophan decarboxylase
TraesCS1B01G067000	chr1B	55.49	2.27	4.52	3.19E-04	Defensin-like protein
TraesCS1B01G067100	chr1B	6.28	0.3	4.1	1.45E-03	Defensin
TraesCS1B01G067300	chr1B	58.51	8.44	2.75	9.93E-04	Defensin
TraesCS1B01G069200	chr1B	122.5	59.25	1.05	3.86E-05	GDSL esterase/lipase
TraesCS1B01G069500	chr1B	1.03	8.12	-3.08	6.67E-03	Germin-like protein
TraesCS1B01G069900	chr1B	0.58	6.42	-3.5	5.55E-03	Germin-like protein
TraesCS1B01G070000	chr1B	0	2.76	-4.22	1.99E-03	Germin-like protein
TraesCS1B01G070100	chr1B	0.15	6.37	-4.93	9.87E-05	Germin-like protein
TraesCS1B01G070300	chr1B	0	2.23	-3.95	5.77E-03	Germin-like protein 1
TraesCS1B01G070600	chr1B	6.96	17.58	-1.37	5.96E-04	F-box family protein
TraesCS1B01G071500	chr1B	53.65	18.4	1.55	8.51E-04	Kinesin-like protein
TraesCS1B01G072200	chr1B	44.43	11.74	1.94	8.06E-05	DIS3-like exonuclease 2
TraesCS1B01G074100	chr1B	2.18	18.82	-3.15	7.63E-03	Heavy metal transport/detoxification superfamily protein, putative
TraesCS1B01G075200	chr1B	198.02	35.19	2.5	4.59E-04	Glutamyl-tRNA reductase
TraesCS1B01G075900	chr1B	7.04	2.57	1.34	5.25E-03	DNA repair RAD51-like protein
TraesCS1B01G076100	chr1B	2.6	29.01	-3.5	9.62E-04	Receptor-like protein kinase
TraesCS1B01G076900	chr1B	104.17	402.52	-1.95	4.15E-03	TRIO/F-actin-binding protein
TraesCS1B01G077000	chr1B	5.7	21.08	-1.89	5.84E-04	Triose-phosphate transporter family protein
TraesCS1B01G077200	chr1B	0.37	6.3	-4.28	7.19E-05	Histidine amino acid transporter
TraesCS1B01G077300	chr1B	26.05	6.21	1.9	1.66E-05	Xylulose kinase
TraesCS1B01G078800	chr1B	34.71	11.68	1.57	4.22E-04	Pentatricopeptide repeat-containing protein
TraesCS1B01G079800	chr1B	54.94	15.91	1.74	5.94E-04	40S ribosomal protein S15a
TraesCS1B01G081600	chr1B	17.27	208.6	-3.6	3.63E-03	NBS-LRR-like resistance protein
TraesCS1B01G082100	chr1B	158.2	58.09	1.45	4.32E-05	Protein IQ-DOMAIN 1
TraesCS1B01G083400	chr1B	235.56	2306.54	-3.29	8.13E-07	Transducin/WD-like repeat-protein
TraesCS1B01G083500	chr1B	19.49	40.31	-1.01	7.91E-05	Nuclear pore complex protein Nup98-Nup96
TraesCS1B01G083900	chr1B	216.25	465.51	-1.11	5.61E-03	E3 SUMO-protein ligase SIZ1
TraesCS1B01G084200	chr1B	24.69	7.53	1.69	2.63E-05	Condensin-2 complex subunit G2
TraesCS1B01G085100	chr1B	387.48	992.71	-1.36	4.47E-07	Acyl-CoA dehydrogenase, putative
TraesCS1B01G085200	chr1B	94.15	539.13	-2.52	2.78E-07	p-loop containing nucleoside triphosphate hydrolases superfamily protein
TraesCS1B01G088000	chr1B	94.7	235.57	-1.32	4.27E-03	RRP15-like protein
TraesCS1B01G088400	chr1B	14.07	2.86	2.21	1.81E-03	Acetylcholine receptor subunit beta
TraesCS1B01G088500	chr1B	5.69	68.79	-3.62	2.53E-04	Trihelix transcription factor GT-3b
TraesCS1B01G088900	chr1B	404.76	5002.79	-3.63	3.05E-06	WRKY transcription factor
TraesCS1B01G089000	chr1B	86.15	369.47	-2.1	5.22E-05	Aminotransferase-related family protein
TraesCS1B01G089100	chr1B	40.89	695.27	-4.09	9.44E-06	Kinase family protein
TraesCS1B01G089600	chr1B	6	1.07	2.26	9.10E-03	electron protein, putative (Protein of unknown function, DUF547)
TraesCS1B01G089800	chr1B	6.44	73.91	-3.52	1.40E-03	Mitochondrial pyruvate carrier
TraesCS1B01G090200	chr1B	0.11	3.73	-4.11	2.23E-04	Wall-associated receptor kinase 2
TraesCS1B01G090400	chr1B	483.16	1580.53	-1.71	8.77E-05	Metal tolerance protein
TraesCS1B01G090500	chr1B	920.2	5764.5	-2.65	7.63E-13	Glutamate--cysteine ligase, chloroplastic
TraesCS1B01G090600	chr1B	1223.81	11016	-3.17	8.34E-07	Aminotransferase like protein
TraesCS1B01G091200	chr1B	1.33	31.35	-4.51	2.22E-12	BTB/POZ domain containing protein, expressed
TraesCS1B01G091900	chr1B	66.53	875.67	-3.72	1.08E-07	Kinase, putative
TraesCS1B01G092000	chr1B	11.88	42.93	-1.85	1.50E-07	Leucine-rich repeat receptor-like protein kinase family protein
TraesCS1B01G093300	chr1B	313.8	2072.46	-2.72	7.81E-07	G-patch domain containing protein
TraesCS1B01G093700	chr1B	130.7	49.66	1.42	1.31E-06	Agenet domain-containing protein
TraesCS1B01G094500	chr1B	9.81	171.91	-4.15	8.47E-07	MYB transcription factor
TraesCS1B01G095200	chr1B	445.01	1187.31	-1.42	2.94E-03	Protein kinase
TraesCS1B01G095600	chr1B	88.93	317.66	-1.84	4.89E-07	Protein phosphatase 2C-like protein
TraesCS1B01G096300	chr1B	16.84	368.06	-4.46	1.06E-07	Peroxidase
TraesCS1B01G096400	chr1B	2.76	110.12	-5.37	2.51E-08	Peroxidase
TraesCS1B01G096600	chr1B	0.13	9.11	-5.56	7.75E-08	Peroxidase
TraesCS1B01G096800	chr1B	2.26	80.44	-5.21	1.84E-07	Peroxidase
TraesCS1B01G097200	chr1B	206.21	591.15	-1.52	1.21E-05	Glutathione S-transferase
TraesCS1B01G097400	chr1B	218.84	1467.45	-2.75	2.92E-06	Glutathione S-transferase
TraesCS1B01G097700	chr1B	420.97	1182.88	-1.49	1.51E-09	Kinase family protein
TraesCS1B01G098100	chr1B	14.91	40.78	-1.47	5.63E-03	DNA binding protein, putative
TraesCS1B01G098600	chr1B	14.23	59.16	-2.06	3.34E-03	Non-specific serine/threonine protein kinase
TraesCS1B01G099800	chr1B	51.82	460.92	-3.16	7.75E-04	Thioesterase family protein
TraesCS1B01G100100	chr1B	637.28	5068.87	-2.99	1.22E-04	Low temperature and salt responsive protein
TraesCS1B01G101500	chr1B	4.99	74.85	-3.92	3.49E-03	Benzyl alcohol O-benzoyltransferase
TraesCS1B01G101800	chr1B	24.39	144.85	-2.58	1.42E-03	Phosphoglycerate mutase, putative
TraesCS1B01G102000	chr1B	6.31	0.8	3	5.38E-03	Heat-inducible transcription repressor HrcA
TraesCS1B01G107300	chr1B	84.98	1176.25	-3.79	2.68E-04	Agmatine coumaroyltransferase-1
TraesCS1B01G107400	chr1B	54.61	541.14	-3.31	2.38E-03	Agmatine coumaroyltransferase-1
TraesCS1B01G107500	chr1B	3.93	32.13	-3.04	1.58E-05	Agmatine coumaroyltransferase-2
TraesCS1B01G107900	chr1B	2.12	14.19	-2.79	8.14E-05	Serine protease
TraesCS1B01G108100	chr1B	27.25	96.87	-1.83	3.56E-05	CRS1/YhbY (CRM) domain protein
TraesCS1B01G108200	chr1B	160.56	495.16	-1.62	1.35E-04	Protein VERNALIZATION INSENSITIVE 3
TraesCS1B01G109400	chr1B	39.98	539.42	-3.76	1.90E-16	Kinase family protein
TraesCS1B01G109600	chr1B	0.39	5.62	-4.15	2.05E-04	Laccase
TraesCS1B01G110400	chr1B	84.62	15.68	2.46	1.35E-08	Serine protease
TraesCS1B01G113500	chr1B	84.63	984.85	-3.54	1.57E-08	Glutathione S-transferase
TraesCS1B01G113600	chr1B	1.48	157.45	-6.76	1.02E-07	Glutathione S-transferase
TraesCS1B01G113800	chr1B	48.47	242.81	-2.33	1.82E-03	Glutathione S-transferase
TraesCS1B01G114100	chr1B	29.87	64.96	-1.12	6.07E-03	Receptor protein kinase-like
TraesCS1B01G114300	chr1B	5.9	16.21	-1.48	9.67E-03	Glutathione S-transferase
TraesCS1B01G114400	chr1B	3.66	20.91	-2.54	8.83E-04	Glutathione S-transferase
TraesCS1B01G117600	chr1B	0	6.86	-5.45	2.16E-04	RNA-directed DNA polymerase (Reverse transcriptase)
TraesCS1B01G119700	chr1B	5.25	89.92	-4.11	7.90E-04	Kinase-like
TraesCS1B01G119800	chr1B	10.33	151.12	-3.88	6.79E-03	Kinase-like
TraesCS1B01G119900	chr1B	0.13	4.85	-4.53	2.09E-03	Cytochrome P450
TraesCS1B01G120100	chr1B	0.55	8.54	-3.75	2.87E-04	Kinase family protein
TraesCS1B01G120200	chr1B	2.81	28.1	-3.34	4.13E-03	Serpin-like protein
TraesCS1B01G121700	chr1B	86.6	673.08	-2.96	3.40E-05	BTB/POZ and MATH domain-containing protein 2
TraesCS1B01G122300	chr1B	71.14	21.08	1.82	3.00E-04	Villin
TraesCS1B01G122800	chr1B	276.19	4407.31	-4	5.27E-08	Phenylalanine ammonia-lyase
TraesCS1B01G123100	chr1B	224.23	757.31	-1.76	6.36E-04	RING/U-box superfamily protein
TraesCS1B01G123400	chr1B	363.88	1206.17	-1.73	6.70E-03	E3 ubiquitin-protein ligase
TraesCS1B01G124100	chr1B	454.44	212.48	1.09	6.02E-06	Adenine nucleotide alpha hydrolases-like superfamily protein
TraesCS1B01G124200	chr1B	92.79	42.11	1.12	3.27E-03	DNA-directed RNA polymerase II subunit
TraesCS1B01G124700	chr1B	217.62	80.61	1.44	3.47E-04	Serine/threonine-protein phosphatase 4 regulatory subunit 3
TraesCS1B01G126600	chr1B	26.59	93.34	-1.8	2.88E-13	GATA transcription factor, putative
TraesCS1B01G128000	chr1B	19.93	5.47	1.94	2.63E-04	WAT1-related protein
TraesCS1B01G128100	chr1B	146.75	593.73	-2.02	6.77E-06	Serine/threonine-protein phosphatase
TraesCS1B01G128500	chr1B	155.24	554.67	-1.84	3.25E-03	GDSL esterase/lipase
TraesCS1B01G129000	chr1B	306.63	90.41	1.76	6.00E-04	6-phosphofructo-2-kinase/fructose-2, 6-bisphosphatase
TraesCS1B01G129800	chr1B	7.25	117.79	-4.04	8.99E-05	MYB-related transcription factor
TraesCS1B01G130000	chr1B	59.64	777	-3.71	1.41E-03	Cytochrome P450
TraesCS1B01G131700	chr1B	28.98	8	1.81	4.88E-04	DUF4228 domain protein
TraesCS1B01G132400	chr1B	138.92	56.4	1.3	1.51E-04	Transporter-related family protein
TraesCS1B01G132700	chr1B	2717.23	9115.86	-1.75	9.33E-12	Ribosomal protein
TraesCS1B01G133200	chr1B	14.64	4.88	1.67	8.54E-03	Arabinogalactan peptide-like protein
TraesCS1B01G133900	chr1B	36	5.74	2.57	1.11E-03	Tryptophan aminotransferase
TraesCS1B01G134300	chr1B	8.56	2.54	1.71	7.56E-03	Core-2/I-branching beta-1,6-N-acetylglucosaminyltransferase family protein
TraesCS1B01G134500	chr1B	6.55	74.63	-3.55	5.57E-12	DNA-directed RNA polymerase subunit
TraesCS1B01G135700	chr1B	56.75	292.32	-2.37	2.53E-05	Lactoylglutathione lyase
TraesCS1B01G138000	chr1B	73.35	27.3	1.44	2.85E-04	Serine/threonine protein phosphatase 2A regulatory subunit B
TraesCS1B01G138100	chr1B	137.62	1029.67	-2.91	5.73E-10	Auxin-responsive protein
TraesCS1B01G138300	chr1B	96.2	361.93	-1.91	7.40E-03	RING/U-box superfamily protein
TraesCS1B01G138900	chr1B	26.11	85.62	-1.72	1.03E-07	Copper ion binding protein
TraesCS1B01G139200	chr1B	68.75	13.93	2.3	4.66E-03	DUF581 family protein
TraesCS1B01G140100	chr1B	19.57	6.2	1.61	3.26E-05	Protein slow green 1, chloroplastic
TraesCS1B01G141000	chr1B	3.21	18.95	-2.61	1.03E-04	Tectonin beta-propeller repeat-containing protein 1
TraesCS1B01G141700	chr1B	1241.43	12017.1	-3.28	1.15E-04	Malic enzyme
TraesCS1B01G142000	chr1B	83.21	874	-3.39	3.09E-06	Phosphotransferase
TraesCS1B01G142100	chr1B	5.92	0.89	3.27	1.07E-03	IQ domain-containing protein
TraesCS1B01G143000	chr1B	6.92	80.85	-3.56	3.25E-04	PRA1 family protein
TraesCS1B01G143400	chr1B	25.37	52.79	-1.05	9.98E-03	tRNA N6-adenosine threonylcarbamoyltransferase
TraesCS1B01G146200	chr1B	324.27	124.96	1.38	3.07E-05	DNA helicase
TraesCS1B01G146900	chr1B	155.97	579.79	-1.89	8.98E-04	Lysine-specific demethylase
TraesCS1B01G147400	chr1B	42.57	12.76	1.7	1.99E-03	S-type anion channel
TraesCS1B01G147800	chr1B	13.43	5.55	1.26	1.91E-03	Myb
TraesCS1B01G149700	chr1B	48.44	19.65	1.34	8.38E-03	DNA mismatch repair protein mutS
TraesCS1B01G152100	chr1B	252.26	85.64	1.56	1.26E-04	Ras-related protein, expressed
TraesCS1B01G154400	chr1B	227.27	456.27	-1	2.12E-12	Kinase family protein
TraesCS1B01G154500	chr1B	407.91	88.78	2.18	3.93E-14	Histone H2A
TraesCS1B01G154700	chr1B	307.04	669.24	-1.12	6.19E-07	LIM domain and RING finger protein
TraesCS1B01G156100	chr1B	7.45	2.23	1.48	9.31E-04	Ammonium transporter Rh type B
TraesCS1B01G157000	chr1B	1043.05	6446.02	-2.63	2.83E-14	Heavy metal-associated protein
TraesCS1B01G157300	chr1B	16.75	92.42	-2.47	2.26E-05	Lectin receptor kinase
TraesCS1B01G157500	chr1B	9.48	1.34	2.69	4.04E-04	Late embryogenesis abundant (LEA) hydroxyproline-rich glycoprotein family
TraesCS1B01G157700	chr1B	31.74	326.03	-3.37	4.26E-20	Protein kinase
TraesCS1B01G157900	chr1B	103.17	568.9	-2.47	4.48E-21	ABC transporter G family-like protein
TraesCS1B01G158000	chr1B	98.08	1061.98	-3.44	1.37E-12	Chitinase
TraesCS1B01G158900	chr1B	170.62	68.57	1.26	8.73E-13	Calcium ion-binding protein
TraesCS1B01G159400	chr1B	105.49	222.38	-1.08	2.31E-04	Na(+)/H(+) antiporter NhaB
TraesCS1B01G159700	chr1B	58.4	12.82	2.13	8.55E-09	Rubisco accumulation factor 1, chloroplastic
TraesCS1B01G159900	chr1B	171.58	76.66	1.14	6.07E-09	RING finger and CHY zinc finger protein
TraesCS1B01G160100	chr1B	135.68	401.59	-1.56	7.76E-16	CsAtPR5
TraesCS1B01G160300	chr1B	153.88	335.16	-1.12	2.49E-14	CsAtPR5
TraesCS1B01G160500	chr1B	28.58	85.63	-1.58	2.49E-13	CsAtPR5
TraesCS1B01G160800	chr1B	671.02	2206.77	-1.72	7.33E-11	Midasin
TraesCS1B01G161100	chr1B	27.04	10	1.4	1.43E-04	Shugoshin-1
TraesCS1B01G162400	chr1B	122	4321.8	-5.15	9.47E-25	Cysteine--tRNA ligase
TraesCS1B01G162500	chr1B	182.95	57.48	1.67	5.57E-03	GDSL esterase/lipase
TraesCS1B01G164100	chr1B	22.97	9.67	1.13	9.62E-04	photosystem I reaction center subunit PSI-N, chloroplast, putative / PSI-N, putative (PSAN)
TraesCS1B01G164200	chr1B	10.13	56.58	-2.53	1.43E-12	Hypersensitive-induced response protein 1
TraesCS1B01G164800	chr1B	21.03	194.97	-3.21	2.67E-07	Zinc finger ring-type protein
TraesCS1B01G165000	chr1B	1.45	18.63	-3.7	7.52E-10	F-box family protein
TraesCS1B01G165500	chr1B	57.28	18.36	1.66	3.13E-06	PfkB-like carbohydrate kinase family protein
TraesCS1B01G165700	chr1B	20.04	8.55	1.26	2.76E-04	tRNA dimethylallyltransferase
TraesCS1B01G166600	chr1B	29.58	142.11	-2.24	4.24E-07	UvrABC system protein C
TraesCS1B01G167200	chr1B	258.96	32.28	2.98	5.09E-07	Cellulose synthase
TraesCS1B01G167700	chr1B	19.28	240.79	-3.65	2.12E-20	Receptor protein kinase, putative
TraesCS1B01G167800	chr1B	21.84	8.06	1.48	1.42E-03	Esterase/lipase/thioesterase-like protein
TraesCS1B01G168100	chr1B	61.81	410.26	-2.73	6.98E-07	Peptide transporter
TraesCS1B01G168500	chr1B	504.18	206.46	1.27	4.23E-07	Fatty acid hydroxylase superfamily protein
TraesCS1B01G169500	chr1B	27.31	7.29	1.93	7.53E-06	3-ketoacyl-CoA synthase
TraesCS1B01G169600	chr1B	321.91	684.02	-1.09	1.24E-10	Non-lysosomal glucosylceramidase
TraesCS1B01G170100	chr1B	120.04	18.8	2.65	6.95E-04	Ribonuclease
TraesCS1B01G170500	chr1B	106.19	41.91	1.36	5.92E-10	Protein kinase superfamily protein
TraesCS1B01G171400	chr1B	158.91	354	-1.15	1.03E-11	Vacuolar protein sorting-associated protein 2-like protein 2
TraesCS1B01G171700	chr1B	80.99	34.7	1.22	2.15E-11	Polyubiquitin
TraesCS1B01G172400	chr1B	3614.38	1625.76	1.15	5.35E-04	Malate dehydrogenase
TraesCS1B01G173600	chr1B	98.1	356.86	-1.87	3.02E-16	Pleckstrin-like (PH) and lipid-binding START domain protein
TraesCS1B01G173700	chr1B	459.73	192.06	1.27	1.05E-15	Auxin response factor
TraesCS1B01G173900	chr1B	244.98	113.08	1.12	1.14E-08	Homeobox leucine-zipper protein
TraesCS1B01G174600	chr1B	184.5	791.33	-2.1	8.32E-10	Transmembrane protein, putative
TraesCS1B01G175600	chr1B	21.61	211.82	-3.3	6.44E-14	electron protein, putative (Protein of unknown function, DUF547)
TraesCS1B01G176000	chr1B	19.69	9.28	1.2	5.45E-04	Cytokinin oxidase/dehydrogenase
TraesCS1B01G176600	chr1B	24.96	10.48	1.31	2.09E-04	Pentatricopeptide repeat-containing protein
TraesCS1B01G177500	chr1B	76.62	158.22	-1.04	6.88E-13	Peptidoglycan-binding LysM domain-containing protein
TraesCS1B01G177700	chr1B	125.63	51.93	1.25	5.05E-07	Ubiquitin carboxyl-terminal hydrolase 12
TraesCS1B01G178300	chr1B	95.62	46.12	1.04	4.66E-08	Conserved virulence factor C
TraesCS1B01G178500	chr1B	122.43	46.97	1.38	1.56E-11	Thioredoxin
TraesCS1B01G178700	chr1B	0.92	5.12	-2.57	4.96E-04	Sugar fermentation stimulation protein homolog
TraesCS1B01G179900	chr1B	216.84	449.77	-1.06	1.58E-11	DNA-directed RNA polymerase subunit beta
TraesCS1B01G180000	chr1B	380.06	2296.41	-2.6	7.35E-10	Peptide chain release factor 2
TraesCS1B01G180200	chr1B	25.23	10.96	1.17	2.55E-04	Subtilisin-like protease
TraesCS1B01G180400	chr1B	2588.24	693.5	1.9	3.94E-20	MATH domain containing protein
TraesCS1B01G180500	chr1B	299.09	105.34	1.5	4.19E-07	MATH domain containing protein
TraesCS1B01G181500	chr1B	85.15	224.29	-1.39	1.44E-05	Plant/F9H3-4 protein
TraesCS1B01G181600	chr1B	64.03	22.38	1.48	3.11E-06	WAT1-related protein
TraesCS1B01G181800	chr1B	492.19	210.83	1.24	2.77E-09	Alpha-galactosidase
TraesCS1B01G182000	chr1B	112.38	421.05	-1.91	1.04E-06	Alpha-galactosidase
TraesCS1B01G182200	chr1B	5.25	35.67	-2.77	1.91E-03	Aquaporin
TraesCS1B01G182400	chr1B	198.85	52.98	1.89	5.14E-05	Chloroplast inner envelope protein, putative, expressed
TraesCS1B01G182600	chr1B	124.04	350.31	-1.49	5.20E-17	G-patch domain containing protein, expressed
TraesCS1B01G182700	chr1B	74.19	174.68	-1.24	4.86E-03	Ubiquitin
TraesCS1B01G183300	chr1B	1.91	0.1	2.76	2.47E-03	Ripening related protein family
TraesCS1B01G183500	chr1B	31.67	80.31	-1.34	2.60E-03	Late embryogenesis abundant (LEA) hydroxyproline-rich glycoprotein
TraesCS1B01G184400	chr1B	42.01	121.9	-1.51	2.71E-17	F-box protein
TraesCS1B01G184600	chr1B	1.35	9.33	-2.89	3.69E-04	Ripening-related protein
TraesCS1B01G185000	chr1B	30.1	13.13	1.15	4.24E-05	Protein arginine methyltransferase
TraesCS1B01G185600	chr1B	25.34	88.18	-1.81	1.44E-08	Fiber protein Fb34
TraesCS1B01G186300	chr1B	607.25	81.99	2.88	6.18E-11	Protochlorophyllide reductase
TraesCS1B01G186700	chr1B	192.83	87.4	1.11	2.84E-05	Epoxide hydrolase 2
TraesCS1B01G186900	chr1B	19.59	5.46	1.66	2.96E-06	Major facilitator superfamily transporter
TraesCS1B01G187200	chr1B	222.93	791.42	-1.83	3.14E-06	CBS domain-containing protein CBSX5
TraesCS1B01G187300	chr1B	42.56	125.44	-1.56	9.72E-07	Receptor-kinase, putative
TraesCS1B01G187500	chr1B	17.37	8.5	1.19	2.43E-03	Protein NEOXANTHIN-DEFICIENT 1
TraesCS1B01G187800	chr1B	270.01	132.03	1.04	1.08E-13	30S ribosomal protein S18
TraesCS1B01G187900	chr1B	295.6	660.67	-1.16	7.37E-14	acyl-UDP-N-acetylglucosamine O-acyltransferase
TraesCS1B01G188300	chr1B	213.1	455.74	-1.1	9.83E-07	Calcium uniporter protein, mitochondrial
TraesCS1B01G188400	chr1B	8.12	15.81	-1.03	6.34E-03	Short-chain dehydrogenase/reductase family protein
TraesCS1B01G188500	chr1B	61.38	13.63	2.15	9.24E-08	Laminin subunit alpha-1
TraesCS1B01G190000	chr1B	176.64	50.73	1.78	5.25E-13	Tetraspanin family protein
TraesCS1B01G190600	chr1B	55.94	11.84	2.18	2.56E-05	Benzyl alcohol O-benzoyltransferase
TraesCS1B01G191100	chr1B	452.39	191.5	1.22	4.51E-13	Membrane steroid-binding protein
TraesCS1B01G191300	chr1B	0.51	2.4	-2.32	9.77E-03	Clavata3/ESR (CLE) gene family member
TraesCS1B01G191600	chr1B	128.75	25.39	2.33	9.04E-10	Thylakoid lumenal 17.4 kDa protein, chloroplastic
TraesCS1B01G191800	chr1B	17.08	2.33	2.98	4.43E-05	Homeobox protein BEL1-like protein
TraesCS1B01G192300	chr1B	69.38	21.69	1.66	9.51E-13	Kinase family protein
TraesCS1B01G192500	chr1B	140.99	39.46	1.81	6.04E-05	Histone H2B
TraesCS1B01G192600	chr1B	214.8	657.41	-1.62	1.54E-21	Mitogen-activated protein kinase
TraesCS1B01G192800	chr1B	31.31	10.12	1.51	1.92E-10	GDP-mannose transporter
TraesCS1B01G193100	chr1B	80.79	33.9	1.23	7.36E-03	Protein PAM68, chloroplastic
TraesCS1B01G193500	chr1B	1.36	35.61	-4.82	5.34E-13	general regulatory factor 10
TraesCS1B01G194100	chr1B	160.84	1889.74	-3.56	5.71E-16	Glutathione S-transferase
TraesCS1B01G194200	chr1B	1.37	19.57	-3.75	6.62E-07	Glutathione S-transferase
TraesCS1B01G194300	chr1B	56.52	513.22	-3.18	5.58E-08	Glutathione S-transferase
TraesCS1B01G194400	chr1B	4.3	36.46	-3.13	9.42E-07	Glutathione S-transferase
TraesCS1B01G194500	chr1B	5.8	75.84	-3.77	2.74E-10	Glutathione S-transferase
TraesCS1B01G194600	chr1B	164.28	4310.13	-4.71	8.97E-23	Glutathione S-transferase
TraesCS1B01G194700	chr1B	259.07	1365.99	-2.4	6.56E-06	Glutathione S-transferase
TraesCS1B01G194800	chr1B	8.91	94.17	-3.42	2.42E-11	Glutathione S-transferase
TraesCS1B01G194900	chr1B	449.38	2626.02	-2.55	6.27E-07	Glutathione s-transferase, putative
TraesCS1B01G195000	chr1B	5.91	20.33	-1.77	1.20E-05	Cytochrome P450 family protein, expressed
TraesCS1B01G195100	chr1B	79.04	15.16	2.37	6.94E-04	Subtilisin-like protease
TraesCS1B01G195200	chr1B	266.09	776.86	-1.55	2.07E-16	Phospholipase D
TraesCS1B01G195400	chr1B	252.65	94.38	1.42	5.52E-12	Ubiquitin carboxyl-terminal hydrolase-like protein
TraesCS1B01G195900	chr1B	1.05	23.91	-4.59	8.75E-07	Protein DETOXIFICATION
TraesCS1B01G196200	chr1B	112.65	53.54	1.06	8.86E-03	U-box domain-containing protein 4
TraesCS1B01G196300	chr1B	26.57	12.95	1.11	5.18E-06	Protein COFACTOR ASSEMBLY OF COMPLEX C SUBUNIT B CCB2, chloroplastic
TraesCS1B01G196400	chr1B	164.1	545.73	-1.73	9.95E-14	F-box protein PP2-A13
TraesCS1B01G197000	chr1B	92.39	730.25	-2.98	1.82E-08	Alpha/beta-Hydrolases superfamily protein
TraesCS1B01G197100	chr1B	143.06	65.52	1.12	1.76E-11	Membrane protein insertase YidC
TraesCS1B01G197300	chr1B	22.59	11.84	1.01	7.72E-05	Membrane protein insertase YidC
TraesCS1B01G197400	chr1B	13.65	3.17	1.88	1.98E-06	Membrane protein insertase YidC
TraesCS1B01G197500	chr1B	17.15	7.51	1.15	4.23E-05	Membrane protein insertase YidC
TraesCS1B01G197900	chr1B	27.11	200.18	-2.89	1.40E-16	Trehalase
TraesCS1B01G198000	chr1B	171.53	466.56	-1.44	1.46E-14	FAS-associated factor 2-B
TraesCS1B01G198100	chr1B	15.96	191.14	-3.58	1.91E-08	F-box family protein
TraesCS1B01G198500	chr1B	470.51	156.7	1.57	1.90E-22	Major facilitator superfamily domain-containing protein
TraesCS1B01G198700	chr1B	55.61	993.65	-4.16	3.35E-10	ATP-dependent zinc metalloprotease FtsH
TraesCS1B01G198800	chr1B	20.49	2.85	2.77	3.57E-05	Phytochrome kinase substrate
TraesCS1B01G198900	chr1B	78.18	497.19	-2.67	3.36E-24	Pectinesterase
TraesCS1B01G199200	chr1B	42.36	113.85	-1.42	4.67E-12	UDP-N-acetylglucosamine--peptide N-acetylglucosaminyltransferase subunit
TraesCS1B01G199500	chr1B	117.85	17.65	2.71	1.00E-05	DUF538 family protein (Protein of unknown function, DUF538)
TraesCS1B01G199700	chr1B	24.08	4.47	2.28	5.10E-08	Aldo/keto reductase family protein, putative, expressed
TraesCS1B01G200100	chr1B	18.11	5.78	1.5	8.02E-06	Beta-1,3-N-acetylglucosaminyltransferase lunatic fringe
TraesCS1B01G200200	chr1B	447.35	997.82	-1.16	3.40E-12	Methionine aminopeptidase
TraesCS1B01G201000	chr1B	34.93	8.76	1.92	3.06E-09	Plastid lipid-associated protein
TraesCS1B01G201100	chr1B	77.78	927.67	-3.58	7.18E-16	Response to low sulfur protein, putative
TraesCS1B01G201700	chr1B	33.83	7.16	2.15	3.03E-07	Disease resistance protein (NBS-LRR class) family
TraesCS1B01G201800	chr1B	25.72	275.05	-3.42	3.17E-07	Auxin-responsive family protein
TraesCS1B01G202000	chr1B	176.51	87.81	1.04	4.84E-08	Serine carboxypeptidase S28 family protein
TraesCS1B01G202700	chr1B	239.25	24.21	3.28	4.67E-07	Aquaporin-1
TraesCS1B01G202900	chr1B	53.45	20.26	1.37	6.37E-05	Cytochrome P450 family protein
TraesCS1B01G203000	chr1B	2.2	10.08	-2.31	1.06E-03	Cytochrome P450 family protein
TraesCS1B01G203100	chr1B	5.26	53.42	-3.36	2.30E-14	Flavin-dependent thymidylate synthase
TraesCS1B01G203200	chr1B	21.81	7.51	1.47	4.62E-03	Kinase family protein
TraesCS1B01G203400	chr1B	51.35	21.63	1.21	5.34E-03	Nucleotide-diphospho-sugar transferases superfamily protein
TraesCS1B01G203800	chr1B	45.4	18.01	1.27	3.99E-05	YABBY protein
TraesCS1B01G204700	chr1B	72.67	1186.77	-4.03	7.16E-19	Valine--tRNA ligase
TraesCS1B01G204800	chr1B	23.92	10.98	1.13	1.13E-06	Pentatricopeptide repeat-containing protein
TraesCS1B01G205300	chr1B	354.72	710.91	-1	7.02E-09	Xanthine dehydrogenase
TraesCS1B01G205600	chr1B	190.3	81.61	1.22	3.58E-11	GPI-anchored protein
TraesCS1B01G205800	chr1B	133.19	420.61	-1.65	2.92E-17	Leucine-rich repeat (LRR) family protein
TraesCS1B01G206100	chr1B	165.87	74.78	1.11	9.90E-11	AT hook motif DNA-binding family protein
TraesCS1B01G206800	chr1B	16.77	2.61	2.54	1.34E-04	Mitochondrial carrier protein
TraesCS1B01G207100	chr1B	267.01	1188.18	-2.15	1.05E-07	60S ribosomal export protein NMD3
TraesCS1B01G207600	chr1B	18.81	6.96	1.41	4.56E-04	Replication factor C subunit, putative
TraesCS1B01G207700	chr1B	30.35	122.88	-2.02	3.81E-05	PLATZ transcription factor
TraesCS1B01G208000	chr1B	183.32	635.96	-1.8	6.80E-04	Basic helix loop helix (BHLH) family transcription factor
TraesCS1B01G209400	chr1B	34.88	89.06	-1.37	3.78E-08	VQ motif protein
TraesCS1B01G209700	chr1B	72.42	262.65	-1.86	8.82E-05	Cinnamoyl-CoA reductase, putative
TraesCS1B01G210300	chr1B	1556	5656.42	-1.86	2.72E-19	Poly [ADP-ribose] polymerase
TraesCS1B01G210400	chr1B	170.19	1739.34	-3.35	1.10E-24	Lysine-specific demethylase
TraesCS1B01G210500	chr1B	70.69	175.36	-1.31	4.88E-03	Xyloglucan endotransglucosylase/hydrolase
TraesCS1B01G210600	chr1B	42.74	18.34	1.17	1.44E-05	Chalcone-flavanone isomerase family protein
TraesCS1B01G210700	chr1B	14.45	91.86	-2.66	1.45E-11	Cellulose synthase-like protein
TraesCS1B01G211000	chr1B	21.54	4.58	2.13	2.43E-04	Ubiquinone/menaquinone biosynthesis C-methyltransferase UbiE
TraesCS1B01G211100	chr1B	53.53	14.33	1.85	6.46E-06	Antiholin-like protein lrgB
TraesCS1B01G211400	chr1B	548.28	154.33	1.82	1.39E-15	ERD (Early-responsive to dehydration stress) family protein
TraesCS1B01G211700	chr1B	88.72	36.52	1.29	5.13E-04	Cytochrome P450 family protein
TraesCS1B01G212000	chr1B	26.93	2.68	3.22	1.64E-06	WRKY family transcription factor
TraesCS1B01G212300	chr1B	17.21	5.24	1.7	2.10E-05	Peptide transporter
TraesCS1B01G212400	chr1B	507.94	129.42	1.96	1.10E-05	Peptide transporter
TraesCS1B01G212500	chr1B	163.31	69.4	1.19	7.95E-12	ADP-ribosylation factor, putative, expressed
TraesCS1B01G212600	chr1B	15.44	1.69	3.03	4.51E-05	RmlC-like cupins superfamily protein
TraesCS1B01G212900	chr1B	141.03	390.96	-1.47	4.91E-12	stress response protein
TraesCS1B01G213300	chr1B	342.92	113.07	1.58	3.58E-13	ATP-dependent Clp protease proteolytic subunit
TraesCS1B01G213400	chr1B	620.32	7018.65	-3.5	2.68E-22	zinc finger B-box protein
TraesCS1B01G213600	chr1B	332.63	129.39	1.35	1.56E-07	S-adenosyl-L-methionine-dependent methyltransferases superfamily protein
TraesCS1B01G213900	chr1B	37.01	6.93	2.34	1.51E-06	Phosphatidylinositol transfer protein
TraesCS1B01G214700	chr1B	126.2	21.21	2.53	4.60E-10	Protein curvature thylakoid chloroplastic-like
TraesCS1B01G215100	chr1B	0.09	2.36	-3.67	1.74E-03	Heavy metal transport/detoxification protein
TraesCS1B01G215700	chr1B	42.53	185.36	-2.13	6.36E-05	Protein PLASTID MOVEMENT IMPAIRED 1
TraesCS1B01G215800	chr1B	932.94	376.45	1.3	2.46E-09	Monosaccharide-sensing protein 2
TraesCS1B01G216300	chr1B	334	70.35	2.23	6.43E-16	MLO-like protein
TraesCS1B01G217500	chr1B	188.49	789.44	-2.06	9.23E-21	Protein kinase family protein, putative, expressed
TraesCS1B01G217800	chr1B	110.27	54.07	1.02	5.50E-10	DDB1-and CUL4-associated factor
TraesCS1B01G218600	chr1B	19.06	47.25	-1.33	1.29E-06	F-box family protein
TraesCS1B01G219100	chr1B	33.67	12.87	1.38	4.40E-09	TSA: Wollemia nobilis Ref_Wollemi_Transcript_5463_1093 transcribed RNA sequence
TraesCS1B01G219500	chr1B	10.92	5.92	1.01	3.79E-03	RING/U-box superfamily protein
TraesCS1B01G219600	chr1B	9.84	3.18	1.54	2.08E-04	tRNA-2-methylthio-N(6)-dimethylallyladenosine synthase
TraesCS1B01G219700	chr1B	2.68	8.71	-1.46	4.27E-04	RING/FYVE/PHD zinc finger superfamily protein
TraesCS1B01G219800	chr1B	27.21	132.83	-2.29	3.26E-08	Cytochrome c-type biogenesis protein CcmE
TraesCS1B01G220000	chr1B	23.42	8.29	1.48	4.23E-06	glycosyltransferase family exostosin protein
TraesCS1B01G220200	chr1B	49.54	22.72	1.2	1.68E-07	Glycosyl transferase, family 1
TraesCS1B01G220600	chr1B	51.88	210.13	-2.02	1.08E-04	Metallo-beta-lactamase-like
TraesCS1B01G220700	chr1B	113.25	24.89	2.2	1.10E-14	Cytochrome P450 family protein, expressed
TraesCS1B01G221200	chr1B	38.12	7.09	2.39	3.46E-08	Short-chain dehydrogenase/reductase family protein
TraesCS1B01G221600	chr1B	50.39	15.66	1.63	3.22E-03	Histone H4
TraesCS1B01G222000	chr1B	187.86	402.92	-1.1	1.33E-12	Translocase of chloroplast
TraesCS1B01G222400	chr1B	40.07	12.22	1.67	4.00E-10	UDP-N-acetylmuramoyl-L-alanyl-D-glutamate--2, 6-diaminopimelate ligase
TraesCS1B01G223300	chr1B	1265.73	442.53	1.51	2.92E-08	Proline dehydrogenase
TraesCS1B01G223500	chr1B	3.97	11.58	-1.64	1.78E-03	Myosin-H heavy chain
TraesCS1B01G224000	chr1B	0.92	6	-2.62	3.92E-03	Bifunctional inhibitor/lipid-transfer protein/seed storage 2S albumin superfamily protein
TraesCS1B01G224300	chr1B	40.83	336.73	-3.05	5.49E-21	Trehalose 6-phosphate phosphatase
TraesCS1B01G224900	chr1B	0.98	10.04	-3.44	1.30E-04	Nitrate transporter 1.1
TraesCS1B01G225300	chr1B	118.53	950.5	-3.01	7.57E-16	Hexosyltransferase
TraesCS1B01G225400	chr1B	12.11	6.33	1.05	2.35E-03	Holliday junction resolvase
TraesCS1B01G226000	chr1B	343.28	63.42	2.44	4.59E-09	Expansin protein
TraesCS1B01G226100	chr1B	393.09	101.43	1.95	7.07E-10	Expansin protein
TraesCS1B01G226400	chr1B	53.85	185.4	-1.79	2.16E-06	Lipoxygenase
TraesCS1B01G226500	chr1B	645.11	1308.88	-1.02	2.22E-07	Pyruvate kinase
TraesCS1B01G226800	chr1B	147.35	492.31	-1.74	3.38E-18	S-adenosyl-L-methionine-dependent methyltransferases superfamily protein
TraesCS1B01G227700	chr1B	10.81	41.95	-1.94	1.12E-04	Dynamin, putative
TraesCS1B01G228500	chr1B	384.47	159.21	1.26	1.58E-17	10 kDa chaperonin
TraesCS1B01G229100	chr1B	255.39	1215.43	-2.25	1.73E-21	Metacaspase-1
TraesCS1B01G229700	chr1B	38.64	11.71	1.71	1.30E-03	Phospho-2-dehydro-3-deoxyheptonate aldolase
TraesCS1B01G230200	chr1B	17.87	146.63	-3.04	1.49E-11	PRA1 family protein
TraesCS1B01G231000	chr1B	0.41	9.79	-4.49	7.22E-05	12-oxophytodienoate reductase-like protein
TraesCS1B01G231400	chr1B	518.15	205.23	1.33	2.75E-11	Palmitoyl protein thioesterase containing protein, expressed
TraesCS1B01G231600	chr1B	46.54	16.69	1.41	8.95E-06	bZIP transcription factor (DUF630 and DUF632)
TraesCS1B01G231900	chr1B	100.39	1419.45	-3.82	1.53E-19	ABC(ATP-binding) family transporter
TraesCS1B01G232100	chr1B	1.04	9.41	-3.16	3.80E-03	Phospholipase a1-chloroplastic-like
TraesCS1B01G233100	chr1B	40.01	16.65	1.22	5.28E-06	8-amino-7-oxononanoate synthase
TraesCS1B01G233200	chr1B	146.89	337.03	-1.2	6.30E-10	Leucine--tRNA ligase
TraesCS1B01G233300	chr1B	9.29	1.13	2.79	4.06E-05	ethylene-responsive transcription factor
TraesCS1B01G233700	chr1B	63.59	13.58	2.17	1.11E-09	Cell number regulator 6
TraesCS1B01G234200	chr1B	7.07	2.45	1.91	8.76E-04	auxin canalization protein (DUF828)
TraesCS1B01G234500	chr1B	66.32	199.48	-1.59	2.65E-05	2-oxoglutarate (2OG) and Fe(II)-dependent oxygenase superfamily protein
TraesCS1B01G234600	chr1B	12.94	26.55	-1.03	2.64E-04	F-box domain containing protein
TraesCS1B01G234700	chr1B	20.69	289.66	-3.81	5.00E-11	Metalloendoproteinase 1, putative
TraesCS1B01G234800	chr1B	72.05	18.72	1.9	2.52E-05	GATA transcription factor
TraesCS1B01G234900	chr1B	11.11	98.41	-3.16	5.58E-11	Alpha/beta hydrolase related protein
TraesCS1B01G235100	chr1B	342.49	906.01	-1.4	1.32E-14	Dehydration responsive element-binding factor protein
TraesCS1B01G235200	chr1B	299.44	143.6	1.05	4.23E-08	DUF538 family protein (Protein of unknown function, DUF538)
TraesCS1B01G236500	chr1B	42.14	14.62	1.52	2.28E-08	SAGA-associated factor 11
TraesCS1B01G236600	chr1B	84.36	222.93	-1.39	1.79E-12	Tocopherol cyclase
TraesCS1B01G237000	chr1B	219.65	449.58	-1.03	6.81E-10	serine/arginine repetitive matrix protein
TraesCS1B01G237700	chr1B	244.03	90.64	1.42	6.71E-03	Chlorophyll synthase
TraesCS1B01G238400	chr1B	28.75	82.52	-1.51	7.08E-04	Receptor protein kinase-like
TraesCS1B01G238700	chr1B	29.11	10.53	1.6	1.16E-06	Protein FAM91A1
TraesCS1B01G238900	chr1B	23.93	4.15	2.42	1.09E-07	RING/FYVE/PHD zinc finger superfamily protein
TraesCS1B01G240600	chr1B	23.4	10.72	1.01	2.60E-03	DUF3511 domain protein
TraesCS1B01G241100	chr1B	117.26	312.06	-1.41	1.70E-16	Acyltransferase, putative
TraesCS1B01G241200	chr1B	1.47	13.13	-3.12	2.00E-07	Ubiquitin
TraesCS1B01G241500	chr1B	75.36	22.34	1.73	6.55E-03	Flagellar biosynthesis protein flhA
TraesCS1B01G242000	chr1B	114.48	42.04	1.48	2.47E-10	DNA primase
TraesCS1B01G242500	chr1B	207.73	627.07	-1.59	4.91E-17	Phospholipase D
TraesCS1B01G243000	chr1B	1.59	11.45	-2.92	1.81E-04	Pectinesterase
TraesCS1B01G243100	chr1B	2.39	92.9	-5.27	8.34E-21	WRKY transcription factor, putative
TraesCS1B01G243800	chr1B	866.47	2302.88	-1.41	1.39E-09	UDP-glucuronate decarboxylase protein 1
TraesCS1B01G243900	chr1B	55.11	24.55	1.16	3.18E-04	Transducin/WD40 repeat-like superfamily protein
TraesCS1B01G244800	chr1B	4.6	51.36	-3.51	1.59E-11	Beta-glucosidase, putative
TraesCS1B01G245000	chr1B	273.28	97.7	1.48	1.65E-07	Histone H3
TraesCS1B01G245300	chr1B	73.32	22.48	1.66	1.05E-05	Histone H2B
TraesCS1B01G245500	chr1B	1.67	21.11	-3.62	4.73E-04	Late embryogenesis abundant (LEA) hydroxyproline-rich glycoprotein family
TraesCS1B01G245600	chr1B	5.5	1.33	2.36	1.22E-04	GrpE protein homolog
TraesCS1B01G245700	chr1B	3.23	32.6	-3.35	3.32E-05	NRR repressor homolog 1
TraesCS1B01G246900	chr1B	15.06	2.87	2.59	1.18E-09	Kinase family protein
TraesCS1B01G247400	chr1B	105.65	29.75	1.8	4.47E-07	Transmembrane protein B169L
TraesCS1B01G247900	chr1B	59.35	19.22	1.59	4.15E-07	Hydroxyproline-rich glycoprotein-like
TraesCS1B01G248300	chr1B	27.19	58.57	-1.11	1.42E-05	Diacylglycerol kinase
TraesCS1B01G248400	chr1B	223.91	3177.14	-3.83	1.06E-20	Threonine--tRNA ligase
TraesCS1B01G248500	chr1B	5.52	34.98	-2.66	5.14E-11	Phosphatidylinositol N-acetylglucosaminyltransferase subunit Y
TraesCS1B01G248600	chr1B	116.54	323.56	-1.47	7.59E-03	Eukaryotic peptide chain release factor subunit 1-1
TraesCS1B01G249400	chr1B	53.01	15.44	1.79	1.38E-10	PAX-interacting protein 1
TraesCS1B01G250100	chr1B	98.45	43.04	1.16	2.44E-12	S-adenosyl-L-methionine-dependent methyltransferases superfamily protein
TraesCS1B01G250500	chr1B	2.16	8.95	-1.95	2.79E-04	Subtilisin-like protease
TraesCS1B01G250600	chr1B	483.75	5383.89	-3.48	1.87E-21	2-nitropropane dioxygenase-like protein
TraesCS1B01G250900	chr1B	42.57	186.37	-2.13	3.34E-05	Calcium binding protein
TraesCS1B01G251000	chr1B	650.89	317.01	1.04	5.41E-09	Alpha-glucosidase like protein
TraesCS1B01G251200	chr1B	69	26.05	1.38	2.99E-10	cytochrome C oxidase subunit
TraesCS1B01G251300	chr1B	413.55	1804.17	-2.13	5.26E-20	Plant calmodulin-binding-like protein
TraesCS1B01G251600	chr1B	66.77	350.4	-2.39	1.71E-07	Cytochrome P450
TraesCS1B01G251700	chr1B	26.37	386.36	-3.88	2.02E-19	Serine/threonine-protein kinase
TraesCS1B01G252200	chr1B	26.19	7.15	1.92	3.15E-07	Serine/threonine-protein phosphatase 7 long form
TraesCS1B01G252400	chr1B	56.67	26.95	1.04	1.64E-06	Receptor-like kinase
TraesCS1B01G253000	chr1B	4.57	84.39	-4.24	1.16E-09	DUF4228 domain protein
TraesCS1B01G253300	chr1B	0.45	3.95	-3.18	2.87E-04	Protein sawadee homeodomain-like 2
TraesCS1B01G253400	chr1B	56.39	20.05	1.46	2.14E-09	Glycosyltransferase
TraesCS1B01G253500	chr1B	279.62	60.51	2.2	5.36E-13	UDP-sulfoquinovose synthase
TraesCS1B01G253600	chr1B	1.81	16.57	-3.28	1.63E-08	Cytochrome P450
TraesCS1B01G254000	chr1B	510.04	102.06	2.31	4.34E-16	50S ribosomal protein L1
TraesCS1B01G254100	chr1B	246.79	505.85	-1.04	2.09E-11	Protein RETICULATA, chloroplastic
TraesCS1B01G254500	chr1B	77.86	21.38	1.9	4.70E-14	Major facilitator superfamily protein
TraesCS1B01G254700	chr1B	184.49	37.75	2.23	7.29E-17	RING/U-box superfamily protein, putative
TraesCS1B01G254900	chr1B	11.65	301.71	-4.7	8.57E-14	ATP-dependent RNA helicase
TraesCS1B01G255100	chr1B	96.52	43.35	1.14	3.28E-06	GTPase Der
TraesCS1B01G255700	chr1B	76.8	15.86	2.24	1.08E-05	membrane-associated kinase regulator
TraesCS1B01G255900	chr1B	277.13	88.73	1.63	3.03E-14	Beta-mannosidase, putative
TraesCS1B01G256500	chr1B	85.09	36.62	1.2	6.39E-09	Methyltransferase-like protein
TraesCS1B01G256800	chr1B	0.11	4.64	-4.51	3.17E-06	F-box family protein
TraesCS1B01G257100	chr1B	464.96	1650.22	-1.83	9.59E-13	Mitochondrial carrier
TraesCS1B01G257200	chr1B	109.7	534.6	-2.28	4.64E-20	Leucine-rich repeat receptor-like protein kinase family protein
TraesCS1B01G257400	chr1B	56.57	10.82	2.4	4.24E-12	pale cress protein (PAC)
TraesCS1B01G257700	chr1B	204.84	89.52	1.23	8.28E-13	Isoamylase-like glucan debranching enzyme
TraesCS1B01G257800	chr1B	31.68	6.73	2.09	8.87E-07	30S ribosomal protein S18
TraesCS1B01G258400	chr1B	99.34	1837.47	-4.21	6.69E-20	DNA-directed RNA polymerase subunit beta'
TraesCS1B01G258500	chr1B	32.73	67.09	-1.05	2.63E-08	F-box family protein
TraesCS1B01G258700	chr1B	61.69	152.48	-1.31	8.41E-04	Rhomboid family protein
TraesCS1B01G258900	chr1B	145.58	365.65	-1.33	9.58E-17	E3 ubiquitin-protein ligase
TraesCS1B01G259400	chr1B	0.89	38.88	-5.36	4.23E-11	CASP-like protein
TraesCS1B01G259500	chr1B	88.01	487.9	-2.48	8.30E-22	Protein WEAK CHLOROPLAST MOVEMENT UNDER BLUE LIGHT 1
TraesCS1B01G260000	chr1B	53.11	22.54	1.2	7.24E-06	Cyclin family protein
TraesCS1B01G260300	chr1B	10.11	0.98	3.22	1.75E-04	Protein kinase
TraesCS1B01G260500	chr1B	24.69	211.11	-3.1	2.75E-17	Endo-1,3;1,4-beta-D-glucanase
TraesCS1B01G260600	chr1B	4.13	25.96	-2.69	7.58E-04	Chitinase
TraesCS1B01G260700	chr1B	2.07	47.65	-4.58	1.90E-09	Chitinase
TraesCS1B01G260800	chr1B	29.49	3.63	2.89	2.32E-08	Endo-1,31,4-beta-D-glucanase
TraesCS1B01G261300	chr1B	20.07	7.05	1.51	2.20E-07	Sulfotransferase
TraesCS1B01G261400	chr1B	29.25	9.74	1.43	4.24E-09	Energy-coupling factor transporter transmembrane protein EcfT
TraesCS1B01G261700	chr1B	256.39	116.98	1.15	8.89E-12	GDSL esterase/lipase
TraesCS1B01G261800	chr1B	223.52	23.55	3.21	5.34E-09	Thylakoid lumen 18.3 kDa family protein
TraesCS1B01G262000	chr1B	258.6	643.73	-1.32	1.13E-11	2OG-Fe(II) oxygenase family oxidoreductase
TraesCS1B01G262300	chr1B	20.06	66.58	-1.76	8.91E-11	Disease resistance protein
TraesCS1B01G263100	chr1B	33.24	409.06	-3.62	1.77E-09	Basic 7S globulin
TraesCS1B01G263500	chr1B	39.02	4.38	3.06	1.61E-07	Leucine-rich repeat receptor-like kinase
TraesCS1B01G263600	chr1B	3.88	0.68	2.25	4.67E-03	Pyrimidine-specific ribonucleoside hydrolase
TraesCS1B01G263800	chr1B	29.35	3.03	3.16	3.72E-04	Pyrimidine-specific ribonucleoside hydrolase
TraesCS1B01G264300	chr1B	39.33	11.43	1.77	2.07E-07	Cytochrome P450 family protein
TraesCS1B01G264600	chr1B	4.55	196.54	-5.46	1.90E-16	Pyrophosphate-energized vacuolar membrane proton pump
TraesCS1B01G265300	chr1B	54.3	12.21	2.06	1.24E-10	Resistance to phytophthora 1 protein
TraesCS1B01G265600	chr1B	113.68	48.12	1.25	2.14E-10	Peptide methionine sulfoxide reductase msrB
TraesCS1B01G265700	chr1B	46.34	16.22	1.49	5.63E-09	Mitochondrial transcription termination factor family protein
TraesCS1B01G266100	chr1B	190.87	495.66	-1.37	1.57E-15	Squamosa promoter-binding-like protein
TraesCS1B01G266200	chr1B	84.94	202.91	-1.25	1.88E-10	Lipase
TraesCS1B01G266500	chr1B	103.67	19.95	2.34	7.87E-07	1-deoxy-D-xylulose-5-phosphate synthase
TraesCS1B01G266600	chr1B	206.58	634.6	-1.62	6.49E-17	Ubiquitin-associated domain-containing family protein
TraesCS1B01G266800	chr1B	18.07	5.76	1.49	2.92E-05	Pyrimidine-specific ribonucleoside hydrolase
TraesCS1B01G267200	chr1B	99.51	31.96	1.61	5.58E-10	Microtubule associated family protein
TraesCS1B01G267600	chr1B	19.12	49.48	-1.39	4.02E-03	Alpha/beta-Hydrolases superfamily protein
TraesCS1B01G267700	chr1B	537.16	6587	-3.62	4.87E-19	ATP-dependent zinc metalloprotease FtsH
TraesCS1B01G267800	chr1B	603.68	2300.25	-1.93	7.98E-09	Glycosyltransferase
TraesCS1B01G268400	chr1B	23.6	7.22	1.63	1.02E-05	D-amino acid dehydrogenase
TraesCS1B01G268600	chr1B	295.24	1735.36	-2.55	4.90E-21	Ubiquitin fusion degradation protein 1-like protein
TraesCS1B01G269100	chr1B	11.82	1.13	3.27	1.10E-04	Glutathione S-transferase
TraesCS1B01G269400	chr1B	1214.9	403.21	1.59	9.18E-08	Tubulin beta chain
TraesCS1B01G269500	chr1B	269.75	988.76	-1.87	1.07E-04	Isopentenyl-diphosphate delta-isomerase
TraesCS1B01G269600	chr1B	335.26	1692.21	-2.34	2.35E-21	Transcription elongation factor-related family protein
TraesCS1B01G269800	chr1B	170.17	1144.68	-2.75	7.46E-23	NBS-LRR-like resistance protein
TraesCS1B01G269900	chr1B	515.63	1548.16	-1.59	1.34E-15	Receptor-like kinase
TraesCS1B01G270000	chr1B	246.45	72.03	1.75	1.26E-12	EG2771
TraesCS1B01G270100	chr1B	120.01	41.07	1.53	2.88E-05	Beta-hexosaminidase
TraesCS1B01G270300	chr1B	29.75	292.67	-3.3	4.41E-09	Serine/threonine-protein kinase
TraesCS1B01G270800	chr1B	124.5	44.84	1.46	6.39E-10	Thioredoxin superfamily protein
TraesCS1B01G271100	chr1B	429.74	153.85	1.49	6.45E-10	DNA topoisomerase 2
TraesCS1B01G271300	chr1B	7.66	57.11	-2.94	3.34E-08	2-dehydro-3-deoxyphosphooctonate aldolase
TraesCS1B01G271900	chr1B	12.72	197.26	-3.97	7.69E-21	F-box family protein
TraesCS1B01G272700	chr1B	57.08	12.85	2.12	3.02E-07	Alpha/beta-hydrolase-like protein
TraesCS1B01G273500	chr1B	93.38	33.38	1.44	3.22E-05	GDSL esterase/lipase
TraesCS1B01G273600	chr1B	151.13	43.12	1.79	5.96E-10	UPF0301 protein
TraesCS1B01G273700	chr1B	0.77	11.07	-4.06	3.96E-05	Ethylene-responsive transcription factor
TraesCS1B01G273900	chr1B	1049.27	2577.9	-1.3	1.42E-11	Cytochrome c
TraesCS1B01G274000	chr1B	206.84	92.27	1.16	8.76E-08	Zinc finger CCCH domain protein
TraesCS1B01G274200	chr1B	9.37	1.95	2.24	1.67E-03	Gibberellin 20 oxidase 2
TraesCS1B01G274300	chr1B	93.18	347.04	-1.9	1.20E-04	NAC domain-containing protein
TraesCS1B01G274500	chr1B	7.11	46.77	-2.73	2.52E-04	Pectinesterase
TraesCS1B01G274600	chr1B	593.98	232.61	1.36	3.06E-11	DNA helicase
TraesCS1B01G274800	chr1B	145.58	313.49	-1.1	5.62E-16	Wound-responsive family protein
TraesCS1B01G274900	chr1B	20.46	8.01	1.47	8.62E-04	Stress responsive alpha-beta barrel domain protein isoform 2
TraesCS1B01G275100	chr1B	52.29	473.04	-3.18	1.00E-18	Receptor-like kinase
TraesCS1B01G275300	chr1B	0.67	4.75	-2.93	4.51E-04	Cytochrome P450
TraesCS1B01G275500	chr1B	48.56	10.4	2.17	1.99E-08	DUF630 family protein, putative (DUF630 and DUF632)
TraesCS1B01G275600	chr1B	51.48	161.11	-1.65	1.11E-10	F-box family protein
TraesCS1B01G276000	chr1B	9.9	36.22	-1.89	2.95E-03	Bidirectional sugar transporter SWEET
TraesCS1B01G276500	chr1B	843.94	3992.52	-2.24	3.18E-08	Wound-induced protease inhibitor
TraesCS1B01G276700	chr1B	139.07	710.32	-2.35	8.02E-07	Wound-induced protease inhibitor
TraesCS1B01G276900	chr1B	132.6	855.71	-2.69	4.21E-10	Wound-induced protease inhibitor
TraesCS1B01G277100	chr1B	100.29	47.9	1.06	1.73E-03	Phospholipase A1
TraesCS1B01G277300	chr1B	876.08	2350.36	-1.42	2.23E-15	NAC domain protein,
TraesCS1B01G277700	chr1B	0.08	1.47	-2.69	9.75E-03	PB1 domain-containing protein tyrosine kinase
TraesCS1B01G277800	chr1B	93.95	325.62	-1.79	2.28E-05	Octicosapeptide/Phox/Bem1p domain-containing family protein
TraesCS1B01G278200	chr1B	254.35	578.25	-1.18	4.37E-15	Splicing factor 3B subunit 4
TraesCS1B01G278300	chr1B	4.1	0.5	2.82	1.83E-03	Chaperone protein dnaJ
TraesCS1B01G278500	chr1B	42.97	10.29	2.11	6.18E-11	Adenine nucleotide alpha hydrolases-like superfamily
TraesCS1B01G278600	chr1B	63.33	24.05	1.37	8.72E-05	Potassium channel
TraesCS1B01G278800	chr1B	22.23	3.21	2.7	1.14E-09	Nucleoside diphosphate kinase
TraesCS1B01G279000	chr1B	55.56	18.96	1.55	1.34E-12	F-box family protein
TraesCS1B01G279100	chr1B	569.94	214.27	1.41	5.21E-04	Isoflavone reductase-like protein
TraesCS1B01G279200	chr1B	80.44	272.69	-1.77	2.43E-10	Phosphatidylinositol transfer protein
TraesCS1B01G279300	chr1B	167.85	57.82	1.53	2.63E-14	C2 calcium/lipid-binding and GRAM domain protein
TraesCS1B01G279700	chr1B	80.97	24.71	1.7	9.14E-10	GTPase Der
TraesCS1B01G280000	chr1B	125.58	43.6	1.51	1.49E-03	Protein NRT1/ PTR FAMILY 5.5
TraesCS1B01G280100	chr1B	56.72	114.84	-1.02	7.12E-06	Protein NRT1/ PTR FAMILY 5.5
TraesCS1B01G280400	chr1B	10.27	2.8	1.78	7.55E-04	Benzyl alcohol O-benzoyltransferase
TraesCS1B01G280600	chr1B	681.81	4027.11	-2.56	7.20E-12	Aminotransferase
TraesCS1B01G281000	chr1B	342.82	891.88	-1.38	2.69E-11	Subtilisin-like protease
TraesCS1B01G281200	chr1B	27.64	65.43	-1.27	5.47E-03	transmembrane protein, putative (DUF1218)
TraesCS1B01G281600	chr1B	59.61	223.15	-1.91	2.68E-09	transmembrane protein, putative (DUF1218)
TraesCS1B01G282100	chr1B	146.89	25.72	2.47	1.59E-12	Receptor-like protein kinase
TraesCS1B01G282300	chr1B	18.62	76.17	-2.05	9.88E-07	Ethylene-responsive transcription factor
TraesCS1B01G282600	chr1B	25.26	278.39	-3.47	1.44E-13	phenylalanine ammonia-lyase 4
TraesCS1B01G283200	chr1B	135.4	56.05	1.25	3.36E-13	Small nuclear ribonucleoprotein
TraesCS1B01G283300	chr1B	188.59	1040.55	-2.46	1.36E-06	Inorganic pyrophosphatase family protein
TraesCS1B01G283400	chr1B	196.58	2608.44	-3.73	3.74E-21	Kinase family protein
TraesCS1B01G283700	chr1B	96.58	31.14	1.63	3.62E-06	Histone H3
TraesCS1B01G284200	chr1B	32.65	68.76	-1.09	8.20E-03	U-box domain-containing family protein
TraesCS1B01G284600	chr1B	20.37	87.71	-2.11	9.82E-09	Protein kinase
TraesCS1B01G284900	chr1B	9.23	2.39	1.78	1.75E-03	E3 ubiquitin-protein ligase
TraesCS1B01G285400	chr1B	3.83	44.18	-3.51	5.95E-09	Glucan endo-1,3-beta-glucosidase, putative
TraesCS1B01G286100	chr1B	43.4	18.79	1.12	2.11E-06	Solute carrier family 35 protein
TraesCS1B01G286300	chr1B	11.83	53.34	-2.18	4.09E-03	Cytochrome P450
TraesCS1B01G286900	chr1B	490.24	214.28	1.19	3.71E-06	DNA glycosylase
TraesCS1B01G287100	chr1B	162.07	52.76	1.63	5.26E-08	Phosphoglucan, water dikinase, chloroplastic
TraesCS1B01G288000	chr1B	86.65	35.38	1.26	6.35E-06	Beta-glucosidase
TraesCS1B01G288100	chr1B	502.89	237.5	1.08	1.48E-10	Coronatine insensitive 1-like protein
TraesCS1B01G288200	chr1B	8.21	3.03	1.42	4.77E-03	UPF0503 protein, chloroplastic
TraesCS1B01G288300	chr1B	116.97	921.87	-2.98	1.27E-15	Phosphate transporter
TraesCS1B01G288600	chr1B	214.69	42.14	2.33	8.46E-17	Zinc finger protein LSD1
TraesCS1B01G288800	chr1B	73.99	590.84	-3	2.53E-22	O-fucosyltransferase family protein
TraesCS1B01G289200	chr1B	207.14	94.86	1.12	2.66E-07	RING/FYVE/PHD zinc finger superfamily protein
TraesCS1B01G289300	chr1B	175.03	1125.26	-2.69	1.03E-18	Phosphatidylinositol:ceramide inositolphosphotransferase
TraesCS1B01G289500	chr1B	88.83	43.62	1.02	2.57E-03	G patch domain protein
TraesCS1B01G289700	chr1B	1477.43	253.03	2.54	1.79E-12	Adenine nucleotide alpha hydrolases-like superfamily protein
TraesCS1B01G289900	chr1B	18.36	2.6	2.74	1.16E-07	Rop guanine nucleotide exchange factor, putative
TraesCS1B01G290000	chr1B	176.26	539.16	-1.61	3.05E-18	Plant/T7H20-70 protein
TraesCS1B01G290300	chr1B	73.73	34.83	1.05	2.08E-10	tRNA-splicing endonuclease subunit SEN54
TraesCS1B01G290400	chr1B	32.49	8.42	2.04	2.30E-06	Microtubule binding protein
TraesCS1B01G290800	chr1B	82.75	17.9	2.13	1.31E-13	Uracil phosphoribosyltransferase
TraesCS1B01G291000	chr1B	26.3	6.52	1.89	4.76E-10	Mitochondrial glycoprotein
TraesCS1B01G291700	chr1B	31.5	187.95	-2.58	1.50E-11	Legume-specific protein
TraesCS1B01G291900	chr1B	120.6	44.6	1.4	5.76E-12	Tetratricopeptide repeat (TPR)-like superfamily protein
TraesCS1B01G292200	chr1B	6.32	30.36	-2.27	2.35E-03	Glycerol-3-phosphate acyltransferase
TraesCS1B01G292800	chr1B	24.02	11.96	1	8.53E-03	Heavy metal transport/detoxification superfamily protein
TraesCS1B01G293300	chr1B	31.21	98.54	-1.63	6.29E-11	Myb-like protein
TraesCS1B01G293700	chr1B	18.38	63.14	-1.77	1.22E-05	O-fucosyltransferase family protein
TraesCS1B01G294600	chr1B	36.47	8.82	2	3.23E-04	GTP cyclohydrolase II/3,4-dihydroxy-2-butanone 4-phosphate synthase
TraesCS1B01G295200	chr1B	0.59	4.35	-3.1	1.13E-03	Respiratory burst oxidase-like protein
TraesCS1B01G295900	chr1B	8.79	2.15	1.97	5.59E-03	HXXXD-type acyl-transferase family protein
TraesCS1B01G296000	chr1B	9.92	29.25	-1.59	4.30E-04	Subtilisin-like protease
TraesCS1B01G296400	chr1B	26.95	3.19	2.96	3.13E-05	arginine-glutamic acid dipeptide repeat protein
TraesCS1B01G296600	chr1B	29.08	2.96	3.25	3.05E-06	Plant protein 1589 of Uncharacterized protein function
TraesCS1B01G296800	chr1B	399.17	868.94	-1.12	3.98E-12	Phosphatidate phosphatase, Lipin
TraesCS1B01G297000	chr1B	143.65	498.03	-1.79	1.46E-17	SAC3/GANP/Nin1/mts3/eIF-3 p25 family protein
TraesCS1B01G297100	chr1B	97.74	27.71	1.78	7.78E-05	Histone H4
TraesCS1B01G298100	chr1B	29.66	10.06	1.53	1.75E-08	DNA helicase
TraesCS1B01G298800	chr1B	1.45	30.86	-4.43	2.50E-05	Ubiquitin carboxyl-terminal hydrolase-related protein
TraesCS1B01G299100	chr1B	9.1	2.02	2.01	2.23E-03	30S ribosomal protein S4
TraesCS1B01G299700	chr1B	43.05	768.5	-4.16	1.33E-14	Blue copper protein
TraesCS1B01G299800	chr1B	191.18	96.47	1.02	9.48E-07	TBC1 domain family member 8B
TraesCS1B01G300000	chr1B	21.44	9.75	1.07	4.24E-03	Respiratory burst oxidase, putative
TraesCS1B01G300300	chr1B	1.43	15.12	-3.44	3.22E-08	Zinc finger protein CONSTANS
TraesCS1B01G300600	chr1B	56.24	206.36	-1.88	2.22E-11	Aminotransferase-related family protein
TraesCS1B01G300900	chr1B	22.44	5.68	1.93	4.99E-03	Histone H4
TraesCS1B01G301000	chr1B	123.39	39.62	1.61	1.10E-04	Histone H4
TraesCS1B01G301200	chr1B	10.31	69.49	-2.77	2.75E-06	Peptide methionine sulfoxide reductase msrB
TraesCS1B01G301500	chr1B	137.06	45.19	1.62	9.41E-14	Kinase family protein
TraesCS1B01G302000	chr1B	1.49	11.66	-2.99	2.30E-03	Cytochrome P450 family protein
TraesCS1B01G302200	chr1B	19.44	6.59	1.44	7.96E-06	DNA replication and repair protein RecF
TraesCS1B01G304400	chr1B	0.44	15.19	-5.2	2.75E-07	GDSL esterase/lipase
TraesCS1B01G304500	chr1B	62	17.38	1.81	1.93E-08	UDP-glucose pyrophosphorylase
TraesCS1B01G304600	chr1B	70.87	749.62	-3.41	4.21E-17	ABC-2 and Plant PDR ABC-type transporter family protein
TraesCS1B01G305100	chr1B	19.62	186.88	-3.26	2.31E-16	DUF688 family protein
TraesCS1B01G305200	chr1B	462.6	6036.83	-3.71	3.37E-22	Receptor protein kinase, putative
TraesCS1B01G305900	chr1B	74.4	150.28	-1.03	1.58E-11	S-adenosyl-L-methionine-dependent methyltransferases superfamily protein
TraesCS1B01G307000	chr1B	11.18	5.13	1	2.28E-03	Dehydration responsive element binding transcription factor
TraesCS1B01G307200	chr1B	145.06	917.61	-2.66	2.97E-18	Exocyst complex component, putative
TraesCS1B01G307800	chr1B	4.86	123.74	-4.71	2.59E-12	tRNA (guanine-N(7)-)-methyltransferase
TraesCS1B01G308200	chr1B	103.67	1476.34	-3.83	2.19E-15	WRKY transcription factor
TraesCS1B01G308300	chr1B	190.8	475.64	-1.32	9.71E-17	Plant cadmium resistance protein
TraesCS1B01G308500	chr1B	211.1	596.96	-1.5	2.94E-05	Proline-rich family protein
TraesCS1B01G308600	chr1B	191.97	1448.13	-2.92	4.11E-23	TOM1-like protein 2
TraesCS1B01G308700	chr1B	9.82	4.69	1.07	2.62E-03	Pentatricopeptide repeat-containing family protein
TraesCS1B01G309100	chr1B	0.34	3.22	-3.05	8.51E-04	arginine N-methyltransferase, putative (DUF688)
TraesCS1B01G309200	chr1B	83.12	16.66	2.31	1.30E-16	WEB family protein
TraesCS1B01G309300	chr1B	605.75	222.65	1.45	1.40E-12	DNA helicase
TraesCS1B01G309400	chr1B	12.44	5.98	1.06	6.44E-03	Non-specific serine/threonine protein kinase
TraesCS1B01G309500	chr1B	2.82	0.34	2.59	5.72E-03	E3 ubiquitin-protein ligase RING1
TraesCS1B01G309600	chr1B	4.29	1.32	1.92	7.62E-03	Epidermal patterning factor-like protein
TraesCS1B01G310100	chr1B	29.92	796.38	-4.74	3.46E-11	U-box domain-containing protein
TraesCS1B01G310400	chr1B	80.61	188.89	-1.24	2.35E-04	Non-specific lipid-transfer protein
TraesCS1B01G311200	chr1B	100.14	15.7	2.65	5.49E-06	Kinase family protein
TraesCS1B01G311400	chr1B	954.31	2432.78	-1.35	3.95E-18	Ubiquitin-conjugating enzyme E2
TraesCS1B01G311800	chr1B	14.73	3.83	2.23	5.51E-07	Receptor-like kinase
TraesCS1B01G311900	chr1B	56.21	19.91	1.45	1.18E-07	Transposon protein CACTA, En/Spm sub-class
TraesCS1B01G312100	chr1B	81.1	13.41	2.54	1.13E-05	Glycosyltransferase
TraesCS1B01G312400	chr1B	8.3	1.3	2.5	1.06E-03	Glycosyltransferase
TraesCS1B01G312700	chr1B	55.82	18.22	1.53	5.15E-09	Acetyltransferase NSI
TraesCS1B01G312800	chr1B	144.77	428.05	-1.57	3.10E-09	Protein kinase-like protein
TraesCS1B01G313200	chr1B	198.89	86.18	1.19	6.00E-04	NADH dehydrogenase [ubiquinone] 1 alpha subcomplex subunit 1
TraesCS1B01G313400	chr1B	15.14	259.53	-4.11	4.00E-09	Cytochrome P450-like protein
TraesCS1B01G313700	chr1B	194.6	98.29	1.02	5.12E-11	Transducin/WD40 repeat protein
TraesCS1B01G314700	chr1B	157.68	2856.6	-4.18	2.85E-25	Protein kinase-like protein
TraesCS1B01G315700	chr1B	31.7	202.45	-2.68	2.71E-08	Xyloglucan galactosyltransferase KATAMARI1-like protein
TraesCS1B01G316000	chr1B	64.27	22.45	1.54	6.97E-04	Transmembrane protein, putative
TraesCS1B01G316100	chr1B	25.1	92.93	-1.9	1.60E-06	DNA-directed RNA polymerase subunit beta
TraesCS1B01G316300	chr1B	160.2	341	-1.08	4.56E-15	RING/U-box superfamily protein
TraesCS1B01G316500	chr1B	20.63	67.62	-1.71	1.62E-10	Type I inositol-1,4,5-trisphosphate 5-phosphatase
TraesCS1B01G316600	chr1B	36.22	17.53	1.05	7.76E-06	Prolyl 4-hydroxylase alpha subunit, putative
TraesCS1B01G317300	chr1B	5.93	2.02	1.74	1.82E-03	Histone H3
TraesCS1B01G317500	chr1B	190.5	19.77	3.25	6.70E-08	Chlorophyll a-b binding protein, chloroplastic
TraesCS1B01G318000	chr1B	14.45	4.01	1.82	1.69E-04	protein kinase family protein
TraesCS1B01G318100	chr1B	237.3	577.42	-1.28	2.22E-07	Protein KRI1
TraesCS1B01G318400	chr1B	383.01	978.59	-1.35	2.49E-19	Endoplasmic reticulum-Golgi intermediate compartment protein 3
TraesCS1B01G318700	chr1B	31.6	87.61	-1.47	2.52E-13	UV radiation resistance-associated
TraesCS1B01G318800	chr1B	67.84	33.05	1.02	7.35E-08	MYB transcription factor
TraesCS1B01G318900	chr1B	0.09	6.1	-4.97	8.02E-04	N-methyl-L-tryptophan oxidase
TraesCS1B01G319000	chr1B	35.87	77.46	-1.09	7.87E-03	Histone-lysine N-methyltransferase, H3 lysine-9 specific
TraesCS1B01G319200	chr1B	13.5	1.96	2.68	7.44E-04	Photosystem I assembly protein Ycf4
TraesCS1B01G320000	chr1B	88.48	23.22	1.91	4.79E-08	MYB transcription factor
TraesCS1B01G320500	chr1B	43.57	152.72	-1.82	3.96E-12	Disease resistance protein (NBS-LRR class) family
TraesCS1B01G320600	chr1B	17.73	80.67	-2.21	2.34E-16	Disease resistance protein (NBS-LRR class) family
TraesCS1B01G320800	chr1B	1821.19	534.77	1.76	2.28E-16	Tubulin beta chain
TraesCS1B01G320900	chr1B	35.58	12.41	1.51	7.76E-05	Cyclin
TraesCS1B01G321600	chr1B	131.89	37.58	1.79	1.96E-07	Glutamate formiminotransferase 1
TraesCS1B01G321700	chr1B	124.36	33.81	1.87	3.78E-12	Glutamate formiminotransferase 1
TraesCS1B01G321900	chr1B	64.07	227.39	-1.83	4.17E-10	Aldehyde dehydrogenase
TraesCS1B01G322100	chr1B	407.04	151.49	1.42	4.02E-08	Cysteine proteinase inhibitor
TraesCS1B01G323400	chr1B	0.08	7.25	-5.19	4.80E-06	VQ motif-containing protein
TraesCS1B01G323600	chr1B	30.42	14.11	1.08	9.30E-04	Transcription factor
TraesCS1B01G323700	chr1B	10.37	3.2	1.5	3.01E-03	Adenine phosphoribosyltransferase-like protein, putative (DUF2358)
TraesCS1B01G324000	chr1B	59.71	635.08	-3.42	9.46E-27	Calcium-transporting ATPase
TraesCS1B01G324100	chr1B	0.43	6.75	-3.73	1.94E-04	Nucleotide-diphospho-sugar transferase family protein
TraesCS1B01G324300	chr1B	13.41	50.77	-1.94	1.13E-04	'putative beta-1,3-glucanase
TraesCS1B01G324500	chr1B	68.22	27.55	1.21	1.52E-08	Oxygen-dependent coproporphyrinogen-III oxidase
TraesCS1B01G325100	chr1B	768.83	185.06	2.05	7.30E-12	Phosphoglycerate kinase
TraesCS1B01G326100	chr1B	16.21	6.65	1.15	2.70E-04	Kinase family protein
TraesCS1B01G326400	chr1B	184.22	84.91	1.13	2.28E-05	Structural maintenance of chromosomes protein
TraesCS1B01G326600	chr1B	61.88	220.06	-1.83	1.20E-04	Ethylene-responsive factor-like transcription factor
TraesCS1B01G326700	chr1B	68.82	199.07	-1.53	5.84E-14	Transcription factor TFIIIB component B
TraesCS1B01G327400	chr1B	8.59	21.24	-1.25	5.10E-04	Ribosomal protein L11 methyltransferase
TraesCS1B01G328700	chr1B	0.13	3	-4.03	3.27E-04	Blue copper protein
TraesCS1B01G329100	chr1B	0.15	2.76	-3.8	1.28E-04	Blue copper protein
TraesCS1B01G331700	chr1B	21.65	2.85	2.81	6.32E-07	plant/protein (DUF1995)
TraesCS1B01G331800	chr1B	32.1	13.97	1.1	3.45E-03	Allyl alcohol dehydrogenase-like protein
TraesCS1B01G331900	chr1B	29.95	6.73	2.1	1.08E-05	Heat shock protein
TraesCS1B01G332700	chr1B	327.56	155.5	1.07	7.37E-05	NAD(P)H dehydrogenase (Quinone)
TraesCS1B01G333100	chr1B	83.61	35.98	1.18	8.02E-08	Actin-related protein
TraesCS1B01G333600	chr1B	60.06	27.35	1.15	2.01E-04	Adenine nucleotide alpha hydrolases-like superfamily protein
TraesCS1B01G333700	chr1B	0.66	3.15	-2.38	6.34E-03	Retrovirus-related Pol polyprotein from transposon TNT 1-94
TraesCS1B01G333800	chr1B	86.65	220.9	-1.35	9.49E-04	GDSL esterase/lipase
TraesCS1B01G334100	chr1B	42.55	9.77	2.11	9.05E-06	Cyclic nucleotide-gated channel
TraesCS1B01G334500	chr1B	25.99	7.93	1.7	2.26E-06	U3 small nucleolar RNA-associated protein 14 B isoform 3
TraesCS1B01G335200	chr1B	14.92	138.59	-3.22	4.41E-10	NBS-LRR-like resistance protein
TraesCS1B01G335300	chr1B	17.87	70.63	-1.99	1.56E-09	NB-ARC domain-containing disease resistance protein
TraesCS1B01G335400	chr1B	15.37	46.72	-1.6	1.10E-05	NB-ARC domain-containing disease resistance protein
TraesCS1B01G335600	chr1B	10.84	101.72	-3.25	5.33E-09	NB-ARC domain-containing disease resistance protein
TraesCS1B01G335700	chr1B	2.82	9.5	-1.58	3.99E-05	NB-ARC domain-containing disease resistance protein
TraesCS1B01G335800	chr1B	7.91	46.43	-2.58	1.90E-12	NB-ARC domain-containing disease resistance protein
TraesCS1B01G336000	chr1B	235.4	114.16	1.04	2.91E-12	Secretory carrier-associated membrane protein
TraesCS1B01G336300	chr1B	2087.78	13579.2	-2.7	8.18E-20	Sulfite reductase [NADPH] hemoprotein beta-component
TraesCS1B01G336600	chr1B	65.32	2534.18	-5.28	2.06E-12	Retrovirus-related Pol polyprotein from transposon TNT 1-94
TraesCS1B01G336700	chr1B	33.91	8.48	2.04	5.87E-04	NBS-LRR disease resistance protein
TraesCS1B01G337200	chr1B	148.05	66.22	1.15	3.22E-08	Rac-like GTP-binding protein
TraesCS1B01G337300	chr1B	42.48	125.99	-1.57	6.39E-03	LRR receptor-like serine/threonine-protein kinase FLS2
TraesCS1B01G337400	chr1B	52	148.12	-1.51	1.73E-03	Tetratricopeptide repeat (TPR)-like superfamily protein
TraesCS1B01G337600	chr1B	34.05	7.59	2.21	5.83E-08	ARM repeat superfamily protein
TraesCS1B01G338500	chr1B	351.91	173.23	1.02	1.54E-05	Cysteine protease family protein
TraesCS1B01G338600	chr1B	101.96	13.74	2.83	3.87E-09	Jacalin lectin family protein
TraesCS1B01G339000	chr1B	903.69	366.69	1.3	1.72E-04	Thioredoxin
TraesCS1B01G339100	chr1B	132.75	693.89	-2.39	1.77E-17	p-loop containing nucleoside triphosphate hydrolases superfamily protein
TraesCS1B01G339500	chr1B	10.56	1.69	2.49	2.23E-04	Photosystem II reaction center W protein
TraesCS1B01G341600	chr1B	68.79	525.43	-2.94	2.26E-17	Serine/threonine-protein kinase
TraesCS1B01G343100	chr1B	65.41	29.62	1.16	6.81E-06	breast cancer associated RING 1
TraesCS1B01G344100	chr1B	212.13	448.17	-1.07	6.93E-11	Protein kinase
TraesCS1B01G345000	chr1B	8.31	0.34	4.15	2.29E-06	Carboxypeptidase
TraesCS1B01G345200	chr1B	16.42	1.43	3.36	2.09E-06	2-oxoglutarate (2OG) and Fe(II)-dependent oxygenase superfamily protein
TraesCS1B01G345700	chr1B	3.17	26.49	-3.05	8.05E-07	Sodium/myo-inositol cotransporter 2
TraesCS1B01G345800	chr1B	22.21	9.57	1.18	3.95E-03	Lysine--trna ligase
TraesCS1B01G346000	chr1B	80.29	28.68	1.51	2.06E-13	BAG family molecular chaperone regulator 8, chloroplastic
TraesCS1B01G346200	chr1B	162.1	49.48	1.7	9.45E-03	Glucan endo-1,3-beta-glucosidase 1
TraesCS1B01G346300	chr1B	11.45	2.23	2.35	1.20E-04	TCP family transcription factor containing protein
TraesCS1B01G346400	chr1B	3.05	67.71	-4.46	2.46E-05	Calcium-transporting ATPase
TraesCS1B01G346500	chr1B	45.11	112.86	-1.32	1.46E-09	Mitochondrial import inner membrane translocase subunit TIM50
TraesCS1B01G347000	chr1B	9.5	2.55	1.98	2.14E-04	Rac-like GTP binding protein
TraesCS1B01G347100	chr1B	45.89	294.82	-2.69	3.32E-14	Non-specific serine/threonine protein kinase
TraesCS1B01G348700	chr1B	7.44	0.22	4.32	7.77E-04	O-methyltransferase-like protein
TraesCS1B01G348800	chr1B	80.33	12.71	2.6	2.36E-09	receptor kinase 1
TraesCS1B01G349500	chr1B	41.78	797.21	-4.26	1.10E-17	28 kDa heat-and acid-stable phosphoprotein, putative
TraesCS1B01G349800	chr1B	11.06	1.36	2.81	4.66E-05	NHL domain-containing protein
TraesCS1B01G349900	chr1B	61.03	7.41	2.98	4.60E-06	Glycosyltransferase
TraesCS1B01G350300	chr1B	13.66	61.58	-2.18	4.96E-05	Gamma-glutamyl phosphate reductase
TraesCS1B01G350600	chr1B	106.78	252.13	-1.24	2.49E-12	Trehalose-6-phosphate synthase 6
TraesCS1B01G351500	chr1B	2	10.06	-2.38	1.56E-04	UPF0502 protein YceH
TraesCS1B01G351600	chr1B	218.75	58.84	1.88	5.28E-09	Trehalose-6-phosphate synthase
TraesCS1B01G351700	chr1B	13.8	63.17	-2.2	4.95E-04	GDSL esterase/lipase
TraesCS1B01G353400	chr1B	13.02	4.04	1.73	2.10E-04	DNA polymerase delta subunit 4
TraesCS1B01G353900	chr1B	0.08	2	-3.45	1.22E-03	Avr9/Cf-9 rapidly elicited protein
TraesCS1B01G354000	chr1B	77.78	7.73	3.28	1.11E-03	HXXXD-type acyl-transferase family protein
TraesCS1B01G354200	chr1B	172	614.09	-1.83	8.83E-17	Kinesin-like protein
TraesCS1B01G354300	chr1B	6.46	2.66	1.42	5.74E-03	Histidine phosphotransfer protein
TraesCS1B01G354500	chr1B	1.99	0.13	2.74	7.31E-03	Pectinesterase
TraesCS1B01G354600	chr1B	2.89	9.75	-1.76	2.28E-03	IQ domain-containing protein
TraesCS1B01G354900	chr1B	0.08	10.54	-5.7	1.24E-06	Peroxidase
TraesCS1B01G355700	chr1B	307.85	1971.14	-2.68	9.88E-08	Receptor-like protein kinase
TraesCS1B01G355900	chr1B	50.39	1368.8	-4.77	7.39E-16	Short-chain dehydrogenase/reductase family protein
TraesCS1B01G356100	chr1B	238.42	2671.25	-3.49	1.11E-22	ABC(ATP-binding) family transporter
TraesCS1B01G356200	chr1B	85.29	1517.26	-4.16	2.25E-23	ATP-binding cassette transporter subfamily A member
TraesCS1B01G357400	chr1B	264.38	115.11	1.18	2.49E-06	Histone H2A
TraesCS1B01G360500	chr1B	38.29	4.95	2.82	2.24E-08	Calcium homeostasis regulator CHoR1
TraesCS1B01G360700	chr1B	147.1	53.89	1.46	7.81E-09	Kinesin, putative
TraesCS1B01G361200	chr1B	45.83	768.24	-4.07	2.07E-10	Late embryogenesis abundant hydroxyproline-rich glycoprotein family, putative
TraesCS1B01G361500	chr1B	94.68	986.36	-3.38	8.80E-12	Glycosyltransferase
TraesCS1B01G362400	chr1B	8.01	3.27	1.46	4.57E-03	R3H domain-containing protein 4
TraesCS1B01G362500	chr1B	29.86	7.89	1.91	1.23E-09	DNA replication complex GINS protein PSF3
TraesCS1B01G363000	chr1B	111.77	224.59	-1	4.78E-04	26S proteasome non-ATPase regulatory subunit 1
TraesCS1B01G363100	chr1B	455.17	1690.94	-1.89	3.14E-15	Malate dehydrogenase
TraesCS1B01G363500	chr1B	137.2	1294.56	-3.24	2.40E-17	Cytochrome P450
TraesCS1B01G363600	chr1B	12.34	39.08	-1.72	1.56E-09	Elongation factor G
TraesCS1B01G364200	chr1B	53.58	157.55	-1.55	5.45E-07	Chaperone protein dnaJ
TraesCS1B01G364500	chr1B	8901.55	3832.75	1.22	5.83E-09	Tubulin alpha chain
TraesCS1B01G365000	chr1B	11.89	2.29	2.43	3.02E-03	Leucine-rich repeat receptor-like protein kinase family protein
TraesCS1B01G365100	chr1B	8.39	102.86	-3.63	7.72E-11	senescence regulator (Protein of unknown function, DUF584)
TraesCS1B01G366100	chr1B	291.91	644.73	-1.15	4.68E-13	DUF616 family protein
TraesCS1B01G367200	chr1B	92.62	196.06	-1.08	1.11E-08	Transmembrane protein
TraesCS1B01G367300	chr1B	34.07	4.3	3.07	6.96E-13	TPR repeat
TraesCS1B01G367900	chr1B	22.16	110.08	-2.32	2.70E-15	NBS-LRR-like resistance protein
TraesCS1B01G368000	chr1B	44.91	546.69	-3.61	5.26E-04	NBS-LRR-like resistance protein
TraesCS1B01G368100	chr1B	8.48	42.84	-2.36	1.12E-09	NBS-LRR-like resistance protein
TraesCS1B01G368200	chr1B	64.17	327.76	-2.36	2.01E-12	NBS-LRR-like resistance protein
TraesCS1B01G368300	chr1B	2.4	28.74	-3.63	1.54E-05	Dihydroxy-acid dehydratase
TraesCS1B01G368500	chr1B	171.22	58.34	1.57	6.19E-12	Starch synthase
TraesCS1B01G369300	chr1B	1.75	7	-2.13	2.37E-03	Protein DETOXIFICATION
TraesCS1B01G369400	chr1B	16.16	2.89	2.38	4.44E-05	Acid phosphatase/vanadium-dependent haloperoxidase-related protein
TraesCS1B01G370900	chr1B	13.26	106.38	-3.02	8.71E-14	Calcineurin B-like protein
TraesCS1B01G371100	chr1B	187.97	1489.64	-2.99	2.52E-22	CASC3/barentsz eIF4AIII-binding protein
TraesCS1B01G371600	chr1B	36.64	125.2	-1.78	3.04E-03	Rapid alkalinization factor (RALF) family protein
TraesCS1B01G371800	chr1B	2.27	39.81	-4.19	2.00E-08	F-box family protein
TraesCS1B01G371900	chr1B	78.02	1818.65	-4.54	1.00E-14	Cytochrome P450 family protein, expressed
TraesCS1B01G372400	chr1B	43.44	377.88	-3.12	6.41E-09	Serine/threonine-protein kinase
TraesCS1B01G372600	chr1B	96.92	40.55	1.2	6.77E-07	Galactose-6-phosphate isomerase subunit LacB
TraesCS1B01G372800	chr1B	25.88	66.04	-1.37	8.44E-04	Serine/threonine-protein kinase
TraesCS1B01G373100	chr1B	75.27	287.94	-1.94	4.70E-09	Choline kinase
TraesCS1B01G373900	chr1B	198.43	84.02	1.23	1.34E-04	ABC transporter A family protein
TraesCS1B01G374000	chr1B	16.39	1.58	3.21	1.12E-09	30S ribosomal protein S1-like
TraesCS1B01G374100	chr1B	582.34	231.97	1.33	1.86E-15	IQ domain-containing protein
TraesCS1B01G374500	chr1B	2441.47	731.61	1.74	3.01E-16	Aldehyde dehydrogenase
TraesCS1B01G374600	chr1B	38.44	9.17	2.01	1.76E-11	Ras-like protein
TraesCS1B01G374700	chr1B	8.45	43.84	-2.39	4.20E-05	WRKY transcription factor
TraesCS1B01G374900	chr1B	128.73	334.06	-1.38	2.11E-05	WRKY transcription factor
TraesCS1B01G375300	chr1B	169.55	61.91	1.44	1.69E-07	Beta-galactosidase
TraesCS1B01G375400	chr1B	10.95	227.34	-4.38	2.96E-12	Kinase family protein
TraesCS1B01G375500	chr1B	32.98	10.09	1.74	2.43E-08	Alpha/beta-Hydrolases superfamily protein
TraesCS1B01G375800	chr1B	1.79	34.56	-4.31	1.65E-11	BTB/POZ domain containing protein
TraesCS1B01G375900	chr1B	189.89	63.68	1.56	1.98E-04	Histone H3
TraesCS1B01G376000	chr1B	22.72	85.3	-1.93	8.32E-12	Protein kinase-like protein
TraesCS1B01G376100	chr1B	22.88	7.73	1.47	1.33E-03	Histone H4
TraesCS1B01G376200	chr1B	18.98	6.15	1.62	7.69E-04	Histone H4
TraesCS1B01G376300	chr1B	288.01	80.72	1.82	5.60E-07	Histone H3
TraesCS1B01G376500	chr1B	171.5	40.17	2.07	1.22E-06	Histone H3
TraesCS1B01G376600	chr1B	131.32	46.38	1.49	4.39E-03	Histone H4
TraesCS1B01G376700	chr1B	172.13	44.31	1.95	1.85E-04	Histone H3
TraesCS1B01G377400	chr1B	4.44	10.61	-1.3	3.17E-03	NBS-LRR disease resistance protein, putative, expressed
TraesCS1B01G377500	chr1B	5.7	67.54	-3.56	4.27E-09	Receptor-like protein kinase, putative,expressed
TraesCS1B01G377600	chr1B	20.73	76.34	-1.91	5.50E-09	DUF1230 family protein
TraesCS1B01G377700	chr1B	414.69	3668.45	-3.15	1.07E-22	Exostosin-2
TraesCS1B01G378300	chr1B	640.7	215.57	1.57	1.76E-05	Histone H2B
TraesCS1B01G378400	chr1B	304.82	79.44	1.93	6.70E-06	Histone H3
TraesCS1B01G378600	chr1B	107.53	28.55	1.88	6.89E-05	Histone H3
TraesCS1B01G378700	chr1B	36.51	9.79	1.86	3.61E-05	Histone H3
TraesCS1B01G379700	chr1B	2.48	0.11	3.11	4.10E-03	Cytokinin riboside 5'-monophosphate phosphoribohydrolase
TraesCS1B01G379800	chr1B	125.98	33.17	1.91	3.26E-13	Homogentisate phytyltransferase
TraesCS1B01G380100	chr1B	64.94	213.07	-1.72	1.44E-08	Serine/threonine-protein kinase
TraesCS1B01G380200	chr1B	212.51	59.98	1.81	1.23E-03	Histone H4
TraesCS1B01G380600	chr1B	8.38	2.76	1.64	7.01E-03	Arabinogalactan peptide 3
TraesCS1B01G380900	chr1B	326.76	138.03	1.23	5.48E-14	Fiber protein Fb11
TraesCS1B01G381000	chr1B	158.35	1176.65	-2.9	1.84E-20	Alpha/beta-hydrolase
TraesCS1B01G381500	chr1B	18.5	1.43	3.6	4.24E-08	Late embryogenesis abundant protein
TraesCS1B01G382100	chr1B	10.57	69.64	-2.74	1.75E-09	Plant/F18B13-26 protein
TraesCS1B01G382600	chr1B	43.46	565.03	-3.71	1.31E-24	Phospholipase D
TraesCS1B01G382800	chr1B	12.49	3.2	1.98	5.28E-03	Pectin lyase-like superfamily protein
TraesCS1B01G382900	chr1B	13.85	5.27	1.46	5.79E-05	Glucuronoxylan 4-O-methyltransferase
TraesCS1B01G383400	chr1B	282.32	901.99	-1.67	2.39E-14	Farnesyl diphosphate synthase
[truncated: 26,256 more rows]
