# Supplementary material for: Characterization of QTL and eQTL controlling early Fusarium graminearum infection and deoxynivalenol levels in a Wuhan 1 x Nyubai doubled haploid wheat population
Source: BMC Plant Biol. 2019 Dec 3;19:536. doi: 10.1186/s12870-019-2149-4 (PMC6892237; doi:10.1186/s12870-019-2149-4)
Supplement: Supplementary file 9 — Additional file 9. Relative expression levels as quantified by RT-qPCR for five selected wheat genes, and correlation with RNA-seq data. [file 12870_2019_2149_MOESM9_ESM.xlsx]

## Sheet: RT-qPCR analysis
Additional file 9. Relative expression levels as quantified by RT-qPCR for five selected wheat genes, and correlation with RNA-seq data.
	TraesCS1A01G424000	TraesCS1A01G430200	TraesCS1A01G435400	TraesCS5A01G080300	TraesCS5A01G120000
HC 371	7.69472	57.7646	28.6361	8.62136	0
HC 372	6.27148	2.2029	9.9694	5.02879	11222.8
HC 373	19.6391	90.8662	231.986	19.6312	9.74917
HC 374	3.38854	35.8471	12.325	3.0158	9640.2
HC 375	5.46352	1.46273	42.0728	5.04191	6.05542
HC 376	12.0528	93.5818	99.926	11.5454	5.13443
HC 378	6.63266	47.1735	54.0965	4.59982	7644.45
HC 382	16.6378	75.7236	336.962	17.7925	3.96925
HC 384	9.58845	27.4642	36.8777	10.4715	6465.28
HC 385	3.06229	24.0094	5.08707	2.13824	7970.75
HC 386	2.76571	1.11774	10.425	2.31767	9017.62
HC 388	8.51299	41.3919	14.5644	7.57074	9.62029
HC 389	8.16217	3.35871	42.4179	6.28026	7812.33
HC 390	9.93399	2.83525	42.5982	6.89638	14899.7
HC 391	20.8178	161.128	145.609	23.4244	2.85537
HC 392	9.90075	3.70837	31.6851	7.74973	22.3461
HC 395	8.12295	60.3919	63.011	7.91758	10829.3
HC 397	6.11793	1.68224	29.2207	4.10026	4.85836
HC 399	4.01174	32.4243	24.9984	3.92453	11.118
HC 400	9.31216	65.529	49.6433	8.20707	2.58072
HC 401	17.585	66.8889	165.587	14.5701	4.42421
HC 404	6.53284	45.8174	16.0271	5.4797	4.07161
HC 405	16.3436	102.15	197.374	15.1817	16002.8
HC 406	5.8536	42.4816	54.9893	5.63882	8021.94
HC 407	7.31548	48.9966	15.5675	5.50275	9518.54
HC 409	6.92979	3.19179	22.9849	6.70232	9088.47
HC 411	10.2054	2.9442	107.607	9.60736	14342.5
HC 413	15.7669	101.269	92.4056	13.7477	21761.8
HC 415	3.15008	2.12672	8.39627	2.87074	8324.05
HC 417	14.9633	6.81905	22.8388	11.6663	19.5391
HC 418	10.0901	3.07714	34.4433	6.20939	17251.1
HC 421	8.80119	81.4157	42.1547	5.41906	8679.24
HC 422	4.48881	26.0918	29.2299	4.16714	9.29828
HC 423	7.49591	3.31051	38.9559	6.13537	9701.18
HC 425	8.16514	3.89382	47.7337	7.84524	9104.48
HC 434	11.8064	4.94159	21.5255	6.6863	12350.2
HC 437	4.53588	24.7358	14.2945	4.20535	12174.3
HC 438	5.39079	2.18602	14.3785	5.58857	14939.4
HC 439	7.54983	1.88739	28.108	4.85845	11437.1
HC 440	17.9839	109.204	87.0651	13.5883	19703.6
HC 441	5.00163	2.02768	8.61458	2.59024	12502.4
HC 442	3.61347	2.02768	29.5141	3.22475	7575.94
HC 443	10.3122	81.095	107.848	11.7856	33.5797
HC 444	3.8852	46.7072	19.9177	4.10845	12487.8
HC 447	17.674	7.48347	94.6013	12.0879	5.59077
HC 450	6.8107	2.91453	49.6577	6.53638	5.2175
HC 453	14.8222	4.02134	49.3013	13.8652	5.95582
HC 454	2.74577	1.60866	9.34601	2.04228	8226.95
HC 455	10.6926	67.3943	185.365	13.0642	2.61464
HC 458	8.63479	48.2658	21.9194	6.36533	14021.9
HC 460	15.8154	109.218	77.7036	11.742	16750.7
HC 462	14.5627	7.0179	81.8908	9.9976	9.11279
HC 463	8.18963	2.57193	43.5816	5.53184	10773.5
HC 467	10.3512	3.41371	37.5161	7.62014	4.17606
HC 468	17.854	5.88388	87.6573	15.6521	15920
HC 469	1.64045	1.10659	1.01976	1.23308	8117.88
HC 470	1.60544	0.951199	5.86098	1.43521	3.25602
HC 472	1.91325	0.60687	4.37291	1.39883	0
HC 474	15.7385	120.968	58.5136	13.2938	0
HC 475	6.52872	3.1723	34.7194	4.27466	0
HC 478	7.50864	3.171	29.7151	4.51521	3.05263
HC 479	12.6316	112.988	87.9622	9.97506	13904.6
HC 480	23.2733	81.1251	148.96	12.6012	22947.1
HC 484	10.6792	70.2797	87.3859	8.38588	12436.1
HC 485	8.68018	73.2746	52.9982	8.25138	8.26675
HC 486	7.58744	3.64866	40.2576	5.71809	9808.82
HC 487	18.7784	8.75292	145.459	13.9292	16.5816
HC 488	4.52626	1.9065	26.7646	2.93928	12397.8
HC 490	7.24342	3.11714	47.4507	5.16009	16966.6
HC 491	15.0246	122.119	148.386	17.3468	5.8609
HC 492	49.7507	350.302	296.897	47.7398	2.8403
HC 493	1.0661	0.747992	2.37487	0.940458	6696.34
HC 494	2.11965	15.0653	21.0088	1.62794	3623.74
HC 496	6.09491	2.26531	19.7082	5.22874	7686.78
HC 497	10.0403	73.9899	41.7107	6.18023	3.48081
HC 498	4.38693	41.6113	15.1595	3.93649	14646.8
HC 500	13.798	8.27435	34.6854	12.6822	28524
HC 501	3.00016	1.6374	5.03889	2.25292	24201.1
HC 503	17.0962	5.28153	88.7837	15.2752	19.2249
HC 504	17.6546	137.97	179.798	21.1962	21792.1
HC 508	1.02085	0.65894	7.15794	1.015	5.48446
HC 512	8.48854	59.6752	28.7728	6.95364	17308.4
HC 520	8.12793	44.5186	39.5513	7.13026	10436.5
HC 521	8.04277	3.0515	28.0043	7.71075	19862.6
HC 536	6.13311	41.2225	19.7326	4.04094	11.3472
Wuhan 1	3.4648	1.53527	11.249	3.02514	9615.72
Nyubai	8.08191	71.7645	42.9258	5.78103	8476.56
Correlation with RNA-Seq
	0.779148	0.851967	0.906445	0.814766	0.887729
