# Supplementary material for: Characterization of QTL and eQTL controlling early Fusarium graminearum infection and deoxynivalenol levels in a Wuhan 1 x Nyubai doubled haploid wheat population
Source: BMC Plant Biol. 2019 Dec 3;19:536. doi: 10.1186/s12870-019-2149-4 (PMC6892237; doi:10.1186/s12870-019-2149-4)
Supplement: Supplementary file 11 — Additional file 11. Genetic map (cM) and genotype calls (A: Wuhan 1; B: Nyubai) for the DH population using 12,325 polymorphic markers (SSR markers and SNP from wheat 90 K Infinium beadchip array). chr, chromosome; cM, centimorgan. [file 12870_2019_2149_MOESM11_ESM.xlsx]

## Sheet: genetic map
Additional file 11. Genetic map (cM) and genotype calls (A: Wuhan 1; B: Nyubai) for the DH population using 12,325 polymorphic markers (SSR markers and SNP from wheat 90K Infinium beadchip array). chr, chromosome; cM, centimorgan.
marker	chr	cM	HC371	HC372	HC373	HC374	HC375	HC376	HC378	HC382	HC384	HC385	HC386	HC388	HC389	HC390	HC391	HC392	HC395	HC397	HC399	HC400	HC401	HC404	HC405	HC406	HC407	HC409	HC411	HC413	HC415	HC417	HC418	HC421	HC422	HC423	HC425	HC434	HC437	HC438	HC439	HC440	HC441	HC442	HC443	HC444	HC447	HC450	HC453
wsnp_Ex_c10657_17376448	1A	0	B	A	A	B	A	A	-	B	A	B	B	B	A	B	A	A	A	A	B	B	B	A	A	B	A	B	B	B	B	B	B	A	A	A	B	A	A	A	A	A	A	A	A	A	A	B	B
Tdurum_contig42405_197	1A	2	B	A	A	B	A	A	-	B	A	B	B	B	A	B	A	A	A	A	B	B	B	A	A	B	A	B	B	B	B	B	B	A	A	A	B	A	A	A	A	A	A	A	A	A	A	B	A
Excalibur_c21176_117	1A	2	B	A	A	-	A	A	-	B	A	B	B	B	A	B	A	A	A	A	B	B	B	A	A	B	A	B	B	B	B	B	B	A	A	A	B	A	A	A	A	A	A	A	A	A	A	B	A
BS00047515_51	1A	2	B	A	A	B	A	A	-	B	A	B	B	B	A	B	A	A	A	A	B	B	B	A	A	B	A	B	B	B	B	B	B	A	A	A	B	A	A	A	A	A	A	A	A	-	A	B	A
BS00071289_51	1A	2	B	-	A	B	A	A	-	B	A	B	B	B	A	B	A	A	A	A	B	B	B	A	A	B	A	B	B	B	B	B	B	A	A	A	B	A	A	A	A	A	A	A	A	A	A	B	A
BS00026456_51	1A	2	B	A	A	B	A	A	-	B	A	B	B	B	A	B	A	A	A	A	B	B	B	A	A	B	A	B	B	B	B	B	B	A	A	A	B	A	A	A	A	A	A	A	A	A	A	B	A
Excalibur_c11258_1700	1A	2	B	A	A	B	A	A	-	B	A	B	B	B	A	B	A	A	A	A	B	B	B	A	A	B	A	B	B	B	B	B	B	A	A	A	B	A	A	A	A	A	A	A	A	A	A	B	A
Excalibur_c35316_154	1A	2	B	A	A	B	A	A	-	B	A	B	B	B	A	B	A	A	A	A	B	B	B	A	A	B	A	B	B	B	B	B	B	A	A	A	B	A	A	A	A	A	A	A	A	A	A	B	A
wsnp_Ex_c12254_19574891	1A	3	B	A	A	B	A	A	-	B	A	B	B	B	A	B	A	A	A	A	B	B	B	A	A	B	A	B	B	B	B	B	B	A	A	A	B	A	A	A	A	A	A	A	A	A	A	B	A
Ra_c23068_380	1A	4	B	A	A	A	A	A	-	B	A	B	B	B	A	B	A	A	A	A	B	B	B	A	A	B	A	B	B	B	B	B	B	A	A	A	B	A	A	A	A	A	A	A	A	A	A	B	A
BS00108242_51	1A	4	B	-	A	A	A	A	-	B	A	B	B	B	A	B	A	A	A	A	B	B	B	A	A	B	A	B	B	B	B	B	B	A	A	A	B	A	A	A	A	A	A	A	A	A	A	B	A
BS00059422_51	1A	4	B	-	A	A	A	A	-	B	A	B	B	B	A	B	A	A	A	A	B	B	B	A	A	B	A	B	B	B	B	B	B	A	A	A	B	A	A	A	A	A	A	A	A	A	A	B	A
Kukri_rep_c107703_432	1A	4	B	A	A	A	A	A	-	B	A	B	B	B	A	B	A	A	A	A	B	B	B	A	A	B	A	B	B	B	B	B	B	A	A	A	B	A	A	A	A	A	A	A	A	A	A	B	A
Ra_c2029_3163	1A	4	B	A	A	A	A	A	-	B	A	B	B	B	A	B	A	A	A	A	B	B	B	A	A	B	A	B	B	B	B	B	B	A	A	A	B	A	A	A	A	A	A	A	A	A	A	B	A
BS00058867_51	1A	4	B	A	A	A	A	A	-	B	A	B	B	B	A	B	A	A	A	A	B	B	B	A	A	B	A	B	B	B	B	B	B	A	A	A	B	A	A	A	A	A	A	A	A	A	A	B	A
BS00059424_51	1A	4	B	A	A	A	A	A	-	B	A	B	B	B	A	B	A	A	A	A	B	B	B	A	A	B	A	B	B	B	B	B	B	A	A	A	B	A	A	A	A	A	A	A	A	A	A	B	A
gwm33a	1A	17.58	B	A	A	A	A	A	B	-	-	-	B	B	A	B	A	A	A	A	B	B	B	A	A	B	A	B	B	B	B	B	B	A	-	A	B	A	A	A	A	A	B	A	A	A	A	B	A
BS00110709_51	1A	22.41	B	A	A	A	A	A	-	B	A	B	B	B	A	B	B	A	A	A	B	B	B	A	A	B	A	B	B	B	B	B	B	B	A	A	B	A	A	A	A	A	B	B	A	A	A	B	A
RAC875_c22821_542	1A	22.41	B	A	A	A	A	A	-	B	A	B	B	B	A	B	B	A	A	A	B	B	B	A	A	B	A	B	B	B	B	B	B	B	A	A	B	A	A	A	A	A	B	B	A	A	A	B	A
BS00022270_51	1A	22.41	B	A	A	A	A	A	-	B	A	B	B	B	A	B	B	A	A	A	B	B	B	A	A	B	A	B	B	B	B	B	B	B	A	A	B	A	A	A	A	A	B	B	A	A	A	B	A
Ex_c28368_426	1A	26.42	B	A	B	A	A	A	-	B	A	B	B	B	A	B	B	A	A	A	B	B	B	A	B	B	A	B	B	B	B	B	B	B	A	A	B	A	A	A	A	A	B	B	A	A	A	B	A
Ku_c4823_673	1A	26.42	B	-	B	A	A	A	-	B	A	B	B	B	A	B	B	A	A	A	B	B	B	A	B	B	A	B	B	B	B	B	B	B	A	A	B	A	A	A	A	A	B	B	A	A	A	B	A
Tdurum_contig42479_1254	1A	26.42	B	A	B	A	A	A	-	B	A	B	B	B	A	B	B	A	A	A	B	B	B	A	B	B	A	B	B	B	B	B	B	B	A	A	B	A	A	A	A	A	B	B	A	A	A	B	A
IACX9458	1A	26.42	B	A	B	A	A	A	-	B	A	B	B	B	A	B	B	A	A	A	B	B	B	A	B	B	A	B	B	B	B	B	B	B	A	A	B	A	A	A	A	A	B	B	A	A	A	B	A
Excalibur_c25891_1402	1A	26.42	B	A	B	A	A	A	-	B	A	B	B	B	A	B	B	A	A	A	B	B	B	A	B	B	A	B	B	B	B	B	B	B	A	A	B	A	A	A	A	A	B	B	A	A	A	B	A
wsnp_Ex_c19717_28713417	1A	27.42	B	A	B	A	A	A	-	B	A	B	B	B	A	B	B	A	A	A	B	B	B	A	B	B	A	B	B	B	B	B	B	B	A	A	B	A	A	A	A	A	B	B	A	B	A	B	A
RAC875_c20875_753	1A	27.42	B	A	B	A	A	A	-	B	A	B	B	B	A	B	B	A	A	A	B	B	B	A	B	B	A	B	B	B	B	B	B	B	A	A	B	A	A	-	A	A	B	B	A	B	A	B	A
Jagger_rep_c10343_173	1A	27.42	B	A	B	A	A	A	-	B	A	B	B	B	A	B	B	A	A	A	B	B	B	A	B	B	A	B	B	B	B	B	B	B	A	A	B	A	A	A	A	A	B	B	A	-	A	B	A
Jagger_c8952_378	1A	27.42	B	A	B	A	A	A	-	B	A	B	B	B	A	B	B	A	A	A	B	B	B	A	B	B	A	B	B	B	B	B	B	B	A	A	B	A	A	A	A	A	B	B	A	B	A	B	A
RAC875_c50463_808	1A	27.42	B	A	B	A	A	A	-	B	A	B	B	B	A	B	B	A	A	A	B	B	B	A	B	B	A	B	B	B	B	B	B	B	A	A	B	A	A	A	A	A	B	B	A	B	A	B	A
Kukri_rep_c113971_162	1A	27.42	B	A	B	A	A	A	-	B	A	B	B	B	A	B	B	A	A	A	B	B	B	A	B	B	A	B	B	B	B	B	B	B	A	A	B	A	A	A	A	A	B	B	A	B	A	B	A
IAAV4132	1A	27.42	B	A	B	A	A	A	-	B	A	B	B	B	A	B	B	A	A	A	B	B	B	A	B	B	A	B	B	B	B	B	B	B	A	A	B	A	A	A	A	A	B	B	A	B	A	B	A
BS00079071_51	1A	27.42	B	A	B	A	A	A	-	B	A	B	B	B	A	B	B	A	A	A	B	B	B	A	B	B	A	B	B	B	B	B	B	B	A	A	B	A	A	A	A	A	B	B	A	B	A	B	A
BS00081682_51	1A	27.42	B	A	B	A	A	A	-	B	A	B	B	B	A	B	B	A	A	A	B	B	B	A	B	B	A	B	B	B	B	B	B	B	A	A	B	A	A	A	A	A	B	B	A	B	A	B	A
RAC875_c23587_271	1A	27.42	B	A	B	A	A	A	-	B	A	B	B	B	A	B	B	A	A	A	B	B	B	A	B	B	A	B	B	B	B	B	B	B	A	A	B	A	A	A	A	A	B	B	A	B	A	B	A
BS00081680_51	1A	27.42	B	A	B	A	A	A	-	B	A	B	B	B	A	B	B	A	A	A	B	B	B	A	B	B	A	B	B	B	B	B	B	B	A	A	B	A	A	A	A	A	B	B	A	B	A	B	A
wsnp_Ex_c7252_12453079	1A	27.42	B	A	B	A	A	A	-	B	A	B	B	B	A	B	B	A	A	A	B	B	B	A	B	B	A	B	B	B	B	B	B	B	A	A	B	A	A	A	A	A	B	B	A	B	A	B	A
Excalibur_c20777_315	1A	28.42	B	A	B	A	A	A	-	B	A	B	B	B	A	B	B	A	A	A	B	B	B	A	B	B	A	B	B	B	B	B	B	B	A	A	B	A	A	A	A	A	B	B	A	B	A	B	A
BS00030948_51	1A	36.49	B	A	B	A	A	A	-	B	A	A	B	B	A	A	B	A	B	A	B	B	B	A	B	B	A	B	B	B	B	B	B	B	A	A	B	A	A	A	B	A	B	B	A	B	A	B	A
Ex_c3941_906	1A	38.49	B	A	B	A	A	A	-	B	A	A	B	B	A	A	B	A	B	A	B	B	B	A	B	B	A	B	B	B	B	B	B	B	A	A	B	A	A	A	B	A	B	B	A	B	A	A	A
Excalibur_c3941_537	1A	38.49	B	A	B	A	A	A	-	B	A	A	B	B	A	A	B	A	B	A	B	B	B	A	B	B	A	B	B	B	B	B	B	B	A	A	B	A	A	A	B	A	B	B	A	B	A	A	A
RAC875_c16820_419	1A	40.49	B	A	B	A	A	A	-	B	A	A	B	B	A	A	B	A	B	A	B	B	B	A	B	B	A	B	B	B	B	B	B	B	A	A	B	A	B	A	B	A	B	B	A	B	A	A	A
Excalibur_c25050_372	1A	40.49	B	A	B	A	A	A	-	B	A	A	B	B	A	A	B	A	B	A	B	B	B	A	B	B	A	B	B	B	B	B	B	B	A	A	B	A	B	A	B	A	B	B	A	B	A	A	A
wmc24a	1A	40.49	B	A	B	A	-	A	B	-	-	-	B	B	A	A	B	A	B	A	B	B	B	A	B	B	A	B	B	B	B	B	B	B	-	A	B	A	B	A	B	A	B	B	A	B	A	A	A
Excalibur_c10689_254	1A	40.49	B	A	B	A	B	A	-	B	A	A	B	B	A	A	B	A	B	A	B	B	B	A	B	B	A	B	B	B	B	B	B	B	A	A	B	A	B	A	B	A	B	B	A	B	A	A	A
Kukri_c13593_203	1A	40.49	B	A	B	A	-	A	-	B	A	A	B	B	A	A	B	A	B	A	B	B	B	A	B	B	A	B	B	B	B	B	B	B	A	A	B	A	B	A	B	A	B	B	A	B	A	A	A
RAC875_c14926_589	1A	40.49	B	A	B	A	-	A	-	B	A	A	B	B	A	A	B	A	B	A	B	B	B	A	B	B	A	B	B	B	B	B	B	B	A	A	B	A	B	A	B	A	B	B	A	B	A	A	A
Kukri_c22508_119	1A	42.49	B	B	B	A	B	A	-	B	A	A	B	B	A	A	B	B	B	A	B	B	B	A	B	B	A	B	B	B	B	B	B	B	A	A	B	A	B	A	B	A	B	B	A	B	A	A	A
BS00011787_51	1A	42.49	B	B	B	A	B	A	-	B	A	A	B	B	A	A	B	B	B	A	B	B	B	A	B	B	A	B	B	B	B	B	B	B	A	A	B	A	B	A	B	A	B	B	A	B	A	A	A
Kukri_rep_c102900_1715	1A	43.49	B	B	B	A	B	A	-	B	A	A	B	B	A	A	B	B	B	A	B	B	B	A	B	B	A	B	B	B	B	B	B	B	A	A	B	A	B	A	B	A	B	B	A	B	A	A	A
GENE_0002_856	1A	44.49	B	B	B	A	B	A	-	B	A	A	B	B	A	A	B	B	B	A	B	B	B	A	B	B	A	B	B	A	B	B	B	B	A	A	B	A	B	A	B	A	B	B	A	B	A	A	A
IACX1465	1A	44.49	B	B	B	A	B	A	-	B	A	A	B	B	A	A	B	B	B	A	-	B	B	A	B	B	A	B	B	A	B	B	B	B	A	A	B	A	B	A	B	A	B	B	A	B	A	A	A
IACX1592	1A	44.49	B	B	B	A	B	A	-	B	A	-	B	B	A	A	B	B	B	A	B	B	B	A	B	B	A	B	B	A	B	B	B	B	A	A	B	A	B	A	B	A	B	B	A	B	A	A	A
GENE_0507_285	1A	44.49	B	B	B	A	B	A	-	B	A	A	B	B	A	A	B	B	B	A	-	B	B	A	B	B	A	B	B	A	B	B	B	B	A	A	B	A	B	A	B	A	B	B	A	B	A	A	A
BS00084022_51	1A	44.49	B	B	B	A	B	A	-	B	A	A	B	B	A	A	B	B	B	A	B	B	B	A	B	B	A	B	B	A	B	B	B	B	A	A	B	A	B	A	B	A	B	B	A	B	A	A	A
Excalibur_rep_c85213_146	1A	44.49	B	B	B	A	B	A	-	B	A	A	B	B	A	A	B	B	B	A	B	B	B	A	B	B	A	B	B	A	B	B	B	B	A	A	B	A	B	A	B	A	B	B	A	B	A	A	A
BS00029346_51	1A	44.49	B	B	B	A	B	A	-	B	A	A	B	B	A	A	B	B	B	A	B	B	B	A	B	B	A	B	B	A	B	B	B	B	A	A	B	A	B	A	B	A	B	B	A	B	A	A	A
RAC875_c89908_105	1A	44.49	B	B	B	A	B	A	-	B	A	A	B	B	A	A	B	B	B	A	B	B	B	A	B	B	A	B	B	A	B	B	B	B	A	A	B	A	B	A	B	A	B	B	A	B	A	A	A
Tdurum_contig13946_241	1A	44.49	B	B	B	A	B	A	-	B	A	A	B	B	A	A	B	B	B	A	B	B	B	A	B	B	A	B	B	A	B	B	B	B	A	A	B	A	B	A	B	A	B	B	A	B	A	A	A
Tdurum_contig77289_179	1A	44.49	B	B	B	A	B	A	-	B	A	A	B	B	A	A	B	B	B	A	B	B	B	A	B	B	A	B	B	A	B	B	B	B	A	A	B	A	B	A	B	A	B	B	A	B	A	A	A
Kukri_c82555_88	1A	44.49	B	B	B	A	B	A	-	B	A	A	B	B	A	A	B	B	B	A	B	B	B	A	B	B	A	B	B	A	B	B	B	B	A	A	B	A	B	A	B	A	B	B	A	B	A	A	A
wsnp_Ex_c31983_40709607	1A	44.49	B	B	B	A	B	A	-	B	A	A	B	B	A	A	B	B	B	A	B	B	B	A	B	B	A	B	B	A	B	B	B	B	A	A	B	A	B	A	B	A	B	B	A	B	A	A	A
Kukri_c46010_146	1A	44.49	B	B	B	A	B	A	-	B	A	A	B	B	A	A	B	B	B	A	B	B	B	A	B	B	A	B	B	A	B	B	B	B	A	A	B	A	B	A	B	A	B	B	A	B	A	A	A
BobWhite_c4499_153	1A	44.49	B	B	B	A	B	A	-	B	A	A	B	B	A	A	B	B	B	A	B	B	B	A	B	B	A	B	B	A	B	B	B	B	A	A	B	A	B	A	B	A	B	B	A	B	A	A	A
wsnp_BE586140A_Ta_2_1	1A	44.49	B	B	B	A	B	A	-	B	A	A	B	B	A	A	B	B	B	A	B	B	B	A	B	B	A	B	B	A	B	B	B	B	A	A	B	A	B	A	B	A	B	B	A	B	A	A	A
RAC875_rep_c107325_644	1A	44.49	B	B	B	A	B	A	-	B	A	A	B	B	A	A	B	B	B	A	B	B	B	A	B	B	A	B	B	A	B	B	B	B	A	A	B	A	B	A	B	A	B	B	A	B	A	A	A
CAP7_c2317_217	1A	46.5	B	B	B	A	B	A	-	B	A	A	B	B	A	A	B	B	B	A	B	B	B	A	B	B	A	B	B	A	B	B	A	B	A	A	B	A	B	A	B	A	A	B	A	B	A	A	A
Excalibur_c75270_566	1A	46.5	B	B	B	A	B	A	-	B	A	A	B	B	A	A	B	B	B	A	B	B	B	A	B	B	A	B	B	A	B	B	A	B	A	A	B	A	B	A	B	A	A	B	A	B	A	A	A
tplb0032k01_549	1A	46.5	B	B	B	A	B	A	-	B	A	A	B	B	A	A	B	B	B	A	B	B	B	A	B	B	A	B	B	A	B	B	A	B	A	A	B	A	B	A	B	A	A	B	A	B	A	A	A
BS00022426_51	1A	46.5	B	B	B	A	B	A	-	B	A	A	B	B	A	A	B	B	B	A	B	B	B	A	B	B	A	B	B	A	B	B	A	B	A	A	B	A	B	A	B	A	A	B	A	B	A	A	A
tplb0055o07_1820	1A	46.5	B	B	B	A	B	A	-	B	A	A	B	B	A	A	B	B	B	A	B	B	B	A	B	B	A	B	B	A	B	B	A	B	A	A	B	A	B	A	B	A	A	B	A	B	A	A	A
BobWhite_c7352_218	1A	46.5	B	B	B	A	B	A	-	B	A	A	B	B	A	A	B	B	B	A	B	B	B	A	B	B	A	B	B	A	B	B	A	B	A	A	B	A	B	A	B	A	A	B	A	B	A	A	A
BS00096724_51	1A	46.5	B	B	B	A	B	A	-	B	A	A	B	B	A	A	B	B	B	A	B	B	B	A	B	B	A	B	B	A	B	B	A	B	A	A	B	A	B	A	B	A	A	B	A	B	A	A	A
IAAV8987	1A	46.5	B	B	B	A	B	A	-	B	A	A	B	B	A	A	B	B	B	A	B	B	B	A	B	B	A	B	B	A	B	B	A	B	A	A	B	A	B	A	B	A	A	B	A	B	A	A	A
RAC875_c18749_87	1A	46.5	B	B	B	A	B	A	-	B	A	A	B	B	A	A	B	B	B	A	B	B	B	A	B	B	A	B	B	A	B	B	A	B	A	A	B	A	B	A	B	A	A	B	A	B	A	A	A
BS00022885_51	1A	46.5	B	B	B	A	B	A	-	B	A	A	B	B	A	A	B	B	B	A	B	B	B	A	B	B	A	B	B	A	B	B	A	B	A	A	B	A	B	A	B	A	A	B	A	B	A	A	A
Kukri_c3150_1519	1A	46.5	B	B	B	A	B	A	-	B	A	A	B	B	A	A	B	B	B	A	B	B	B	A	B	B	A	B	B	A	B	B	A	B	A	A	B	A	B	A	B	A	A	B	A	B	A	A	A
RAC875_c5544_4156	1A	46.5	B	B	B	A	B	A	-	B	A	A	B	B	A	A	B	B	B	A	B	B	B	A	B	B	A	B	B	A	B	B	A	B	A	A	B	A	B	A	B	A	A	B	A	B	A	A	A
Kukri_rep_c104386_273	1A	46.5	B	B	B	A	B	A	-	B	A	A	B	B	A	A	B	B	B	A	B	B	B	A	B	B	A	B	B	A	B	B	A	B	A	A	B	A	B	A	B	A	A	B	A	B	A	A	A
Kukri_c47852_121	1A	46.5	B	B	B	A	B	A	-	B	A	A	B	B	A	A	B	B	B	A	B	B	B	A	B	B	A	B	B	A	B	B	A	B	A	A	B	A	B	A	B	A	A	B	A	B	A	A	A
RFL_Contig3232_1224	1A	46.5	B	B	B	A	B	A	-	B	A	A	B	B	A	A	B	B	B	A	B	B	B	A	B	B	A	B	B	A	B	B	A	B	A	A	B	A	B	A	B	A	A	B	A	B	A	A	A
Kukri_rep_c107771_588	1A	46.5	B	B	B	A	B	A	-	B	A	A	B	B	A	A	B	B	B	A	B	B	B	A	B	B	A	B	B	A	B	B	A	B	A	A	B	A	B	A	B	A	A	B	A	B	A	A	A
Kukri_c49776_192	1A	46.5	B	B	B	A	B	A	-	B	A	A	B	B	A	A	B	B	B	A	B	B	B	A	B	B	A	B	B	A	B	B	A	B	A	A	B	A	B	A	B	A	A	B	A	B	A	A	A
Kukri_c23985_229	1A	46.5	B	B	B	A	B	A	-	B	A	A	B	B	A	A	B	B	B	A	B	B	B	A	B	B	A	B	B	A	B	B	A	B	A	A	B	A	B	A	B	A	A	B	A	B	A	A	A
Kukri_c23985_166	1A	46.5	B	B	B	A	B	A	-	B	A	A	B	B	A	A	B	B	B	A	B	B	B	A	B	B	A	B	B	A	B	B	A	B	A	A	B	A	B	A	B	A	A	B	A	B	A	A	A
BobWhite_c4646_119	1A	46.5	B	B	B	A	B	A	-	B	A	A	B	B	A	A	B	B	B	A	B	B	B	A	B	B	A	B	B	A	B	B	A	B	A	A	B	A	B	A	B	A	A	B	A	B	A	A	A
Tdurum_contig5008_635	1A	46.5	B	B	B	A	B	A	-	B	A	A	B	B	A	A	B	B	B	A	B	B	B	A	B	B	A	B	B	A	B	B	A	B	A	A	B	A	B	A	B	A	A	B	A	B	A	A	A
IACX5982	1A	46.5	B	B	B	A	B	A	-	B	A	A	B	B	A	A	B	B	B	A	B	B	B	A	B	B	A	B	B	A	B	B	A	B	A	A	B	A	B	A	B	A	A	B	A	B	A	A	A
Excalibur_c47654_70	1A	46.5	B	B	B	A	B	A	-	B	A	A	B	B	A	A	B	B	B	A	B	B	B	A	B	B	A	B	B	A	B	B	A	B	A	A	B	A	B	A	B	A	A	B	A	B	A	A	A
BS00110151_51	1A	46.5	B	B	B	A	B	A	-	B	A	A	B	B	A	A	B	B	B	A	B	B	B	A	B	B	A	B	B	A	B	B	A	B	A	A	B	A	B	A	B	A	A	B	A	B	A	A	A
BS00067339_51	1A	46.5	B	B	B	A	B	A	-	B	A	A	B	B	A	A	B	B	B	A	B	B	B	A	B	B	A	B	B	A	B	B	A	B	A	A	B	A	B	A	B	A	A	B	A	B	A	A	A
Tdurum_contig47183_205	1A	46.5	B	B	B	A	B	A	-	B	A	A	B	B	A	A	B	B	B	A	B	B	B	A	B	B	A	B	B	A	B	B	A	B	A	A	B	A	B	A	B	A	A	B	A	B	A	A	A
Kukri_c29134_108	1A	46.5	B	B	B	A	B	A	-	B	A	A	B	B	A	A	B	B	B	A	B	B	B	A	B	B	A	B	B	A	B	B	A	B	A	A	B	A	B	A	B	A	A	B	A	B	A	A	A
RAC875_c42365_265	1A	47.5	B	B	B	A	B	A	-	B	A	A	B	B	A	A	B	B	B	A	B	B	B	A	B	B	A	B	B	A	B	B	A	B	A	A	B	A	B	A	B	A	A	B	A	B	A	A	A
RAC875_c42365_61	1A	47.5	B	B	B	A	B	A	-	B	A	A	B	B	A	A	B	B	B	A	B	B	B	A	B	B	A	B	B	A	B	B	A	B	A	A	B	A	B	A	B	A	A	B	A	B	A	A	A
wsnp_Ex_c12117_19381492	1A	47.5	B	B	B	A	B	A	-	B	A	A	B	B	A	A	B	B	B	A	B	B	B	A	B	B	A	B	B	A	B	B	A	B	A	A	B	A	B	A	B	A	A	B	A	B	A	A	A
wsnp_Ex_c12117_19381493	1A	47.5	B	B	B	A	B	A	-	B	A	A	B	B	A	A	B	B	B	A	B	B	B	A	B	B	A	B	B	A	B	B	A	B	A	A	B	A	B	A	B	A	A	B	A	B	A	A	A
Ra_c56967_900	1A	47.5	B	B	B	A	B	A	-	B	A	A	B	B	A	A	B	B	B	A	B	B	B	A	B	B	A	B	B	A	B	B	A	B	A	A	B	A	B	A	B	A	A	B	A	B	A	A	A
RAC875_rep_c104986_200	1A	47.5	B	B	B	A	B	A	-	B	A	A	B	B	A	A	B	B	B	A	B	B	B	A	B	B	A	B	B	A	B	B	A	B	A	A	B	A	B	A	B	A	A	B	A	B	A	A	A
wsnp_Ex_rep_c66980_65419811	1A	50.5	A	B	B	A	B	A	-	B	A	A	B	B	A	A	B	B	B	A	B	B	B	A	B	B	A	B	B	A	B	B	A	B	A	A	B	A	B	A	A	A	A	B	A	B	A	A	A
wsnp_BE445121A_Ta_1_8	1A	50.5	-	B	B	A	B	A	-	B	A	A	B	B	A	A	B	B	B	A	B	B	B	A	B	B	A	B	B	A	B	B	A	B	A	A	B	A	B	A	A	A	A	B	A	B	A	A	A
IAAV2888	1A	50.5	-	B	B	A	B	A	-	B	A	A	B	B	A	A	B	B	B	A	B	B	B	A	B	B	A	B	B	A	B	B	A	B	A	A	B	A	B	A	A	A	A	B	A	B	A	A	A
IAAV5931	1A	50.5	A	B	B	A	B	A	-	B	A	A	B	B	A	A	B	B	B	A	B	B	B	A	B	B	A	B	B	A	B	B	A	B	A	A	B	A	B	A	A	A	A	B	A	B	A	A	A
RAC875_c46269_387	1A	51.5	A	B	B	A	B	A	-	B	A	A	B	B	A	A	B	B	B	A	B	B	B	A	B	B	A	B	B	A	B	B	A	B	A	A	B	A	B	A	A	A	A	B	A	B	A	A	A
RAC875_c37183_331	1A	52.5	A	B	B	A	B	A	-	B	A	A	B	B	A	A	B	B	B	A	B	B	B	A	B	B	A	B	B	A	B	B	A	B	A	A	B	A	B	A	A	A	A	B	A	B	A	A	A
wsnp_CAP11_c23_61357	1A	52.5	-	B	B	A	B	A	-	B	A	A	B	B	A	A	B	B	B	A	B	B	B	A	B	B	A	B	B	A	B	B	A	B	A	A	B	A	B	A	A	A	A	B	A	B	A	A	A
wsnp_Ku_rep_c107796_93118214	1A	52.5	-	B	B	A	B	A	-	B	A	A	B	B	A	A	B	B	B	A	B	B	B	A	B	B	A	B	B	A	B	B	A	B	A	A	B	A	B	A	A	A	A	B	A	B	A	A	A
IAAV4243	1A	52.5	-	B	B	A	B	A	-	B	A	A	B	B	A	A	B	B	B	A	B	B	B	A	B	B	A	B	B	A	B	B	A	B	A	A	B	A	B	A	A	A	A	B	A	B	A	A	A
wsnp_Ex_c3253_5994376	1A	52.5	A	B	B	A	B	A	-	B	A	A	B	B	A	A	B	B	B	A	B	B	B	A	B	B	A	B	B	A	B	B	A	B	A	A	B	A	B	A	A	A	A	B	A	B	A	A	A
wsnp_Ex_c24686_33941368	1A	52.5	A	B	B	A	B	A	-	B	A	A	B	B	A	A	B	B	B	A	B	B	B	A	B	B	A	B	B	A	B	B	A	B	A	A	B	A	B	A	A	A	A	B	A	B	A	A	A
wsnp_Ex_c2181_4089788	1A	52.5	A	B	B	A	B	A	-	B	A	A	B	B	A	A	B	B	B	A	B	B	B	A	B	B	A	B	B	A	B	B	A	B	A	A	B	A	B	A	A	A	A	B	A	B	A	A	A
wsnp_Ex_c29914_38896441	1A	53.61	-	B	B	A	B	A	-	B	A	A	B	B	A	A	B	B	B	A	B	B	B	A	B	B	A	B	B	A	B	B	A	B	A	A	B	A	B	A	A	A	A	B	-	B	A	-	A
BobWhite_c18773_75	1A	53.61	A	B	B	A	B	A	-	B	A	A	B	B	A	A	B	B	B	A	B	B	B	A	B	B	A	B	B	A	B	B	A	B	A	A	B	A	B	A	A	A	A	B	A	B	A	A	A
BS00074517_51	1A	53.61	-	B	B	A	B	A	-	B	A	A	B	B	A	A	B	B	B	A	B	B	B	A	B	B	A	B	B	A	B	B	A	B	A	A	B	A	B	A	A	A	A	B	A	B	A	A	A
BS00067277_51	1A	55.61	A	B	B	A	B	A	-	A	A	A	B	A	A	A	B	B	B	A	B	B	B	A	B	B	A	B	B	A	B	B	A	B	A	A	B	A	B	A	A	A	A	B	A	B	A	A	A
wsnp_Ex_c15383_23645972	1A	55.61	A	B	B	A	B	A	-	A	A	A	B	A	A	A	B	B	B	A	B	B	B	A	B	B	A	B	B	A	B	B	A	B	A	A	B	A	B	A	A	A	A	B	A	B	-	A	A
Tdurum_contig54929_517	1A	55.61	A	B	B	A	B	A	-	A	A	A	B	A	A	A	B	B	B	A	B	B	B	A	B	B	A	B	B	A	B	B	A	B	A	A	B	A	B	A	A	A	A	B	A	B	A	A	A
IAAV2709	1A	55.61	-	B	B	A	B	A	-	A	A	A	B	A	A	A	B	B	B	A	B	B	B	A	B	B	A	B	B	A	B	B	A	B	A	A	B	A	B	A	A	A	A	B	A	B	A	A	A
Ra_c10580_1629	1A	55.61	A	B	B	A	B	A	-	A	A	A	B	A	A	A	B	B	B	A	B	B	B	A	B	B	A	B	B	A	B	B	A	B	-	A	B	A	-	A	A	A	A	B	A	B	A	A	A
Kukri_c43730_841	1A	55.61	-	B	B	A	B	A	-	A	A	A	B	A	A	A	B	B	B	A	B	B	B	A	B	B	A	B	B	A	B	B	A	B	A	A	B	A	B	A	A	A	A	B	A	B	A	A	A
GENE_0099_460	1A	55.61	-	B	B	A	B	A	-	A	A	A	B	A	A	A	B	B	B	A	B	B	B	A	B	B	A	B	B	A	B	B	A	B	A	A	B	A	B	A	A	A	A	B	A	B	A	A	A
GENE_0126_115	1A	55.61	-	B	B	A	B	A	-	A	A	A	B	A	A	A	B	B	B	A	B	B	B	A	B	B	A	B	B	A	B	B	A	B	A	A	B	A	B	A	A	A	A	B	A	B	A	A	A
JD_c49839_558	1A	55.61	-	B	B	A	B	A	-	A	A	A	B	A	A	A	B	B	B	A	B	B	B	A	B	B	A	B	B	A	B	B	A	B	A	A	B	A	B	A	A	A	A	B	A	B	A	A	A
Kukri_rep_c101022_1595	1A	55.61	-	B	B	A	B	A	-	A	A	A	B	A	A	A	B	B	B	A	B	B	B	A	B	B	A	B	B	A	B	B	A	B	A	A	B	A	B	A	A	A	A	B	A	B	A	A	A
RAC875_c45984_286	1A	55.61	-	B	B	A	B	A	-	A	A	A	B	A	A	A	B	B	B	A	B	B	B	A	B	B	A	B	B	A	B	B	A	B	A	A	B	A	B	A	A	A	A	B	A	B	A	A	A
RFL_Contig5001_386	1A	55.61	-	B	B	A	B	A	-	A	A	A	B	A	A	A	B	B	B	A	B	B	B	A	B	B	A	B	B	A	B	B	A	B	A	A	B	A	B	A	A	A	A	B	A	B	A	A	A
wsnp_Ex_c15188_23387754	1A	55.61	-	B	B	A	B	A	-	A	A	A	B	A	A	A	B	B	B	A	B	B	B	A	B	B	A	B	B	A	B	B	A	B	A	A	B	A	B	A	A	A	A	B	A	B	A	A	A
wsnp_JD_c28928_23159662	1A	55.61	A	B	B	A	B	A	-	A	A	A	B	A	A	A	B	B	B	A	B	B	B	A	B	B	A	B	B	A	B	B	A	B	A	A	B	A	B	A	A	A	A	B	A	B	A	A	-
BS00066336_51	1A	55.61	A	B	B	A	B	A	-	A	A	A	B	A	A	A	B	B	B	A	B	B	B	A	B	B	A	B	B	A	B	B	A	B	A	A	B	A	B	A	A	A	A	B	A	B	A	A	A
IACX2325	1A	55.61	-	B	B	A	B	A	-	A	A	A	B	A	A	A	B	B	B	A	B	B	B	A	B	B	A	B	B	A	B	B	A	B	A	A	B	A	B	A	A	A	A	B	A	B	A	A	A
wsnp_Ex_c44049_50205457	1A	55.61	-	B	B	A	B	A	-	A	A	A	B	A	A	A	B	B	B	A	B	B	B	A	B	B	A	B	B	A	B	B	A	B	A	A	B	A	B	A	A	A	A	B	A	B	A	A	A
Ra_c272_1632	1A	55.61	-	B	B	A	B	A	-	A	A	A	B	A	A	A	B	B	B	A	B	B	B	A	B	B	A	B	B	A	B	B	A	B	A	A	B	A	B	A	A	A	A	B	A	B	A	A	A
RAC875_c33300_141	1A	55.61	-	B	B	A	B	A	-	A	A	A	B	A	A	A	B	B	B	A	B	B	B	A	B	B	A	B	B	A	B	B	A	B	A	A	B	A	B	A	A	A	A	B	A	B	A	A	A
Kukri_rep_c103147_745	1A	55.61	-	B	B	A	B	A	-	A	A	A	B	A	A	A	B	B	B	A	B	B	B	A	B	B	A	B	B	A	B	B	A	B	A	A	B	A	B	A	A	A	A	B	A	B	A	A	A
GENE_0126_140	1A	55.61	-	B	B	A	B	A	-	A	A	A	B	A	A	A	B	B	B	A	B	B	B	A	B	B	A	B	B	A	B	B	A	B	A	A	B	A	B	A	A	A	A	B	A	B	A	A	A
Tdurum_contig43360_1381	1A	55.61	-	B	B	A	B	A	-	A	A	A	B	A	A	A	B	B	B	A	B	B	B	A	B	B	A	B	B	A	B	B	A	B	A	A	B	A	B	A	A	A	A	B	A	B	A	A	A
IAAV4916	1A	55.61	-	B	B	A	B	A	-	A	A	A	B	A	A	A	B	B	B	A	B	B	B	A	B	B	A	B	B	A	B	B	A	B	A	A	B	A	B	A	A	A	A	B	A	B	A	A	A
IAAV3552	1A	55.61	-	B	B	A	B	A	-	A	A	A	B	A	A	A	B	B	B	A	B	B	B	A	B	B	A	B	B	A	B	B	A	B	A	A	B	A	B	A	A	A	A	B	A	B	A	A	A
BS00022156_51	1A	55.61	-	B	B	A	B	A	-	A	A	A	B	A	A	A	B	B	B	A	B	B	B	A	B	B	A	B	B	A	B	B	A	B	A	A	B	A	B	A	A	A	A	B	A	B	A	A	A
CAP7_c3885_73	1A	55.61	-	B	B	A	B	A	-	A	A	A	B	A	A	A	B	B	B	A	B	B	B	A	B	B	A	B	B	A	B	B	A	B	A	A	B	A	B	A	A	A	A	B	A	B	A	A	A
BS00009866_51	1A	55.61	-	B	B	A	B	A	-	A	A	A	B	A	A	A	B	B	B	A	B	B	B	A	B	B	A	B	B	A	B	B	A	B	A	A	B	A	B	A	A	A	A	B	A	B	A	A	A
IACX8300	1A	55.61	-	B	B	A	B	A	-	A	A	A	B	A	A	A	B	B	B	A	B	B	B	A	B	B	A	B	B	A	B	B	A	B	A	A	B	A	B	A	A	A	A	B	A	B	A	A	A
BS00085851_51	1A	55.61	-	B	B	A	B	A	-	A	A	A	B	A	A	A	B	B	B	A	B	B	B	A	B	B	A	B	B	A	B	B	A	B	A	A	B	A	B	A	A	A	A	B	A	B	A	A	A
RAC875_rep_c76047_63	1A	55.61	-	B	B	A	B	A	-	A	A	A	B	A	A	A	B	B	B	A	B	B	B	A	B	B	A	B	B	A	B	B	A	B	A	A	B	A	B	A	A	A	A	B	A	B	A	A	A
wsnp_Ex_c8885_14842394	1A	55.61	-	B	B	A	B	A	-	A	A	A	B	A	A	A	B	B	B	A	B	B	B	A	B	B	A	B	B	A	B	B	A	B	A	A	B	A	B	A	A	A	A	B	A	B	A	A	A
RAC875_c38417_246	1A	55.61	-	B	B	A	B	A	-	A	A	A	B	A	A	A	B	B	B	A	B	B	B	A	B	B	A	B	B	A	B	B	A	B	A	A	B	A	B	A	A	A	A	B	A	B	A	A	A
Excalibur_rep_c111311_58	1A	55.61	-	B	B	A	B	A	-	A	A	A	B	A	A	A	B	B	B	A	B	B	B	A	B	B	A	B	B	A	B	B	A	B	A	A	B	A	B	A	A	A	A	B	A	B	A	A	A
Excalibur_rep_c107489_168	1A	55.61	-	B	B	A	B	A	-	A	A	A	B	A	A	A	B	B	B	A	B	B	B	A	B	B	A	B	B	A	B	B	A	B	A	A	B	A	B	A	A	A	A	B	A	B	A	A	A
Excalibur_c49588_76	1A	55.61	-	B	B	A	B	A	-	A	A	A	B	A	A	A	B	B	B	A	B	B	B	A	B	B	A	B	B	A	B	B	A	B	A	A	B	A	B	A	A	A	A	B	A	B	A	A	A
Excalibur_c33881_618	1A	55.61	-	B	B	A	B	A	-	A	A	A	B	A	A	A	B	B	B	A	B	B	B	A	B	B	A	B	B	A	B	B	A	B	A	A	B	A	B	A	A	A	A	B	A	B	A	A	A
wsnp_Ex_c50235_54588957	1A	55.61	-	B	B	A	B	A	-	A	A	A	B	A	A	A	B	B	B	A	B	B	B	A	B	B	A	B	B	A	B	B	A	B	A	A	B	A	B	A	A	A	A	B	A	B	A	A	A
wsnp_Ex_c14733_22819350	1A	55.61	-	B	B	A	B	A	-	A	A	A	B	A	A	A	B	B	B	A	B	B	B	A	B	B	A	B	B	A	B	B	A	B	A	A	B	A	B	A	A	A	A	B	A	B	A	A	A
tplb0032d09_1393	1A	55.61	-	B	B	A	B	A	-	A	A	A	B	A	A	A	B	B	B	A	B	B	B	A	B	B	A	B	B	A	B	B	A	B	A	A	B	A	B	A	A	A	A	B	A	B	A	A	A
RAC875_c9965_354	1A	55.61	-	B	B	A	B	A	-	A	A	A	B	A	A	A	B	B	B	A	B	B	B	A	B	B	A	B	B	A	B	B	A	B	A	A	B	A	B	A	A	A	A	B	A	B	A	A	A
IACX7921	1A	55.61	-	B	B	A	B	A	-	A	A	A	B	A	A	A	B	B	B	A	B	B	B	A	B	B	A	B	B	A	B	B	A	B	A	A	B	A	B	A	A	A	A	B	A	B	A	A	A
IAAV7414	1A	55.61	-	B	B	A	B	A	-	A	A	A	B	A	A	A	B	B	B	A	B	B	B	A	B	B	A	B	B	A	B	B	A	B	A	A	B	A	B	A	A	A	A	B	A	B	A	A	A
CAP11_c2984_419	1A	55.61	-	B	B	A	B	A	-	A	A	A	B	A	A	A	B	B	B	A	B	B	B	A	B	B	A	B	B	A	B	B	A	B	A	A	B	A	B	A	A	A	A	B	A	B	A	A	A
BS00076668_51	1A	55.61	-	B	B	A	B	A	-	A	A	A	B	A	A	A	B	B	B	A	B	B	B	A	B	B	A	B	B	A	B	B	A	B	A	A	B	A	B	A	A	A	A	B	A	B	A	A	A
BS00010643_51	1A	55.61	A	B	B	A	B	A	-	A	A	A	B	A	A	A	B	B	B	A	B	B	B	A	B	B	A	B	B	A	B	B	A	B	A	A	B	A	B	A	A	A	A	B	A	B	A	A	A
Ex_c17168_1216	1A	55.61	A	B	B	A	B	A	-	A	A	A	B	A	A	A	B	B	B	A	B	B	B	A	B	B	A	B	B	A	B	B	A	B	A	A	B	A	B	A	A	A	A	B	A	B	A	A	A
GENE_0458_254	1A	55.61	A	B	B	A	B	A	-	A	A	A	B	A	A	A	B	B	B	A	B	B	B	A	B	B	A	B	B	A	B	B	A	B	A	A	B	A	B	A	A	A	A	B	A	B	A	A	A
GENE_0486_187	1A	55.61	A	B	B	A	B	A	-	A	A	A	B	A	A	A	B	B	B	A	B	B	B	A	B	B	A	B	B	A	B	B	A	B	A	A	B	A	B	A	A	A	A	B	A	B	A	A	A
IACX872	1A	55.61	A	B	B	A	B	A	-	A	A	A	B	A	A	A	B	B	B	A	B	B	B	A	B	B	A	B	B	A	B	B	A	B	A	A	B	A	B	A	A	A	A	B	A	B	A	A	A
Ra_c2322_732	1A	55.61	A	B	B	A	B	A	-	A	A	A	B	A	A	A	B	B	B	A	B	B	B	A	B	B	A	B	B	A	B	B	A	B	A	A	B	A	B	A	A	A	A	B	A	B	A	A	A
RAC875_c31364_576	1A	55.61	A	B	B	A	B	A	-	A	A	A	B	A	A	A	B	B	B	A	B	B	B	A	B	B	A	B	B	A	B	B	A	B	A	A	B	A	B	A	A	A	A	B	A	B	A	A	A
RFL_Contig1563_1180	1A	55.61	A	B	B	A	B	A	-	A	A	A	B	A	A	A	B	B	B	A	B	B	B	A	B	B	A	B	B	A	B	B	A	B	A	A	B	A	B	A	A	A	A	B	A	B	A	A	A
wsnp_Ex_c21592_30743513	1A	55.61	A	B	B	A	B	A	-	A	A	A	B	A	A	A	B	B	B	A	B	B	B	A	B	B	A	B	B	A	B	B	A	B	A	A	B	A	B	A	A	A	A	B	A	B	A	A	A
GENE_0071_115	1A	55.61	A	B	B	A	B	A	-	A	A	A	B	A	A	A	B	B	B	A	B	B	B	A	B	B	A	B	B	A	B	B	A	B	A	A	B	A	B	A	A	A	A	B	A	B	A	A	A
wsnp_Ex_c8364_14095508	1A	55.61	A	B	B	A	B	A	-	A	A	A	B	A	A	A	B	B	B	A	B	B	B	A	B	B	A	B	B	A	B	B	A	B	A	A	B	A	B	A	A	A	A	B	A	B	A	A	A
wsnp_Ex_c14866_22995097	1A	55.61	A	B	B	A	B	A	-	A	A	A	B	A	A	A	B	B	B	A	B	B	B	A	B	B	A	B	B	A	B	B	A	B	A	A	B	A	B	A	A	A	A	B	A	B	A	A	A
wsnp_Ex_c44049_50205614	1A	55.61	A	B	B	A	B	A	-	A	A	A	B	A	A	A	B	B	B	A	B	B	B	A	B	B	A	B	B	A	B	B	A	B	A	A	B	A	B	A	A	A	A	B	A	B	A	A	A
wsnp_Ex_c44049_50205904	1A	55.61	A	B	B	A	B	A	-	A	A	A	B	A	A	A	B	B	B	A	B	B	B	A	B	B	A	B	B	A	B	B	A	B	A	A	B	A	B	A	A	A	A	B	A	B	A	A	A
wsnp_Ku_c3844_7053669	1A	55.61	A	B	B	A	B	A	-	A	A	A	B	A	A	A	B	B	B	A	B	B	B	A	B	B	A	B	B	A	B	B	A	B	A	A	B	A	B	A	A	A	A	B	A	B	A	A	A
wsnp_Ex_c1374_2630830	1A	55.61	A	B	B	A	B	A	-	A	A	A	B	A	A	A	B	B	B	A	B	B	B	A	B	B	A	B	B	A	B	B	A	B	A	A	B	A	B	A	A	A	A	B	A	B	A	A	A
BobWhite_c1488_504	1A	55.61	A	B	B	A	B	A	-	A	A	A	B	A	A	A	B	B	B	A	B	B	B	A	B	B	A	B	B	A	B	B	A	B	A	A	B	A	B	A	A	A	A	B	A	B	A	A	A
RAC875_c68797_400	1A	55.61	A	B	B	A	B	A	-	A	A	A	B	A	A	A	B	B	B	A	B	B	B	A	B	B	A	B	B	A	B	B	A	B	A	A	B	A	B	A	A	A	A	B	A	B	A	A	A
CAP8_c2843_226	1A	55.61	A	B	B	A	B	A	-	A	A	A	B	A	A	A	B	B	B	A	B	B	B	A	B	B	A	B	B	A	B	B	A	B	A	A	B	A	B	A	A	A	A	B	A	B	A	A	A
CAP7_c3269_236	1A	55.61	A	B	B	A	B	A	-	A	A	A	B	A	A	A	B	B	B	A	B	B	B	A	B	B	A	B	B	A	B	B	A	B	A	A	B	A	B	A	A	A	A	B	A	B	A	A	A
CAP12_c6266_298	1A	55.61	A	B	B	A	B	A	-	A	A	A	B	A	A	A	B	B	B	A	B	B	B	A	B	B	A	B	B	A	B	B	A	B	A	A	B	A	B	A	A	A	A	B	A	B	A	A	A
CAP12_c6266_187	1A	55.61	A	B	B	A	B	A	-	A	A	A	B	A	A	A	B	B	B	A	B	B	B	A	B	B	A	B	B	A	B	B	A	B	A	A	B	A	B	A	A	A	A	B	A	B	A	A	A
Excalibur_c13058_241	1A	55.61	A	B	B	A	B	A	-	A	A	A	B	A	A	A	B	B	B	A	B	B	B	A	B	B	A	B	B	A	B	B	A	B	A	A	B	A	B	A	A	A	A	B	A	B	A	A	A
wsnp_Ku_rep_c71909_71634013	1A	55.61	A	B	B	A	B	A	-	A	A	A	B	A	A	A	B	B	B	A	B	B	B	A	B	B	A	B	B	A	B	B	A	B	A	A	B	A	B	A	A	A	A	B	A	B	A	A	A
TA001042_0912	1A	55.61	A	B	B	A	B	A	-	A	A	A	B	A	A	A	B	B	B	A	B	B	B	A	B	B	A	B	B	A	B	B	A	B	A	A	B	A	B	A	A	A	A	B	A	B	A	A	A
Kukri_c28532_103	1A	55.61	A	B	B	A	B	A	-	A	A	A	B	A	A	A	B	B	B	A	B	B	B	A	B	B	A	B	B	A	B	B	A	B	A	A	B	A	B	A	A	A	A	B	A	B	A	A	A
wsnp_RFL_Contig2808_2585736	1A	55.61	A	B	B	A	B	A	-	A	A	A	B	A	A	A	B	B	B	A	B	B	B	A	B	B	A	B	B	A	B	B	A	B	A	A	B	A	B	A	A	A	A	B	A	B	A	A	A
BS00031200_51	1A	55.61	A	B	B	A	B	A	-	A	A	A	B	A	A	A	B	B	B	A	B	B	B	A	B	B	A	B	B	A	B	B	A	B	A	A	B	A	B	A	A	A	A	B	A	B	A	A	A
wsnp_Ex_c2178_4086161	1A	55.61	A	B	B	A	B	A	-	A	A	A	B	A	A	A	B	B	B	A	B	B	B	A	B	B	A	B	B	A	B	B	A	B	A	A	B	A	B	A	A	A	A	B	A	B	A	A	A
wsnp_Ex_c1959_3692097	1A	55.61	A	B	B	A	B	A	-	A	A	A	B	A	A	A	B	B	B	A	B	B	B	A	B	B	A	B	B	A	B	B	A	B	A	A	B	A	B	A	A	A	A	B	A	B	A	A	A
Tdurum_contig81558_272	1A	55.61	A	B	B	A	B	A	-	A	A	A	B	A	A	A	B	B	B	A	B	B	B	A	B	B	A	B	B	A	B	B	A	B	A	A	B	A	B	A	A	A	A	B	A	B	A	A	A
Tdurum_contig43360_1592	1A	55.61	A	B	B	A	B	A	-	A	A	A	B	A	A	A	B	B	B	A	B	B	B	A	B	B	A	B	B	A	B	B	A	B	A	A	B	A	B	A	A	A	A	B	A	B	A	A	A
RAC875_c49760_107	1A	55.61	A	B	B	A	B	A	-	A	A	A	B	A	A	A	B	B	B	A	B	B	B	A	B	B	A	B	B	A	B	B	A	B	A	A	B	A	B	A	A	A	A	B	A	B	A	A	A
RAC875_c41581_176	1A	55.61	A	B	B	A	B	A	-	A	A	A	B	A	A	A	B	B	B	A	B	B	B	A	B	B	A	B	B	A	B	B	A	B	A	A	B	A	B	A	A	A	A	B	A	B	A	A	A
Kukri_c609_328	1A	55.61	A	B	B	A	B	A	-	A	A	A	B	A	A	A	B	B	B	A	B	B	B	A	B	B	A	B	B	A	B	B	A	B	A	A	B	A	B	A	A	A	A	B	A	B	A	A	A
IACX10924	1A	55.61	A	B	B	A	B	A	-	A	A	A	B	A	A	A	B	B	B	A	B	B	B	A	B	B	A	B	B	A	B	B	A	B	A	A	B	A	B	A	A	A	A	B	A	B	A	A	A
BS00095100_51	1A	55.61	A	B	B	A	B	A	-	A	A	A	B	A	A	A	B	B	B	A	B	B	B	A	B	B	A	B	B	A	B	B	A	B	A	A	B	A	B	A	A	A	A	B	A	B	A	A	A
BobWhite_c478_1386	1A	55.61	A	B	B	A	B	A	-	A	A	A	B	A	A	A	B	B	B	A	B	B	B	A	B	B	A	B	B	A	B	B	A	B	A	A	B	A	B	A	A	A	A	B	A	B	A	A	A
BobWhite_c46349_402	1A	55.61	A	B	B	A	B	A	-	A	A	A	B	A	A	A	B	B	B	A	B	B	B	A	B	B	A	B	B	A	B	B	A	B	A	A	B	A	B	A	A	A	A	B	A	B	A	A	A
wsnp_Ra_rep_c74936_72685894	1A	55.61	A	B	B	A	B	A	-	A	A	A	B	A	A	A	B	B	B	A	B	B	B	A	B	B	A	B	B	A	B	B	A	B	A	A	B	A	B	A	A	A	A	B	A	B	A	A	A
wsnp_Ex_c3572_6533892	1A	55.61	A	B	B	A	B	A	-	A	A	A	B	A	A	A	B	B	B	A	B	B	B	A	B	B	A	B	B	A	B	B	A	B	A	A	B	A	B	A	A	A	A	B	A	B	A	A	A
RAC875_c8515_653	1A	55.61	A	B	B	A	B	A	-	A	A	A	B	A	A	A	B	B	B	A	B	B	B	A	B	B	A	B	B	A	B	B	A	B	A	A	B	A	B	A	A	A	A	B	A	B	A	A	A
RAC875_c55052_604	1A	55.61	A	B	B	A	B	A	-	A	A	A	B	A	A	A	B	B	B	A	B	B	B	A	B	B	A	B	B	A	B	B	A	B	A	A	B	A	B	A	A	A	A	B	A	B	A	A	A
CAP8_rep_c7560_159	1A	55.61	A	B	B	A	B	A	-	A	A	A	B	A	A	A	B	B	B	A	B	B	B	A	B	B	A	B	B	A	B	B	A	B	A	A	B	A	B	A	A	A	A	B	A	B	A	A	A
CAP11_c6014_160	1A	55.61	A	B	B	A	B	A	-	A	A	A	B	A	A	A	B	B	B	A	B	B	B	A	B	B	A	B	B	A	B	B	A	B	A	A	B	A	B	A	A	A	A	B	A	B	A	A	A
wsnp_RFL_Contig1736_858448	1A	55.61	A	B	B	A	B	A	-	A	A	A	B	A	A	A	B	B	B	A	B	B	B	A	B	B	A	B	B	A	B	B	A	B	A	A	B	A	B	A	A	A	A	B	A	B	A	A	A
wsnp_Ex_c7258_12461939	1A	55.61	A	B	B	A	B	A	-	A	A	A	B	A	A	A	B	B	B	A	B	B	B	A	B	B	A	B	B	A	B	B	A	B	A	A	B	A	B	A	A	A	A	B	A	B	A	A	A
wsnp_Ex_c49829_54319220	1A	55.61	A	B	B	A	B	A	-	A	A	A	B	A	A	A	B	B	B	A	B	B	B	A	B	B	A	B	B	A	B	B	A	B	A	A	B	A	B	A	A	A	A	B	A	B	A	A	A
wsnp_Ex_c14733_22819625	1A	55.61	A	B	B	A	B	A	-	A	A	A	B	A	A	A	B	B	B	A	B	B	B	A	B	B	A	B	B	A	B	B	A	B	A	A	B	A	B	A	A	A	A	B	A	B	A	A	A
wsnp_BF478737A_Ta_2_1	1A	55.61	A	B	B	A	B	A	-	A	A	A	B	A	A	A	B	B	B	A	B	B	B	A	B	B	A	B	B	A	B	B	A	B	A	A	B	A	B	A	A	A	A	B	A	B	A	A	A
Excalibur_c20133_87	1A	55.61	A	B	B	A	B	A	-	A	A	A	B	A	A	A	B	B	B	A	B	B	B	A	B	B	A	B	B	A	B	B	A	B	A	A	B	A	B	A	A	A	A	B	A	B	A	A	A
BobWhite_c24113_529	1A	55.61	A	B	B	A	B	A	-	A	A	A	B	A	A	A	B	B	B	A	B	B	B	A	B	B	A	B	B	A	B	B	A	B	A	A	B	A	B	A	A	A	A	B	A	B	A	A	A
GENE_0405_237	1A	55.61	-	B	B	A	B	A	-	A	A	A	B	A	A	A	B	B	B	A	B	B	B	A	B	B	A	B	B	A	B	B	A	B	A	A	B	A	B	A	A	A	A	B	A	B	A	A	A
wmc469	1A	55.61	A	B	B	A	B	A	B	-	-	-	B	A	A	A	B	B	-	A	B	B	B	A	B	B	A	B	B	A	B	B	A	B	-	A	B	A	B	A	A	A	A	B	A	B	A	A	A
wsnp_Ex_c41969_48673442	1A	55.61	A	B	B	A	B	A	-	A	A	A	B	A	A	A	B	B	B	A	B	B	B	A	B	B	A	B	B	A	B	B	A	B	A	A	B	A	B	A	A	A	A	B	A	B	A	A	A
GENE_0436_569	1A	55.61	-	B	B	A	B	A	-	A	A	A	B	A	A	A	B	B	B	A	B	B	B	A	B	B	A	B	B	A	B	B	A	B	A	A	B	A	B	A	A	A	A	B	A	B	A	A	A
wsnp_Ex_c3906_7086162	1A	55.61	-	B	B	A	B	A	-	A	A	A	B	A	A	A	B	B	B	A	B	B	B	A	B	B	A	B	B	A	B	B	A	B	A	A	B	A	B	A	A	A	A	B	A	B	A	A	A
RAC875_c39125_365	1A	55.61	-	B	B	A	B	A	-	A	A	A	B	A	A	A	B	B	B	A	B	B	B	A	B	B	A	B	B	A	B	B	A	B	A	A	B	A	B	A	A	A	A	B	A	B	A	A	A
wmc183	1A	55.61	A	B	B	A	B	A	B	-	-	-	B	A	A	A	B	B	B	A	-	-	-	A	B	B	A	B	B	A	B	B	A	B	-	A	-	A	-	A	-	A	A	B	A	B	A	A	A
Ex_c6765_2118	1A	55.61	A	B	B	A	B	A	-	A	A	A	B	A	A	A	B	B	B	A	B	B	B	A	B	B	A	B	B	A	B	B	A	B	A	A	B	A	B	A	B	A	A	B	A	B	A	A	A
Tdurum_contig62552_256	1A	55.61	-	B	B	A	B	A	-	A	A	A	B	A	A	A	B	B	B	A	B	B	B	A	B	B	A	B	B	A	B	B	A	B	A	A	B	A	B	A	B	A	A	B	A	B	A	A	A
wsnp_Ex_c4605_8240189	1A	55.61	-	B	B	A	B	A	-	A	A	A	B	A	A	A	B	B	B	A	B	B	B	A	B	B	A	B	B	A	B	B	A	B	A	A	B	A	B	A	B	A	A	B	A	B	A	A	A
Tdurum_contig48416_335	1A	55.61	-	B	B	A	B	A	-	A	A	A	B	A	A	A	B	B	B	A	B	B	B	A	B	B	A	B	B	A	B	B	A	B	A	A	B	A	B	A	B	A	A	B	A	B	A	A	A
RAC875_c25799_457	1A	55.61	-	B	B	A	B	A	-	A	A	A	B	A	A	A	B	B	B	A	B	B	B	A	B	B	A	B	B	A	B	B	A	B	A	A	B	A	B	A	B	A	A	B	A	B	A	A	A
wsnp_Ku_c4413_8008008	1A	55.61	-	B	B	A	B	A	-	A	A	A	B	A	A	A	B	B	B	A	B	B	B	A	B	B	A	B	B	A	B	B	A	B	A	A	B	A	B	A	B	A	A	B	A	B	A	A	A
wsnp_Ex_c6817_11762714	1A	55.61	-	B	B	A	B	A	-	A	A	A	B	A	A	A	B	B	B	A	B	B	B	A	B	B	A	B	B	A	B	B	A	B	A	A	B	A	B	A	B	A	A	B	A	B	A	A	A
wsnp_Ex_c4605_8239915	1A	55.61	-	B	B	A	B	A	-	A	A	A	B	A	A	A	B	B	B	A	B	B	B	A	B	B	A	B	B	A	B	B	A	B	A	A	B	A	B	A	B	A	A	B	A	B	A	A	A
BS00077199_51	1A	55.61	-	B	B	A	B	A	-	A	A	A	B	A	A	A	B	B	B	A	B	B	B	A	B	B	A	B	B	A	B	B	A	B	A	A	B	A	B	A	B	A	A	B	A	B	A	A	A
wsnp_Ex_rep_c66562_64849366	1A	55.61	A	B	B	A	B	A	-	A	A	A	B	A	A	A	B	B	B	A	B	B	B	A	B	B	A	B	B	A	B	B	A	B	A	A	B	A	B	A	B	A	A	B	A	B	A	A	A
wsnp_Ex_rep_c101414_86780996	1A	55.61	A	B	B	A	B	A	-	A	A	A	B	A	A	A	B	B	B	A	B	B	B	A	B	B	A	B	B	A	B	B	A	B	A	A	B	A	B	A	B	A	A	B	A	B	A	A	A
GENE_0283_330	1A	55.61	A	B	B	A	B	A	-	A	A	A	B	A	A	A	B	B	B	A	B	B	B	A	B	B	A	B	B	A	B	B	A	B	A	A	B	A	B	A	B	A	A	B	A	B	A	A	A
wsnp_Ra_c24776_34331660	1A	55.61	A	B	B	A	B	A	-	A	A	A	B	A	A	A	B	B	B	A	B	B	B	A	B	B	A	B	B	A	B	B	A	B	A	A	B	A	B	A	B	A	A	B	A	B	A	A	A
wsnp_Ku_c47386_53862969	1A	55.61	A	B	B	A	B	A	-	A	A	A	B	A	A	A	B	B	B	A	B	B	B	A	B	B	A	B	B	A	B	B	A	B	A	A	B	A	B	A	B	A	A	B	A	B	A	A	A
wsnp_Ex_c5543_9763520	1A	55.61	A	B	B	A	B	A	-	A	A	A	B	A	A	A	B	B	B	A	B	B	B	A	B	B	A	B	B	A	B	B	A	B	A	A	B	A	B	A	B	A	A	B	A	B	A	A	A
wsnp_Ex_c35563_43690084	1A	55.61	A	B	B	A	B	A	-	A	A	A	B	A	A	A	B	B	B	A	B	B	B	A	B	B	A	B	B	A	B	B	A	B	A	A	B	A	B	A	B	A	A	B	A	B	A	A	A
wsnp_Ex_c25628_34888439	1A	55.61	A	B	B	A	B	A	-	A	A	A	B	A	A	A	B	B	B	A	B	B	B	A	B	B	A	B	B	A	B	B	A	B	A	A	B	A	B	A	B	A	A	B	A	B	A	A	A
RAC875_c31168_238	1A	55.61	A	B	B	A	B	A	-	A	A	A	B	A	A	A	B	B	B	A	B	B	B	A	B	B	A	B	B	A	B	B	A	B	A	A	B	A	B	A	B	A	A	B	A	B	A	A	A
Kukri_c12165_1148	1A	55.61	A	B	B	A	B	A	-	A	A	A	B	A	A	A	B	B	B	A	B	B	B	A	B	B	A	B	B	A	B	B	A	B	A	A	B	A	B	A	B	A	A	B	A	B	A	A	A
GENE_0235_245	1A	55.61	A	B	B	A	B	A	-	A	A	A	B	A	A	A	B	B	B	A	B	B	B	A	B	B	A	B	B	A	B	B	A	B	A	A	B	A	B	A	B	A	A	B	A	B	A	A	A
GENE_0053_224	1A	55.61	A	B	B	A	B	A	-	A	A	A	B	A	A	A	B	B	B	A	B	B	B	A	B	B	A	B	B	A	B	B	A	B	A	A	B	A	B	A	B	A	A	B	A	B	A	A	A
Excalibur_rep_c107144_405	1A	55.61	A	B	B	A	B	A	-	A	A	A	B	A	A	A	B	B	B	A	B	B	B	A	B	B	A	B	B	A	B	B	A	B	A	A	B	A	B	A	B	A	A	B	A	B	A	A	A
wsnp_Ex_rep_c103087_88124573	1A	55.61	A	B	B	A	B	A	-	A	A	A	B	A	A	A	B	B	B	A	B	B	B	A	B	B	A	B	B	A	B	B	A	B	A	A	B	A	B	A	B	A	A	B	A	B	A	A	A
BS00021878_51	1A	55.61	A	B	B	A	B	A	-	A	A	A	B	A	A	A	B	B	B	A	B	B	B	A	B	B	A	B	B	A	B	B	A	B	A	A	B	A	B	A	B	A	A	B	A	B	A	A	A
Kukri_c29668_338	1A	55.61	A	B	B	A	B	A	-	A	A	A	B	A	A	A	B	B	B	A	B	B	B	A	B	B	A	B	B	A	B	B	A	B	A	A	B	A	B	A	B	A	A	B	A	B	A	A	A
GENE_0446_243	1A	55.61	A	B	B	A	B	A	-	A	A	A	B	A	A	A	B	B	B	A	B	B	B	A	B	B	A	B	B	A	B	B	A	B	A	A	B	A	B	A	B	A	A	B	A	B	A	A	A
wmc630d	1A	55.61	A	B	B	A	B	A	B	-	-	-	B	A	A	A	B	B	B	A	B	B	B	A	B	B	A	B	B	A	B	B	A	B	-	A	B	A	B	A	B	A	A	B	A	B	A	A	A
barc209	1A	55.61	A	-	B	A	B	A	B	-	-	-	B	A	A	A	B	B	B	A	B	B	B	A	B	B	A	B	B	A	B	-	A	B	-	A	B	A	B	A	B	A	A	B	A	B	A	A	A
JD_c63991_766	1A	55.61	A	B	B	A	B	A	-	A	A	A	B	A	A	A	B	B	B	A	B	B	B	A	B	B	A	B	B	A	B	B	A	B	A	A	B	A	B	A	B	A	A	B	A	B	A	A	A
Ex_c36987_538	1A	55.61	-	B	B	A	B	A	-	A	A	A	B	A	A	A	B	B	B	A	B	B	B	A	B	B	A	B	B	A	B	B	A	-	A	A	B	A	B	A	B	A	A	B	A	B	A	A	A
Ex_c12571_1531	1A	55.61	-	B	B	A	B	A	-	A	A	A	B	A	A	A	B	B	B	A	B	B	B	A	B	B	A	B	B	A	B	B	A	B	A	A	B	A	B	A	B	A	A	B	A	B	A	A	A
GENE_0092_312	1A	55.61	-	B	B	A	B	A	-	A	A	A	B	A	A	A	B	B	B	A	B	B	B	A	B	B	A	B	B	A	B	B	A	B	A	A	B	A	B	A	B	A	A	B	A	B	A	A	A
GENE_0468_115	1A	55.61	-	B	B	A	B	A	-	A	A	A	B	A	A	A	B	B	B	A	B	B	B	A	B	B	A	B	B	A	B	B	A	B	A	A	B	A	B	A	B	A	A	B	A	B	A	A	A
Kukri_s100897_109	1A	55.61	A	B	B	A	B	A	-	A	A	A	B	A	A	A	B	B	B	A	B	B	B	A	B	B	A	B	B	A	B	B	A	B	A	A	B	A	B	A	B	A	A	B	A	B	A	A	A
RFL_Contig345_777	1A	55.61	-	B	B	A	B	A	-	A	A	A	B	A	A	A	B	B	B	A	B	B	B	A	B	B	A	B	B	A	B	B	A	B	A	A	B	A	B	A	B	A	A	B	A	B	A	A	A
JD_c17158_393	1A	55.61	-	B	B	A	B	A	-	A	A	A	B	A	A	A	B	B	B	A	B	B	B	A	B	B	A	B	B	A	B	B	A	B	A	A	B	A	B	A	B	A	A	B	A	B	A	A	A
Kukri_c23350_433	1A	55.61	-	B	B	A	B	A	-	A	A	A	B	A	A	A	B	B	B	A	B	B	B	A	B	B	A	B	B	A	B	B	A	B	A	A	B	A	B	A	B	A	A	B	A	B	A	A	A
wsnp_Ex_rep_c66846_65240088	1A	55.61	-	B	B	A	B	A	-	A	A	A	B	A	A	A	B	B	B	A	B	B	B	A	B	B	A	B	B	A	B	B	A	B	A	A	B	A	B	A	B	A	A	B	A	B	A	A	A
BobWhite_c30109_240	1A	55.61	A	B	B	A	B	A	-	A	A	A	B	A	A	A	B	B	B	A	B	B	B	A	B	B	A	B	B	A	B	B	A	B	A	A	B	A	B	A	B	A	A	B	A	B	A	A	A
wsnp_Ex_c14361_22341570	1A	55.61	-	B	B	A	B	A	-	A	A	A	B	A	A	A	B	B	B	A	B	B	B	A	B	B	A	B	B	A	B	B	A	B	A	A	B	A	B	A	B	A	A	B	A	B	A	A	A
wsnp_Ex_c10257_16825240	1A	55.61	-	B	B	A	B	A	-	A	A	A	B	A	A	A	B	B	B	A	B	B	B	A	B	B	A	B	B	A	B	B	A	B	A	A	B	A	B	A	B	A	A	B	A	B	A	A	A
Tdurum_contig42129_2640	1A	55.61	A	B	B	A	B	A	-	A	A	A	B	A	A	A	B	B	B	A	B	B	B	A	B	B	A	B	B	A	B	B	A	B	A	A	B	A	B	A	B	A	A	B	A	B	A	A	A
Ex_c81067_195	1A	55.61	A	B	B	A	B	A	-	A	A	A	B	A	A	A	B	B	B	A	B	B	B	A	B	B	A	B	B	A	B	B	A	B	A	A	B	A	B	A	B	A	A	B	A	B	A	A	A
Excalibur_c28678_478	1A	55.61	A	B	B	A	B	A	-	A	A	A	B	A	A	A	B	B	B	A	B	B	B	A	B	B	A	B	B	A	B	B	A	B	A	A	B	A	B	A	B	A	A	B	A	B	A	A	A
Excalibur_c33567_363	1A	55.61	A	B	B	A	B	A	-	A	A	A	B	A	A	A	B	B	B	A	B	B	B	A	B	B	A	B	B	A	B	B	A	B	A	A	B	A	B	A	B	A	A	B	A	B	A	A	A
IAAV7862	1A	55.61	A	B	B	A	B	A	-	A	A	A	B	A	A	A	B	B	B	A	B	B	B	A	B	B	A	B	B	A	B	B	A	B	A	A	B	A	B	A	B	A	A	B	A	B	A	A	A
IACX592	1A	55.61	A	B	B	A	B	A	-	A	A	A	B	A	A	A	B	B	B	A	B	B	B	A	B	B	A	B	B	A	B	B	A	B	A	A	B	A	B	A	B	A	A	B	A	B	A	A	A
Kukri_c8332_120	1A	55.61	A	B	B	A	B	A	-	A	A	A	B	A	A	A	B	B	B	A	B	B	B	A	B	B	A	B	B	A	B	B	A	B	A	A	B	A	B	A	B	A	A	B	A	B	A	A	A
Kukri_c8397_524	1A	55.61	A	B	B	A	B	A	-	A	A	A	B	A	A	A	B	B	B	A	B	B	B	A	B	B	A	B	B	A	B	B	A	B	A	A	B	A	B	A	B	A	A	B	A	B	A	A	A
RAC875_c12847_2362	1A	55.61	A	B	B	A	B	A	-	A	A	A	B	A	A	A	B	B	B	A	B	B	B	A	B	B	A	B	B	A	B	B	A	B	A	A	B	A	B	A	B	A	A	B	A	B	A	A	A
RAC875_c27993_1690	1A	55.61	A	B	B	A	B	A	-	A	A	A	B	A	A	A	B	B	B	A	B	B	B	A	B	B	A	B	B	A	B	B	A	B	A	A	B	A	B	A	B	A	A	B	A	B	A	A	A
RAC875_c5081_756	1A	55.61	A	B	B	A	B	A	-	A	A	A	B	A	A	A	B	B	B	A	B	B	B	A	B	B	A	B	B	A	B	B	A	B	A	A	B	A	B	A	B	A	A	B	A	B	A	A	A
RAC875_rep_c116534_296	1A	55.61	A	B	B	A	B	A	-	A	A	A	B	A	A	A	B	B	B	A	B	B	B	A	B	B	A	B	B	A	B	B	A	B	A	A	B	A	B	A	B	A	A	B	A	B	A	A	A
GENE_0505_148	1A	55.61	A	B	B	A	B	A	-	A	A	A	B	A	A	A	B	B	B	A	B	B	B	A	B	B	A	B	B	A	B	B	A	B	A	A	B	A	B	A	B	A	A	B	A	B	A	A	A
Tdurum_contig25641_409	1A	55.61	A	B	B	A	B	A	-	A	A	A	B	A	A	A	B	B	B	A	B	B	B	A	B	B	A	B	B	A	B	B	A	B	A	A	B	A	B	A	B	A	A	B	A	B	A	A	A
RAC875_c8662_917	1A	55.61	A	B	B	A	B	A	-	A	A	A	B	A	A	A	B	B	B	A	B	B	B	A	B	B	A	B	B	A	B	B	A	B	A	A	B	A	B	A	B	A	A	B	A	B	A	A	A
Kukri_c20672_360	1A	55.61	A	B	B	A	B	A	-	A	A	A	B	A	A	A	B	B	B	A	B	B	B	A	B	B	A	B	B	A	B	B	A	B	A	A	B	A	B	A	B	A	A	B	A	B	A	A	A
Jagger_c1403_60	1A	55.61	A	B	B	A	B	A	-	A	A	A	B	A	A	A	B	B	B	A	B	B	B	A	B	B	A	B	B	A	B	B	A	B	A	A	B	A	B	A	B	A	A	B	A	B	A	A	A
TA002594_0782	1A	55.61	A	B	B	A	B	A	-	A	A	A	B	A	A	A	B	B	B	A	B	B	B	A	B	B	A	B	B	A	B	B	A	B	A	A	B	A	B	A	B	A	A	B	A	B	A	A	A
IACX219	1A	55.61	A	B	B	A	B	A	-	A	A	A	B	A	A	A	B	B	B	A	B	B	B	A	B	B	A	B	B	A	B	B	A	B	A	A	B	A	B	A	B	A	A	B	A	B	A	A	A
TA004725_0348	1A	55.61	A	B	B	A	B	A	-	A	A	A	B	A	A	A	B	B	B	A	B	B	B	A	B	B	A	B	B	A	B	B	A	B	A	A	B	A	B	A	B	A	A	B	A	B	A	A	A
RFL_Contig530_2305	1A	55.61	A	B	B	A	B	A	-	A	A	A	B	A	A	A	B	B	B	A	B	B	B	A	B	B	A	B	B	A	B	B	A	B	A	A	B	A	B	A	B	A	A	B	A	B	A	A	A
IAAV7203	1A	56.61	A	B	B	A	B	A	-	A	A	A	B	A	A	A	B	B	B	A	B	B	B	A	B	B	A	B	B	A	B	B	A	B	A	A	B	A	B	A	B	A	A	B	A	B	A	A	A
BS00016654_51	1A	56.61	-	B	B	A	B	A	-	A	A	A	B	A	A	A	B	B	B	A	B	B	B	A	B	B	A	B	B	A	B	B	A	B	A	A	B	A	B	A	B	A	A	B	A	B	A	A	A
Excalibur_c13183_128	1A	56.61	-	B	B	A	B	A	-	A	A	A	B	A	A	A	B	B	B	A	B	B	B	A	B	B	A	B	B	A	B	B	A	B	A	A	B	A	B	A	B	A	A	B	A	B	A	A	A
Excalibur_c56097_168	1A	56.61	-	B	B	A	B	A	-	A	A	A	B	A	A	A	B	B	B	A	B	B	B	A	B	B	A	B	B	A	B	B	A	B	A	A	B	A	B	A	B	A	A	B	A	B	A	A	A
RAC875_c21625_246	1A	56.61	-	B	B	A	B	A	-	A	A	A	B	A	A	A	B	B	B	A	B	B	B	A	B	B	A	B	B	A	B	B	A	B	A	A	B	A	B	A	B	A	A	B	A	B	A	A	A
Ra_c58315_265	1A	56.61	-	B	B	A	B	A	-	A	A	A	B	A	A	A	B	B	B	A	B	B	B	A	B	B	A	B	B	A	B	B	A	B	A	A	B	A	B	A	B	A	A	B	A	B	A	A	A
Kukri_c10453_875	1A	56.61	-	B	B	A	B	A	-	A	A	A	B	A	A	A	B	B	B	A	B	B	B	A	B	B	A	B	B	A	B	B	A	B	A	A	B	A	B	A	B	A	A	B	A	B	A	A	A
wsnp_Ku_c4018_7333828	1A	56.61	-	B	B	A	B	A	-	A	A	A	B	A	A	A	B	B	B	A	B	B	B	A	B	B	A	B	B	A	B	B	A	B	A	A	B	A	B	A	B	A	A	B	A	B	A	A	A
wsnp_Ex_c572_1138770	1A	56.61	-	B	B	A	B	A	-	A	A	A	B	A	A	A	B	B	B	A	B	B	B	A	B	B	A	B	B	A	B	B	A	B	A	A	B	A	B	A	B	A	A	B	A	B	A	A	A
Kukri_c22434_513	1A	56.61	-	B	B	A	B	A	-	A	A	A	B	A	A	A	B	B	B	A	B	B	B	A	B	B	A	B	B	A	B	B	A	B	A	A	B	A	B	A	B	A	A	B	A	B	A	A	A
wsnp_Ex_c572_1138503	1A	56.61	-	B	B	A	B	A	-	A	A	A	B	A	A	A	B	B	B	A	B	B	B	A	B	B	A	B	B	A	B	B	A	B	A	A	B	A	B	A	B	A	A	B	A	B	A	A	A
IAAV9050	1A	56.61	A	B	B	A	B	A	-	A	A	A	B	A	A	A	B	B	B	A	B	B	B	A	B	B	A	B	B	A	B	B	A	B	A	A	B	A	B	A	B	A	A	B	A	B	A	A	A
RAC875_c23442_221	1A	56.61	A	B	B	A	B	A	-	A	A	A	B	A	A	A	B	B	B	A	B	B	B	A	B	B	A	B	B	A	B	B	A	B	A	A	B	A	B	A	B	A	A	B	A	B	A	A	A
TA003238_0490	1A	56.61	A	B	B	A	B	A	-	A	A	A	B	A	A	A	B	B	B	A	B	B	B	A	B	B	A	B	B	A	B	B	A	B	A	A	B	A	B	A	B	A	A	B	A	B	A	A	A
RAC875_c23158_301	1A	56.61	A	B	B	A	B	A	-	A	A	A	B	A	A	A	B	B	B	A	B	B	B	A	B	B	A	B	B	A	B	B	A	B	A	A	B	A	B	A	B	A	A	B	A	B	A	A	A
BS00033469_51	1A	56.61	A	B	B	A	B	A	-	A	A	A	B	A	A	A	B	B	B	A	B	B	B	A	B	B	A	B	B	A	B	B	A	B	A	A	B	A	B	A	B	A	A	B	A	B	A	A	A
wsnp_Ex_c56097_58352130	1A	56.61	A	B	B	A	B	A	-	A	A	A	B	A	A	A	B	B	B	A	B	B	B	A	B	B	A	B	B	A	B	B	A	B	A	A	B	A	B	A	B	A	A	B	A	B	A	A	A
RAC875_c41275_131	1A	56.61	A	B	B	A	B	A	-	A	A	A	B	A	A	A	B	B	B	A	B	B	B	A	B	B	A	B	B	A	B	B	A	B	A	A	B	A	B	A	B	A	A	B	A	B	A	A	A
wsnp_Ra_c2895_5488879	1A	56.61	A	B	B	A	B	A	-	A	A	A	B	A	A	A	B	B	B	A	B	B	B	A	B	B	A	B	B	A	B	B	A	B	A	A	B	A	B	A	B	A	A	B	A	B	A	A	A
wsnp_Ex_c572_1138339	1A	56.61	A	B	B	A	B	A	-	A	A	A	B	A	A	A	B	B	B	A	B	B	B	A	B	B	A	B	B	A	B	B	A	B	A	A	B	A	B	A	B	A	A	B	A	B	A	A	A
Ra_c2895_591	1A	56.61	A	B	B	A	B	A	-	A	A	A	B	A	A	A	B	B	B	A	B	B	B	A	B	B	A	B	B	A	B	B	A	B	A	A	B	A	B	A	B	A	A	B	A	B	A	A	A
gwm135a	1A	57.8	A	B	B	A	B	A	B	-	-	-	B	A	A	A	B	B	B	A	B	B	B	A	B	B	A	B	B	A	B	B	A	B	-	A	B	A	B	A	B	A	A	B	A	A	A	A	A
RFL_Contig4231_575	1A	57.8	A	B	B	A	B	A	-	A	A	A	B	A	A	A	B	B	B	A	B	B	B	A	B	B	A	B	B	A	B	B	A	B	A	A	B	A	B	A	B	A	A	B	A	A	A	A	A
wsnp_Ra_c16080_24638622	1A	57.8	-	B	B	A	B	A	-	A	A	A	B	A	A	A	B	B	B	A	B	B	B	A	B	B	A	B	B	A	B	B	A	B	A	A	B	A	B	A	B	A	A	B	A	A	A	A	A
RAC875_c38916_66	1A	57.8	-	B	B	A	B	A	-	A	A	A	B	A	A	A	B	B	B	A	B	B	B	A	B	B	A	B	B	A	B	B	A	B	A	A	B	A	B	A	B	A	A	B	A	A	A	A	A
Excalibur_c34697_831	1A	58.8	A	B	B	A	B	A	-	A	A	A	B	A	A	A	B	B	B	A	B	B	B	A	B	B	A	B	B	A	B	B	A	B	A	A	B	A	B	A	B	B	A	B	A	A	A	A	A
Ra_c4159_2716	1A	58.8	-	B	B	A	B	A	-	A	A	A	B	A	A	A	B	B	B	A	B	B	B	A	B	B	A	B	B	A	B	B	A	B	A	A	B	A	B	A	B	B	A	B	A	A	A	A	A
wsnp_JD_c722_1080592	1A	58.8	-	B	B	A	B	A	-	A	A	A	B	A	A	A	B	B	B	A	B	B	B	A	B	B	A	B	B	A	B	B	A	B	A	A	B	A	B	A	B	B	A	B	A	A	A	A	A
BS00021714_51	1A	58.8	-	B	B	A	B	A	-	A	A	A	B	A	A	A	B	B	B	A	B	B	B	A	B	B	A	B	B	A	B	B	A	B	A	A	B	A	B	A	B	-	A	B	A	A	A	A	A
BS00092585_51	1A	58.8	-	B	B	A	B	A	-	A	A	A	B	A	A	A	B	B	B	A	B	B	B	A	B	B	A	B	B	A	B	B	A	B	A	A	B	A	B	A	B	B	A	B	A	A	A	A	A
wsnp_Ex_rep_c68857_67737959	1A	58.8	A	B	B	A	B	A	-	A	A	A	B	A	A	A	B	B	B	A	B	B	B	A	B	B	A	B	B	A	B	B	A	-	A	A	B	A	B	A	B	B	A	B	A	A	A	A	A
wsnp_Ex_c21336_30465618	1A	58.8	-	B	B	A	B	A	-	A	A	A	B	A	A	A	B	B	B	A	B	B	B	A	B	B	A	B	B	A	B	B	A	B	A	A	B	A	B	A	B	B	A	B	A	A	A	A	A
RAC875_c23081_141	1A	58.8	-	B	B	A	B	A	-	A	A	A	B	A	A	A	B	B	B	A	B	B	B	A	B	B	A	B	B	A	B	B	A	B	A	A	B	A	B	A	B	B	A	B	A	A	A	A	A
BobWhite_c12568_900	1A	58.8	-	B	B	A	B	A	-	A	A	A	B	A	A	A	B	B	B	A	B	B	B	A	B	B	A	B	B	A	B	B	A	B	A	A	B	A	B	A	B	B	A	B	A	A	A	A	A
Ex_c16529_304	1A	58.8	-	B	B	A	B	A	-	A	A	A	B	A	A	A	B	B	B	A	B	B	B	A	B	B	A	B	B	A	B	B	A	B	A	A	B	A	B	A	B	B	A	B	A	A	A	A	A
BS00032112_51	1A	58.8	-	B	B	A	B	A	-	A	A	A	B	A	A	A	B	B	B	A	B	B	B	A	B	B	A	B	B	A	B	B	A	B	A	A	B	A	B	A	B	B	A	B	A	A	A	A	A
Ex_c105443_895	1A	58.8	-	B	B	A	B	A	-	A	A	A	B	A	A	A	B	B	B	A	B	B	B	A	B	B	A	B	B	A	B	B	A	B	A	A	B	A	B	A	B	B	A	B	A	A	A	A	A
IACX11338	1A	58.8	-	B	B	A	B	A	-	A	A	A	B	A	A	A	B	B	B	A	B	B	B	A	B	B	A	B	B	A	B	B	A	B	A	A	B	A	B	A	B	B	A	B	A	A	A	A	A
GENE_0410_71	1A	58.8	-	B	B	A	B	A	-	A	A	A	B	A	A	A	B	B	B	A	B	B	B	A	B	B	A	B	B	A	B	B	A	B	A	A	B	A	B	A	B	B	A	B	A	A	A	A	A
Kukri_c25215_124	1A	58.8	A	B	B	A	B	A	-	A	A	A	B	A	A	A	B	B	B	A	B	B	B	A	B	B	A	B	B	A	B	B	A	B	A	A	B	A	B	A	B	B	A	B	A	A	A	A	A
Excalibur_rep_c110246_86	1A	58.8	A	B	B	A	B	A	-	A	A	A	B	A	A	A	B	B	B	A	B	B	B	A	B	B	A	B	B	A	B	B	A	B	A	A	B	A	B	A	B	B	A	B	A	A	A	A	A
wsnp_Ex_c21193_30320134	1A	58.8	A	B	B	A	B	A	-	A	A	A	B	A	A	A	B	B	B	A	B	B	B	A	B	B	A	B	B	A	B	B	A	B	A	A	B	A	B	A	B	B	A	B	A	A	A	A	A
BobWhite_c7337_717	1A	65.92	-	B	B	A	B	A	-	A	A	A	B	A	A	A	B	B	B	A	B	B	B	A	B	B	A	B	B	A	A	A	A	B	A	A	B	A	B	A	A	B	A	B	A	A	A	A	A
Tdurum_contig29616_55	1A	65.92	-	B	B	A	B	A	-	A	A	A	B	A	A	A	B	B	B	A	B	B	B	A	B	B	A	B	B	A	A	A	A	B	A	A	B	A	B	A	A	B	A	B	A	A	A	A	A
Kukri_c67383_102	1A	77.22	A	B	B	A	B	A	-	B	B	A	B	B	B	A	B	B	B	A	B	B	B	B	B	B	A	B	B	A	A	A	A	B	A	B	B	A	B	B	B	B	A	B	A	A	A	A	A
BS00062876_51	1A	77.22	-	B	B	A	-	A	-	B	B	A	B	B	B	A	B	B	B	A	B	B	B	B	B	B	A	B	B	A	A	A	A	B	A	B	B	A	B	B	B	B	A	B	A	A	A	A	A
wsnp_Ra_c11594_18777085	1A	77.22	-	B	B	A	-	A	-	B	B	A	B	B	B	A	B	B	B	A	B	B	B	B	B	B	A	B	B	A	A	A	A	B	A	B	B	A	B	B	B	B	A	B	A	A	A	A	A
CAP7_c1891_230	1A	77.22	-	B	B	A	-	A	-	B	B	A	B	B	B	A	B	B	B	A	B	B	B	B	B	B	A	B	B	A	A	A	A	B	A	B	B	A	B	B	B	B	A	B	A	A	A	A	A
wsnp_Ex_rep_c68493_67320068	1A	77.22	A	B	B	A	-	A	-	B	B	A	B	B	B	A	B	B	B	A	B	B	B	B	B	B	A	B	B	A	A	A	A	B	A	B	B	A	B	B	B	B	A	B	A	A	A	A	A
BS00009808_51	1A	77.22	A	B	B	A	-	A	-	B	B	A	B	B	B	A	B	B	B	A	B	B	B	B	B	B	A	B	B	A	A	A	A	B	A	B	B	A	B	B	B	B	A	B	A	A	A	A	A
wsnp_Ex_rep_c68085_66839109	1A	77.22	-	B	B	A	B	A	-	B	B	A	B	B	B	A	B	B	B	A	B	B	B	B	B	B	A	B	B	A	A	A	A	B	A	B	B	A	B	B	B	B	A	B	A	A	A	A	A
wsnp_Ex_c43228_49605281	1A	77.22	-	B	B	A	B	A	-	B	B	A	B	B	B	A	B	B	B	A	B	B	B	B	B	B	A	B	B	A	A	A	A	B	A	B	B	A	B	B	B	B	A	B	A	A	A	A	A
BS00034278_51	1A	77.22	A	B	B	A	B	A	-	B	B	A	B	B	B	A	B	B	B	A	B	B	B	B	B	B	A	B	B	A	A	A	A	B	A	B	B	A	B	B	B	B	A	B	A	A	A	A	A
RFL_Contig4781_1792	1A	77.22	A	B	B	A	B	A	-	B	B	A	B	B	B	A	B	B	B	A	B	B	B	B	B	B	A	B	B	A	A	A	A	B	A	B	B	A	B	B	B	B	A	B	A	A	A	A	A
RAC875_c8482_160	1A	77.22	A	B	B	A	B	A	-	B	B	A	B	B	B	A	B	B	B	A	B	B	B	B	B	B	A	B	B	A	A	A	A	B	A	B	B	A	B	B	B	B	A	B	A	A	A	A	A
wsnp_Ex_c3258_6004611	1A	77.22	A	B	B	A	B	A	-	B	B	A	B	B	B	A	B	B	B	A	B	B	B	B	B	B	A	B	B	A	A	A	A	B	A	B	B	A	B	B	B	B	A	B	A	A	A	A	A
RAC875_c10083_800	1A	80.25	-	B	B	A	B	A	-	B	B	A	B	B	B	A	B	A	B	A	B	B	B	B	B	B	A	B	B	A	A	A	A	B	A	B	B	A	B	B	B	B	B	B	A	A	A	A	A
wsnp_BG263358A_Ta_2_3	1A	80.25	-	B	B	A	-	A	-	B	B	A	B	B	B	A	B	A	B	A	B	B	B	B	B	B	A	B	B	A	A	A	A	B	A	B	B	A	B	B	B	B	B	B	A	A	A	A	A
IACX1873	1A	80.25	A	B	B	A	-	A	-	B	B	A	B	B	B	A	B	A	B	A	B	B	B	B	B	B	A	B	B	A	A	A	A	B	A	B	B	A	B	B	B	B	B	B	A	A	A	A	A
wsnp_BG263358A_Ta_2_1	1A	80.25	-	B	B	A	B	A	-	B	B	A	B	B	B	A	B	A	B	A	B	B	B	B	B	B	A	B	B	A	A	A	A	B	A	B	B	A	B	B	B	B	B	B	A	A	A	A	A
IACX7716	1A	80.25	-	B	B	A	B	A	-	B	B	A	B	B	B	A	B	A	B	A	B	B	B	B	B	B	A	B	B	A	A	A	A	B	A	B	B	A	B	B	B	B	B	B	A	A	A	A	A
GENE_0527_92	1A	80.25	-	B	B	A	B	A	-	B	B	A	B	B	B	A	B	A	B	A	B	B	B	B	B	B	A	B	B	A	A	A	A	B	A	B	B	A	B	B	B	B	B	B	A	A	A	A	A
wsnp_Ex_c5060_8985678	1A	80.25	-	B	B	A	B	A	-	B	B	A	B	B	B	A	B	A	B	A	B	B	B	B	B	B	A	B	B	A	A	A	A	B	A	B	B	A	B	B	B	B	B	B	A	A	A	A	A
BobWhite_c96_170	1A	80.25	-	B	B	A	B	A	-	B	B	A	B	B	B	A	B	A	B	A	B	B	B	B	B	B	A	B	B	A	A	A	A	B	A	B	B	A	B	B	B	B	B	B	A	A	A	A	A
Excalibur_c1066_303	1A	84.3	A	B	B	A	B	A	-	B	B	A	B	B	B	A	B	A	B	A	B	B	B	B	B	B	B	B	B	A	A	A	A	B	A	B	B	A	B	B	B	B	B	B	A	A	A	A	A
wsnp_CAP7_c3472_1623955	1A	84.3	-	B	B	A	B	A	-	B	B	A	B	B	B	A	B	A	B	A	B	B	B	B	B	B	B	B	B	A	A	A	A	B	A	B	B	A	B	B	B	B	B	B	A	A	A	A	A
RAC875_c102343_204	1A	84.3	A	B	B	A	B	A	-	B	B	A	B	B	B	A	B	A	B	A	B	B	B	B	B	B	B	B	B	A	A	A	A	B	A	B	B	A	B	B	B	B	B	B	A	A	A	A	A
BS00009104_51	1A	84.3	A	B	B	A	B	A	-	B	B	A	B	B	B	A	B	A	B	A	B	B	B	B	B	B	B	B	B	A	A	A	A	B	A	B	B	A	B	B	B	B	B	B	A	A	A	A	A
F076R190	1A	84.3	A	B	B	A	B	A	A	-	-	-	B	B	B	A	B	A	B	A	B	B	B	B	B	B	B	B	B	A	A	A	A	B	-	B	B	A	B	B	B	B	B	B	A	A	A	A	A
F064R391	1A	84.3	A	B	B	A	B	A	A	-	-	-	B	B	B	A	B	A	B	A	B	B	B	B	B	B	B	B	B	A	A	A	A	B	-	B	B	A	B	B	B	B	B	B	A	A	A	A	A
BS00022396_51	1A	84.3	A	B	B	A	B	A	-	B	B	A	B	B	B	A	B	A	B	A	B	B	B	B	B	B	B	B	B	A	A	A	A	B	A	B	B	A	B	B	B	B	B	B	A	A	A	A	A
Kukri_c57770_705	1A	84.3	A	B	B	A	B	A	-	B	B	A	B	B	B	A	B	A	B	A	B	B	B	B	B	B	B	B	B	A	A	A	A	B	A	B	B	A	B	B	B	B	B	B	A	A	A	A	A
BS00110130_51	1A	84.3	-	B	B	A	B	A	-	B	B	A	B	B	B	A	B	A	B	A	B	B	B	B	B	B	B	B	B	A	A	A	A	B	A	B	B	A	B	B	B	B	B	B	A	A	A	A	A
wsnp_BG606986A_Ta_2_1	1A	84.3	-	B	B	A	B	A	-	B	B	A	B	B	B	A	B	A	B	A	B	B	B	B	B	B	B	B	B	A	A	A	A	B	A	B	B	A	B	B	B	B	B	B	A	A	A	A	A
RAC875_rep_c102893_780	1A	84.3	A	B	B	A	B	A	-	B	B	A	B	B	B	A	B	A	B	A	B	B	B	B	B	B	B	B	B	A	A	A	A	B	A	B	B	A	B	B	B	B	B	B	A	A	A	A	A
wsnp_BG606986A_Ta_2_4	1A	84.3	A	B	B	A	B	A	-	B	B	A	B	B	B	A	B	A	B	A	B	B	B	B	B	B	B	B	B	A	A	A	A	B	A	B	B	A	B	B	B	B	B	B	A	A	A	A	A
BS00088350_51	1A	84.3	A	B	B	A	B	A	-	B	B	A	B	B	B	A	B	A	B	A	B	B	B	B	B	B	B	B	B	A	A	A	A	B	A	B	B	A	B	B	B	B	B	B	A	A	A	A	A
BS00022848_51	1A	86.31	A	B	B	A	B	B	-	B	B	A	B	B	B	A	B	A	B	A	B	B	B	B	B	B	B	B	B	A	A	A	A	B	A	B	B	A	B	B	B	B	B	B	A	A	A	A	A
wsnp_Ra_c22110_31550370	1A	86.31	-	B	B	A	B	B	-	B	B	A	B	B	B	A	B	A	B	A	B	B	B	B	B	B	B	B	B	A	A	A	A	B	A	B	B	A	B	B	B	B	B	B	A	A	A	A	A
RAC875_c56690_320	1A	86.31	-	B	B	A	B	B	-	B	B	A	B	B	B	A	B	A	B	A	B	B	B	B	B	B	B	B	B	A	A	A	A	B	A	B	B	A	B	B	B	B	B	B	A	A	A	A	A
Excalibur_c47013_1503	1A	86.31	-	B	B	A	B	B	-	B	B	A	B	B	B	A	B	A	B	A	B	B	B	B	B	B	B	B	B	A	A	A	A	B	A	B	B	A	B	B	B	B	B	B	A	A	A	A	A
RAC875_c120509_133	1A	86.31	A	B	B	A	B	B	-	B	B	A	B	B	B	A	B	A	B	A	B	B	B	B	B	B	B	B	B	A	A	A	A	B	A	B	B	A	B	B	B	B	B	B	A	A	A	A	A
BS00073413_51	1A	86.31	A	B	B	A	B	B	-	B	B	A	B	B	B	A	B	A	B	A	B	B	B	B	B	B	B	B	B	A	A	A	A	B	A	B	B	A	B	B	B	B	B	B	A	A	A	A	A
GENE_0069_468	1A	87.32	-	B	B	A	B	B	-	B	B	A	B	B	B	A	B	A	B	A	B	B	B	B	B	B	B	B	B	B	A	A	A	B	A	B	B	A	B	B	B	B	B	B	A	A	A	A	A
BobWhite_c23632_322	1A	87.32	-	B	B	A	B	B	-	B	B	A	B	B	B	A	B	A	B	A	B	B	B	B	B	B	B	B	B	B	A	A	A	B	A	B	B	A	B	B	B	B	B	B	A	A	A	A	A
RAC875_c23168_480	1A	87.32	-	B	B	A	B	B	-	B	B	A	B	B	B	A	B	A	B	A	B	B	B	B	B	B	B	B	B	B	A	A	A	B	A	B	B	A	B	B	B	B	B	B	A	A	A	A	A
Excalibur_c22768_811	1A	88.33	A	B	B	A	B	B	-	B	B	A	B	B	B	A	B	A	B	A	B	B	B	B	B	B	B	B	B	B	A	A	A	B	A	B	B	A	B	B	B	B	B	B	A	A	A	A	A
Tdurum_contig21114_255	1A	88.33	-	B	B	A	B	B	-	B	B	A	B	B	B	A	B	A	B	A	B	B	B	B	B	B	B	B	B	B	A	A	A	B	A	B	B	A	B	B	B	B	B	B	A	A	A	A	A
wsnp_RFL_Contig3542_3718200	1A	88.33	A	B	B	A	B	B	-	B	B	A	B	B	B	A	B	A	B	A	B	B	B	B	B	B	B	B	B	B	A	A	A	B	A	B	B	A	B	B	B	B	B	B	A	A	A	A	A
wsnp_BE444305A_Td_2_1	1A	88.33	A	B	B	A	B	B	-	B	B	A	B	B	B	A	B	A	B	A	B	B	B	B	B	B	B	B	B	B	A	A	A	B	A	B	B	A	B	B	B	B	B	B	A	A	A	A	A
Kukri_c7119_392	1A	88.33	A	B	B	A	B	B	-	B	B	A	B	B	B	A	B	A	B	A	B	B	B	B	B	B	B	B	B	B	A	A	A	B	A	B	B	A	B	B	B	B	B	B	A	A	A	A	A
BS00085366_51	1A	90.33	A	B	B	A	B	B	-	B	B	A	B	B	B	A	B	A	B	A	B	B	B	B	B	B	B	B	B	B	A	A	A	A	A	B	B	A	B	B	B	B	B	B	A	A	A	B	A
BobWhite_c41272_159	1A	90.33	-	B	B	A	B	B	-	B	B	A	B	B	B	A	B	A	B	A	B	B	B	B	-	B	B	B	B	B	A	A	A	A	A	B	B	A	B	B	B	B	B	B	A	A	A	B	A
BS00095510_51	1A	90.33	-	B	B	A	B	B	-	B	B	A	B	B	B	A	B	A	B	A	B	B	B	B	B	B	B	B	B	B	A	A	A	A	A	B	B	A	B	B	B	B	B	B	A	A	A	B	A
RFL_Contig5334_831	1A	90.33	-	B	B	A	B	B	-	B	B	A	B	B	B	A	B	A	B	A	B	B	B	B	B	B	B	B	B	B	A	A	A	A	A	B	B	A	B	B	B	B	B	B	A	A	A	B	A
BS00068391_51	1A	90.33	-	B	B	A	B	B	-	B	B	A	B	B	B	A	B	A	B	A	B	B	B	B	B	B	B	B	B	B	A	A	A	A	A	B	B	A	B	B	B	B	B	B	A	A	A	B	A
Tdurum_contig96086_74	1A	90.33	-	B	B	A	B	B	-	B	B	A	B	B	B	A	B	A	B	A	B	B	B	B	B	B	B	B	B	B	A	A	A	A	A	B	B	A	B	B	B	B	B	B	A	A	A	B	A
wsnp_BE443588A_Ta_2_2	1A	90.33	-	B	B	A	B	B	-	B	B	A	B	B	B	A	B	A	B	A	B	B	B	B	B	B	B	B	B	B	A	A	A	A	A	B	B	A	B	B	B	B	B	B	A	A	A	B	A
GENE_0033_233	1A	90.33	-	B	B	A	B	B	-	B	B	A	B	B	B	A	B	A	B	A	B	B	B	B	B	B	B	B	B	B	A	A	A	A	A	B	B	A	B	B	B	B	B	B	A	A	A	B	A
Kukri_rep_c115111_251	1A	90.33	-	B	B	A	B	B	-	B	B	A	B	B	B	A	B	A	B	A	B	B	B	B	B	B	B	B	B	B	A	A	A	A	A	B	B	A	B	B	B	B	B	B	A	A	A	B	A
wsnp_Ex_rep_c102067_87314043	1A	90.33	-	B	B	A	B	B	-	B	B	A	B	B	B	A	B	A	B	A	B	B	B	B	B	B	B	B	B	B	A	A	A	A	A	B	B	A	B	B	B	B	B	B	A	A	A	B	A
RAC875_c12348_720	1A	90.33	-	B	B	A	B	B	-	B	B	A	B	B	B	A	B	A	B	A	B	B	B	B	B	B	B	B	B	B	A	A	A	A	A	B	B	A	B	B	B	B	B	B	A	A	A	B	A
wsnp_Ex_c28900_37982485	1A	90.33	-	B	B	A	B	B	-	B	B	A	B	B	B	A	B	A	B	A	B	B	B	B	B	B	B	B	B	B	A	A	A	A	A	B	B	A	B	B	B	B	B	B	A	A	A	B	A
RFL_Contig5334_1969	1A	90.33	A	B	B	A	B	B	-	B	B	A	B	B	B	A	B	A	B	A	B	B	B	B	B	B	B	B	B	B	A	A	A	A	A	B	B	A	B	B	B	B	B	B	A	A	A	B	A
wsnp_BE443588A_Ta_2_1	1A	90.33	A	B	B	A	B	B	-	B	B	A	B	B	B	A	B	A	B	A	B	B	B	B	B	B	B	B	B	B	A	A	A	A	A	B	B	A	B	B	B	B	B	B	A	A	A	B	A
IAAV7172	1A	90.33	A	B	B	A	B	B	-	B	B	A	B	B	B	A	B	A	B	A	B	B	B	B	B	B	B	B	B	B	A	A	A	A	A	B	B	A	B	B	B	B	B	B	A	A	A	B	A
Excalibur_c26688_138	1A	90.33	A	B	B	A	B	B	-	B	B	A	B	B	B	A	B	A	B	A	B	B	B	B	B	B	B	B	B	B	A	A	A	A	A	B	B	A	B	B	B	B	B	B	A	A	A	B	A
Tdurum_contig56158_60	1A	90.33	A	B	B	A	B	B	-	B	B	A	B	B	B	A	B	A	B	A	B	B	B	B	B	B	B	B	B	B	A	A	A	A	A	B	B	A	B	B	B	B	B	B	A	A	A	B	A
BobWhite_c22134_398	1A	91.33	A	B	B	A	B	B	-	B	B	A	B	B	B	A	B	A	B	A	B	B	B	B	B	B	B	B	B	B	A	A	A	A	A	B	B	A	B	B	B	B	B	B	A	A	A	B	A
BS00078085_51	1A	91.33	-	-	B	A	B	B	-	B	B	A	B	B	B	A	B	A	B	A	B	B	B	B	B	B	B	B	B	B	A	A	A	A	A	B	B	A	B	B	B	B	B	B	A	A	A	B	A
BS00070581_51	1A	91.33	-	B	B	A	B	B	-	B	B	A	B	B	B	A	B	A	B	A	B	B	B	B	B	B	B	B	B	B	A	A	A	A	A	B	B	A	B	B	B	B	B	B	A	A	A	B	A
BS00070580_51	1A	91.33	-	B	B	A	B	B	-	B	B	A	B	B	B	A	B	A	B	A	B	B	B	B	B	B	B	B	B	B	A	A	A	A	A	B	B	A	B	B	B	B	B	B	A	A	A	B	A
wsnp_CAP8_c4785_2322876	1A	91.33	-	B	B	A	B	B	-	B	B	A	B	B	B	A	B	A	B	A	B	B	B	B	B	B	B	B	B	B	A	A	A	A	A	B	B	A	B	B	B	B	B	B	A	A	A	B	A
BS00023935_51	1A	91.33	-	B	B	A	B	B	-	B	B	A	B	B	B	A	B	A	B	A	B	B	B	B	B	B	B	B	B	B	A	A	A	A	A	B	B	A	B	B	B	B	B	B	A	A	A	B	A
wsnp_CAP11_c1815_982483	1A	91.33	A	B	B	A	B	B	-	B	B	A	B	B	B	A	B	A	B	A	B	B	B	B	B	B	B	B	B	B	A	A	A	A	A	B	B	A	B	B	B	B	B	B	A	A	A	B	A
F366R416	1A	92.52	A	B	B	A	B	B	A	-	-	-	B	B	B	A	B	A	B	A	B	B	B	B	B	B	B	B	B	B	A	A	A	A	-	B	B	A	B	B	B	B	B	B	A	A	A	B	A
RAC875_c67771_805	1A	92.52	A	B	B	A	B	B	-	B	B	A	B	B	B	A	B	A	B	A	B	B	B	B	B	B	B	B	B	B	A	A	A	A	A	B	B	A	B	B	B	B	B	B	A	A	A	B	A
Kukri_c37586_56	1A	92.52	A	B	B	A	B	B	-	B	B	A	B	B	B	A	B	A	B	A	B	B	B	B	B	B	B	B	B	B	A	A	A	A	A	B	B	A	B	B	B	B	B	B	A	A	A	B	A
Excalibur_c63671_90	1A	92.52	A	B	B	A	B	B	-	B	B	A	B	B	B	A	B	A	B	A	B	B	B	B	B	B	B	B	B	B	A	A	A	A	A	B	B	A	B	B	B	B	B	B	A	A	A	B	A
wsnp_JD_c13024_13129681	1A	92.52	-	B	B	A	B	B	-	B	B	A	B	B	B	A	B	A	B	A	B	B	B	B	B	B	B	B	B	B	A	A	A	A	A	B	B	A	B	B	B	B	B	B	A	A	A	B	A
Tdurum_contig75762_406	1A	92.52	-	B	B	A	B	B	-	B	B	A	B	B	B	A	B	A	B	A	B	B	B	B	B	B	B	B	B	B	A	A	A	A	A	B	B	A	B	B	B	B	B	B	A	A	A	B	A
Tdurum_contig75762_377	1A	92.52	-	B	B	A	B	B	-	B	B	A	B	B	B	A	B	A	B	A	B	B	B	B	B	B	B	B	B	B	A	A	A	A	A	B	B	A	B	B	B	B	B	B	A	A	A	B	A
JD_c13024_360	1A	92.52	-	B	B	A	B	B	-	B	B	A	B	B	B	A	B	A	B	A	B	B	B	B	B	B	B	B	B	B	A	A	A	A	A	B	B	A	B	B	B	B	B	B	A	A	A	B	A
IAAV3650	1A	92.52	-	B	B	A	B	B	-	B	B	A	B	B	B	A	B	A	B	A	B	B	B	B	B	B	B	B	B	B	A	A	A	A	A	B	B	A	B	B	B	B	B	B	A	A	A	B	A
Ra_c29200_300	1A	92.52	-	B	B	A	B	B	-	B	B	A	B	B	B	A	B	A	B	A	B	B	B	B	B	B	B	B	B	B	A	A	A	A	A	B	B	A	B	B	B	B	B	B	A	A	A	B	A
BS00036104_51	1A	92.52	-	B	B	A	B	B	-	B	B	A	B	B	B	A	B	A	B	A	B	B	B	B	B	B	B	B	B	B	A	A	A	A	A	B	B	A	B	B	B	B	B	B	A	A	A	B	A
wsnp_Ex_c1359_2604298	1A	92.52	-	B	B	A	B	B	-	B	B	A	B	B	B	A	B	A	B	A	B	B	B	B	B	B	B	B	B	B	A	A	A	A	A	B	B	A	B	B	B	B	B	B	A	A	A	B	A
RAC875_c60162_206	1A	92.52	-	B	B	A	B	B	-	B	B	A	B	B	B	A	B	A	B	A	B	B	B	B	B	B	B	B	B	B	A	A	A	A	A	B	B	A	B	B	B	B	B	B	A	A	A	B	A
Kukri_c18274_551	1A	92.52	A	B	B	A	B	B	-	B	B	A	B	B	B	A	B	A	B	A	B	B	B	B	B	B	B	B	B	B	A	A	A	A	A	B	B	A	B	B	B	B	B	B	A	A	A	B	A
Excalibur_c54842_340	1A	92.52	A	B	B	A	B	B	-	B	B	A	B	B	B	A	B	A	B	A	B	B	B	B	B	B	B	B	B	B	A	A	A	A	A	B	B	A	B	B	B	B	B	B	A	A	A	B	A
BS00023203_51	1A	92.52	-	B	B	A	B	B	-	B	B	A	B	B	B	A	B	A	B	A	B	B	B	B	B	B	B	B	B	B	A	A	A	A	A	B	B	A	B	B	B	B	B	B	A	A	A	B	A
TA005289_1104	1A	92.52	-	B	B	A	B	B	-	B	B	A	B	B	B	A	B	A	B	A	B	B	B	B	B	B	B	B	B	B	A	A	A	A	A	B	B	A	B	B	B	B	B	B	A	A	A	B	A
RAC875_c41993_582	1A	92.52	-	B	B	A	B	B	-	B	B	A	B	B	B	A	B	A	B	A	B	B	B	B	B	B	B	B	B	B	A	A	A	A	A	B	B	A	B	B	B	B	B	B	A	A	A	B	A
wsnp_Ku_c3804_6986527	1A	92.52	A	B	B	A	B	B	-	B	B	A	B	B	B	A	B	A	B	A	B	B	B	B	B	B	B	B	B	B	A	A	A	A	A	B	B	A	B	B	B	B	B	B	A	A	A	B	A
RAC875_c60162_129	1A	92.52	A	B	B	A	B	B	-	B	B	A	B	B	B	A	B	A	B	A	B	B	B	B	B	B	B	B	B	B	A	A	A	A	A	B	B	A	B	B	B	B	B	B	A	A	A	B	A
BobWhite_c24825_349	1A	92.52	A	B	B	A	B	B	-	B	B	A	B	B	B	A	B	A	B	A	B	B	B	B	B	B	B	B	B	B	A	A	A	A	A	B	B	A	B	B	B	B	B	B	A	A	A	B	A
BS00037976_51	1A	92.52	A	B	B	A	B	B	-	B	B	A	B	B	B	A	B	A	B	A	B	B	B	B	B	B	B	B	B	B	A	A	A	A	A	B	B	A	B	B	B	B	B	B	A	A	A	B	A
tplb0059d21_1032	1A	92.52	A	B	B	A	B	B	-	B	B	A	B	B	B	A	B	A	B	A	B	B	B	B	B	B	B	B	B	B	A	A	A	A	A	B	B	A	B	B	B	B	B	B	A	A	A	B	A
wsnp_Ex_c28149_37293173	1A	94.52	A	B	B	A	B	B	-	B	B	A	B	B	B	A	B	A	B	A	B	B	B	B	B	B	B	B	B	B	A	A	A	A	A	B	A	A	B	B	B	B	B	B	A	A	A	B	A
wsnp_Ex_c28149_37293117	1A	94.52	-	B	B	A	B	B	-	B	B	A	B	B	B	A	B	A	B	A	B	B	B	B	B	B	B	B	B	B	A	A	A	A	A	B	A	A	B	B	B	B	B	B	A	A	A	B	A
Ku_c3523_1959	1A	94.52	A	B	B	A	B	B	-	B	B	A	B	B	B	A	B	A	B	A	B	B	B	B	B	B	B	B	B	B	A	A	A	A	A	B	A	A	B	B	B	B	B	B	A	A	A	B	A
Excalibur_c40808_585	1A	94.52	A	B	B	A	B	B	-	B	B	A	B	B	B	A	B	A	B	A	B	B	B	B	B	B	B	B	B	B	A	A	A	A	A	B	A	A	B	B	B	B	B	B	A	A	A	B	A
RFL_Contig399_859	1A	95.55	A	B	B	A	B	B	-	B	B	A	B	B	B	A	B	A	B	A	B	B	B	B	B	B	B	B	B	B	A	A	A	A	A	B	A	A	B	B	B	B	B	B	A	A	A	B	A
RFL_Contig1493_657	1A	95.55	A	B	B	A	B	B	-	B	B	A	B	B	B	A	B	A	B	A	B	B	B	B	B	B	B	B	B	B	A	A	A	A	A	B	A	A	B	B	B	B	B	B	A	A	A	B	A
wmc673e	1A	101.75	A	B	B	B	B	B	A	-	-	-	B	B	-	A	B	-	B	A	B	B	B	B	B	B	B	B	B	B	A	-	A	A	-	B	A	A	B	B	B	B	B	B	A	B	A	B	A
BS00066212_51	1A	103	-	B	B	B	B	B	-	B	B	A	B	B	B	A	B	A	B	A	B	B	B	B	B	B	B	B	B	B	A	A	A	A	A	B	A	A	B	B	B	B	B	B	A	B	A	B	A
gwm497b	1A	103	A	B	B	B	B	B	A	-	-	-	B	B	B	A	B	A	B	A	B	B	B	-	B	B	B	B	B	B	A	A	A	A	-	B	A	A	B	B	B	B	B	B	A	B	A	B	A
Excalibur_rep_c110054_341	1A	104.22	A	B	B	B	B	B	-	B	B	A	B	B	B	A	B	A	B	A	B	B	B	B	B	B	B	B	B	B	A	A	A	A	A	B	A	A	B	B	B	B	B	A	A	B	A	B	A
Ra_c5683_1762	1A	104.22	-	B	B	B	B	B	-	B	B	A	B	B	B	A	B	A	B	A	B	B	B	B	B	B	B	B	B	B	A	A	A	A	A	B	A	A	B	B	B	B	B	A	A	B	A	B	A
BobWhite_c20553_568	1A	104.22	A	B	B	B	B	B	-	B	B	A	B	B	B	A	B	A	B	A	B	B	B	B	B	B	B	B	B	B	A	A	A	A	A	B	A	A	B	B	B	B	B	A	A	B	A	B	A
Kukri_c1984_1024	1A	105.23	A	B	B	B	B	B	-	B	B	A	B	B	B	A	B	A	B	A	B	B	B	B	B	B	B	B	B	B	A	A	A	A	A	B	A	A	B	B	B	B	B	A	A	B	A	A	A
wsnp_Ex_c19353_28290651	1A	105.23	-	B	B	B	B	B	-	B	B	A	B	B	B	A	B	A	B	A	B	B	B	B	B	B	B	B	B	B	A	A	A	A	A	B	A	A	B	B	B	B	B	A	A	B	A	A	A
wsnp_Ex_c19353_28290393	1A	105.23	-	B	B	B	B	B	-	B	B	A	B	B	B	A	B	A	B	A	B	B	B	B	B	B	B	B	B	B	A	A	A	A	A	B	A	A	B	B	B	B	B	A	A	B	A	A	A
tplb0031l06_747	1A	105.23	-	B	B	B	B	B	-	B	B	A	B	B	B	A	B	A	B	A	B	B	B	B	B	B	B	B	B	B	A	A	A	A	A	B	A	A	B	B	B	B	B	A	A	B	A	A	A
Kukri_c47131_569	1A	105.23	-	B	B	B	B	B	-	B	B	A	B	B	B	A	B	A	B	A	B	B	B	B	B	B	B	B	B	B	A	A	A	A	A	B	A	A	B	B	B	B	B	A	A	B	A	A	A
RAC875_rep_c112241_279	1A	105.23	-	B	B	B	B	B	-	B	B	A	B	B	B	A	B	A	B	A	B	B	B	B	B	B	B	B	B	B	A	A	A	A	A	B	A	A	B	B	B	B	B	A	A	B	A	A	A
JD_c285_1438	1A	105.23	A	B	B	B	B	B	-	B	B	A	B	B	B	A	B	A	B	A	B	B	B	B	B	B	B	B	B	B	A	A	A	A	A	B	A	A	B	B	B	B	B	A	A	B	A	A	A
Kukri_c1984_1555	1A	105.23	A	B	B	B	B	B	-	B	B	A	B	B	B	A	B	A	B	A	B	B	B	B	B	B	B	B	B	B	A	A	A	A	A	B	A	A	B	B	B	B	B	A	A	B	A	A	A
Jagger_c6772_80	1A	126.66	B	A	B	B	A	B	-	A	B	A	A	A	B	A	B	A	B	A	B	B	B	B	B	B	B	B	A	B	A	A	A	A	B	B	A	A	B	A	B	B	A	A	A	B	A	A	A
wsnp_Ku_rep_c109724_94227136	1A	126.66	B	A	B	B	A	B	-	A	B	A	A	A	B	A	B	A	B	A	B	B	B	B	B	B	B	B	A	B	A	A	A	A	B	B	A	A	B	A	B	B	A	A	A	B	A	A	A
Excalibur_c1936_1072	1A	128.68	B	A	B	B	A	B	-	A	B	A	A	A	B	A	B	A	B	A	B	B	B	B	B	B	B	B	A	B	A	A	A	A	B	B	A	A	B	A	B	B	A	A	A	B	A	A	A
Kukri_c44895_139	1A	128.68	B	A	B	B	A	B	-	A	B	A	A	A	B	A	B	A	B	A	B	B	B	B	B	B	B	B	A	B	A	A	A	A	B	B	A	A	B	A	B	B	A	A	A	B	A	A	A
Kukri_c35030_266	1A	128.68	-	A	B	B	A	B	-	A	B	A	A	A	B	A	B	A	B	A	B	B	B	B	B	B	B	B	A	B	A	A	A	A	B	B	A	A	B	A	B	B	A	A	A	B	A	A	A
Kukri_c44895_88	1A	128.68	B	A	B	B	A	B	-	A	B	A	A	A	B	A	B	A	B	A	B	B	B	B	B	B	B	B	A	B	A	A	A	A	B	B	A	A	B	A	B	B	A	A	A	B	A	A	A
RAC875_c36980_161	1A	132.73	-	A	B	B	A	B	-	A	B	A	A	A	B	A	B	A	B	A	B	B	B	B	B	B	B	B	A	B	A	A	A	A	B	B	A	B	B	A	B	B	A	A	A	B	A	A	A
BobWhite_c19182_280	1A	133.74	B	A	B	B	A	B	-	A	B	A	A	A	B	A	B	A	B	A	B	B	B	B	B	B	B	B	A	B	A	A	A	A	B	B	A	B	B	A	B	B	A	A	A	B	A	A	A
Kukri_c16271_397	1A	133.74	-	A	B	B	A	B	-	A	B	A	A	A	B	A	B	A	B	A	B	B	B	B	B	B	B	B	A	B	A	A	A	A	B	B	A	B	B	A	B	B	A	A	A	B	A	-	A
BobWhite_c10542_777	1A	133.74	-	A	B	B	A	B	-	A	B	A	A	A	B	A	B	A	B	A	B	B	B	B	B	B	B	B	A	B	A	A	A	A	B	B	A	B	-	A	B	B	A	A	A	B	A	A	A
wsnp_CAP11_rep_c7847_3468669	1A	133.74	B	A	B	B	A	B	-	A	B	A	A	A	B	A	B	A	B	A	B	B	B	B	B	B	B	B	A	B	A	A	A	A	B	B	A	B	B	A	B	B	A	A	A	B	A	A	A
BobWhite_c15256_225	1A	133.74	B	A	B	B	A	B	-	A	B	A	A	A	B	A	B	A	B	A	B	B	B	B	B	B	B	B	A	B	A	A	A	A	B	B	A	B	B	A	B	B	A	A	A	B	A	A	A
Kukri_c16271_544	1A	133.74	B	A	B	B	A	B	-	A	B	A	A	A	B	A	B	A	B	A	B	B	B	B	B	B	B	B	A	B	A	A	A	A	B	B	A	B	B	A	B	B	A	A	A	B	A	A	A
wsnp_JD_rep_c49006_33254974	1A	134.74	B	A	B	B	A	B	-	A	B	A	A	A	B	A	B	A	B	A	B	B	B	B	B	B	B	B	A	B	A	A	A	A	B	B	A	B	B	A	B	B	A	A	A	B	A	A	A
RAC875_rep_c71093_1070	1A	134.74	B	A	B	B	A	B	-	A	B	A	A	A	B	A	B	A	B	A	B	B	B	B	B	B	B	B	A	B	A	A	A	A	B	B	A	B	B	A	B	B	A	A	A	B	A	A	A
RAC875_c11613_469	1A	134.74	B	A	B	B	A	B	-	A	B	A	A	A	B	A	B	A	B	A	B	B	B	B	B	B	B	B	A	B	A	A	A	A	B	B	A	B	B	A	B	B	A	A	A	B	A	A	A
RAC875_c59190_384	1A	134.74	B	A	B	B	A	B	-	A	B	A	A	A	B	A	B	A	B	A	B	B	B	B	B	B	B	B	A	B	A	A	A	A	B	B	A	B	B	A	B	B	A	A	A	B	A	A	A
BS00079087_51	1A	134.74	B	A	B	B	A	B	-	A	B	A	A	A	B	A	B	A	B	A	B	B	B	B	B	B	B	B	A	B	A	A	A	A	B	B	A	B	B	A	B	B	A	A	A	B	A	A	A
tplb0021i12_383	1A	134.74	B	A	B	B	A	B	-	A	-	A	A	A	-	A	B	A	B	A	B	B	B	B	B	B	B	B	A	B	A	A	A	A	B	B	A	B	B	A	B	B	A	A	A	B	A	A	A
Kukri_c24753_460	1A	135.76	B	A	B	B	A	B	-	A	B	A	A	A	B	A	B	A	B	A	B	B	B	B	B	B	B	B	A	B	A	A	A	A	B	B	A	B	B	A	B	B	A	A	A	B	A	A	A
Excalibur_c73970_243	1A	135.76	-	A	B	B	A	B	-	A	B	A	A	A	B	A	B	A	B	A	B	B	B	B	B	B	B	B	A	B	A	A	A	A	B	B	A	B	B	A	B	B	A	A	A	B	A	A	A
wmc254	1A	135.76	B	A	B	B	A	B	B	-	-	-	A	A	B	A	B	A	B	A	B	B	B	B	B	B	B	B	A	B	A	A	A	A	-	B	A	B	B	A	B	B	A	A	A	B	A	A	A
CAP7_c490_123	1A	138.26	B	A	B	B	A	B	-	A	B	A	A	A	B	A	B	A	B	A	B	B	B	B	B	B	B	B	A	B	A	A	A	A	B	B	A	B	A	A	B	B	A	A	A	B	A	A	A
wsnp_Ex_c41553_48351921	1A	140.3	-	A	B	B	A	B	-	A	B	A	A	A	B	A	B	A	B	A	B	B	B	B	B	B	B	A	A	B	A	A	A	A	B	B	A	A	A	A	B	B	A	A	A	B	A	A	A
wsnp_Ex_c3264_6017750	1A	140.3	-	A	B	B	A	B	-	A	B	A	A	A	B	A	B	A	B	A	B	B	B	B	B	B	B	A	A	B	A	A	A	A	B	B	A	A	A	A	B	B	A	A	A	B	A	A	A
BobWhite_c6820_199	1A	140.3	-	A	B	B	A	B	-	A	B	A	A	A	B	A	B	A	B	A	B	B	B	B	B	B	B	A	A	B	A	A	A	A	B	B	A	A	A	A	B	B	A	A	A	B	A	A	A
wsnp_Ku_c816_1684613	1A	140.3	-	A	B	B	A	B	-	A	B	A	A	A	B	A	B	A	B	A	B	B	B	B	B	B	B	A	A	B	A	A	A	A	B	B	A	A	A	A	B	B	A	A	A	B	A	A	A
TA001430_0733	1A	140.3	B	A	B	B	A	B	-	A	B	A	A	A	B	A	B	A	B	A	B	B	B	B	B	B	B	A	A	B	A	A	A	A	B	B	A	A	A	A	B	B	A	A	A	B	A	A	A
BobWhite_c37358_208	1A	140.3	-	A	B	B	A	B	-	A	B	A	A	A	B	A	B	A	B	A	B	B	B	B	B	B	B	A	A	B	A	A	A	A	B	B	A	A	A	A	B	B	A	A	A	B	A	A	A
BobWhite_c44164_402	1A	140.3	-	A	B	B	A	B	-	A	B	A	A	A	B	A	B	A	B	A	B	B	B	B	B	B	B	A	A	B	A	A	A	A	B	B	A	A	A	A	B	B	A	A	A	B	A	A	A
CAP12_c3758_112	1A	140.3	-	A	B	B	A	B	-	A	B	A	A	A	B	A	B	A	B	A	B	B	B	B	B	B	B	A	A	B	A	A	A	A	B	B	A	A	A	A	B	B	A	A	A	B	A	A	A
Excalibur_c16947_81	1A	141.31	B	A	B	B	A	B	-	A	B	A	A	A	B	A	B	A	B	A	B	B	B	B	B	B	B	A	A	B	A	A	A	A	B	B	A	A	A	A	B	B	A	A	A	B	A	A	A
Excalibur_c16947_114	1A	141.31	B	A	B	B	A	B	-	A	B	A	A	A	B	A	B	A	B	A	B	B	B	B	B	B	B	A	A	B	A	A	A	A	B	B	A	A	A	A	B	B	A	A	A	B	A	A	A
wsnp_Ra_c19637_28840370	1A	141.31	B	A	B	B	A	B	-	A	B	A	A	A	B	A	B	A	B	A	B	B	B	B	B	B	B	A	A	B	A	A	A	A	B	B	A	A	A	A	B	B	A	A	A	B	A	A	A
TA003411_0583	1A	141.31	B	A	B	B	A	B	-	A	B	A	A	A	B	A	B	A	B	A	B	B	B	B	B	B	B	A	A	B	A	A	A	A	B	B	A	A	A	A	B	B	A	A	A	B	A	A	A
Excalibur_c88792_93	1A	142.31	B	A	B	B	A	B	-	A	B	A	A	A	B	A	B	A	B	A	B	B	B	B	B	B	B	A	A	B	A	A	A	A	B	B	A	A	A	A	A	B	A	A	A	B	A	A	A
wsnp_JD_c6664_7807201	1A	142.31	-	A	B	B	A	B	-	A	B	A	A	A	B	A	B	A	B	A	B	B	B	B	B	B	B	A	A	B	A	A	A	A	B	B	A	A	A	A	A	B	A	A	A	B	A	A	A
BobWhite_c11692_148	1A	142.31	B	A	B	B	A	B	-	A	B	A	A	A	B	A	B	A	B	A	B	B	B	B	B	B	B	A	A	B	A	A	A	A	B	B	A	A	A	A	A	B	A	A	A	B	A	A	A
RAC875_c9386_358	1A	142.31	B	A	B	B	A	B	-	A	B	A	A	A	B	A	B	A	B	A	B	B	B	B	B	B	B	A	A	B	A	A	A	A	B	B	A	A	A	A	A	B	A	A	A	B	A	A	A
GENE_3098_53	1A	142.31	B	A	B	B	A	B	-	A	B	A	A	A	B	A	B	A	B	A	B	B	B	B	B	B	B	A	A	B	A	A	A	A	B	B	A	A	A	A	A	B	A	A	A	B	A	A	A
wsnp_Ex_c10631_17340809	1A	142.31	B	A	B	B	A	B	-	A	B	A	A	A	B	A	B	A	B	A	B	B	B	B	B	B	B	A	A	B	A	A	A	A	B	B	A	A	A	A	A	B	A	A	A	B	A	A	A
RFL_Contig3683_1784	1A	142.31	B	A	B	B	A	B	-	A	B	A	A	A	B	A	B	A	B	A	B	B	B	B	B	B	B	A	A	B	A	A	A	A	B	B	A	A	A	A	A	B	A	A	A	B	A	A	A
wmc59a	1A	143.52	B	A	B	B	A	B	B	-	-	-	A	A	B	A	B	A	B	A	B	B	B	B	B	B	B	A	A	B	A	A	A	A	-	A	A	A	A	A	A	B	A	A	A	B	A	A	A
RAC875_c1599_342	1A	143.52	B	A	B	B	A	B	-	A	B	A	A	A	B	A	B	A	B	A	B	B	B	B	B	B	B	A	A	B	A	A	A	A	B	A	A	A	A	A	A	B	A	A	A	B	A	A	A
IAAV4820	1A	143.52	-	A	B	B	A	B	-	A	B	A	A	A	B	A	B	A	B	A	B	B	B	B	B	B	B	A	A	B	A	A	A	A	B	A	A	A	A	A	A	B	A	A	A	B	A	A	A
BS00022824_51	1A	147.57	B	A	B	B	A	B	-	A	A	A	A	A	A	A	B	A	B	A	B	B	B	B	B	B	B	A	A	B	A	A	A	A	B	A	A	A	A	A	A	B	A	A	B	B	A	A	A
Ku_c23222_204	1A	151.66	-	A	B	B	A	B	-	B	A	A	A	B	A	A	B	A	B	A	B	B	B	B	B	B	B	A	A	B	A	A	A	A	B	A	A	A	A	A	A	B	A	A	B	B	A	A	A
wsnp_Ex_c3201_5910659	1A	151.66	-	A	B	B	A	B	-	B	A	A	A	B	A	A	B	A	B	A	B	B	B	B	B	B	B	A	A	B	A	A	A	A	B	A	A	A	A	A	A	B	A	A	B	B	A	A	A
Ra_c1295_635	1A	151.66	-	A	B	B	A	B	-	B	A	A	A	B	A	A	B	A	B	A	B	B	B	B	B	B	B	A	A	B	A	A	A	A	B	A	A	A	A	A	A	B	A	A	B	B	A	A	A
CAP11_c1500_171	1A	151.66	-	A	B	B	A	B	-	B	A	A	A	B	A	A	B	A	B	A	B	B	B	B	B	B	B	A	A	B	A	A	A	A	B	A	A	A	A	A	A	B	A	A	B	B	A	A	A
Excalibur_c27873_84	1A	151.66	B	A	B	B	A	B	-	B	A	A	A	B	A	A	B	A	B	A	B	B	B	B	B	B	B	A	A	B	A	A	A	A	B	A	A	A	A	A	A	B	A	A	B	B	A	A	A
wsnp_Ex_c11939_19147602	1A	151.66	-	A	B	B	A	B	-	B	A	A	A	B	A	A	B	A	B	A	B	B	B	B	B	B	B	A	A	B	A	A	A	A	B	A	A	A	A	A	A	B	A	A	B	B	A	A	A
RAC875_c68350_61	1A	151.66	B	A	B	B	A	B	-	B	A	A	A	B	A	A	B	A	B	A	B	B	B	B	B	B	B	A	A	B	A	A	A	A	B	A	A	A	A	A	A	B	A	A	B	B	A	A	A
Ku_c23222_221	1A	151.66	B	A	B	B	A	B	-	B	A	A	A	B	A	A	B	A	B	A	-	B	B	B	B	B	B	A	A	B	A	A	A	A	-	A	A	A	A	A	A	B	A	A	B	B	-	A	A
wsnp_Ex_c48407_53323483	1A	151.66	-	A	B	B	A	B	-	B	A	A	A	B	A	A	B	A	B	A	B	B	B	B	B	B	B	A	A	B	A	A	A	A	B	A	A	A	A	A	A	B	A	A	B	B	A	A	A
wsnp_Ra_c6891_11974621	1A	151.66	-	A	B	B	A	B	-	B	A	A	A	B	A	A	B	A	B	A	B	B	B	B	B	B	B	A	A	B	A	A	A	A	B	A	A	A	A	A	A	B	A	A	B	B	A	A	A
RAC875_c1295_1603	1A	151.66	-	A	B	B	A	B	-	B	A	A	A	B	A	A	B	A	B	A	B	B	B	B	B	B	B	A	A	B	A	A	A	A	B	A	A	A	A	A	A	B	A	A	B	B	A	A	A
wsnp_Ex_c11939_19147790	1A	151.66	-	A	B	B	A	B	-	B	A	A	A	B	A	A	B	A	B	A	B	B	B	B	B	B	B	A	A	B	A	A	A	A	B	A	A	A	A	A	A	B	A	A	B	B	A	A	A
BS00011521_51	1A	151.66	-	A	B	B	A	B	-	B	A	A	A	B	A	A	B	A	B	A	B	B	B	B	B	B	B	A	A	B	A	A	A	A	B	A	A	A	A	A	A	B	A	A	B	B	A	A	A
Kukri_c310_1953	1A	151.66	-	A	B	B	A	B	-	B	A	A	A	B	A	A	B	A	B	A	B	B	B	B	B	B	B	A	A	B	A	A	A	A	B	A	A	A	A	A	A	B	A	A	B	B	A	A	A
Ku_c20664_262	1A	151.66	B	A	B	B	A	B	-	B	A	A	A	B	A	A	B	A	B	A	B	B	B	B	B	B	B	A	A	B	A	A	A	A	B	A	A	A	A	A	A	B	A	A	B	B	A	A	A
BobWhite_c12305_959	1A	151.66	B	A	B	B	A	B	-	B	A	A	A	B	A	A	B	A	B	A	B	B	B	B	B	B	B	A	A	B	A	A	A	A	B	A	A	A	A	A	A	B	A	A	B	B	A	A	A
Tdurum_contig30426_261	1A	151.66	B	A	B	B	A	B	-	B	A	A	A	B	A	A	B	A	B	A	B	B	B	B	B	B	B	A	A	B	A	A	A	A	B	A	A	A	A	A	A	B	A	A	B	B	A	A	A
BS00107935_51	1A	151.66	B	A	B	B	A	B	-	B	A	A	A	B	A	A	B	A	B	A	B	B	B	B	B	B	B	A	A	B	A	A	A	A	B	A	A	A	A	A	A	B	A	A	B	B	A	A	A
Tdurum_contig84252_155	1A	151.66	B	A	B	B	A	B	-	B	A	A	A	B	A	A	B	A	B	A	B	B	B	B	B	B	B	A	A	B	A	A	A	A	B	A	A	A	A	A	A	B	A	A	B	B	A	A	A
RAC875_c52947_84	1A	151.66	B	A	B	B	A	B	-	B	A	A	A	B	A	A	B	A	B	A	B	B	B	B	B	B	B	A	A	B	A	A	A	A	B	A	A	A	A	A	A	B	A	A	B	B	A	A	A
Kukri_c65610_572	1A	151.66	B	A	B	B	A	B	-	B	A	A	A	B	A	A	B	A	B	A	B	B	B	B	B	B	B	A	A	B	A	A	A	A	B	A	A	A	A	A	A	B	A	A	B	B	A	A	A
wsnp_Ex_c1557_2973321	1A	151.66	B	A	B	B	A	B	-	B	A	A	A	B	A	A	B	A	B	A	B	B	B	B	B	B	B	A	A	B	A	A	A	A	B	A	A	A	A	A	A	B	A	A	B	B	A	A	A
GENE_0171_87	1A	151.66	B	A	B	B	A	B	-	B	A	A	A	B	A	A	B	A	B	A	B	B	B	B	B	B	B	A	A	B	A	A	A	A	B	A	A	A	A	A	A	B	A	A	B	B	A	A	A
wsnp_Ex_c3201_5910642	1A	151.66	B	A	B	B	A	B	-	B	A	A	A	B	A	A	B	A	B	A	B	B	B	B	B	B	B	A	A	B	A	A	A	A	B	A	A	A	A	A	A	B	A	A	B	B	A	A	A
wsnp_Ex_rep_c66872_65273203	1A	152.66	B	A	B	B	A	B	-	B	A	A	A	B	A	A	B	A	B	A	B	B	B	B	B	B	B	A	A	B	A	A	A	A	B	A	A	A	A	A	A	B	A	A	B	B	A	A	A
wsnp_Ex_rep_c69932_68893867	1A	152.66	B	A	B	B	A	B	-	B	A	A	A	B	A	A	B	A	B	A	B	B	B	B	B	B	B	A	A	B	A	A	A	A	B	A	A	A	A	A	A	B	A	A	B	B	A	A	A
wsnp_Ex_rep_c66872_65273904	1A	153.66	B	A	B	B	A	B	-	B	A	A	A	B	A	A	B	A	B	A	B	B	B	B	B	B	B	A	A	B	A	A	A	A	B	A	A	A	A	A	A	B	A	A	B	B	A	A	A
Kukri_c19837_432	1A	153.66	-	A	B	B	A	B	-	B	A	A	A	B	A	A	B	A	B	A	B	B	B	B	B	B	B	A	A	B	A	A	A	A	B	A	A	A	A	A	A	B	A	A	B	B	A	A	A
wsnp_Ku_rep_c69362_68705297	1A	153.66	B	A	B	B	A	B	-	B	A	A	A	B	A	A	B	A	B	A	B	B	B	B	B	B	B	A	A	B	A	A	A	A	B	A	A	A	A	A	A	B	A	A	B	B	A	A	A
wsnp_JD_rep_c65095_41464278	1A	153.66	-	A	B	B	A	B	-	B	A	A	A	B	A	A	B	A	B	A	B	B	B	B	B	B	B	A	A	B	A	A	A	A	B	A	A	A	A	A	A	B	A	A	B	B	A	A	A
Excalibur_c85499_232	1A	153.66	-	A	B	B	A	B	-	B	A	A	A	B	A	A	B	A	B	A	B	B	B	B	B	B	B	A	A	B	A	A	A	A	B	A	A	A	A	A	A	B	A	A	B	B	A	A	A
wsnp_Ex_c15377_23637176	1A	154.67	B	A	B	B	A	B	-	B	A	A	A	B	A	A	B	A	B	A	B	B	B	B	B	B	B	A	A	B	A	A	A	B	B	A	A	A	A	A	A	B	A	A	B	B	A	A	A
wsnp_Ex_rep_c103474_88421290	1A	154.67	-	A	B	B	A	B	-	B	A	A	A	B	A	A	B	A	B	A	B	B	B	B	B	B	B	A	A	B	A	A	A	B	B	A	A	A	A	A	A	B	A	A	B	B	A	A	A
IAAV6100	1A	154.67	-	A	B	B	A	B	-	B	A	A	A	B	A	A	B	A	B	A	B	B	B	B	B	B	B	A	A	B	A	A	A	B	B	A	A	A	A	A	A	B	A	A	B	B	A	A	A
RAC875_rep_c71278_345	1A	154.67	B	A	B	B	A	B	-	B	A	A	A	B	A	A	B	A	B	A	B	B	B	B	B	B	B	A	A	B	A	A	A	B	B	A	A	A	A	A	A	B	A	A	B	B	A	A	A
wsnp_Ex_c36911_44767554	1A	154.67	-	A	B	B	A	B	-	B	A	A	A	B	A	A	B	A	B	A	B	B	B	B	B	B	B	A	A	B	A	A	A	B	B	A	A	A	A	A	A	B	A	A	B	B	A	A	A
CAP12_rep_c5332_341	1A	155.7	-	A	B	B	A	B	-	B	A	A	A	B	A	A	B	A	B	A	B	B	B	B	B	B	B	A	A	B	A	A	A	B	B	A	A	A	A	A	A	B	A	A	B	B	A	A	A
Tdurum_contig13681_286	1A	159.79	-	A	B	B	A	B	-	B	A	A	A	B	A	A	B	A	B	A	B	B	B	B	B	B	B	A	A	B	B	A	A	B	B	A	A	A	A	A	A	B	A	A	B	B	A	A	A
Tdurum_contig13681_232	1A	159.79	-	A	B	B	A	B	-	B	A	A	A	B	A	A	B	A	B	A	B	B	B	B	B	B	B	A	A	B	B	A	A	B	B	A	A	A	A	A	A	B	A	A	B	B	A	A	A
Kukri_rep_c104959_641	1A	159.79	-	A	B	B	A	B	-	B	A	A	A	B	A	A	B	A	B	A	B	B	B	B	B	B	B	A	A	B	B	A	A	B	B	A	A	A	A	A	A	B	A	A	B	B	A	A	A
Tdurum_contig97527_318	1A	159.79	B	A	B	B	A	B	-	B	A	A	A	B	A	A	B	A	B	A	B	B	B	B	B	B	B	A	A	B	B	A	A	B	B	A	A	A	A	A	A	B	A	A	B	B	A	A	A
RAC875_c39312_272	1A	159.79	B	A	B	B	A	B	-	B	A	A	A	B	A	A	B	A	B	A	B	B	B	B	B	B	B	A	A	B	B	A	A	B	B	A	A	A	A	A	A	B	A	A	B	B	A	A	A
Kukri_c67939_649	1A	159.79	B	A	B	B	A	B	-	B	A	A	A	B	A	A	B	A	B	A	B	B	B	B	B	B	B	A	A	B	B	A	A	B	B	A	A	A	A	A	A	B	A	A	B	B	A	A	A
RAC875_rep_c71921_672	1A	160.8	B	A	B	B	A	A	-	B	A	A	A	B	A	A	B	A	B	A	B	B	B	B	B	B	B	A	A	B	B	A	A	B	B	A	A	A	A	A	A	B	A	A	B	B	A	A	A
RFL_Contig2961_1806	1A	160.8	-	A	B	B	A	A	-	B	A	A	A	B	A	A	B	A	B	A	B	B	B	B	B	B	B	A	A	B	B	A	A	B	B	A	A	A	A	A	A	B	A	A	B	B	A	A	A
CAP11_c5573_163	1A	160.8	-	A	B	B	A	A	-	B	A	A	A	B	A	A	B	A	B	A	B	B	B	B	B	B	B	A	A	B	B	A	A	B	B	A	A	A	A	A	A	B	A	A	B	B	A	A	A
CAP11_c1115_150	1A	160.8	-	A	B	B	A	A	-	B	A	A	A	B	A	A	B	A	B	A	B	B	B	B	B	B	B	A	A	B	B	A	A	B	B	A	A	A	A	A	A	B	A	A	B	B	A	A	A
RAC875_c85550_73	1A	160.8	-	A	B	B	A	A	-	B	A	A	A	B	A	A	B	A	B	A	B	B	B	B	B	B	B	A	A	B	B	A	A	B	B	A	A	A	A	A	A	B	A	A	B	B	A	A	A
RAC875_c20823_707	1A	160.8	-	A	B	B	A	A	-	B	A	A	A	B	A	A	B	A	B	A	B	B	B	B	B	B	B	A	A	B	B	A	A	B	B	A	A	A	A	A	A	B	A	A	B	B	A	A	A
Excalibur_c65931_377	1A	160.8	-	A	B	B	A	A	-	B	A	A	A	B	A	A	B	A	B	A	B	B	B	B	B	B	B	A	A	B	B	A	A	B	B	A	A	A	A	A	A	B	A	A	B	B	A	A	A
BobWhite_c17416_426	1A	160.8	B	A	B	B	A	A	-	B	A	A	A	B	A	A	B	A	B	A	B	B	B	B	B	B	B	A	A	B	B	A	A	B	B	A	A	A	A	A	A	B	A	A	B	B	A	A	A
RFL_Contig4538_484	1A	160.8	B	A	B	B	A	A	-	B	A	A	A	B	A	A	B	A	B	A	B	B	B	B	B	B	B	A	A	B	B	A	A	B	B	A	A	A	A	A	A	B	A	A	B	B	A	A	A
BobWhite_c66315_505	1A	160.8	B	A	B	B	A	A	-	B	A	A	A	B	A	A	B	A	B	A	B	B	B	B	B	B	B	A	A	B	B	A	A	B	B	A	A	A	A	A	A	B	A	A	B	B	A	A	A
wsnp_Ex_c46670_52108070	1A	160.8	B	A	B	B	A	A	-	B	A	A	A	B	A	A	B	A	B	A	B	B	B	B	B	B	B	A	A	B	B	A	A	B	B	A	A	A	A	A	A	B	A	A	B	B	A	A	A
wsnp_Ex_rep_c67474_66076379	1A	160.8	B	A	B	B	A	A	-	B	A	A	A	B	A	A	B	A	B	A	B	B	B	B	B	B	B	A	A	B	B	A	A	B	B	A	A	A	A	A	A	B	A	A	B	B	A	A	A
wsnp_Ex_c3887_7051325	1A	160.8	B	A	B	B	A	A	-	B	A	A	A	B	A	A	B	A	B	A	B	B	B	B	B	B	B	A	A	B	B	A	A	B	B	A	A	A	A	A	A	B	A	A	B	B	A	A	A
BS00021780_51	1A	160.8	B	A	B	B	A	A	-	B	A	A	A	B	A	A	B	A	B	A	B	B	B	B	B	B	B	A	A	B	B	A	A	B	B	A	A	A	A	A	A	B	A	A	B	B	A	A	A
Tdurum_contig47006_1105	1A	161.8	B	A	B	B	A	A	-	B	A	A	A	B	A	A	B	A	B	A	B	B	B	B	B	B	B	A	A	B	B	A	A	B	B	A	A	A	A	A	A	B	A	A	B	B	A	A	A
BS00032855_51	1A	161.8	-	A	B	B	A	A	-	B	A	A	A	B	A	A	B	A	B	A	B	B	B	B	B	B	B	A	A	B	B	A	A	B	B	A	A	A	A	A	A	B	A	A	B	B	A	A	A
Ku_c72511_106	1A	161.8	-	A	B	B	A	A	-	B	A	A	A	B	A	A	B	A	B	A	B	B	B	B	B	B	B	A	A	B	B	A	A	B	B	A	A	A	A	A	A	B	A	A	B	B	A	A	A
Excalibur_rep_c71271_247	1A	161.8	-	A	B	B	A	A	-	B	A	A	A	B	A	A	B	A	B	A	B	B	B	B	B	B	B	A	A	B	B	A	A	B	B	A	A	A	A	A	A	B	A	A	B	B	A	A	A
wsnp_Ex_c2918_5381441	1A	161.8	-	A	B	B	A	A	-	B	A	A	A	B	A	A	B	A	B	A	B	B	B	B	B	B	B	A	A	B	B	A	A	B	B	A	A	A	A	A	A	B	A	A	B	B	A	A	A
Kukri_c18608_135	1A	161.8	-	A	B	B	A	A	-	B	A	A	A	B	A	A	B	A	B	A	B	B	B	B	B	B	B	A	A	B	B	A	A	B	B	A	A	A	A	A	A	B	A	A	B	B	A	A	A
tplb0059i08_441	1A	161.8	-	A	B	B	A	A	-	B	A	A	A	B	A	A	B	A	B	A	B	B	B	B	B	B	B	A	A	B	B	A	A	B	B	A	A	A	A	A	A	B	A	A	B	B	A	A	A
gdm36c	1B	0	A	B	A	B	B	B	-	-	-	-	A	B	B	B	B	B	B	B	A	A	B	-	B	B	B	B	A	B	B	A	B	B	-	B	-	B	B	B	B	B	B	A	A	A	A	A	B
wmc128	1B	2.5	A	B	A	B	B	B	B	-	-	-	A	B	B	B	B	B	B	B	A	A	B	B	B	B	B	B	A	B	B	A	B	B	-	B	A	B	B	B	B	B	B	A	A	A	A	A	B
gdm28a	1B	2.5	A	B	A	B	B	B	B	-	-	-	A	B	B	B	B	B	B	B	A	A	B	B	B	-	B	B	A	B	B	A	B	B	-	B	A	B	B	B	B	B	B	A	A	A	A	A	B
GENE_0412_338	1B	2.5	A	B	A	B	B	B	-	B	B	B	A	B	B	B	B	B	B	B	A	A	B	B	B	B	B	B	A	B	B	A	B	B	B	B	A	B	B	B	B	B	B	A	A	A	A	A	B
GENE_0321_186	1B	2.5	A	B	A	B	B	B	-	B	B	B	A	B	B	B	B	B	B	B	A	A	B	B	B	B	B	B	-	B	B	A	B	B	B	B	-	B	B	B	B	B	B	A	A	A	A	-	B
BS00058647_51	1B	2.5	A	B	A	B	B	B	-	B	B	B	-	B	B	B	B	B	B	B	A	A	B	B	B	B	B	B	A	B	B	A	B	B	B	B	A	B	B	B	B	B	B	A	A	A	A	A	B
CAP8_c2046_247	1B	2.5	-	B	A	B	B	B	-	B	B	B	-	B	B	B	B	B	B	B	A	A	B	B	B	B	B	B	A	B	B	A	B	B	B	B	A	B	B	B	B	B	B	A	A	A	A	A	B
Kukri_c67721_184	1B	2.5	A	B	A	B	B	B	-	-	B	B	A	-	B	B	B	B	B	B	A	A	B	B	B	B	B	-	A	B	B	A	B	B	B	B	A	B	B	B	-	B	B	A	A	A	A	A	B
Ra_c11303_359	1B	2.5	-	B	A	B	B	B	-	B	B	B	A	B	B	B	B	B	B	B	A	A	B	B	B	B	B	B	A	B	B	A	B	B	B	B	A	B	B	B	B	B	B	A	A	A	-	A	B
Excalibur_rep_c93160_539	1B	2.5	A	B	A	B	B	B	-	B	B	B	A	B	B	B	B	B	B	B	A	A	B	B	B	B	B	B	A	B	B	A	B	B	B	B	-	B	B	B	B	B	B	A	A	A	A	A	-
TA002792_0575	1B	2.5	A	B	A	B	B	B	-	B	B	B	A	B	B	B	B	B	B	B	A	A	B	B	B	B	B	B	A	B	B	A	B	B	B	B	A	B	B	B	B	B	B	A	A	A	A	A	B
Excalibur_c57881_200	1B	2.5	A	B	A	B	B	-	-	B	B	-	A	B	B	B	B	B	B	B	A	A	B	B	B	B	B	B	A	B	B	A	B	B	B	B	A	B	B	B	B	B	-	A	A	A	A	A	B
BS00022549_51	1B	2.5	A	B	A	B	B	B	-	B	B	B	A	B	B	B	B	B	B	B	A	A	B	B	B	B	B	B	A	B	B	A	B	B	B	B	A	B	B	B	B	B	B	A	A	A	A	A	B
RFL_Contig1457_465	1B	2.5	A	B	A	B	B	B	-	B	B	B	A	B	B	B	B	B	B	B	A	A	B	B	B	B	B	B	A	B	B	A	B	B	B	B	A	B	B	B	B	B	B	A	A	A	A	A	-
Excalibur_c45969_370	1B	2.5	A	B	A	B	B	B	-	B	B	B	A	B	B	B	B	B	B	B	A	A	B	B	-	B	B	B	A	B	B	A	B	B	B	B	A	B	B	B	B	B	B	A	A	A	-	A	B
BS00031948_51	1B	2.5	A	B	A	B	B	B	-	B	B	B	A	B	B	B	B	B	B	B	A	A	B	B	B	B	B	B	A	B	B	A	B	B	B	B	A	B	B	B	B	B	B	A	A	A	A	A	B
Excalibur_c32653_566	1B	2.5	A	B	A	B	B	B	-	B	B	B	A	B	B	B	B	B	B	-	A	A	B	B	B	B	B	B	A	B	B	A	B	B	B	B	A	B	B	B	B	B	B	A	A	A	A	A	B
Excalibur_c32726_102	1B	2.5	A	B	A	B	B	-	-	B	B	B	A	B	B	B	B	B	B	B	A	A	B	B	B	B	B	B	A	B	B	A	B	B	B	B	A	B	B	B	B	B	B	A	A	A	-	A	B
Excalibur_c43567_679	1B	2.5	A	B	A	B	B	B	-	B	B	B	A	B	B	B	B	B	B	B	A	A	B	B	B	B	B	B	-	B	B	A	B	B	B	B	A	B	B	B	B	B	B	A	-	A	A	A	B
Kukri_c5756_2042	1B	2.5	A	B	A	B	B	B	-	B	B	B	A	B	B	B	B	B	B	B	A	A	B	B	B	B	B	B	A	B	B	A	B	B	B	B	A	B	B	B	B	B	B	A	A	A	A	A	B
TA004950_0888	1B	2.5	A	B	A	B	B	B	-	B	B	B	A	B	B	B	B	B	B	B	A	A	B	B	B	B	B	B	A	B	B	A	B	B	B	B	A	B	B	B	B	B	B	A	A	A	A	A	B
Tdurum_contig38034_581	1B	2.5	A	B	-	B	B	B	-	B	B	B	A	B	B	B	B	B	B	B	A	A	B	B	B	B	B	B	A	B	B	A	B	B	B	B	-	B	B	B	B	B	B	A	-	A	A	A	B
BobWhite_c16816_284	1B	2.5	A	B	A	B	B	B	-	B	B	B	A	B	B	B	B	B	B	B	A	A	B	B	B	B	B	B	A	B	B	A	B	B	B	B	A	B	B	B	B	B	B	A	-	A	A	A	B
BS00082302_51	1B	2.5	A	-	-	B	B	B	-	B	B	B	-	B	B	B	B	B	B	B	A	A	B	B	B	B	B	B	A	B	B	A	B	B	B	B	A	B	B	B	B	B	B	A	A	A	A	A	B
IACX6493	1B	2.5	A	B	A	B	B	B	-	B	B	B	A	B	B	B	B	B	B	B	A	A	B	B	B	-	B	B	A	B	B	A	B	B	B	B	A	B	B	B	B	B	B	A	A	A	A	A	B
RFL_Contig4559_486	1B	2.5	A	B	A	B	B	B	-	B	B	B	A	B	B	B	B	B	B	B	A	A	B	B	B	B	B	B	A	B	B	A	B	B	-	B	A	B	B	B	B	B	B	A	A	A	A	A	B
CAP7_s13262_197	1B	2.5	A	B	A	B	B	B	-	B	B	B	A	B	B	B	-	B	B	B	A	A	B	B	B	B	B	B	A	B	B	A	B	B	B	B	A	B	B	B	B	B	B	-	A	A	A	A	B
Tdurum_contig98378_452	1B	2.5	A	B	A	B	B	B	-	B	-	B	A	B	B	B	B	B	B	B	A	A	B	B	B	B	B	B	A	B	B	A	B	B	B	B	A	B	B	B	B	B	B	A	A	A	A	A	B
BS00004418_51	1B	2.5	A	B	A	B	B	B	-	B	B	B	A	B	-	B	B	B	B	B	A	A	B	B	B	B	B	B	A	B	B	A	B	B	B	B	A	B	B	B	B	B	B	A	A	A	A	A	B
BS00087106_51	1B	2.5	A	B	A	B	B	B	-	B	B	B	A	B	B	B	B	B	B	B	A	A	B	B	B	B	B	B	A	B	B	A	B	B	B	B	A	B	B	B	B	B	B	A	A	A	A	A	B
D_GDS7LZN01BGS3L_281	1B	2.5	-	B	A	B	B	B	-	B	B	B	A	B	B	B	B	B	B	B	A	A	B	B	B	B	B	B	A	B	B	A	B	B	B	B	A	B	B	B	B	B	B	A	A	A	A	A	B
Excalibur_c46104_272	1B	2.5	A	B	A	B	B	B	-	B	B	B	A	B	B	B	B	B	B	B	A	A	B	B	B	B	B	B	A	B	B	A	B	B	B	B	A	B	B	B	B	B	B	A	-	A	A	A	B
Kukri_rep_c106603_618	1B	2.5	A	B	-	B	B	B	-	B	B	B	A	B	B	B	B	B	B	B	A	A	B	B	B	B	B	B	A	B	B	A	B	B	B	B	A	B	B	B	B	B	B	A	A	A	A	A	B
Tdurum_contig12940_249	1B	2.5	A	B	A	B	B	B	-	B	B	B	A	B	-	B	B	B	B	B	A	A	B	B	B	B	B	B	A	B	B	A	B	B	B	B	A	B	B	B	B	B	B	A	A	A	A	A	B
wsnp_JD_c767_1143876	1B	2.5	A	B	A	B	B	B	-	B	B	B	A	B	B	B	B	B	B	B	A	A	B	B	B	B	B	B	A	B	B	A	B	B	B	B	A	B	B	B	B	B	B	A	A	-	A	A	B
wsnp_Ku_rep_c101863_88951284	1B	2.5	A	B	A	B	B	B	-	B	B	B	A	B	B	-	B	B	B	-	A	A	B	B	B	B	B	B	A	B	B	A	B	B	B	B	A	B	B	B	B	B	B	A	A	A	A	A	B
IACX10982	1B	2.5	A	B	A	B	B	B	-	B	B	B	A	B	B	B	B	B	B	B	A	A	B	B	B	B	B	B	A	B	B	A	B	B	B	B	A	B	-	B	B	B	B	A	A	A	A	A	B
Tdurum_contig57127_56	1B	2.5	A	B	A	B	B	B	-	B	B	B	A	B	B	B	B	B	B	B	A	A	B	B	-	B	B	B	A	B	B	A	B	B	B	B	A	B	B	B	B	B	B	A	A	A	A	A	B
CAP12_rep_c3980_87	1B	2.5	A	B	A	B	B	B	-	B	B	B	A	B	B	B	B	B	B	B	A	A	B	B	B	B	B	B	A	B	B	A	B	B	B	B	A	B	B	B	B	B	B	A	A	A	A	A	B
Kukri_c49091_371	1B	2.5	A	B	A	B	B	B	-	B	B	B	A	B	B	B	B	B	B	B	A	A	B	B	B	B	B	B	A	B	B	A	B	B	B	B	A	B	B	B	B	B	B	A	A	A	A	A	B
D_F1BEJMU01CYX2V_133	1B	2.5	A	-	A	B	B	B	-	B	B	B	A	B	B	B	B	B	B	B	A	A	B	B	B	B	B	B	A	B	B	A	B	B	B	B	A	B	B	B	B	B	B	A	A	A	A	A	B
Excalibur_rep_c102627_598	1B	2.5	A	B	A	B	B	B	-	B	B	B	-	B	B	B	B	B	B	B	A	A	B	B	B	B	B	B	A	B	B	A	B	B	B	B	A	B	B	B	B	B	B	A	A	A	A	A	B
BS00022595_51	1B	2.5	A	B	A	B	B	B	-	B	B	B	A	B	B	B	B	B	B	B	A	A	B	B	B	B	B	B	A	B	B	A	B	B	B	B	A	B	B	B	B	B	B	A	A	A	A	A	B
BobWhite_c23763_350	1B	2.5	A	B	A	B	B	B	-	B	B	B	A	B	B	B	B	B	B	B	A	A	B	B	B	B	B	B	A	B	B	A	B	B	B	B	A	B	B	B	B	B	B	A	A	A	A	A	B
GENE_0450_892	1B	2.5	A	B	A	B	B	B	-	B	B	B	A	B	B	B	B	B	B	B	A	A	B	B	B	B	B	B	A	B	B	A	B	B	B	B	A	B	B	B	B	B	B	A	A	A	A	A	B
IAAV1905	1B	2.5	A	B	A	B	B	B	-	B	B	B	A	B	B	B	B	B	B	B	A	A	B	B	B	B	B	B	A	B	B	A	B	B	B	B	A	B	B	B	B	B	B	A	A	A	A	A	B
Ku_c3998_883	1B	2.5	A	B	A	B	B	B	-	B	B	B	A	B	B	B	B	B	B	B	A	A	B	B	B	B	B	B	A	B	B	A	B	B	B	B	A	B	B	B	B	B	B	A	A	A	A	A	B
RAC875_c50872_470	1B	2.5	A	B	A	B	B	B	-	B	B	B	A	B	B	B	B	B	B	B	A	A	B	B	B	B	B	B	A	B	B	A	B	B	B	B	A	B	B	B	B	B	B	A	A	A	A	A	B
Tdurum_contig61324_473	1B	2.5	A	B	A	B	B	B	-	B	B	B	A	B	B	B	B	B	B	B	A	A	B	B	B	B	B	B	A	B	B	A	B	B	B	B	A	B	B	B	B	B	B	-	A	A	A	A	B
Tdurum_contig63670_287	1B	2.5	A	B	A	B	B	B	-	B	B	B	A	B	B	B	B	B	B	B	A	A	B	B	B	B	B	B	A	B	B	A	B	B	B	B	A	B	B	B	B	B	B	A	A	A	A	A	B
BobWhite_c872_620	1B	2.5	A	B	A	B	B	B	-	B	B	B	A	B	B	B	B	B	B	B	A	A	B	B	B	B	B	B	A	B	B	A	B	B	B	B	A	B	-	B	B	B	B	A	A	A	A	A	B
Tdurum_contig47512_972	1B	2.5	A	B	A	B	B	B	-	B	B	B	A	B	B	B	B	B	B	B	A	A	B	B	B	B	B	B	A	B	B	A	B	B	B	B	A	B	B	B	B	B	B	A	A	A	A	A	B
Excalibur_s105547_175	1B	2.5	A	B	A	B	B	B	-	B	B	B	A	B	B	B	B	B	B	B	A	A	B	B	B	B	B	B	A	B	B	A	B	B	B	B	A	B	B	B	B	B	B	A	A	A	A	A	B
BobWhite_c35520_397	1B	2.5	A	B	A	B	B	B	-	B	B	B	A	B	B	B	B	B	B	B	A	A	B	B	B	B	B	B	A	B	B	A	B	B	B	B	A	B	B	B	B	B	B	A	A	A	A	A	B
BS00069723_51	1B	2.5	A	-	A	B	B	B	-	B	B	B	A	B	B	B	B	B	B	B	A	A	B	B	B	B	B	B	A	B	B	A	B	B	B	B	A	B	B	B	B	B	B	A	A	A	A	A	B
BS00066046_51	1B	2.5	A	B	A	B	B	B	-	B	B	B	A	B	B	B	B	B	B	B	A	A	B	B	B	B	B	B	A	B	B	A	B	B	B	B	A	B	B	B	B	B	B	A	A	A	A	A	B
Excalibur_c4163_176	1B	2.5	A	B	A	B	B	B	-	B	B	B	A	B	B	B	B	B	B	B	A	A	B	B	B	B	B	B	A	B	B	A	B	B	B	B	A	B	-	B	B	B	B	A	A	A	A	A	B
Kukri_rep_c95031_104	1B	2.5	A	B	A	B	B	B	-	B	B	B	A	B	B	B	B	B	B	B	A	A	B	B	B	B	B	B	A	B	B	A	B	B	B	B	A	B	B	B	B	B	B	A	A	A	A	A	B
GENE_0528_131	1B	2.5	A	B	A	B	B	B	-	B	B	B	A	B	B	B	B	B	B	B	A	A	B	B	B	B	B	B	A	B	B	A	B	B	B	B	A	B	B	B	B	B	B	A	A	A	A	A	B
BS00093096_51	1B	2.5	A	B	A	B	B	B	-	B	B	B	A	B	B	B	B	B	B	-	A	A	B	B	B	B	B	B	A	B	B	A	B	B	B	B	A	B	B	B	B	B	B	A	A	A	A	A	B
RAC875_c79971_61	1B	2.5	A	B	A	B	B	B	-	B	B	B	A	B	B	B	B	B	B	B	A	A	B	B	B	B	B	B	A	B	B	A	B	B	B	B	A	B	B	B	B	B	B	A	A	A	A	A	B
GENE_4608_406	1B	2.5	-	B	A	B	B	B	-	B	B	B	A	B	B	B	B	B	B	B	A	A	B	B	B	B	B	B	A	B	B	A	B	B	B	B	A	B	B	B	B	B	B	A	A	A	A	A	B
Excalibur_c42534_235	1B	2.5	A	B	A	B	B	B	-	B	B	B	A	B	B	B	B	B	B	B	A	A	B	B	B	B	B	B	A	B	B	A	B	B	B	-	A	B	B	B	B	-	B	A	A	A	A	A	B
IACX6621	1B	2.5	A	B	A	B	B	B	-	B	B	B	A	B	B	B	B	B	B	B	-	A	B	B	B	B	B	B	A	B	B	A	B	B	B	B	A	B	B	B	B	B	B	A	A	A	A	A	B
RAC875_rep_c117617_183	1B	2.5	A	B	A	B	B	B	-	B	B	B	A	B	B	B	B	B	B	B	A	A	B	B	B	B	B	B	A	B	B	A	B	B	B	B	A	B	-	B	B	B	B	A	A	A	A	A	B
Tdurum_contig20702_274	1B	2.5	A	B	A	B	B	B	-	B	B	B	A	B	B	B	B	B	B	B	A	A	B	B	B	B	B	B	A	B	B	A	B	B	B	B	A	B	-	B	B	B	B	A	A	A	A	A	B
Excalibur_c6417_938	1B	2.5	A	B	A	B	B	B	-	B	B	B	A	B	B	B	B	B	B	B	A	A	B	B	B	B	B	B	A	B	B	A	B	B	B	B	A	B	B	B	B	B	B	A	A	-	-	A	B
Kukri_c105601_74	1B	2.5	A	B	A	B	B	B	-	B	B	B	A	B	B	B	B	B	B	B	A	A	B	B	B	B	B	B	A	B	B	A	B	B	B	B	A	B	B	B	B	B	B	A	A	A	A	A	B
Ex_c21139_812	1B	2.5	A	B	A	B	B	B	-	B	B	B	A	B	B	B	B	B	B	B	A	A	B	B	B	B	B	B	A	B	B	A	B	B	B	B	A	B	B	B	B	B	B	A	A	A	A	A	B
IAAV3430	1B	2.5	A	B	A	B	B	B	-	B	B	B	A	B	B	B	B	B	B	B	A	A	B	B	B	B	B	B	A	B	B	A	B	B	B	B	A	B	B	B	B	B	B	A	A	A	A	A	B
IAAV3683	1B	2.5	A	B	A	B	B	B	-	B	B	B	A	B	B	B	B	B	B	B	A	A	B	B	B	B	B	B	A	B	B	A	B	B	B	B	A	B	B	B	B	B	B	A	A	A	A	A	B
BS00022304_51	1B	2.5	A	B	A	B	B	B	-	B	B	B	A	B	B	B	B	B	B	B	A	A	B	B	B	B	B	B	A	B	B	A	B	B	B	B	A	B	B	B	B	B	B	A	A	A	A	A	B
wsnp_Ku_c7822_13408189	1B	2.5	A	B	A	B	B	B	-	B	B	B	A	B	B	B	B	B	B	B	A	A	B	B	B	B	B	B	A	B	B	A	B	B	B	B	A	B	B	B	B	B	B	A	A	A	A	A	B
BS00004903_51	1B	2.5	A	B	A	B	B	B	-	B	B	B	A	B	B	B	B	B	B	B	A	A	B	B	B	B	B	B	A	B	B	A	B	B	B	B	A	B	B	B	B	B	B	A	A	A	A	A	B
BS00025730_51	1B	2.5	A	B	A	B	B	B	-	B	B	B	A	B	B	B	B	B	B	B	A	A	B	B	B	B	B	B	A	B	B	A	B	B	B	B	A	B	B	B	B	B	B	A	A	A	A	A	B
BS00064327_51	1B	2.5	A	B	A	B	B	B	-	B	B	B	A	B	B	B	B	B	B	B	A	A	B	B	B	B	B	B	A	B	B	A	B	B	B	B	A	B	B	B	B	B	B	A	A	A	A	A	B
BS00087138_51	1B	2.5	A	B	A	B	B	B	-	B	B	B	A	B	B	B	B	B	B	B	A	A	B	B	B	B	B	B	A	B	B	A	B	B	B	B	A	B	B	B	B	B	B	A	A	A	A	A	B
BS00107597_51	1B	2.5	A	-	A	B	B	B	-	B	B	B	A	B	B	B	B	B	B	B	A	A	B	B	B	B	B	B	A	B	B	A	B	B	B	B	A	B	B	B	B	B	B	A	A	A	A	A	B
D_GBUVHFX01BGETX_77	1B	2.5	A	B	A	B	B	B	-	B	B	B	A	B	B	B	B	B	B	B	A	A	B	B	B	B	B	B	A	B	B	A	B	B	B	B	A	B	B	B	B	B	B	A	A	A	A	A	B
Excalibur_c18184_132	1B	2.5	A	B	A	B	B	B	-	B	B	B	A	B	B	B	B	B	B	B	A	A	B	B	-	B	B	B	A	B	B	A	B	B	B	B	A	B	B	B	B	B	B	A	A	A	A	A	B
IAAV1518	1B	2.5	A	-	A	B	B	B	-	B	B	B	A	B	B	B	B	B	B	B	A	A	B	B	B	B	B	B	A	B	B	A	B	B	B	B	A	B	B	B	B	B	B	A	A	A	A	A	B
Ku_c2500_1770	1B	2.5	A	B	A	B	B	B	-	B	B	B	A	B	B	B	B	B	B	B	A	A	B	B	B	B	B	B	A	B	B	A	B	B	B	B	A	B	B	B	B	B	B	A	A	A	A	A	B
Kukri_c16382_396	1B	2.5	A	B	A	B	B	B	-	B	B	B	A	B	B	B	B	B	B	B	A	A	B	B	B	B	B	B	A	B	B	A	B	B	B	B	A	B	B	B	B	B	B	A	A	A	A	A	B
Kukri_c56333_138	1B	2.5	A	B	A	B	B	B	-	B	B	B	A	B	B	B	B	B	B	B	A	A	B	B	B	B	B	B	A	B	B	A	B	B	B	B	A	B	B	B	B	B	B	A	A	A	A	A	B
Kukri_c83574_636	1B	2.5	A	B	A	B	B	B	-	B	B	B	A	B	B	B	B	B	B	B	A	A	B	B	B	B	B	B	A	B	B	A	B	B	B	B	A	B	B	B	B	B	B	A	A	A	A	A	B
Ra_c34328_900	1B	2.5	A	B	A	B	B	B	-	B	B	B	A	B	B	B	B	B	B	B	A	A	B	B	B	B	B	B	A	B	B	A	B	B	B	B	A	B	B	B	B	B	B	A	A	A	A	A	B
RAC875_c15207_450	1B	2.5	A	B	A	B	B	B	-	B	B	B	A	B	B	B	B	B	B	B	A	A	B	B	B	B	B	B	A	B	B	A	B	B	B	B	A	B	B	B	B	B	B	A	A	A	A	A	B
RAC875_c29906_288	1B	2.5	A	B	A	B	B	B	-	B	B	B	A	B	B	B	B	B	B	B	A	A	B	B	B	B	B	B	A	B	B	A	B	B	B	B	A	B	B	B	B	B	B	A	A	A	A	A	B
RAC875_c75885_302	1B	2.5	A	B	A	B	B	B	-	B	B	B	A	B	B	B	B	B	B	B	A	A	B	B	B	B	B	B	A	B	B	A	B	B	B	B	A	B	B	B	B	B	B	A	A	A	A	A	B
Tdurum_contig28305_106	1B	2.5	A	-	A	B	B	B	-	B	B	B	A	B	B	B	B	B	B	B	A	A	B	B	B	B	B	B	A	B	B	A	B	B	B	B	A	B	B	B	B	B	B	A	A	A	A	A	B
wsnp_Ku_c30982_40765341	1B	2.5	A	-	A	B	B	B	-	B	B	B	A	B	B	B	B	B	B	B	A	A	B	B	B	B	B	B	A	B	B	A	B	B	B	B	A	B	B	B	B	B	B	A	A	A	A	A	B
Kukri_c1529_124	1B	2.5	A	B	A	B	B	B	-	B	B	B	A	B	B	B	B	B	B	B	A	A	B	B	B	B	B	B	A	B	B	A	B	B	B	B	A	B	B	B	B	B	B	A	A	A	A	A	B
RAC875_c79906_721	1B	2.5	A	B	A	B	B	B	-	B	B	B	A	B	B	B	B	B	B	B	A	A	B	B	B	B	B	B	A	B	B	A	B	B	B	B	A	B	B	B	B	B	B	A	A	A	A	A	B
Kukri_c7508_776	1B	2.5	A	B	A	B	B	B	-	B	B	B	A	B	B	B	B	B	B	B	A	A	B	B	B	B	B	B	A	B	B	A	B	B	B	B	A	B	B	B	B	B	B	A	A	A	A	A	B
Tdurum_contig47512_1217	1B	2.5	A	B	A	B	B	B	-	B	B	B	A	B	B	B	B	B	B	B	A	A	B	B	B	B	B	B	A	B	B	A	B	B	B	B	A	B	B	B	B	B	B	A	A	A	A	A	B
BS00032025_51	1B	2.5	A	B	A	B	B	B	-	B	B	B	A	B	B	B	B	B	B	B	A	A	B	B	B	B	B	B	A	B	B	A	B	B	B	B	A	B	B	B	B	B	B	A	A	A	A	A	B
BS00066395_51	1B	2.5	A	B	A	B	B	B	-	B	B	B	A	B	B	B	B	B	B	B	A	A	B	B	B	B	B	B	A	B	B	A	B	B	B	B	A	B	B	B	B	B	B	A	A	A	A	A	B
Kukri_c34536_373	1B	2.5	A	B	A	B	B	B	-	B	B	B	A	B	B	B	B	B	B	B	A	A	B	B	B	B	B	B	A	B	B	A	B	B	B	B	A	B	B	B	B	B	B	A	A	A	A	A	B
Tdurum_contig50555_632	1B	2.5	A	B	A	B	B	B	-	B	B	B	A	B	B	B	B	B	B	B	A	A	B	B	B	B	B	B	A	B	B	A	B	B	B	B	A	B	B	B	B	B	B	A	A	A	A	A	B
wsnp_Ex_c12774_20272038	1B	2.5	A	B	A	B	B	B	-	B	B	B	A	B	B	B	B	B	B	B	A	A	B	B	B	B	B	B	A	B	B	A	B	B	B	B	A	B	B	B	B	B	B	A	A	A	A	A	B
Ra_c3837_797	1B	2.5	A	B	A	B	B	B	-	B	B	B	A	B	B	B	B	B	B	B	A	A	B	B	B	B	B	B	A	B	B	A	B	B	B	B	A	B	B	B	B	B	B	A	A	A	A	A	B
BS00073132_51	1B	2.5	A	-	A	B	B	B	-	B	B	B	A	B	B	B	B	B	B	B	A	A	B	B	B	B	B	B	A	B	B	A	B	B	B	B	A	B	B	B	B	B	B	A	A	A	A	A	B
IAAV9039	1B	2.5	A	B	A	B	B	B	-	B	B	B	A	B	B	B	B	B	B	B	A	A	B	B	B	B	B	B	A	B	B	A	B	B	B	B	A	B	B	B	B	B	B	A	A	A	A	A	B
CAP11_rep_c5039_201	1B	2.5	A	-	A	B	B	B	-	B	B	B	A	B	B	B	B	B	B	B	A	A	B	B	B	B	B	B	A	B	B	A	B	B	B	B	A	B	B	B	B	B	B	A	A	A	A	A	B
BS00071083_51	1B	2.5	A	-	A	B	B	B	-	B	B	B	A	B	B	B	B	B	B	B	A	A	B	B	B	B	B	B	A	B	B	A	B	B	B	B	A	B	B	B	B	B	B	A	A	A	A	A	B
BS00075663_51	1B	2.5	A	-	A	B	B	B	-	B	B	B	A	B	B	B	B	B	B	B	A	A	B	B	B	B	B	B	A	B	B	A	B	B	B	B	A	B	B	B	B	B	B	A	A	A	A	A	B
IAAV6825	1B	2.5	A	-	A	B	B	B	-	B	B	B	A	B	B	B	B	B	B	B	A	A	B	B	B	B	B	B	A	B	B	A	B	B	B	B	A	B	B	B	B	B	B	A	A	A	A	A	B
GENE_0235_131	1B	2.5	A	B	A	B	B	B	-	B	B	B	A	B	B	B	B	B	B	B	A	A	B	B	B	B	B	B	A	B	B	A	B	B	B	B	A	B	B	B	B	B	B	A	A	A	A	A	B
BS00052089_51	1B	2.5	A	-	A	B	B	B	-	B	B	B	A	B	B	B	B	B	B	B	A	A	B	B	B	B	B	B	A	B	B	A	B	B	B	B	A	B	B	B	B	B	B	A	A	A	A	A	B
Tdurum_contig43346_108	1B	2.5	A	B	A	B	B	B	-	B	B	B	A	B	B	B	B	B	B	B	A	A	B	B	B	B	B	B	A	B	B	A	B	B	B	B	A	B	B	B	B	B	B	A	A	A	A	A	B
Excalibur_c18876_334	1B	2.5	A	-	A	B	B	B	-	B	B	B	A	B	B	B	B	B	B	B	A	A	B	B	B	B	B	B	A	B	B	A	B	B	B	B	A	B	B	B	B	B	B	A	A	A	A	A	B
Ku_c8767_1245	1B	2.5	A	B	A	B	B	B	-	B	B	B	A	B	B	B	B	B	B	B	A	A	B	B	B	B	B	B	A	B	B	A	B	-	B	B	A	B	B	B	B	B	B	A	A	A	A	A	B
Kukri_c10593_1064	1B	2.5	A	B	A	B	B	B	-	B	B	B	A	B	B	B	B	B	B	B	A	A	B	B	B	B	B	B	A	B	B	A	B	B	B	B	A	B	B	B	B	B	B	A	A	A	A	A	B
wsnp_Ex_c10233_16784994	1B	2.5	A	B	A	B	B	B	-	B	B	B	A	B	B	B	B	B	B	B	A	A	B	B	B	B	B	B	A	B	B	A	B	B	B	B	A	B	B	B	B	B	B	A	A	A	A	A	B
BS00033332_51	1B	2.5	A	B	A	B	B	B	-	B	B	B	A	B	B	B	B	B	B	B	A	A	B	B	B	B	B	B	A	B	B	A	B	B	B	B	A	B	B	B	B	B	B	A	A	A	A	A	B
BS00070522_51	1B	2.5	A	B	A	B	B	B	-	B	B	B	A	B	B	B	B	B	B	B	A	A	B	B	B	B	B	B	A	B	B	A	B	B	B	B	A	B	B	B	B	B	B	A	A	A	A	A	B
IAAV1364	1B	2.5	A	B	A	B	B	B	-	B	B	B	A	B	B	B	B	B	B	B	A	A	B	B	B	B	B	B	A	B	B	A	B	B	B	B	A	B	B	B	B	B	B	A	A	A	A	A	B
JD_c12243_360	1B	2.5	A	-	A	B	B	B	-	B	B	B	A	B	B	B	B	B	B	B	A	A	B	B	B	B	B	B	A	B	B	A	B	B	B	B	A	B	B	B	B	B	B	A	A	A	A	A	B
Ra_c16069_1820	1B	2.5	A	-	A	B	B	B	-	B	B	B	A	B	B	B	B	B	B	B	A	A	B	B	B	B	B	B	A	B	B	A	B	B	B	B	A	B	B	B	B	B	B	A	A	A	A	A	B
RAC875_rep_c70319_1751	1B	2.5	A	B	A	B	B	B	-	B	B	B	-	B	B	B	B	B	B	B	A	A	B	B	B	B	B	B	A	B	B	A	B	B	B	B	A	B	B	B	B	B	B	A	A	A	A	A	B
Excalibur_c23734_234	1B	2.5	A	B	A	B	B	B	-	B	B	B	A	B	B	B	B	B	B	B	A	A	B	B	B	B	B	B	A	B	B	A	B	B	B	B	A	B	B	B	B	B	B	A	A	A	A	A	B
Excalibur_c33017_407	1B	2.5	A	B	A	B	B	B	-	B	B	B	A	B	B	B	B	B	B	B	A	A	B	B	B	B	B	B	A	B	B	A	B	B	B	B	A	B	B	B	B	B	B	A	A	A	A	A	B
GENE_0032_895	1B	2.5	A	B	A	B	B	B	-	B	B	B	A	B	B	B	B	B	B	B	A	A	B	B	B	B	B	B	A	B	B	A	B	B	B	B	A	B	B	B	B	B	B	A	A	A	A	A	B
GENE_0254_122	1B	2.5	A	B	A	B	B	B	-	B	B	B	A	B	B	B	B	B	B	B	A	A	B	B	B	B	B	B	A	B	B	A	B	B	B	B	A	B	B	B	B	B	B	A	A	A	A	A	B
IAAV7611	1B	2.5	A	B	A	B	B	B	-	B	B	B	A	B	B	B	B	B	B	B	A	A	B	B	B	B	B	B	A	B	B	A	B	B	B	B	A	B	B	B	B	B	B	A	A	A	A	A	B
Kukri_c31541_909	1B	2.5	A	B	A	B	B	B	-	B	B	B	A	B	B	B	B	B	B	B	A	A	B	B	B	B	B	B	A	B	B	A	B	B	B	B	A	B	B	B	B	B	B	A	A	A	A	A	B
BobWhite_s63351_73	1B	2.5	A	B	A	B	B	B	-	B	B	B	A	B	B	B	B	B	B	B	A	A	B	B	B	B	B	B	A	B	B	A	B	B	B	B	A	B	B	B	B	B	B	A	A	A	A	A	B
Tdurum_contig100344_160	1B	2.5	A	B	A	B	B	B	-	B	B	B	A	B	B	B	B	B	B	B	A	A	B	B	B	B	B	B	A	B	B	A	B	B	B	B	A	B	B	B	B	B	B	A	A	A	A	A	B
BS00084305_51	1B	2.5	-	B	A	B	B	B	-	B	B	B	A	B	B	B	B	B	B	B	A	A	B	B	B	B	B	B	A	B	B	A	B	B	B	B	A	B	B	B	B	B	B	A	A	A	A	A	B
GENE_0339_153	1B	2.5	A	B	A	B	B	B	-	B	B	B	A	B	B	B	B	B	B	B	A	A	B	B	B	B	B	B	A	B	B	A	B	B	B	B	A	B	B	B	B	B	B	A	A	A	A	A	B
Kukri_c13968_1342	1B	2.5	A	B	A	B	B	B	-	B	B	B	A	B	B	B	B	B	B	B	A	A	B	B	B	B	B	B	A	B	B	A	B	B	B	B	A	B	B	B	B	B	B	A	A	A	A	A	B
Kukri_rep_c112401_78	1B	2.5	A	B	A	B	B	B	-	B	B	B	A	B	B	B	B	B	B	B	A	A	B	B	B	B	B	B	A	B	B	A	B	B	B	B	A	B	B	B	B	B	B	A	A	A	A	A	B
RAC875_rep_c119710_79	1B	2.5	A	B	A	B	B	B	-	B	B	B	A	B	B	B	B	B	B	B	A	A	B	B	B	B	B	B	A	B	B	A	B	B	B	B	A	B	B	B	B	B	B	A	A	A	A	A	B
Tdurum_contig12173_180	1B	2.5	A	B	A	B	B	B	-	B	B	B	A	B	B	B	B	B	B	B	-	A	B	B	B	B	B	B	A	B	B	A	B	B	B	B	A	B	B	B	B	B	B	A	A	A	A	A	B
BS00036866_51	1B	2.5	A	B	A	B	B	B	-	B	B	B	A	B	B	B	B	B	B	B	A	A	B	B	B	B	B	B	A	B	B	A	B	B	B	B	A	B	B	B	B	B	B	A	A	A	A	A	B
BS00067201_51	1B	2.5	A	B	A	B	B	B	-	B	B	B	A	B	B	B	B	B	B	B	A	A	B	B	B	B	B	B	A	B	B	A	B	B	B	B	A	B	B	B	B	B	B	A	A	A	A	A	B
BS00099829_51	1B	2.5	A	-	A	B	B	B	-	B	B	B	A	B	B	B	B	B	B	B	A	A	B	B	B	B	B	B	A	B	B	A	B	B	B	B	A	B	B	B	B	B	B	A	A	A	A	A	B
IAAV4318	1B	2.5	A	-	A	B	B	B	-	B	B	B	A	B	B	B	B	B	B	B	A	A	B	B	B	B	B	B	A	B	B	A	B	B	B	B	A	B	B	B	B	B	B	A	A	A	A	A	B
BS00065737_51	1B	2.5	A	B	A	B	B	B	-	B	B	B	A	B	B	B	B	B	B	B	A	A	B	B	B	B	B	B	A	B	B	A	B	B	B	B	A	B	B	B	B	B	B	A	A	A	A	A	B
BS00033333_51	1B	2.5	A	B	A	B	B	B	-	B	B	B	A	B	B	B	B	B	B	B	A	A	B	B	B	B	B	B	A	B	B	A	B	B	B	B	A	B	B	B	B	B	B	A	A	A	A	A	B
Tdurum_contig95782_945	1B	2.5	A	B	A	B	B	B	-	B	B	B	A	B	B	B	B	B	B	B	A	A	B	B	B	B	B	B	A	B	B	A	B	B	B	B	A	B	B	B	B	B	B	A	A	A	-	A	B
Excalibur_c18009_66	1B	2.5	A	B	A	B	B	B	-	B	B	B	A	B	B	B	B	B	B	B	A	A	B	B	B	B	B	B	A	B	B	A	B	B	B	B	A	B	B	B	B	B	B	A	A	A	A	A	B
Excalibur_c24859_517	1B	2.5	A	B	A	B	B	B	-	B	B	B	A	B	B	B	B	B	B	B	A	A	B	B	B	B	B	B	A	B	B	A	B	B	B	B	A	B	B	B	B	B	B	A	A	A	A	A	B
Excalibur_c64866_259	1B	2.5	A	B	A	B	B	B	-	B	B	B	A	B	B	B	B	B	B	B	A	A	B	B	B	B	B	B	A	B	B	A	B	B	B	B	A	B	B	B	B	B	B	A	A	A	-	A	B
BS00021902_51	1B	2.5	A	B	A	B	B	B	-	B	B	B	A	B	B	B	B	B	B	B	A	A	B	B	B	B	B	B	A	B	B	A	B	B	B	B	A	B	B	B	B	B	B	A	A	A	A	A	B
Tdurum_contig21489_449	1B	2.5	A	B	A	B	B	B	-	B	B	B	A	B	B	B	B	B	B	B	-	A	B	B	B	B	B	B	A	B	B	A	B	B	B	B	A	B	B	B	B	B	B	A	A	A	A	A	B
wsnp_Ex_c1085_2078686	1B	2.5	A	B	A	B	B	B	-	B	B	B	A	B	B	B	B	B	B	B	A	A	B	B	B	B	B	B	A	B	B	A	B	B	B	B	A	B	B	B	B	B	B	A	A	A	A	A	B
BS00086667_51	1B	2.5	A	B	A	B	B	B	-	B	B	B	A	B	B	B	B	B	B	B	A	A	B	B	B	B	B	B	A	B	B	-	B	B	B	B	A	B	B	B	B	B	B	A	A	A	A	A	B
Tdurum_contig14847_144	1B	2.5	A	B	A	B	B	B	-	B	B	B	A	B	B	B	B	B	B	B	A	A	B	B	B	B	B	B	A	B	B	A	B	B	B	B	A	B	B	B	B	B	B	A	A	A	A	A	B
Tdurum_contig50555_1144	1B	2.5	A	B	A	B	B	B	-	B	B	B	A	B	B	B	B	B	B	B	A	A	B	B	B	B	B	B	A	B	B	A	B	B	B	B	A	B	B	B	B	B	B	A	A	A	A	A	B
BS00074962_51	1B	2.5	A	-	A	B	B	B	-	B	B	B	A	B	B	B	B	B	B	B	A	A	B	B	B	B	B	B	A	B	B	A	B	B	B	B	A	B	B	B	B	B	B	A	A	A	A	A	B
BS00074965_51	1B	2.5	A	-	A	B	B	B	-	B	B	B	A	B	B	B	B	B	B	B	A	A	B	B	B	B	B	B	A	B	B	A	B	B	B	B	A	B	B	B	B	B	B	A	A	A	A	A	B
BS00003917_51	1B	2.5	-	B	A	B	B	B	-	B	B	B	A	B	B	B	B	B	B	B	A	A	B	B	B	B	B	B	A	B	B	A	B	B	B	B	A	B	B	B	B	B	B	A	A	A	A	A	B
Excalibur_c23212_125	1B	2.5	A	B	A	B	B	B	-	B	B	B	A	B	B	B	B	B	B	B	A	A	B	B	B	B	B	B	A	B	B	A	B	B	B	B	A	B	B	B	B	B	B	A	A	A	A	A	B
RAC875_c11276_340	1B	2.5	A	B	A	B	B	B	-	B	B	B	A	B	B	B	B	B	B	B	A	A	B	B	B	B	B	B	A	B	B	A	B	B	B	B	A	B	B	B	B	B	B	A	A	A	A	A	B
Excalibur_rep_c106310_500	1B	2.5	A	B	A	B	B	B	-	B	B	B	A	B	B	B	B	B	B	B	A	A	B	B	B	B	B	B	A	B	B	A	B	B	B	B	A	B	B	B	B	B	B	A	A	A	A	A	B
wsnp_Ex_rep_c67665_66326492	1B	2.5	A	B	A	B	B	B	-	B	B	B	A	B	B	B	B	B	B	B	A	A	B	B	B	B	B	B	A	B	B	A	B	B	B	B	A	B	B	B	B	B	B	A	A	A	A	A	B
RFL_Contig5090_1510	1B	2.5	A	B	A	B	B	B	-	B	B	B	A	B	B	B	B	B	B	B	A	A	B	B	B	B	B	B	A	B	B	A	B	B	B	B	A	B	B	B	B	B	B	A	A	A	A	A	B
Kukri_c18434_200	1B	2.5	A	B	A	B	B	B	-	B	B	B	A	B	B	B	B	B	B	B	-	A	B	B	B	B	B	B	A	B	B	A	B	B	B	B	A	B	B	B	B	B	B	A	A	A	A	A	B
BS00085235_51	1B	2.5	A	B	A	B	B	B	-	B	B	B	A	B	B	B	B	B	B	B	A	A	B	B	B	B	B	B	A	B	B	A	B	B	B	B	A	B	B	B	B	B	B	A	A	A	A	A	B
BobWhite_c10529_1331	1B	2.5	A	B	A	B	B	B	-	B	B	B	A	B	B	B	B	B	B	B	A	A	B	B	B	B	B	B	A	B	B	A	B	B	B	B	A	B	B	B	B	B	B	A	A	A	A	A	B
BobWhite_c18583_96	1B	2.5	A	B	A	B	B	B	-	B	B	B	A	B	B	B	B	B	B	B	A	A	B	B	B	B	B	B	A	B	B	A	B	B	B	B	A	B	B	B	B	B	B	A	A	A	A	A	B
BobWhite_c38234_255	1B	2.5	A	B	A	B	B	B	-	B	B	B	A	B	B	B	B	B	B	B	A	A	B	B	B	B	B	B	A	B	B	A	B	B	B	B	A	B	B	B	B	B	B	A	A	A	A	A	B
BobWhite_c4126_442	1B	2.5	A	B	A	B	B	B	-	B	B	B	A	B	B	B	B	B	B	B	A	A	B	B	B	B	B	B	A	B	B	A	B	B	B	B	A	B	B	B	B	B	B	A	A	A	A	A	B
BobWhite_c4246_292	1B	2.5	A	B	A	B	B	B	-	B	B	B	A	B	B	B	B	B	B	B	A	A	B	B	B	B	B	B	A	B	B	A	B	B	B	B	A	B	B	B	B	B	B	A	A	A	A	A	B
BobWhite_c45771_129	1B	2.5	A	B	A	B	B	B	-	B	B	B	A	B	B	B	B	B	B	B	A	A	B	B	B	B	B	B	A	B	B	A	B	B	B	B	A	B	B	B	B	B	B	A	A	A	A	A	B
BobWhite_c685_1231	1B	2.5	A	B	A	B	B	B	-	B	B	B	A	B	B	B	B	B	B	B	A	A	B	B	B	B	B	B	A	B	B	A	B	B	B	B	A	B	B	B	B	B	B	A	A	A	A	A	B
BobWhite_c7063_276	1B	2.5	A	B	A	B	B	B	-	B	B	B	A	B	B	B	B	B	B	B	A	A	B	B	B	B	B	B	A	B	B	A	B	B	B	B	A	B	B	B	B	B	B	A	A	A	A	A	B
BobWhite_c872_311	1B	2.5	A	B	A	B	B	B	-	B	B	B	A	B	B	B	B	B	B	B	A	A	B	B	B	B	B	B	A	B	B	A	B	B	B	B	A	B	B	B	B	B	B	A	A	A	A	A	B
BobWhite_rep_c48874_321	1B	2.5	A	B	A	B	B	B	-	B	B	B	A	B	B	B	B	B	B	B	A	A	B	B	B	B	B	B	A	B	B	A	B	B	B	B	A	B	B	B	B	B	B	A	A	A	A	A	B
BS00004789_51	1B	2.5	A	B	A	B	B	B	-	B	B	B	A	B	B	B	B	B	B	B	A	A	B	B	B	B	B	B	A	B	B	A	B	B	B	B	A	B	B	B	B	B	B	A	A	A	A	A	B
BS00022020_51	1B	2.5	A	B	A	B	B	B	-	B	B	B	A	B	B	B	B	B	B	B	A	A	B	B	B	B	B	B	A	B	B	A	B	B	B	B	A	B	B	B	B	B	B	A	A	A	A	A	B
BS00022170_51	1B	2.5	A	B	A	B	B	B	-	B	B	B	A	B	B	B	B	B	B	B	A	A	B	B	B	B	B	B	A	B	B	A	B	B	B	B	A	B	B	B	B	B	B	A	A	A	A	A	B
BS00022521_51	1B	2.5	A	B	A	B	B	B	-	B	B	B	A	B	B	B	B	B	B	B	A	A	B	B	B	B	B	B	A	B	B	A	B	B	B	B	A	B	B	B	B	B	B	A	A	A	A	A	B
BS00022590_51	1B	2.5	A	B	A	B	B	B	-	B	B	B	A	B	B	B	B	B	B	B	A	A	B	B	B	B	B	B	A	B	B	A	B	B	B	B	A	B	B	B	B	B	B	A	A	A	A	A	B
BS00022593_51	1B	2.5	A	B	A	B	B	B	-	B	B	B	A	B	B	B	B	B	B	B	A	A	B	B	B	B	B	B	A	B	B	A	B	B	B	B	A	B	B	B	B	B	B	A	A	A	A	A	B
BS00022632_51	1B	2.5	A	B	A	B	B	B	-	B	B	B	A	B	B	B	B	B	B	B	A	A	B	B	B	B	B	B	A	B	B	A	B	B	B	B	A	B	B	B	B	B	B	A	A	A	A	A	B
BS00022745_51	1B	2.5	A	B	A	B	B	B	-	B	B	B	A	B	B	B	B	B	B	B	A	A	B	B	B	B	B	B	A	B	B	A	B	B	B	B	A	B	B	B	B	B	B	A	A	A	A	A	B
BS00024274_51	1B	2.5	A	B	A	B	B	B	-	B	B	B	A	B	B	B	B	B	B	B	A	A	B	B	B	B	B	B	A	B	B	A	B	B	B	B	A	B	B	B	B	B	B	A	A	A	A	A	B
BS00026899_51	1B	2.5	A	B	A	B	B	B	-	B	B	B	A	B	B	B	B	B	B	B	A	A	B	B	B	B	B	B	A	B	B	A	B	B	B	B	A	B	B	B	B	B	B	A	A	A	A	A	B
BS00064029_51	1B	2.5	A	B	A	B	B	B	-	B	B	B	A	B	B	B	B	B	B	B	A	A	B	B	B	B	B	B	A	B	B	A	B	B	B	B	A	B	B	B	B	B	B	A	A	A	A	A	B
BS00064465_51	1B	2.5	A	B	A	B	B	B	-	B	B	B	A	B	B	B	B	B	B	B	A	A	B	B	B	B	B	B	A	B	B	A	B	B	B	B	A	B	B	B	B	B	B	A	A	A	A	A	B
BS00064498_51	1B	2.5	A	B	A	B	B	B	-	B	B	B	A	B	B	B	B	B	B	B	A	A	B	B	B	B	B	B	A	B	B	A	B	B	B	B	A	B	B	B	B	B	B	A	A	A	A	A	B
BS00064755_51	1B	2.5	A	B	A	B	B	B	-	B	B	B	A	B	B	B	B	B	B	B	A	A	B	B	B	B	B	B	A	B	B	A	B	B	B	B	A	B	B	B	B	B	B	A	A	A	A	A	B
BS00065882_51	1B	2.5	A	B	A	B	B	B	-	B	B	B	A	B	B	B	B	B	B	B	A	A	B	B	B	B	B	B	A	B	B	A	B	B	B	B	A	B	B	B	B	B	B	A	A	A	A	A	B
BS00066682_51	1B	2.5	A	B	A	B	B	B	-	B	B	B	A	B	B	B	B	B	B	B	A	A	B	B	B	B	B	B	A	B	B	A	B	B	B	B	A	B	B	B	B	B	B	A	A	A	A	A	B
BS00067444_51	1B	2.5	A	B	A	B	B	B	-	B	B	B	A	B	B	B	B	B	B	B	A	A	B	B	B	B	B	B	A	B	B	A	B	B	B	B	A	B	B	B	B	B	B	A	A	A	A	A	B
BS00067823_51	1B	2.5	A	B	A	B	B	B	-	B	B	B	A	B	B	B	B	B	B	B	A	A	B	B	B	B	B	B	A	B	B	A	B	B	B	B	A	B	B	B	B	B	B	A	A	A	A	A	B
BS00069054_51	1B	2.5	A	B	A	B	B	B	-	B	B	B	A	B	B	B	B	B	B	B	A	A	B	B	B	B	B	B	A	B	B	A	B	B	B	B	A	B	B	B	B	B	B	A	A	A	A	A	B
BS00073603_51	1B	2.5	A	B	A	B	B	B	-	B	B	B	A	B	B	B	B	B	B	B	A	A	B	B	B	B	B	B	A	B	B	A	B	B	B	B	A	B	B	B	B	B	B	A	A	A	A	A	B
BS00074369_51	1B	2.5	A	B	A	B	B	B	-	B	B	B	A	B	B	B	B	B	B	B	A	A	B	B	B	B	B	B	A	B	B	A	B	B	B	B	A	B	B	B	B	B	B	A	A	A	A	A	B
BS00081963_51	1B	2.5	A	B	A	B	B	B	-	B	B	B	A	B	B	B	B	B	B	B	A	A	B	B	B	B	B	B	A	B	B	A	B	B	B	B	A	B	B	B	B	B	B	A	A	A	A	A	B
BS00087441_51	1B	2.5	A	B	A	B	B	B	-	B	B	B	A	B	B	B	B	B	B	B	A	A	B	B	B	B	B	B	A	B	B	A	B	B	B	B	A	B	B	B	B	B	B	A	A	A	A	A	B
BS00087787_51	1B	2.5	A	B	A	B	B	B	-	B	B	B	A	B	B	B	B	B	B	B	A	A	B	B	B	B	B	B	A	B	B	A	B	B	B	B	A	B	B	B	B	B	B	A	A	A	A	A	B
BS00088767_51	1B	2.5	A	B	A	B	B	B	-	B	B	B	A	B	B	B	B	B	B	B	A	A	B	B	B	B	B	B	A	B	B	A	B	B	B	B	A	B	B	B	B	B	B	A	A	A	A	A	B
BS00091993_51	1B	2.5	A	B	A	B	B	B	-	B	B	B	A	B	B	B	B	B	B	B	A	A	B	B	B	B	B	B	A	B	B	A	B	B	B	B	A	B	B	B	B	B	B	A	A	A	A	A	B
BS00093336_51	1B	2.5	A	B	A	B	B	B	-	B	B	B	A	B	B	B	B	B	B	B	A	A	B	B	B	B	B	B	A	B	B	A	B	B	B	B	A	B	B	B	B	B	B	A	A	A	A	A	B
BS00093946_51	1B	2.5	A	B	A	B	B	B	-	B	B	B	A	B	B	B	B	B	B	B	A	A	B	B	B	B	B	B	A	B	B	A	B	B	B	B	A	B	B	B	B	B	B	A	A	A	A	A	B
BS00110375_51	1B	2.5	A	B	A	B	B	B	-	B	B	B	A	B	B	B	B	B	B	B	A	A	B	B	B	B	B	B	A	B	B	A	B	B	B	B	A	B	B	B	B	B	B	A	A	A	A	A	B
BS00110497_51	1B	2.5	A	B	A	B	B	B	-	B	B	B	A	B	B	B	B	B	B	B	A	A	B	B	B	B	B	B	A	B	B	A	B	B	B	B	A	B	B	B	B	B	B	A	A	A	A	A	B
BS00110545_51	1B	2.5	A	B	A	B	B	B	-	B	B	B	A	B	B	B	B	B	B	B	A	A	B	B	B	B	B	B	A	B	B	A	B	B	B	B	A	B	B	B	B	B	B	A	A	A	A	A	B
CAP11_c1320_264	1B	2.5	A	B	A	B	B	B	-	B	B	B	A	B	B	B	B	B	B	B	A	A	B	B	B	B	B	B	A	B	B	A	B	B	B	B	A	B	B	B	B	B	B	A	A	A	A	A	B
D_contig18874_367	1B	2.5	A	B	A	B	B	B	-	B	B	B	A	B	B	B	B	B	B	B	A	A	B	B	B	B	B	B	A	B	B	A	B	B	B	B	A	B	B	B	B	B	B	A	A	A	A	A	B
Ex_c17493_1618	1B	2.5	A	B	A	B	B	B	-	B	B	B	A	B	B	B	B	B	B	B	A	A	B	B	B	B	B	B	A	B	B	A	B	B	B	B	A	B	B	B	B	B	B	A	A	A	A	A	B
Ex_c17493_551	1B	2.5	A	B	A	B	B	B	-	B	B	B	A	B	B	B	B	B	B	B	A	A	B	B	B	B	B	B	A	B	B	A	B	B	B	B	A	B	B	B	B	B	B	A	A	A	A	A	B
Ex_c7127_307	1B	2.5	A	B	A	B	B	B	-	B	B	B	A	B	B	B	B	B	B	B	A	A	B	B	B	B	B	B	A	B	B	A	B	B	B	B	A	B	B	B	B	B	B	A	A	A	A	A	B
Excalibur_c10535_1094	1B	2.5	A	B	A	B	B	B	-	B	B	B	A	B	B	B	B	B	B	B	A	A	B	B	B	B	B	B	A	B	B	A	B	B	B	B	A	B	B	B	B	B	B	A	A	A	A	A	B
Excalibur_c14494_483	1B	2.5	A	B	A	B	B	B	-	B	B	B	A	B	B	B	B	B	B	B	A	A	B	B	B	B	B	B	A	B	B	A	B	B	B	B	A	B	B	B	B	B	B	A	A	A	A	A	B
Excalibur_c14541_350	1B	2.5	A	B	A	B	B	B	-	B	B	B	A	B	B	B	B	B	B	B	A	A	B	B	B	B	B	B	A	B	B	A	B	B	B	B	A	B	B	B	B	B	B	A	A	A	A	A	B
Excalibur_c16256_551	1B	2.5	A	B	A	B	B	B	-	B	B	B	A	B	B	B	B	B	B	B	A	A	B	B	B	B	B	B	A	B	B	A	B	B	B	B	A	B	B	B	B	B	B	A	A	A	A	A	B
Excalibur_c16625_256	1B	2.5	A	B	A	B	B	B	-	B	B	B	A	B	B	B	B	B	B	B	A	A	B	B	B	B	B	B	A	B	B	A	B	B	B	B	A	B	B	B	B	B	B	A	A	A	A	A	B
Excalibur_c16851_232	1B	2.5	A	B	A	B	B	B	-	B	B	B	A	B	B	B	B	B	B	B	A	A	B	B	B	B	B	B	A	B	B	A	B	B	B	B	A	B	B	B	B	B	B	A	A	A	A	A	B
Excalibur_c24105_135	1B	2.5	A	B	A	B	B	B	-	B	B	B	A	B	B	B	B	B	B	B	A	A	B	B	B	B	B	B	A	B	B	A	B	B	B	B	A	B	B	B	B	B	B	A	A	A	A	A	B
Excalibur_c2541_874	1B	2.5	A	B	A	B	B	B	-	B	B	B	A	B	B	B	B	B	B	B	A	A	B	B	B	B	B	B	A	B	B	A	B	B	B	B	A	B	B	B	B	B	B	A	A	A	A	A	B
Excalibur_c2906_555	1B	2.5	A	B	A	B	B	B	-	B	B	B	A	B	B	B	B	B	B	B	A	A	B	B	B	B	B	B	A	B	B	A	B	B	B	B	A	B	B	B	B	B	B	A	A	A	A	A	B
Excalibur_c3941_963	1B	2.5	A	B	A	B	B	B	-	B	B	B	A	B	B	B	B	B	B	B	A	A	B	B	B	B	B	B	A	B	B	A	B	B	B	B	A	B	B	B	B	B	B	A	A	A	A	A	B
Excalibur_c42764_741	1B	2.5	A	B	A	B	B	B	-	B	B	B	A	B	B	B	B	B	B	B	A	A	B	B	B	B	B	B	A	B	B	A	B	B	B	B	A	B	B	B	B	B	B	A	A	A	A	A	B
Excalibur_c45655_318	1B	2.5	A	B	A	B	B	B	-	B	B	B	A	B	B	B	B	B	B	B	A	A	B	B	B	B	B	B	A	B	B	A	B	B	B	B	A	B	B	B	B	B	B	A	A	A	A	A	B
Excalibur_c46114_728	1B	2.5	A	B	A	B	B	B	-	B	B	B	A	B	B	B	B	B	B	B	A	A	B	B	B	B	B	B	A	B	B	A	B	B	B	B	A	B	B	B	B	B	B	A	A	A	A	A	B
Excalibur_c48152_818	1B	2.5	A	B	A	B	B	B	-	B	B	B	A	B	B	B	B	B	B	B	A	A	B	B	B	B	B	B	A	B	B	A	B	B	B	B	A	B	B	B	B	B	B	A	A	A	A	A	B
Excalibur_c49234_475	1B	2.5	A	B	A	B	B	B	-	B	B	B	A	B	B	B	B	B	B	B	A	A	B	B	B	B	B	B	A	B	B	A	B	B	B	B	A	B	B	B	B	B	B	A	A	A	A	A	B
Excalibur_c54420_218	1B	2.5	A	B	A	B	B	B	-	B	B	B	A	B	B	B	B	B	B	B	A	A	B	B	B	B	B	B	A	B	B	A	B	B	B	B	A	B	B	B	B	B	B	A	A	A	A	A	B
Excalibur_c55805_316	1B	2.5	A	B	A	B	B	B	-	B	B	B	A	B	B	B	B	B	B	B	A	A	B	B	B	B	B	B	A	B	B	A	B	B	B	B	A	B	B	B	B	B	B	A	A	A	A	A	B
Excalibur_c61179_144	1B	2.5	A	B	A	B	B	B	-	B	B	B	A	B	B	B	B	B	B	B	A	A	B	B	B	B	B	B	A	B	B	A	B	B	B	B	A	B	B	B	B	B	B	A	A	A	A	A	B
Excalibur_c6154_413	1B	2.5	A	B	A	B	B	B	-	B	B	B	A	B	B	B	B	B	B	B	A	A	B	B	B	B	B	B	A	B	B	A	B	B	B	B	A	B	B	B	B	B	B	A	A	A	A	A	B
Excalibur_c66156_743	1B	2.5	A	B	A	B	B	B	-	B	B	B	A	B	B	B	B	B	B	B	A	A	B	B	B	B	B	B	A	B	B	A	B	B	B	B	A	B	B	B	B	B	B	A	A	A	A	A	B
Excalibur_c7954_672	1B	2.5	A	B	A	B	B	B	-	B	B	B	A	B	B	B	B	B	B	B	A	A	B	B	B	B	B	B	A	B	B	A	B	B	B	B	A	B	B	B	B	B	B	A	A	A	A	A	B
Excalibur_c9495_322	1B	2.5	A	B	A	B	B	B	-	B	B	B	A	B	B	B	B	B	B	B	A	A	B	B	B	B	B	B	A	B	B	A	B	B	B	B	A	B	B	B	B	B	B	A	A	A	A	A	B
Excalibur_c9766_2249	1B	2.5	A	B	A	B	B	B	-	B	B	B	A	B	B	B	B	B	B	B	A	A	B	B	B	B	B	B	A	B	B	A	B	B	B	B	A	B	B	B	B	B	B	A	A	A	A	A	B
Excalibur_rep_c108957_344	1B	2.5	A	B	A	B	B	B	-	B	B	B	A	B	B	B	B	B	B	B	A	A	B	B	B	B	B	B	A	B	B	A	B	B	B	B	A	B	B	B	B	B	B	A	A	A	A	A	B
Excalibur_rep_c110099_126	1B	2.5	A	B	A	B	B	B	-	B	B	B	A	B	B	B	B	B	B	B	A	A	B	B	B	B	B	B	A	B	B	A	B	B	B	B	A	B	B	B	B	B	B	A	A	A	A	A	B
Excalibur_rep_c111074_76	1B	2.5	A	B	A	B	B	B	-	B	B	B	A	B	B	B	B	B	B	B	A	A	B	B	B	B	B	B	A	B	B	A	B	B	B	B	A	B	B	B	B	B	B	A	A	A	A	A	B
Excalibur_rep_c113987_164	1B	2.5	A	B	A	B	B	B	-	B	B	B	A	B	B	B	B	B	B	B	A	A	B	B	B	B	B	B	A	B	B	A	B	B	B	B	A	B	B	B	B	B	B	A	A	A	A	A	B
Excalibur_s113077_141	1B	2.5	A	B	A	B	B	B	-	B	B	B	A	B	B	B	B	B	B	B	A	A	B	B	B	B	B	B	A	B	B	A	B	B	B	B	A	B	B	B	B	B	B	A	A	A	A	A	B
GENE_0040_194	1B	2.5	A	B	A	B	B	B	-	B	B	B	A	B	B	B	B	B	B	B	A	A	B	B	B	B	B	B	A	B	B	A	B	B	B	B	A	B	B	B	B	B	B	A	A	A	A	A	B
GENE_0041_415	1B	2.5	A	B	A	B	B	B	-	B	B	B	A	B	B	B	B	B	B	B	A	A	B	B	B	B	B	B	A	B	B	A	B	B	B	B	A	B	B	B	B	B	B	A	A	A	A	A	B
GENE_0084_248	1B	2.5	A	B	A	B	B	B	-	B	B	B	A	B	B	B	B	B	B	B	A	A	B	B	B	B	B	B	A	B	B	A	B	B	B	B	A	B	B	B	B	B	B	A	A	A	A	A	B
GENE_0121_95	1B	2.5	A	B	A	B	B	B	-	B	B	B	A	B	B	B	B	B	B	B	A	A	B	B	B	B	B	B	A	B	B	A	B	B	B	B	A	B	B	B	B	B	B	A	A	A	A	A	B
GENE_0211_446	1B	2.5	A	B	A	B	B	B	-	B	B	B	A	B	B	B	B	B	B	B	A	A	B	B	B	B	B	B	A	B	B	A	B	B	B	B	A	B	B	B	B	B	B	A	A	A	A	A	B
GENE_0303_730	1B	2.5	A	B	A	B	B	B	-	B	B	B	A	B	B	B	B	B	B	B	A	A	B	B	B	B	B	B	A	B	B	A	B	B	B	B	A	B	B	B	B	B	B	A	A	A	A	A	B
GENE_0403_266	1B	2.5	A	B	A	B	B	B	-	B	B	B	A	B	B	B	B	B	B	B	A	A	B	B	B	B	B	B	A	B	B	A	B	B	B	B	A	B	B	B	B	B	B	A	A	A	A	A	B
GENE_0433_170	1B	2.5	A	B	A	B	B	B	-	B	B	B	A	B	B	B	B	B	B	B	A	A	B	B	B	B	B	B	A	B	B	A	B	B	B	B	A	B	B	B	B	B	B	A	A	A	A	A	B
GENE_0489_91	1B	2.5	A	B	A	B	B	B	-	B	B	B	A	B	B	B	B	B	B	B	A	A	B	B	B	B	B	B	A	B	B	A	B	B	B	B	A	B	B	B	B	B	B	A	A	A	A	A	B
GENE_0539_113	1B	2.5	A	B	A	B	B	B	-	B	B	B	A	B	B	B	B	B	B	B	A	A	B	B	B	B	B	B	A	B	B	A	B	B	B	B	A	B	B	B	B	B	B	A	A	A	A	A	B
GENE_0545_118	1B	2.5	A	B	A	B	B	B	-	B	B	B	A	B	B	B	B	B	B	B	A	A	B	B	B	B	B	B	A	B	B	A	B	B	B	B	A	B	B	B	B	B	B	A	A	A	A	A	B
GENE_0545_138	1B	2.5	A	B	A	B	B	B	-	B	B	B	A	B	B	B	B	B	B	B	A	A	B	B	B	B	B	B	A	B	B	A	B	B	B	B	A	B	B	B	B	B	B	A	A	A	A	A	B
GENE_0713_55	1B	2.5	A	B	A	B	B	B	-	B	B	B	A	B	B	B	B	B	B	B	A	A	B	B	B	B	B	B	A	B	B	A	B	B	B	B	A	B	B	B	B	B	B	A	A	A	A	A	B
GENE_1623_147	1B	2.5	A	B	A	B	B	B	-	B	B	B	A	B	B	B	B	B	B	B	A	A	B	B	B	B	B	B	A	B	B	A	B	B	B	B	A	B	B	B	B	B	B	A	A	A	A	A	B
GENE_2323_270	1B	2.5	A	B	A	B	B	B	-	B	B	B	A	B	B	B	B	B	B	B	A	A	B	B	B	B	B	B	A	B	B	A	B	B	B	B	A	B	B	B	B	B	B	A	A	A	A	A	B
GENE_3407_73	1B	2.5	A	B	A	B	B	B	-	B	B	B	A	B	B	B	B	B	B	B	A	A	B	B	B	B	B	B	A	B	B	A	B	B	B	B	A	B	B	B	B	B	B	A	A	A	A	A	B
GENE_4608_34	1B	2.5	A	B	A	B	B	B	-	B	B	B	A	B	B	B	B	B	B	B	A	A	B	B	B	B	B	B	A	B	B	A	B	B	B	B	A	B	B	B	B	B	B	A	A	A	A	A	B
GENE_4608_372	1B	2.5	A	B	A	B	B	B	-	B	B	B	A	B	B	B	B	B	B	B	A	A	B	B	B	B	B	B	A	B	B	A	B	B	B	B	A	B	B	B	B	B	B	A	A	A	A	A	B
IAAV1554	1B	2.5	A	B	A	B	B	B	-	B	B	B	A	B	B	B	B	B	B	B	A	A	B	B	B	B	B	B	A	B	B	A	B	B	B	B	A	B	B	B	B	B	B	A	A	A	A	A	B
IAAV1772	1B	2.5	A	B	A	B	B	B	-	B	B	B	A	B	B	B	B	B	B	B	A	A	B	B	B	B	B	B	A	B	B	A	B	B	B	B	A	B	B	B	B	B	B	A	A	A	A	A	B
IAAV2366	1B	2.5	A	B	A	B	B	B	-	B	B	B	A	B	B	B	B	B	B	B	A	A	B	B	B	B	B	B	A	B	B	A	B	B	B	B	A	B	B	B	B	B	B	A	A	A	A	A	B
IAAV2546	1B	2.5	A	B	A	B	B	B	-	B	B	B	A	B	B	B	B	B	B	B	A	A	B	B	B	B	B	B	A	B	B	A	B	B	B	B	A	B	B	B	B	B	B	A	A	A	A	A	B
IAAV2848	1B	2.5	A	B	A	B	B	B	-	B	B	B	A	B	B	B	B	B	B	B	A	A	B	B	B	B	B	B	A	B	B	A	B	B	B	B	A	B	B	B	B	B	B	A	A	A	A	A	B
IAAV3413	1B	2.5	A	B	A	B	B	B	-	B	B	B	A	B	B	B	B	B	B	B	A	A	B	B	B	B	B	B	A	B	B	A	B	B	B	B	A	B	B	B	B	B	B	A	A	A	A	A	B
IAAV3583	1B	2.5	A	B	A	B	B	B	-	B	B	B	A	B	B	B	B	B	B	B	A	A	B	B	B	B	B	B	A	B	B	A	B	B	B	B	A	B	B	B	B	B	B	A	A	A	A	A	B
IAAV3590	1B	2.5	A	B	A	B	B	B	-	B	B	B	A	B	B	B	B	B	B	B	A	A	B	B	B	B	B	B	A	B	B	A	B	B	B	B	A	B	B	B	B	B	B	A	A	A	A	A	B
IAAV3763	1B	2.5	A	B	A	B	B	B	-	B	B	B	A	B	B	B	B	B	B	B	A	A	B	B	B	B	B	B	A	B	B	A	B	B	B	B	A	B	B	B	B	B	B	A	A	A	A	A	B
IAAV4705	1B	2.5	A	B	A	B	B	B	-	B	B	B	A	B	B	B	B	B	B	B	A	A	B	B	B	B	B	B	A	B	B	A	B	B	B	B	A	B	B	B	B	B	B	A	A	A	A	A	B
IAAV5812	1B	2.5	A	B	A	B	B	B	-	B	B	B	A	B	B	B	B	B	B	B	A	A	B	B	B	B	B	B	A	B	B	A	B	B	B	B	A	B	B	B	B	B	B	A	A	A	A	A	B
IAAV61	1B	2.5	A	B	A	B	B	B	-	B	B	B	A	B	B	B	B	B	B	B	A	A	B	B	B	B	B	B	A	B	B	A	B	B	B	B	A	B	B	B	B	B	B	A	A	A	A	A	B
IAAV798	1B	2.5	A	B	A	B	B	B	-	B	B	B	A	B	B	B	B	B	B	B	A	A	B	B	B	B	B	B	A	B	B	A	B	B	B	B	A	B	B	B	B	B	B	A	A	A	A	A	B
IAAV8621	1B	2.5	A	B	A	B	B	B	-	B	B	B	A	B	B	B	B	B	B	B	A	A	B	B	B	B	B	B	A	B	B	A	B	B	B	B	A	B	B	B	B	B	B	A	A	A	A	A	B
IAAV8671	1B	2.5	A	B	A	B	B	B	-	B	B	B	A	B	B	B	B	B	B	B	A	A	B	B	B	B	B	B	A	B	B	A	B	B	B	B	A	B	B	B	B	B	B	A	A	A	A	A	B
IAAV960	1B	2.5	A	B	A	B	B	B	-	B	B	B	A	B	B	B	B	B	B	B	A	A	B	B	B	B	B	B	A	B	B	A	B	B	B	B	A	B	B	B	B	B	B	A	A	A	A	A	B
IACX11116	1B	2.5	A	B	A	B	B	B	-	B	B	B	A	B	B	B	B	B	B	B	A	A	B	B	B	B	B	B	A	B	B	A	B	B	B	B	A	B	B	B	B	B	B	A	A	A	A	A	B
IACX18186	1B	2.5	A	B	A	B	B	B	-	B	B	B	A	B	B	B	B	B	B	B	A	A	B	B	B	B	B	B	A	B	B	A	B	B	B	B	A	B	B	B	B	B	B	A	A	A	A	A	B
IACX18625	1B	2.5	A	B	A	B	B	B	-	B	B	B	A	B	B	B	B	B	B	B	A	A	B	B	B	B	B	B	A	B	B	A	B	B	B	B	A	B	B	B	B	B	B	A	A	A	A	A	B
JD_c10626_112	1B	2.5	A	B	A	B	B	B	-	B	B	B	A	B	B	B	B	B	B	B	A	A	B	B	B	B	B	B	A	B	B	A	B	B	B	B	A	B	B	B	B	B	B	A	A	A	A	A	B
JD_c12243_353	1B	2.5	A	B	A	B	B	B	-	B	B	B	A	B	B	B	B	B	B	B	A	A	B	B	B	B	B	B	A	B	B	A	B	B	B	B	A	B	B	B	B	B	B	A	A	A	A	A	B
JD_c2059_392	1B	2.5	A	B	A	B	B	B	-	B	B	B	A	B	B	B	B	B	B	B	A	A	B	B	B	B	B	B	A	B	B	A	B	B	B	B	A	B	B	B	B	B	B	A	A	A	A	A	B
JD_c50373_20	1B	2.5	A	B	A	B	B	B	-	B	B	B	A	B	B	B	B	B	B	B	A	A	B	B	B	B	B	B	A	B	B	A	B	B	B	B	A	B	B	B	B	B	B	A	A	A	A	A	B
JD_c5757_605	1B	2.5	A	B	A	B	B	B	-	B	B	B	A	B	B	B	B	B	B	B	A	A	B	B	B	B	B	B	A	B	B	A	B	B	B	B	A	B	B	B	B	B	B	A	A	A	A	A	B
Ku_c11394_862	1B	2.5	A	B	A	B	B	B	-	B	B	B	A	B	B	B	B	B	B	B	A	A	B	B	B	B	B	B	A	B	B	A	B	B	B	B	A	B	B	B	B	B	B	A	A	A	A	A	B
Ku_c11706_457	1B	2.5	A	B	A	B	B	B	-	B	B	B	A	B	B	B	B	B	B	B	A	A	B	B	B	B	B	B	A	B	B	A	B	B	B	B	A	B	B	B	B	B	B	A	A	A	A	A	B
Ku_c18680_777	1B	2.5	A	B	A	B	B	B	-	B	B	B	A	B	B	B	B	B	B	B	A	A	B	B	B	B	B	B	A	B	B	A	B	B	B	B	A	B	B	B	B	B	B	A	A	A	A	A	B
Ku_c2115_541	1B	2.5	A	B	A	B	B	B	-	B	B	B	A	B	B	B	B	B	B	B	A	A	B	B	B	B	B	B	A	B	B	A	B	B	B	B	A	B	B	B	B	B	B	A	A	A	A	A	B
Ku_c28949_178	1B	2.5	A	B	A	B	B	B	-	B	B	B	A	B	B	B	B	B	B	B	A	A	B	B	B	B	B	B	A	B	B	A	B	B	B	B	A	B	B	B	B	B	B	A	A	A	A	A	B
Ku_c4941_1255	1B	2.5	A	B	A	B	B	B	-	B	B	B	A	B	B	B	B	B	B	B	A	A	B	B	B	B	B	B	A	B	B	A	B	B	B	B	A	B	B	B	B	B	B	A	A	A	A	A	B
Ku_c51817_331	1B	2.5	A	B	A	B	B	B	-	B	B	B	A	B	B	B	B	B	B	B	A	A	B	B	B	B	B	B	A	B	B	A	B	B	B	B	A	B	B	B	B	B	B	A	A	A	A	A	B
Ku_c60287_908	1B	2.5	A	B	A	B	B	B	-	B	B	B	A	B	B	B	B	B	B	B	A	A	B	B	B	B	B	B	A	B	B	A	B	B	B	B	A	B	B	B	B	B	B	A	A	A	A	A	B
Kukri_c11587_131	1B	2.5	A	B	A	B	B	B	-	B	B	B	A	B	B	B	B	B	B	B	A	A	B	B	B	B	B	B	A	B	B	A	B	B	B	B	A	B	B	B	B	B	B	A	A	A	A	A	B
Kukri_c11706_1896	1B	2.5	A	B	A	B	B	B	-	B	B	B	A	B	B	B	B	B	B	B	A	A	B	B	B	B	B	B	A	B	B	A	B	B	B	B	A	B	B	B	B	B	B	A	A	A	A	A	B
Kukri_c13513_878	1B	2.5	A	B	A	B	B	B	-	B	B	B	A	B	B	B	B	B	B	B	A	A	B	B	B	B	B	B	A	B	B	A	B	B	B	B	A	B	B	B	B	B	B	A	A	A	A	A	B
Kukri_c14040_499	1B	2.5	A	B	A	B	B	B	-	B	B	B	A	B	B	B	B	B	B	B	A	A	B	B	B	B	B	B	A	B	B	A	B	B	B	B	A	B	B	B	B	B	B	A	A	A	A	A	B
Kukri_c15746_189	1B	2.5	A	B	A	B	B	B	-	B	B	B	A	B	B	B	B	B	B	B	A	A	B	B	B	B	B	B	A	B	B	A	B	B	B	B	A	B	B	B	B	B	B	A	A	A	A	A	B
Kukri_c15972_390	1B	2.5	A	B	A	B	B	B	-	B	B	B	A	B	B	B	B	B	B	B	A	A	B	B	B	B	B	B	A	B	B	A	B	B	B	B	A	B	B	B	B	B	B	A	A	A	A	A	B
Kukri_c22313_199	1B	2.5	A	B	A	B	B	B	-	B	B	B	A	B	B	B	B	B	B	B	A	A	B	B	B	B	B	B	A	B	B	A	B	B	B	B	A	B	B	B	B	B	B	A	A	A	A	A	B
Kukri_c24684_134	1B	2.5	A	B	A	B	B	B	-	B	B	B	A	B	B	B	B	B	B	B	A	A	B	B	B	B	B	B	A	B	B	A	B	B	B	B	A	B	B	B	B	B	B	A	A	A	A	A	B
Kukri_c26973_1465	1B	2.5	A	B	A	B	B	B	-	B	B	B	A	B	B	B	B	B	B	B	A	A	B	B	B	B	B	B	A	B	B	A	B	B	B	B	A	B	B	B	B	B	B	A	A	A	A	A	B
Kukri_c28196_1480	1B	2.5	A	B	A	B	B	B	-	B	B	B	A	B	B	B	B	B	B	B	A	A	B	B	B	B	B	B	A	B	B	A	B	B	B	B	A	B	B	B	B	B	B	A	A	A	A	A	B
Kukri_c30982_1173	1B	2.5	A	B	A	B	B	B	-	B	B	B	A	B	B	B	B	B	B	B	A	A	B	B	B	B	B	B	A	B	B	A	B	B	B	B	A	B	B	B	B	B	B	A	A	A	A	A	B
Kukri_c34182_125	1B	2.5	A	B	A	B	B	B	-	B	B	B	A	B	B	B	B	B	B	B	A	A	B	B	B	B	B	B	A	B	B	A	B	B	B	B	A	B	B	B	B	B	B	A	A	A	A	A	B
Kukri_c35521_117	1B	2.5	A	B	A	B	B	B	-	B	B	B	A	B	B	B	B	B	B	B	A	A	B	B	B	B	B	B	A	B	B	A	B	B	B	B	A	B	B	B	B	B	B	A	A	A	A	A	B
Kukri_c37592_304	1B	2.5	A	B	A	B	B	B	-	B	B	B	A	B	B	B	B	B	B	B	A	A	B	B	B	B	B	B	A	B	B	A	B	B	B	B	A	B	B	B	B	B	B	A	A	A	A	A	B
Kukri_c40088_619	1B	2.5	A	B	A	B	B	B	-	B	B	B	A	B	B	B	B	B	B	B	A	A	B	B	B	B	B	B	A	B	B	A	B	B	B	B	A	B	B	B	B	B	B	A	A	A	A	A	B
Kukri_c49685_617	1B	2.5	A	B	A	B	B	B	-	B	B	B	A	B	B	B	B	B	B	B	A	A	B	B	B	B	B	B	A	B	B	A	B	B	B	B	A	B	B	B	B	B	B	A	A	A	A	A	B
Kukri_c51861_216	1B	2.5	A	B	A	B	B	B	-	B	B	B	A	B	B	B	B	B	B	B	A	A	B	B	B	B	B	B	A	B	B	A	B	B	B	B	A	B	B	B	B	B	B	A	A	A	A	A	B
Kukri_c5299_192	1B	2.5	A	B	A	B	B	B	-	B	B	B	A	B	B	B	B	B	B	B	A	A	B	B	B	B	B	B	A	B	B	A	B	B	B	B	A	B	B	B	B	B	B	A	A	A	A	A	B
Kukri_c5299_341	1B	2.5	A	B	A	B	B	B	-	B	B	B	A	B	B	B	B	B	B	B	A	A	B	B	B	B	B	B	A	B	B	A	B	B	B	B	A	B	B	B	B	B	B	A	A	A	A	A	B
Kukri_c54054_511	1B	2.5	A	B	A	B	B	B	-	B	B	B	A	B	B	B	B	B	B	B	A	A	B	B	B	B	B	B	A	B	B	A	B	B	B	B	A	B	B	B	B	B	B	A	A	A	A	A	B
Kukri_c54200_209	1B	2.5	A	B	A	B	B	B	-	B	B	B	A	B	B	B	B	B	B	B	A	A	B	B	B	B	B	B	A	B	B	A	B	B	B	B	A	B	B	B	B	B	B	A	A	A	A	A	B
Kukri_c61549_69	1B	2.5	A	B	A	B	B	B	-	B	B	B	A	B	B	B	B	B	B	B	A	A	B	B	B	B	B	B	A	B	B	A	B	B	B	B	A	B	B	B	B	B	B	A	A	A	A	A	B
Kukri_c61549_704	1B	2.5	A	B	A	B	B	B	-	B	B	B	A	B	B	B	B	B	B	B	A	A	B	B	B	B	B	B	A	B	B	A	B	B	B	B	A	B	B	B	B	B	B	A	A	A	A	A	B
Kukri_c6300_347	1B	2.5	A	B	A	B	B	B	-	B	B	B	A	B	B	B	B	B	B	B	A	A	B	B	B	B	B	B	A	B	B	A	B	B	B	B	A	B	B	B	B	B	B	A	A	A	A	A	B
Kukri_c65313_229	1B	2.5	A	B	A	B	B	B	-	B	B	B	A	B	B	B	B	B	B	B	A	A	B	B	B	B	B	B	A	B	B	A	B	B	B	B	A	B	B	B	B	B	B	A	A	A	A	A	B
Kukri_c7_731	1B	2.5	A	B	A	B	B	B	-	B	B	B	A	B	B	B	B	B	B	B	A	A	B	B	B	B	B	B	A	B	B	A	B	B	B	B	A	B	B	B	B	B	B	A	A	A	A	A	B
Kukri_c78742_122	1B	2.5	A	B	A	B	B	B	-	B	B	B	A	B	B	B	B	B	B	B	A	A	B	B	B	B	B	B	A	B	B	A	B	B	B	B	A	B	B	B	B	B	B	A	A	A	A	A	B
Kukri_c8211_761	1B	2.5	A	B	A	B	B	B	-	B	B	B	A	B	B	B	B	B	B	B	A	A	B	B	B	B	B	B	A	B	B	A	B	B	B	B	A	B	B	B	B	B	B	A	A	A	A	A	B
Kukri_c83574_151	1B	2.5	A	B	A	B	B	B	-	B	B	B	A	B	B	B	B	B	B	B	A	A	B	B	B	B	B	B	A	B	B	A	B	B	B	B	A	B	B	B	B	B	B	A	A	A	A	A	B
Kukri_c87556_380	1B	2.5	A	B	A	B	B	B	-	B	B	B	A	B	B	B	B	B	B	B	A	A	B	B	B	B	B	B	A	B	B	A	B	B	B	B	A	B	B	B	B	B	B	A	A	A	A	A	B
Kukri_c9721_1525	1B	2.5	A	B	A	B	B	B	-	B	B	B	A	B	B	B	B	B	B	B	A	A	B	B	B	B	B	B	A	B	B	A	B	B	B	B	A	B	B	B	B	B	B	A	A	A	A	A	B
Kukri_rep_c104870_378	1B	2.5	A	B	A	B	B	B	-	B	B	B	A	B	B	B	B	B	B	B	A	A	B	B	B	B	B	B	A	B	B	A	B	B	B	B	A	B	B	B	B	B	B	A	A	A	A	A	B
Kukri_rep_c104963_458	1B	2.5	A	B	A	B	B	B	-	B	B	B	A	B	B	B	B	B	B	B	A	A	B	B	B	B	B	B	A	B	B	A	B	B	B	B	A	B	B	B	B	B	B	A	A	A	A	A	B
Kukri_rep_c105316_262	1B	2.5	A	B	A	B	B	B	-	B	B	B	A	B	B	B	B	B	B	B	A	A	B	B	B	B	B	B	A	B	B	A	B	B	B	B	A	B	B	B	B	B	B	A	A	A	A	A	B
Kukri_rep_c108287_1022	1B	2.5	A	B	A	B	B	B	-	B	B	B	A	B	B	B	B	B	B	B	A	A	B	B	B	B	B	B	A	B	B	A	B	B	B	B	A	B	B	B	B	B	B	A	A	A	A	A	B
Kukri_rep_c108791_458	1B	2.5	A	B	A	B	B	B	-	B	B	B	A	B	B	B	B	B	B	B	A	A	B	B	B	B	B	B	A	B	B	A	B	B	B	B	A	B	B	B	B	B	B	A	A	A	A	A	B
Kukri_rep_c110443_491	1B	2.5	A	B	A	B	B	B	-	B	B	B	A	B	B	B	B	B	B	B	A	A	B	B	B	B	B	B	A	B	B	A	B	B	B	B	A	B	B	B	B	B	B	A	A	A	A	A	B
Kukri_rep_c116792_452	1B	2.5	A	B	A	B	B	B	-	B	B	B	A	B	B	B	B	B	B	B	A	A	B	B	B	B	B	B	A	B	B	A	B	B	B	B	A	B	B	B	B	B	B	A	A	A	A	A	B
Ra_c34328_913	1B	2.5	A	B	A	B	B	B	-	B	B	B	A	B	B	B	B	B	B	B	A	A	B	B	B	B	B	B	A	B	B	A	B	B	B	B	A	B	B	B	B	B	B	A	A	A	A	A	B
RAC875_c118477_79	1B	2.5	A	B	A	B	B	B	-	B	B	B	A	B	B	B	B	B	B	B	A	A	B	B	B	B	B	B	A	B	B	A	B	B	B	B	A	B	B	B	B	B	B	A	A	A	A	A	B
RAC875_c13454_1256	1B	2.5	A	B	A	B	B	B	-	B	B	B	A	B	B	B	B	B	B	B	A	A	B	B	B	B	B	B	A	B	B	A	B	B	B	B	A	B	B	B	B	B	B	A	A	A	A	A	B
RAC875_c14049_376	1B	2.5	A	B	A	B	B	B	-	B	B	B	A	B	B	B	B	B	B	B	A	A	B	B	B	B	B	B	A	B	B	A	B	B	B	B	A	B	B	B	B	B	B	A	A	A	A	A	B
RAC875_c1668_1110	1B	2.5	A	B	A	B	B	B	-	B	B	B	A	B	B	B	B	B	B	B	A	A	B	B	B	B	B	B	A	B	B	A	B	B	B	B	A	B	B	B	B	B	B	A	A	A	A	A	B
RAC875_c17883_882	1B	2.5	A	B	A	B	B	B	-	B	B	B	A	B	B	B	B	B	B	B	A	A	B	B	B	B	B	B	A	B	B	A	B	B	B	B	A	B	B	B	B	B	B	A	A	A	A	A	B
RAC875_c37321_421	1B	2.5	A	B	A	B	B	B	-	B	B	B	A	B	B	B	B	B	B	B	A	A	B	B	B	B	B	B	A	B	B	A	B	B	B	B	A	B	B	B	B	B	B	A	A	A	A	A	B
RAC875_c42113_423	1B	2.5	A	B	A	B	B	B	-	B	B	B	A	B	B	B	B	B	B	B	A	A	B	B	B	B	B	B	A	B	B	A	B	B	B	B	A	B	B	B	B	B	B	A	A	A	A	A	B
RAC875_c42113_93	1B	2.5	A	B	A	B	B	B	-	B	B	B	A	B	B	B	B	B	B	B	A	A	B	B	B	B	B	B	A	B	B	A	B	B	B	B	A	B	B	B	B	B	B	A	A	A	A	A	B
RAC875_c4377_461	1B	2.5	A	B	A	B	B	B	-	B	B	B	A	B	B	B	B	B	B	B	A	A	B	B	B	B	B	B	A	B	B	A	B	B	B	B	A	B	B	B	B	B	B	A	A	A	A	A	B
RAC875_c44575_396	1B	2.5	A	B	A	B	B	B	-	B	B	B	A	B	B	B	B	B	B	B	A	A	B	B	B	B	B	B	A	B	B	A	B	B	B	B	A	B	B	B	B	B	B	A	A	A	A	A	B
RAC875_c4783_311	1B	2.5	A	B	A	B	B	B	-	B	B	B	A	B	B	B	B	B	B	B	A	A	B	B	B	B	B	B	A	B	B	A	B	B	B	B	A	B	B	B	B	B	B	A	A	A	A	A	B
RAC875_c49667_53	1B	2.5	A	B	A	B	B	B	-	B	B	B	A	B	B	B	B	B	B	B	A	A	B	B	B	B	B	B	A	B	B	A	B	B	B	B	A	B	B	B	B	B	B	A	A	A	A	A	B
RAC875_rep_c108757_136	1B	2.5	A	B	A	B	B	B	-	B	B	B	A	B	B	B	B	B	B	B	A	A	B	B	B	B	B	B	A	B	B	A	B	B	B	B	A	B	B	B	B	B	B	A	A	A	A	A	B
RAC875_rep_c111934_96	1B	2.5	A	B	A	B	B	B	-	B	B	B	A	B	B	B	B	B	B	B	A	A	B	B	B	B	B	B	A	B	B	A	B	B	B	B	A	B	B	B	B	B	B	A	A	A	A	A	B
RAC875_rep_c75626_232	1B	2.5	A	B	A	B	B	B	-	B	B	B	A	B	B	B	B	B	B	B	A	A	B	B	B	B	B	B	A	B	B	A	B	B	B	B	A	B	B	B	B	B	B	A	A	A	A	A	B
RAC875_rep_c95066_120	1B	2.5	A	B	A	B	B	B	-	B	B	B	A	B	B	B	B	B	B	B	A	A	B	B	B	B	B	B	A	B	B	A	B	B	B	B	A	B	B	B	B	B	B	A	A	A	A	A	B
RAC875_rep_c95069_54	1B	2.5	A	B	A	B	B	B	-	B	B	B	A	B	B	B	B	B	B	B	A	A	B	B	B	B	B	B	A	B	B	A	B	B	B	B	A	B	B	B	B	B	B	A	A	A	A	A	B
RAC875_rep_c97766_145	1B	2.5	A	B	A	B	B	B	-	B	B	B	A	B	B	B	B	B	B	B	A	A	B	B	B	B	B	B	A	B	B	A	B	B	B	B	A	B	B	B	B	B	B	A	A	A	A	A	B
RFL_Contig3262_974	1B	2.5	A	B	A	B	B	B	-	B	B	B	A	B	B	B	B	B	B	B	A	A	B	B	B	B	B	B	A	B	B	A	B	B	B	B	A	B	B	B	B	B	B	A	A	A	A	A	B
RFL_Contig388_958	1B	2.5	A	B	A	B	B	B	-	B	B	B	A	B	B	B	B	B	B	B	A	A	B	B	B	B	B	B	A	B	B	A	B	B	B	B	A	B	B	B	B	B	B	A	A	A	A	A	B
RFL_Contig5232_4612	1B	2.5	A	B	A	B	B	B	-	B	B	B	A	B	B	B	B	B	B	B	A	A	B	B	B	B	B	B	A	B	B	A	B	B	B	B	A	B	B	B	B	B	B	A	A	A	A	A	B
TA001559_0515	1B	2.5	A	B	A	B	B	B	-	B	B	B	A	B	B	B	B	B	B	B	A	A	B	B	B	B	B	B	A	B	B	A	B	B	B	B	A	B	B	B	B	B	B	A	A	A	A	A	B
TA002086_0901	1B	2.5	A	B	A	B	B	B	-	B	B	B	A	B	B	B	B	B	B	B	A	A	B	B	B	B	B	B	A	B	B	A	B	B	B	B	A	B	B	B	B	B	B	A	A	A	A	A	B
TA006072_0414	1B	2.5	A	B	A	B	B	B	-	B	B	B	A	B	B	B	B	B	B	B	A	A	B	B	B	B	B	B	A	B	B	A	B	B	B	B	A	B	B	B	B	B	B	A	A	A	A	A	B
TA016320_0412	1B	2.5	A	B	A	B	B	B	-	B	B	B	A	B	B	B	B	B	B	B	A	A	B	B	B	B	B	B	A	B	B	A	B	B	B	B	A	B	B	B	B	B	B	A	A	A	A	A	B
Tdurum_contig101101_264	1B	2.5	A	B	A	B	B	B	-	B	B	B	A	B	B	B	B	B	B	B	A	A	B	B	B	B	B	B	A	B	B	A	B	B	B	B	A	B	B	B	B	B	B	A	A	A	A	A	B
Tdurum_contig10150_64	1B	2.5	A	B	A	B	B	B	-	B	B	B	A	B	B	B	B	B	B	B	A	A	B	B	B	B	B	B	A	B	B	A	B	B	B	B	A	B	B	B	B	B	B	A	A	A	A	A	B
Tdurum_contig11004_688	1B	2.5	A	B	A	B	B	B	-	B	B	B	A	B	B	B	B	B	B	B	A	A	B	B	B	B	B	B	A	B	B	A	B	B	B	B	A	B	B	B	B	B	B	A	A	A	A	A	B
Tdurum_contig31713_448	1B	2.5	A	B	A	B	B	B	-	B	B	B	A	B	B	B	B	B	B	B	A	A	B	B	B	B	B	B	A	B	B	A	B	B	B	B	A	B	B	B	B	B	B	A	A	A	A	A	B
Tdurum_contig37488_126	1B	2.5	A	B	A	B	B	B	-	B	B	B	A	B	B	B	B	B	B	B	A	A	B	B	B	B	B	B	A	B	B	A	B	B	B	B	A	B	B	B	B	B	B	A	A	A	A	A	B
Tdurum_contig42247_2504	1B	2.5	A	B	A	B	B	B	-	B	B	B	A	B	B	B	B	B	B	B	A	A	B	B	B	B	B	B	A	B	B	A	B	B	B	B	A	B	B	B	B	B	B	A	A	A	A	A	B
Tdurum_contig45715_1246	1B	2.5	A	B	A	B	B	B	-	B	B	B	A	B	B	B	B	B	B	B	A	A	B	B	B	B	B	B	A	B	B	A	B	B	B	B	A	B	B	B	B	B	B	A	A	A	A	A	B
Tdurum_contig45715_549	1B	2.5	A	B	A	B	B	B	-	B	B	B	A	B	B	B	B	B	B	B	A	A	B	B	B	B	B	B	A	B	B	A	B	B	B	B	A	B	B	B	B	B	B	A	A	A	A	A	B
Tdurum_contig76266_221	1B	2.5	A	B	A	B	B	B	-	B	B	B	A	B	B	B	B	B	B	B	A	A	B	B	B	B	B	B	A	B	B	A	B	B	B	B	A	B	B	B	B	B	B	A	A	A	A	A	B
Tdurum_contig9762_314	1B	2.5	A	B	A	B	B	B	-	B	B	B	A	B	B	B	B	B	B	B	A	A	B	B	B	B	B	B	A	B	B	A	B	B	B	B	A	B	B	B	B	B	B	A	A	A	A	A	B
tplb0025b13_372	1B	2.5	A	B	A	B	B	B	-	B	B	B	A	B	B	B	B	B	B	B	A	A	B	B	B	B	B	B	A	B	B	A	B	B	B	B	A	B	B	B	B	B	B	A	A	A	A	A	B
tplb0032f08_401	1B	2.5	A	B	A	B	B	B	-	B	B	B	A	B	B	B	B	B	B	B	A	A	B	B	B	B	B	B	A	B	B	A	B	B	B	B	A	B	B	B	B	B	B	A	A	A	A	A	B
tplb0038o14_634	1B	2.5	A	B	A	B	B	B	-	B	B	B	A	B	B	B	B	B	B	B	A	A	B	B	B	B	B	B	A	B	B	A	B	B	B	B	A	B	B	B	B	B	B	A	A	A	A	A	B
wsnp_Ex_c12012_19240943	1B	2.5	A	B	A	B	B	B	-	B	B	B	A	B	B	B	B	B	B	B	A	A	B	B	B	B	B	B	A	B	B	A	B	B	B	B	A	B	B	B	B	B	B	A	A	A	A	A	B
wsnp_Ex_c20975_30093038	1B	2.5	A	B	A	B	B	B	-	B	B	B	A	B	B	B	B	B	B	B	A	A	B	B	B	B	B	B	A	B	B	A	B	B	B	B	A	B	B	B	B	B	B	A	A	A	A	A	B
wsnp_Ku_c2115_4089288	1B	2.5	A	B	A	B	B	B	-	B	B	B	A	B	B	B	B	B	B	B	A	A	B	B	B	B	B	B	A	B	B	A	B	B	B	B	A	B	B	B	B	B	B	A	A	A	A	A	B
wsnp_Ku_c9971_16598986	1B	2.5	A	B	A	B	B	B	-	B	B	B	A	B	B	B	B	B	B	B	A	A	B	B	B	B	B	B	A	B	B	A	B	B	B	B	A	B	B	B	B	B	B	A	A	A	A	A	B
wsnp_Ra_c5485_9703900	1B	2.5	A	B	A	B	B	B	-	B	B	B	A	B	B	B	B	B	B	B	A	A	B	B	B	B	B	B	A	B	B	A	B	B	B	B	A	B	B	B	B	B	B	A	A	A	A	A	B
Tdurum_contig28157_173	1B	2.5	A	B	A	B	B	B	-	B	B	B	A	B	B	B	B	B	B	B	A	A	B	B	B	B	B	B	A	B	B	A	B	B	B	B	A	B	B	B	B	B	B	A	A	A	A	A	B
wsnp_Ra_c13881_21836489	1B	2.5	A	B	A	B	B	B	-	B	B	B	A	B	B	B	B	B	B	B	A	A	B	B	B	B	B	B	A	B	B	A	B	B	B	B	A	B	B	B	B	B	B	A	A	A	A	A	B
Kukri_c31995_1948	1B	2.5	A	B	A	B	B	B	-	B	B	B	A	B	B	B	B	B	B	B	A	A	B	B	B	B	B	B	A	B	B	A	B	B	B	B	A	B	B	B	B	B	B	A	A	A	A	A	B
wsnp_Ex_c1690_3206784	1B	2.5	A	B	A	B	B	B	-	B	B	B	A	B	B	B	B	B	B	B	A	A	B	B	B	B	B	B	A	B	B	A	B	B	B	B	A	B	B	B	B	B	B	A	A	A	A	A	B
IAAV8527	1B	2.5	A	B	A	B	B	B	-	B	B	B	A	B	B	B	B	B	B	B	A	A	B	B	B	B	B	B	A	B	B	A	B	B	B	B	A	B	B	B	B	B	B	A	A	A	A	A	B
Jagger_c2234_128	1B	2.5	A	B	A	B	B	B	-	B	B	B	A	B	B	B	B	B	B	B	A	A	B	B	B	B	B	B	A	B	B	A	B	B	B	B	A	B	B	B	B	B	B	A	A	A	A	A	B
BS00063175_51	1B	2.5	A	B	A	B	B	B	-	B	B	B	A	B	B	B	B	B	B	B	A	A	B	B	B	B	B	B	A	B	B	A	B	B	B	B	A	B	B	B	B	B	B	A	A	A	A	A	B
Excalibur_c2049_1079	1B	2.5	A	B	A	B	B	B	-	B	B	B	A	B	B	B	B	B	B	B	A	A	B	B	B	B	B	B	A	B	B	A	B	B	B	B	A	B	B	B	B	B	B	A	A	A	A	A	B
RAC875_c1927_197	1B	2.5	A	B	A	B	B	B	-	B	B	B	A	B	B	B	B	B	B	B	A	A	B	B	B	B	B	B	A	B	B	A	B	B	B	B	A	B	B	B	B	B	B	A	A	A	A	A	B
Ku_c6791_519	1B	2.5	A	B	A	B	B	B	-	B	B	B	A	B	B	B	B	B	B	B	A	A	B	B	B	B	B	B	A	B	B	A	B	B	B	B	A	B	B	B	B	B	B	A	A	A	A	A	B
BobWhite_c29857_228	1B	2.5	A	B	A	B	B	B	-	B	B	B	A	B	B	B	B	B	B	B	A	A	B	B	B	B	B	B	A	B	B	A	B	B	B	B	A	B	B	B	B	B	B	A	A	A	A	A	B
BobWhite_rep_c49751_629	1B	2.5	A	B	A	B	B	B	-	B	B	B	A	B	B	B	B	B	B	B	A	A	B	B	B	B	B	B	A	B	B	A	B	B	B	B	A	B	B	B	B	B	B	A	A	A	A	A	B
Kukri_rep_c103804_203	1B	2.5	A	B	A	B	B	B	-	B	B	B	A	B	B	B	B	B	B	B	A	A	B	B	B	B	B	B	A	B	B	A	B	B	B	B	A	B	B	B	B	B	B	A	A	A	A	A	B
Tdurum_contig42092_281	1B	2.5	A	B	A	B	B	B	-	B	B	B	A	B	B	B	B	B	B	B	A	A	B	B	B	B	B	B	A	B	B	A	B	B	B	B	A	B	B	B	B	B	B	A	A	A	A	A	B
wsnp_Ex_rep_c66900_65313836	1B	2.5	A	B	A	B	B	B	-	B	B	B	A	B	B	B	B	B	B	B	A	A	B	B	B	B	B	B	A	B	B	A	B	B	B	B	A	B	B	B	B	B	B	A	A	A	A	A	B
D_F5XZDLF01CSICV_77	1B	2.5	A	B	A	B	B	B	-	B	B	B	A	B	B	B	B	B	B	B	A	A	B	B	B	B	B	B	A	B	B	A	B	B	B	B	A	B	B	B	B	B	B	A	A	A	A	A	B
Excalibur_c29127_552	1B	2.5	A	B	A	B	B	B	-	B	B	B	A	B	B	B	B	B	B	B	A	A	B	B	B	B	B	B	A	B	B	A	B	B	B	B	A	B	B	B	B	B	B	A	A	A	A	A	B
wsnp_Ex_c1493_2862065	1B	2.5	A	B	A	B	B	B	-	B	B	B	A	B	B	B	B	B	B	B	A	A	B	B	B	B	B	B	A	B	B	A	B	B	B	B	A	B	B	B	B	B	B	A	A	A	A	A	B
RAC875_c21004_580	1B	2.5	A	B	A	B	B	B	-	B	B	B	A	B	B	B	B	B	B	B	A	A	B	B	B	B	B	B	A	B	B	A	B	B	B	B	A	B	B	B	B	B	B	A	A	A	A	A	B
wsnp_Ex_c6974_12025571	1B	2.5	A	B	A	B	B	B	-	B	B	B	A	B	B	B	B	B	B	B	A	A	B	B	B	B	B	B	A	B	B	A	B	B	B	B	A	B	B	B	B	B	B	A	A	A	A	A	B
BS00022168_51	1B	2.5	A	B	A	B	B	B	-	B	B	B	A	B	B	B	B	B	B	B	A	A	B	B	B	B	B	B	A	B	B	A	B	B	B	B	A	B	B	B	B	B	B	A	A	A	A	A	B
BS00015317_51	1B	2.5	A	B	A	B	B	B	-	B	B	B	A	B	B	B	B	B	B	B	A	A	B	B	B	B	B	B	A	B	B	A	B	B	B	B	A	B	B	B	B	B	B	A	A	A	A	A	B
Kukri_c22313_166	1B	2.5	A	B	A	B	B	B	-	B	B	B	A	B	B	B	B	B	B	B	A	A	B	B	B	B	B	B	A	B	B	A	B	B	B	B	A	B	B	B	B	B	B	A	A	A	A	A	B
Excalibur_c24303_268	1B	2.5	A	B	A	B	B	B	-	B	B	B	A	B	B	B	B	B	B	B	A	A	B	B	B	B	B	B	A	B	B	A	B	B	B	B	A	B	B	B	B	B	B	A	A	A	A	A	B
IAAV7856	1B	2.5	A	B	A	B	B	B	-	B	B	B	A	B	B	B	B	B	B	B	A	A	B	B	B	B	B	B	A	B	B	A	B	B	B	B	A	B	B	B	B	B	B	A	A	A	A	A	B
BS00074370_51	1B	2.5	A	B	A	B	B	B	-	B	B	B	A	B	B	B	B	B	B	B	A	A	B	B	B	B	B	B	A	B	B	A	B	B	B	B	A	B	B	B	B	B	B	A	A	A	A	A	B
Kukri_c3754_163	1B	2.5	A	B	A	B	B	B	-	B	B	B	A	B	B	B	B	B	B	B	A	A	B	B	B	B	B	B	A	B	B	A	B	B	B	B	A	B	B	B	B	B	B	A	A	A	A	A	B
wsnp_Ku_c17177_26216230	1B	2.5	A	B	A	B	B	B	-	B	B	B	A	B	B	B	B	B	B	B	A	A	B	B	B	B	B	B	A	B	B	A	B	B	B	B	A	B	B	B	B	B	B	A	A	A	A	A	B
JD_c49343_430	1B	2.5	A	B	A	B	B	B	-	B	B	B	A	B	B	B	B	B	B	B	A	A	B	B	B	B	B	B	A	B	B	A	B	B	B	B	A	B	B	B	B	B	B	A	A	A	A	A	B
Kukri_c3181_2340	1B	2.5	A	B	A	B	B	B	-	B	B	B	A	B	B	B	B	B	B	B	A	A	B	B	B	B	B	B	A	B	B	A	B	B	B	B	A	B	B	B	B	B	B	A	A	A	A	A	B
wsnp_CAP12_c55_32598	1B	2.5	A	B	A	B	B	B	-	B	B	B	A	B	B	B	B	B	B	B	A	A	B	B	B	B	B	B	A	B	B	A	B	B	B	B	A	B	B	B	B	B	B	A	A	A	A	A	B
Kukri_c54820_382	1B	2.5	A	B	A	B	B	B	-	B	B	B	A	B	B	B	B	B	B	B	A	A	B	B	B	B	B	B	A	B	B	A	B	B	B	B	A	B	B	B	B	B	B	A	A	A	A	A	B
BS00063979_51	1B	2.5	A	B	A	B	B	B	-	B	B	B	A	B	B	B	B	B	B	B	A	A	B	B	B	B	B	B	A	B	B	A	B	B	B	B	A	B	B	B	B	B	B	A	A	A	A	A	B
BobWhite_c14526_271	1B	2.5	A	B	A	B	B	B	-	B	B	B	A	B	B	B	B	B	B	B	A	A	B	B	B	B	B	B	A	B	B	A	B	B	B	B	A	B	B	B	B	B	B	A	A	A	A	A	B
RAC875_c5544_725	1B	2.5	A	B	A	B	B	B	-	B	B	B	A	B	B	B	B	B	B	B	A	A	B	B	B	B	B	B	A	B	B	A	B	B	B	B	A	B	B	B	B	B	B	A	A	A	A	A	B
BobWhite_c10399_401	1B	2.5	A	B	A	B	B	B	-	B	B	B	A	B	B	B	B	B	B	B	A	A	B	B	B	B	B	B	A	B	B	A	B	B	B	B	A	B	B	B	B	B	B	A	A	A	A	A	B
IACX6586	1B	2.5	A	B	A	B	B	B	-	B	B	B	A	B	B	B	B	B	B	B	A	A	B	B	B	B	B	B	A	B	B	A	B	B	B	B	A	B	B	B	B	B	B	A	A	A	A	A	B
IAAV6799	1B	2.5	A	B	A	B	B	B	-	B	B	B	A	B	B	B	B	B	B	B	A	A	B	B	B	B	B	B	A	B	B	A	B	B	B	B	A	B	B	B	B	B	B	A	A	A	A	A	B
Excalibur_c52484_106	1B	2.5	A	B	A	B	B	B	-	B	B	B	A	B	B	B	B	B	B	B	A	A	B	B	B	B	B	B	A	B	B	A	B	B	B	B	A	B	B	B	B	B	B	A	A	A	A	A	B
BS00109001_51	1B	2.5	A	B	A	B	B	B	-	B	B	B	A	B	B	B	B	B	B	B	A	A	B	B	B	B	B	B	A	B	B	A	B	B	B	B	A	B	B	B	B	B	B	A	A	A	A	A	B
BS00077837_51	1B	2.5	A	B	A	B	B	B	-	B	B	B	A	B	B	B	B	B	B	B	A	A	B	B	B	B	B	B	A	B	B	A	B	B	B	B	A	B	B	B	B	B	B	A	A	A	A	A	B
Ex_c4206_502	1B	2.5	A	B	A	B	B	B	-	B	B	B	A	B	B	B	B	B	B	B	A	A	B	B	B	B	B	B	A	B	B	A	B	B	B	B	A	B	B	B	B	B	B	A	A	A	A	A	B
wsnp_Ex_c1412_2711077	1B	2.5	A	B	A	B	B	B	-	B	B	B	A	B	B	B	B	B	B	B	A	A	B	B	B	B	B	B	A	B	B	A	B	B	B	B	A	B	B	B	B	B	B	A	A	A	A	A	B
Excalibur_s102212_259	1B	2.5	A	B	A	B	B	B	-	B	B	B	A	B	B	B	B	B	B	B	A	A	B	B	B	B	B	B	A	B	B	A	B	B	B	B	A	B	B	B	B	B	B	A	A	A	A	A	B
BobWhite_rep_c64920_402	1B	2.5	A	B	A	B	B	B	-	B	B	B	A	B	B	B	B	B	B	B	A	A	B	B	B	B	B	B	A	B	B	A	B	B	B	B	A	B	B	B	B	B	B	A	A	A	A	A	B
IAAV5455	1B	2.5	A	B	A	B	B	B	-	B	B	B	A	B	B	B	B	B	B	B	A	A	B	B	B	B	B	B	A	B	B	A	B	B	B	B	A	B	B	B	B	B	B	A	A	A	A	A	B
IAAV7936	1B	2.5	A	B	A	B	B	B	-	B	B	B	A	B	B	B	B	B	B	B	A	A	B	B	B	B	B	B	A	B	B	A	B	B	B	B	A	B	B	B	B	B	B	A	A	A	A	A	B
Ex_c67541_975	1B	2.5	A	B	A	B	B	B	-	B	B	B	A	B	B	B	B	B	B	B	A	A	B	B	B	B	B	B	A	B	B	A	B	B	B	B	A	B	B	B	B	B	B	A	A	A	A	A	B
IAAV3082	1B	2.5	A	B	A	B	B	B	-	B	B	B	A	B	B	B	B	B	B	B	A	A	B	B	B	B	B	B	A	B	B	A	B	B	B	B	A	B	B	B	B	B	B	A	A	A	A	A	B
Kukri_c27343_503	1B	2.5	A	B	A	B	B	B	-	B	B	B	A	B	B	B	B	B	B	B	A	A	B	B	B	B	B	B	A	B	B	A	B	B	B	B	A	B	B	B	B	B	B	A	A	A	A	A	B
RAC875_rep_c70937_1065	1B	2.5	A	B	A	B	B	B	-	B	B	B	A	B	B	B	B	B	B	B	A	A	B	B	B	B	B	B	A	B	B	A	B	B	B	B	A	B	B	B	B	B	B	A	A	A	A	A	B
RAC875_rep_c70937_641	1B	2.5	A	B	A	B	B	B	-	B	B	B	A	B	B	B	B	B	B	B	A	A	B	B	B	B	B	B	A	B	B	A	B	B	B	B	A	B	B	B	B	B	B	A	A	A	A	A	B
RFL_Contig2270_1560	1B	2.5	A	B	A	B	B	B	-	B	B	B	A	B	B	B	B	B	B	B	A	A	B	B	B	B	B	B	A	B	B	A	B	B	B	B	A	B	B	B	B	B	B	A	A	A	A	A	B
wsnp_Ex_rep_c67942_66669791	1B	2.5	A	B	A	B	B	B	-	B	B	B	A	B	B	B	B	B	B	B	A	A	B	B	B	B	B	B	A	B	B	A	B	B	B	B	A	B	B	B	B	B	B	A	A	A	A	A	B
Kukri_c42335_438	1B	2.5	A	B	A	B	B	B	-	B	B	B	A	B	B	B	B	B	B	B	A	A	B	B	B	B	B	B	A	B	B	A	B	B	B	B	A	B	B	B	B	B	B	A	A	A	A	A	B
wsnp_Ku_c24323_34285350	1B	2.5	A	B	A	B	B	B	-	B	B	B	A	B	B	B	B	B	B	B	A	A	B	B	B	B	B	B	A	B	B	A	B	B	B	B	A	B	B	B	B	B	B	A	A	A	A	A	B
Ra_c26829_375	1B	2.5	A	B	A	B	B	B	-	B	B	B	A	B	B	B	B	B	B	B	A	A	B	B	B	B	B	B	A	B	B	A	B	B	B	B	A	B	B	B	B	B	B	A	A	A	A	A	B
Tdurum_contig60052_184	1B	2.5	A	B	A	B	B	B	-	B	B	B	A	B	B	B	B	B	B	B	A	A	B	B	B	B	B	B	A	B	B	A	B	B	B	B	A	B	B	B	B	B	B	A	A	A	A	A	B
wsnp_Ex_c2278_4270123	1B	2.5	A	B	A	B	B	B	-	B	B	B	A	B	B	B	B	B	B	B	A	A	B	B	B	B	B	B	A	B	B	A	B	B	B	B	A	B	B	B	B	B	B	A	A	A	A	A	B
wsnp_Ku_c20139_29729256	1B	2.5	A	B	A	B	B	B	-	B	B	B	A	B	B	B	B	B	B	B	A	A	B	B	B	B	B	B	A	B	B	A	B	B	B	B	A	B	B	B	B	B	B	A	A	A	A	A	B
Ra_c71973_691	1B	2.5	A	B	A	B	B	B	-	B	B	B	A	B	B	B	B	B	B	B	A	A	B	B	B	B	B	B	A	B	B	A	B	B	B	B	A	B	B	B	B	B	B	A	A	A	A	A	B
RAC875_c30569_210	1B	2.5	A	B	A	B	B	B	-	B	B	B	A	B	B	B	B	B	B	B	A	A	B	B	B	B	B	B	A	B	B	A	B	B	B	B	A	B	B	B	B	B	B	A	A	A	A	A	B
BS00081125_51	1B	2.5	A	B	A	B	B	B	-	B	B	B	A	B	B	B	B	B	B	B	A	A	B	B	B	B	B	B	A	B	B	A	B	B	B	B	A	B	B	B	B	B	B	A	A	A	A	A	B
BS00089313_51	1B	2.5	A	B	A	B	B	B	-	B	B	B	A	B	B	B	B	B	B	B	A	A	B	B	B	B	B	B	A	B	B	A	B	B	B	B	A	B	B	B	B	B	B	A	A	A	A	A	B
BS00095568_51	1B	2.5	A	B	A	B	B	B	-	B	B	B	A	B	B	B	B	B	B	B	A	A	B	B	B	B	B	B	A	B	B	A	B	B	B	B	A	B	B	B	B	B	B	A	A	A	A	A	B
CAP12_c1981_78	1B	2.5	A	B	A	B	B	B	-	B	B	B	A	B	B	B	B	B	B	B	A	A	B	B	B	B	B	B	A	B	B	A	B	B	B	B	A	B	B	B	B	B	B	A	A	A	A	A	B
CAP7_s12849_67	1B	2.5	A	B	A	B	B	B	-	B	B	B	A	B	B	B	B	B	B	B	A	A	B	B	B	B	B	B	A	B	B	A	B	B	B	B	A	B	B	B	B	B	B	A	A	A	A	A	B
CAP8_c9553_109	1B	2.5	A	B	A	B	B	B	-	B	B	B	A	B	B	B	B	B	B	B	A	A	B	B	B	B	B	B	A	B	B	A	B	B	B	B	A	B	B	B	B	B	B	A	A	A	A	A	B
Excalibur_c27798_1068	1B	2.5	A	B	A	B	B	B	-	B	B	B	A	B	B	B	B	B	B	B	A	A	B	B	B	B	B	B	A	B	B	A	B	B	B	B	A	B	B	B	B	B	B	A	A	A	A	A	B
Excalibur_c49906_242	1B	2.5	A	B	A	B	B	B	-	B	B	B	A	B	B	B	B	B	B	B	A	A	B	B	B	B	B	B	A	B	B	A	B	B	B	B	A	B	B	B	B	B	B	A	A	A	A	A	B
Excalibur_c49906_385	1B	2.5	A	B	A	B	B	B	-	B	B	B	A	B	B	B	B	B	B	B	A	A	B	B	B	B	B	B	A	B	B	A	B	B	B	B	A	B	B	B	B	B	B	A	A	A	A	A	B
Excalibur_c7035_155	1B	2.5	A	B	A	B	B	B	-	B	B	B	A	B	B	B	B	B	B	B	A	A	B	B	B	B	B	B	A	B	B	A	B	B	B	B	A	B	B	B	B	B	B	A	A	A	A	A	B
Excalibur_rep_c67541_1585	1B	2.5	A	B	A	B	B	B	-	B	B	B	A	B	B	B	B	B	B	B	A	A	B	B	B	B	B	B	A	B	B	A	B	B	B	B	A	B	B	B	B	B	B	A	A	A	A	A	B
IAAV5704	1B	2.5	A	B	A	B	B	B	-	B	B	B	A	B	B	B	B	B	B	B	A	A	B	B	B	B	B	B	A	B	B	A	B	B	B	B	A	B	B	B	B	B	B	A	A	A	A	A	B
IACX2578	1B	2.5	A	B	A	B	B	B	-	B	B	B	A	B	B	B	B	B	B	B	A	A	B	B	B	B	B	B	A	B	B	A	B	B	B	B	A	B	B	B	B	B	B	A	A	A	A	A	B
Ku_c10106_313	1B	2.5	A	B	A	B	B	B	-	B	B	B	A	B	B	B	B	B	B	B	A	A	B	B	B	B	B	B	A	B	B	A	B	B	B	B	A	B	B	B	B	B	B	A	A	A	A	A	B
Kukri_c51474_334	1B	2.5	A	B	A	B	B	B	-	B	B	B	A	B	B	B	B	B	B	B	A	A	B	B	B	B	B	B	A	B	B	A	B	B	B	B	A	B	B	B	B	B	B	A	A	A	A	A	B
Kukri_c64195_1203	1B	2.5	A	B	A	B	B	B	-	B	B	B	A	B	B	B	B	B	B	B	A	A	B	B	B	B	B	B	A	B	B	A	B	B	B	B	A	B	B	B	B	B	B	A	A	A	A	A	B
Kukri_c64195_346	1B	2.5	A	B	A	B	B	B	-	B	B	B	A	B	B	B	B	B	B	B	A	A	B	B	B	B	B	B	A	B	B	A	B	B	B	B	A	B	B	B	B	B	B	A	A	A	A	A	B
Kukri_c64195_432	1B	2.5	A	B	A	B	B	B	-	B	B	B	A	B	B	B	B	B	B	B	A	A	B	B	B	B	B	B	A	B	B	A	B	B	B	B	A	B	B	B	B	B	B	A	A	A	A	A	B
Kukri_rep_c73393_848	1B	2.5	A	B	A	B	B	B	-	B	B	B	A	B	B	B	B	B	B	B	A	A	B	B	B	B	B	B	A	B	B	A	B	B	B	B	A	B	B	B	B	B	B	A	A	A	A	A	B
Ra_c3083_982	1B	2.5	A	B	A	B	B	B	-	B	B	B	A	B	B	B	B	B	B	B	A	A	B	B	B	B	B	B	A	B	B	A	B	B	B	B	A	B	B	B	B	B	B	A	A	A	A	A	B
Ra_c34433_417	1B	2.5	A	B	A	B	B	B	-	B	B	B	A	B	B	B	B	B	B	B	A	A	B	B	B	B	B	B	A	B	B	A	B	B	B	B	A	B	B	B	B	B	B	A	A	A	A	A	B
Ra_c68984_1882	1B	2.5	A	B	A	B	B	B	-	B	B	B	A	B	B	B	B	B	B	B	A	A	B	B	B	B	B	B	A	B	B	A	B	B	B	B	A	B	B	B	B	B	B	A	A	A	A	A	B
RAC875_c46646_549	1B	2.5	A	B	A	B	B	B	-	B	B	B	A	B	B	B	B	B	B	B	A	A	B	B	B	B	B	B	A	B	B	A	B	B	B	B	A	B	B	B	B	B	B	A	A	A	A	A	B
RAC875_c865_1936	1B	2.5	A	B	A	B	B	B	-	B	B	B	A	B	B	B	B	B	B	B	A	A	B	B	B	B	B	B	A	B	B	A	B	B	B	B	A	B	B	B	B	B	B	A	A	A	A	A	B
RAC875_c92464_53	1B	2.5	A	B	A	B	B	B	-	B	B	B	A	B	B	B	B	B	B	B	A	A	B	B	B	B	B	B	A	B	B	A	B	B	B	B	A	B	B	B	B	B	B	A	A	A	A	A	B
RAC875_s105188_92	1B	2.5	A	B	A	B	B	B	-	B	B	B	A	B	B	B	B	B	B	B	A	A	B	B	B	B	B	B	A	B	B	A	B	B	B	B	A	B	B	B	B	B	B	A	A	A	A	A	B
RFL_Contig5706_1294	1B	2.5	A	B	A	B	B	B	-	B	B	B	A	B	B	B	B	B	B	B	A	A	B	B	B	B	B	B	A	B	B	A	B	B	B	B	A	B	B	B	B	B	B	A	A	A	A	A	B
TA004407_0898	1B	2.5	A	B	A	B	B	B	-	B	B	B	A	B	B	B	B	B	B	B	A	A	B	B	B	B	B	B	A	B	B	A	B	B	B	B	A	B	B	B	B	B	B	A	A	A	A	A	B
Tdurum_contig20191_171	1B	2.5	A	B	A	B	B	B	-	B	B	B	A	B	B	B	B	B	B	B	A	A	B	B	B	B	B	B	A	B	B	A	B	B	B	B	A	B	B	B	B	B	B	A	A	A	A	A	B
Tdurum_contig70304_781	1B	2.5	A	B	A	B	B	B	-	B	B	B	A	B	B	B	B	B	B	B	A	A	B	B	B	B	B	B	A	B	B	A	B	B	B	B	A	B	B	B	B	B	B	A	A	A	A	A	B
tplb0023b14_704	1B	2.5	A	B	A	B	B	B	-	B	B	B	A	B	B	B	B	B	B	B	A	A	B	B	B	B	B	B	A	B	B	A	B	B	B	B	A	B	B	B	B	B	B	A	A	A	A	A	B
wsnp_CAP11_rep_c8576_3700031	1B	2.5	A	B	A	B	B	B	-	B	B	B	A	B	B	B	B	B	B	B	A	A	B	B	B	B	B	B	A	B	B	A	B	B	B	B	A	B	B	B	B	B	B	A	A	A	A	A	B
wsnp_CAP7_c940_480745	1B	2.5	A	B	A	B	B	B	-	B	B	B	A	B	B	B	B	B	B	B	A	A	B	B	B	B	B	B	A	B	B	A	B	B	B	B	A	B	B	B	B	B	B	A	A	A	A	A	B
wsnp_Ex_c17452_26163465	1B	2.5	A	B	A	B	B	B	-	B	B	B	A	B	B	B	B	B	B	B	A	A	B	B	B	B	B	B	A	B	B	A	B	B	B	B	A	B	B	B	B	B	B	A	A	A	A	A	B
wsnp_Ex_c2025_3799847	1B	2.5	A	B	A	B	B	B	-	B	B	B	A	B	B	B	B	B	B	B	A	A	B	B	B	B	B	B	A	B	B	A	B	B	B	B	A	B	B	B	B	B	B	A	A	A	A	A	B
wsnp_Ex_c26620_35859364	1B	2.5	A	B	A	B	B	B	-	B	B	B	A	B	B	B	B	B	B	B	A	A	B	B	B	B	B	B	A	B	B	A	B	B	B	B	A	B	B	B	B	B	B	A	A	A	A	A	B
wsnp_Ex_c34966_43196962	1B	2.5	A	B	A	B	B	B	-	B	B	B	A	B	B	B	B	B	B	B	A	A	B	B	B	B	B	B	A	B	B	A	B	B	B	B	A	B	B	B	B	B	B	A	A	A	A	A	B
wsnp_Ex_c3681_6715277	1B	2.5	A	B	A	B	B	B	-	B	B	B	A	B	B	B	B	B	B	B	A	A	B	B	B	B	B	B	A	B	B	A	B	B	B	B	A	B	B	B	B	B	B	A	A	A	A	A	B
wsnp_Ex_c3681_6716255	1B	2.5	A	B	A	B	B	B	-	B	B	B	A	B	B	B	B	B	B	B	A	A	B	B	B	B	B	B	A	B	B	A	B	B	B	B	A	B	B	B	B	B	B	A	A	A	A	A	B
wsnp_Ex_c5388_9526777	1B	2.5	A	B	A	B	B	B	-	B	B	B	A	B	B	B	B	B	B	B	A	A	B	B	B	B	B	B	A	B	B	A	B	B	B	B	A	B	B	B	B	B	B	A	A	A	A	A	B
wsnp_Ex_c5388_9527189	1B	2.5	A	B	A	B	B	B	-	B	B	B	A	B	B	B	B	B	B	B	A	A	B	B	B	B	B	B	A	B	B	A	B	B	B	B	A	B	B	B	B	B	B	A	A	A	A	A	B
wsnp_Ex_c8865_14815305	1B	2.5	A	B	A	B	B	B	-	B	B	B	A	B	B	B	B	B	B	B	A	A	B	B	B	B	B	B	A	B	B	A	B	B	B	B	A	B	B	B	B	B	B	A	A	A	A	A	B
wsnp_Ex_c9960_16397347	1B	2.5	A	B	A	B	B	B	-	B	B	B	A	B	B	B	B	B	B	B	A	A	B	B	B	B	B	B	A	B	B	A	B	B	B	B	A	B	B	B	B	B	B	A	A	A	A	A	B
wsnp_Ex_rep_c66643_64952627	1B	2.5	A	B	A	B	B	B	-	B	B	B	A	B	B	B	B	B	B	B	A	A	B	B	B	B	B	B	A	B	B	A	B	B	B	B	A	B	B	B	B	B	B	A	A	A	A	A	B
wsnp_Ex_rep_c67036_65492436	1B	2.5	A	B	A	B	B	B	-	B	B	B	A	B	B	B	B	B	B	B	A	A	B	B	B	B	B	B	A	B	B	A	B	B	B	B	A	B	B	B	B	B	B	A	A	A	A	A	B
wsnp_Ex_rep_c68712_67571580	1B	2.5	A	B	A	B	B	B	-	B	B	B	A	B	B	B	B	B	B	B	A	A	B	B	B	B	B	B	A	B	B	A	B	B	B	B	A	B	B	B	B	B	B	A	A	A	A	A	B
wsnp_JD_c4485_5618761	1B	2.5	A	B	A	B	B	B	-	B	B	B	A	B	B	B	B	B	B	B	A	A	B	B	B	B	B	B	A	B	B	A	B	B	B	B	A	B	B	B	B	B	B	A	A	A	A	A	B
wsnp_JD_c4641_5774711	1B	2.5	A	B	A	B	B	B	-	B	B	B	A	B	B	B	B	B	B	B	A	A	B	B	B	B	B	B	A	B	B	A	B	B	B	B	A	B	B	B	B	B	B	A	A	A	A	A	B
wsnp_Ku_c19618_29134473	1B	2.5	A	B	A	B	B	B	-	B	B	B	A	B	B	B	B	B	B	B	A	A	B	B	B	B	B	B	A	B	B	A	B	B	B	B	A	B	B	B	B	B	B	A	A	A	A	A	B
wsnp_Ku_c4951_8856170	1B	2.5	A	B	A	B	B	B	-	B	B	B	A	B	B	B	B	B	B	B	A	A	B	B	B	B	B	B	A	B	B	A	B	B	B	B	A	B	B	B	B	B	B	A	A	A	A	A	B
wsnp_Ra_c12888_20519578	1B	2.5	A	B	A	B	B	B	-	B	B	B	A	B	B	B	B	B	B	B	A	A	B	B	B	B	B	B	A	B	B	A	B	B	B	B	A	B	B	B	B	B	B	A	A	A	A	A	B
wsnp_Ra_c2027_3943938	1B	2.5	A	B	A	B	B	B	-	B	B	B	A	B	B	B	B	B	B	B	A	A	B	B	B	B	B	B	A	B	B	A	B	B	B	B	A	B	B	B	B	B	B	A	A	A	A	A	B
wsnp_Ra_c2027_3945713	1B	2.5	A	B	A	B	B	B	-	B	B	B	A	B	B	B	B	B	B	B	A	A	B	B	B	B	B	B	A	B	B	A	B	B	B	B	A	B	B	B	B	B	B	A	A	A	A	A	B
wsnp_Ra_c2027_3945764	1B	2.5	A	B	A	B	B	B	-	B	B	B	A	B	B	B	B	B	B	B	A	A	B	B	B	B	B	B	A	B	B	A	B	B	B	B	A	B	B	B	B	B	B	A	A	A	A	A	B
wsnp_Ra_c8484_14372772	1B	2.5	A	B	A	B	B	B	-	B	B	B	A	B	B	B	B	B	B	B	A	A	B	B	B	B	B	B	A	B	B	A	B	B	B	B	A	B	B	B	B	B	B	A	A	A	A	A	B
BS00110052_51	1B	2.5	A	B	A	B	B	B	-	B	B	B	A	B	B	B	B	B	B	B	A	A	B	B	B	B	B	B	A	B	B	A	B	B	B	B	A	B	B	B	B	B	B	A	A	A	A	A	B
GENE_3626_308	1B	2.5	A	B	A	B	B	B	-	B	B	B	A	B	B	B	B	B	B	B	A	A	B	B	B	B	B	B	A	B	B	A	B	B	B	B	A	B	B	B	B	B	B	A	A	A	A	A	B
IAAV4866	1B	2.5	A	B	A	B	B	B	-	B	B	B	A	B	B	B	B	B	B	B	A	A	B	B	B	B	B	B	A	B	B	A	B	B	B	B	A	B	B	B	B	B	B	A	A	A	A	A	B
IAAV5744	1B	2.5	A	B	A	B	B	B	-	B	B	B	A	B	B	B	B	B	B	B	A	A	B	B	B	B	B	B	A	B	B	A	B	B	B	B	A	B	B	B	B	B	B	A	A	A	A	A	B
RAC875_rep_c74070_518	1B	2.5	A	B	A	B	B	B	-	B	B	B	A	B	B	B	B	B	B	B	A	A	B	B	B	B	B	B	A	B	B	A	B	B	B	B	A	B	B	B	B	B	B	A	A	A	A	A	B
wsnp_Ex_c852_1657319	1B	2.5	A	B	A	B	B	B	-	B	B	B	A	B	B	B	B	B	B	B	A	A	B	B	B	B	B	B	A	B	B	A	B	B	B	B	A	B	B	B	B	B	B	A	A	A	A	A	B
wsnp_Ex_rep_c69986_68942834	1B	2.5	A	B	A	B	B	B	-	B	B	B	A	B	B	B	B	B	B	B	A	A	B	B	B	B	B	B	A	B	B	A	B	B	B	B	A	B	B	B	B	B	B	A	A	A	A	A	B
wsnp_Ex_rep_c69986_68942866	1B	2.5	A	B	A	B	B	B	-	B	B	B	A	B	B	B	B	B	B	B	A	A	B	B	B	B	B	B	A	B	B	A	B	B	B	B	A	B	B	B	B	B	B	A	A	A	A	A	B
wsnp_Ra_c8484_14372815	1B	2.5	A	B	A	B	B	B	-	B	B	B	A	B	B	B	B	B	B	B	A	A	B	B	B	B	B	B	A	B	B	A	B	B	B	B	A	B	B	B	B	B	B	A	A	A	A	A	B
BS00078228_51	1B	2.5	A	B	A	B	B	B	-	B	B	B	A	B	B	B	B	B	B	B	A	A	B	B	B	B	B	B	A	B	B	A	B	B	B	B	A	B	B	B	B	B	B	A	A	A	A	A	B
GENE_0136_82	1B	2.5	A	B	A	B	B	B	-	B	B	B	A	B	B	B	B	B	B	B	A	A	B	B	B	B	B	B	A	B	B	A	B	B	B	B	A	B	B	B	B	B	B	A	A	A	A	A	B
BS00022089_51	1B	2.5	A	B	A	B	B	B	-	B	B	B	A	B	B	B	B	B	B	B	A	A	B	B	B	B	B	B	A	B	B	A	B	B	B	B	A	B	B	B	B	B	B	A	A	A	A	A	B
BS00033681_51	1B	2.5	A	B	A	B	B	B	-	B	B	B	A	B	B	B	B	B	B	B	A	A	B	B	B	B	B	B	A	B	B	A	B	B	B	B	A	B	B	B	B	B	B	A	A	A	A	A	B
JD_c6360_288	1B	2.5	A	B	A	B	B	B	-	B	B	B	A	B	B	B	B	B	B	B	A	A	B	B	B	B	B	B	A	B	B	A	B	B	B	B	A	B	B	B	B	B	B	A	A	A	A	A	B
BS00070139_51	1B	2.5	A	B	A	B	B	B	-	B	B	B	A	B	B	B	B	B	B	B	A	A	B	B	B	B	B	B	A	B	B	A	B	B	B	B	A	B	B	B	B	B	B	A	A	A	A	A	B
BS00076696_51	1B	2.5	A	B	A	B	B	B	-	B	B	B	A	B	B	B	B	B	B	B	A	A	B	B	B	B	B	B	A	B	B	A	B	B	B	B	A	B	B	B	B	B	B	A	A	A	A	A	B
BS00093841_51	1B	2.5	A	B	A	B	B	B	-	B	B	B	A	B	B	B	B	B	B	B	A	A	B	B	B	B	B	B	A	B	B	A	B	B	B	B	A	B	B	B	B	B	B	A	A	A	A	A	B
BS00110480_51	1B	2.5	A	B	A	B	B	B	-	B	B	B	A	B	B	B	B	B	B	B	A	A	B	B	B	B	B	B	A	B	B	A	B	B	B	B	A	B	B	B	B	B	B	A	A	A	A	A	B
BobWhite_c11235_370	1B	2.5	A	B	A	B	B	B	-	B	B	B	A	B	B	B	B	B	B	B	A	A	B	B	B	B	B	B	A	B	B	A	B	B	B	B	A	B	B	B	B	B	B	A	A	A	A	A	B
Excalibur_c1841_368	1B	2.5	A	B	A	B	B	B	-	B	B	B	A	B	B	B	B	B	B	B	A	A	B	B	B	B	B	B	A	B	B	A	B	B	B	B	A	B	B	B	B	B	B	A	A	A	A	A	B
Excalibur_c59016_839	1B	2.5	A	B	A	B	B	B	-	B	B	B	A	B	B	B	B	B	B	B	A	A	B	B	B	B	B	B	A	B	B	A	B	B	B	B	A	B	B	B	B	B	B	A	A	A	A	A	B
GENE_3085_533	1B	2.5	A	B	A	B	B	B	-	B	B	B	A	B	B	B	B	B	B	B	A	A	B	B	B	B	B	B	A	B	B	A	B	B	B	B	A	B	B	B	B	B	B	A	A	A	A	A	B
IACX5814	1B	2.5	A	B	A	B	B	B	-	B	B	B	A	B	B	B	B	B	B	B	A	A	B	B	B	B	B	B	A	B	B	A	B	B	B	B	A	B	B	B	B	B	B	A	A	A	A	A	B
Kukri_c12151_467	1B	2.5	A	B	A	B	B	B	-	B	B	B	A	B	B	B	B	B	B	B	A	A	B	B	B	B	B	B	A	B	B	A	B	B	B	B	A	B	B	B	B	B	B	A	A	A	A	A	B
Kukri_c12151_769	1B	2.5	A	B	A	B	B	B	-	B	B	B	A	B	B	B	B	B	B	B	A	A	B	B	B	B	B	B	A	B	B	A	B	B	B	B	A	B	B	B	B	B	B	A	A	A	A	A	B
RAC875_c24337_1280	1B	2.5	A	B	A	B	B	B	-	B	B	B	A	B	B	B	B	B	B	B	A	A	B	B	B	B	B	B	A	B	B	A	B	B	B	B	A	B	B	B	B	B	B	A	A	A	A	A	B
RAC875_c32894_1038	1B	2.5	A	B	A	B	B	B	-	B	B	B	A	B	B	B	B	B	B	B	A	A	B	B	B	B	B	B	A	B	B	A	B	B	B	B	A	B	B	B	B	B	B	A	A	A	A	A	B
RAC875_c32894_1116	1B	2.5	A	B	A	B	B	B	-	B	B	B	A	B	B	B	B	B	B	B	A	A	B	B	B	B	B	B	A	B	B	A	B	B	B	B	A	B	B	B	B	B	B	A	A	A	A	A	B
RAC875_c5796_424	1B	2.5	A	B	A	B	B	B	-	B	B	B	A	B	B	B	B	B	B	B	A	A	B	B	B	B	B	B	A	B	B	A	B	B	B	B	A	B	B	B	B	B	B	A	A	A	A	A	B
RAC875_c6905_776	1B	2.5	A	B	A	B	B	B	-	B	B	B	A	B	B	B	B	B	B	B	A	A	B	B	B	B	B	B	A	B	B	A	B	B	B	B	A	B	B	B	B	B	B	A	A	A	A	A	B
RAC875_rep_c71685_445	1B	2.5	A	B	A	B	B	B	-	B	B	B	A	B	B	B	B	B	B	B	A	A	B	B	B	B	B	B	A	B	B	A	B	B	B	B	A	B	B	B	B	B	B	A	A	A	A	A	B
BS00011390_51	1B	2.5	A	B	A	B	B	B	-	B	B	B	A	B	B	B	B	B	B	B	A	A	B	B	B	B	B	B	A	B	B	A	B	B	B	B	A	B	B	B	B	B	B	A	A	A	A	A	B
Tdurum_contig25434_209	1B	2.5	A	B	A	B	B	B	-	B	B	B	A	B	B	B	B	B	B	B	A	A	B	B	B	B	B	B	A	B	B	A	B	B	B	B	A	B	B	B	B	B	B	A	A	A	A	A	B
Tdurum_contig25434_218	1B	2.5	A	B	A	B	B	B	-	B	B	B	A	B	B	B	B	B	B	B	A	A	B	B	B	B	B	B	A	B	B	A	B	B	B	B	A	B	B	B	B	B	B	A	A	A	A	A	B
Tdurum_contig57731_162	1B	2.5	A	B	A	B	B	B	-	B	B	B	A	B	B	B	B	B	B	B	A	A	B	B	B	B	B	B	A	B	B	A	B	B	B	B	A	B	B	B	B	B	B	A	A	A	A	A	B
Tdurum_contig57731_225	1B	2.5	A	B	A	B	B	B	-	B	B	B	A	B	B	B	B	B	B	B	A	A	B	B	B	B	B	B	A	B	B	A	B	B	B	B	A	B	B	B	B	B	B	A	A	A	A	A	B
Tdurum_contig57731_412	1B	2.5	A	B	A	B	B	B	-	B	B	B	A	B	B	B	B	B	B	B	A	A	B	B	B	B	B	B	A	B	B	A	B	B	B	B	A	B	B	B	B	B	B	A	A	A	A	A	B
tplb0058h11_348	1B	2.5	A	B	A	B	B	B	-	B	B	B	A	B	B	B	B	B	B	B	A	A	B	B	B	B	B	B	A	B	B	A	B	B	B	B	A	B	B	B	B	B	B	A	A	A	A	A	B
BS00038929_51	1B	2.5	A	B	A	B	B	B	-	B	B	B	A	B	B	B	B	B	B	B	A	A	B	B	B	B	B	B	A	B	B	A	B	B	B	B	A	B	B	B	B	B	B	A	A	A	A	A	B
RAC875_c42283_686	1B	2.5	A	B	A	B	B	B	-	B	B	B	A	B	B	B	B	B	B	B	A	A	B	B	B	B	B	B	A	B	B	A	B	B	B	B	A	B	B	B	B	B	B	A	A	A	A	A	B
BS00071555_51	1B	2.5	A	B	A	B	B	B	-	B	B	B	A	B	B	B	B	B	B	B	A	A	B	B	B	B	B	B	A	B	B	A	B	B	B	B	A	B	B	B	B	B	B	A	A	A	A	A	B
BS00110148_51	1B	2.5	A	B	A	B	B	B	-	B	B	B	A	B	B	B	B	B	B	B	A	A	B	B	B	B	B	B	A	B	B	A	B	B	B	B	A	B	B	B	B	B	B	A	A	A	A	A	B
BobWhite_c11460_291	1B	2.5	A	B	A	B	B	B	-	B	B	B	A	B	B	B	B	B	B	B	A	A	B	B	B	B	B	B	A	B	B	A	B	B	B	B	A	B	B	B	B	B	B	A	A	A	A	A	B
Excalibur_c57972_116	1B	2.5	A	B	A	B	B	B	-	B	B	B	A	B	B	B	B	B	B	B	A	A	B	B	B	B	B	B	A	B	B	A	B	B	B	B	A	B	B	B	B	B	B	A	A	A	A	A	B
GENE_0283_96	1B	2.5	A	B	A	B	B	B	-	B	B	B	A	B	B	B	B	B	B	B	A	A	B	B	B	B	B	B	A	B	B	A	B	B	B	B	A	B	B	B	B	B	B	A	A	A	A	A	B
GENE_3334_199	1B	2.5	A	B	A	B	B	B	-	B	B	B	A	B	B	B	B	B	B	B	A	A	B	B	B	B	B	B	A	B	B	A	B	B	B	B	A	B	B	B	B	B	B	A	A	A	A	A	B
GENE_4605_536	1B	2.5	A	B	A	B	B	B	-	B	B	B	A	B	B	B	B	B	B	B	A	A	B	B	B	B	B	B	A	B	B	A	B	B	B	B	A	B	B	B	B	B	B	A	A	A	A	A	B
IACX2701	1B	2.5	A	B	A	B	B	B	-	B	B	B	A	B	B	B	B	B	B	B	A	A	B	B	B	B	B	B	A	B	B	A	B	B	B	B	A	B	B	B	B	B	B	A	A	A	A	A	B
Kukri_c20927_339	1B	2.5	A	B	A	B	B	B	-	B	B	B	A	B	B	B	B	B	B	B	A	A	B	B	B	B	B	B	A	B	B	A	B	B	B	B	A	B	B	B	B	B	B	A	A	A	A	A	B
RFL_Contig981_1985	1B	2.5	A	B	A	B	B	B	-	B	B	B	A	B	B	B	B	B	B	B	A	A	B	B	B	B	B	B	A	B	B	A	B	B	B	B	A	B	B	B	B	B	B	A	A	A	A	A	B
BS00022581_51	1B	2.5	A	B	A	B	B	B	-	B	B	B	A	B	B	B	B	B	B	B	A	A	B	B	B	B	B	B	A	B	B	A	B	B	B	B	A	B	B	B	B	B	B	A	A	A	A	A	B
Tdurum_contig8081_2331	1B	2.5	A	B	A	B	B	B	-	B	B	B	A	B	B	B	B	B	B	B	A	A	B	B	B	B	B	B	A	B	B	A	B	B	B	B	A	B	B	B	B	B	B	A	A	A	A	A	B
BS00060270_51	1B	2.5	A	B	A	B	B	B	-	B	B	B	A	B	B	B	B	B	B	B	A	A	B	B	B	B	B	B	A	B	B	A	B	B	B	B	A	B	B	B	B	B	B	A	A	A	A	A	B
BS00067434_51	1B	2.5	A	B	A	B	B	B	-	B	B	B	A	B	B	B	B	B	B	B	A	A	B	B	B	B	B	B	A	B	B	A	B	B	B	B	A	B	B	B	B	B	B	A	A	A	A	A	B
BS00094498_51	1B	2.5	A	B	A	B	B	B	-	B	B	B	A	B	B	B	B	B	B	B	A	A	B	B	B	B	B	B	A	B	B	A	B	B	B	B	A	B	B	B	B	B	B	A	A	A	A	A	B
BS00094499_51	1B	2.5	A	B	A	B	B	B	-	B	B	B	A	B	B	B	B	B	B	B	A	A	B	B	B	B	B	B	A	B	B	A	B	B	B	B	A	B	B	B	B	B	B	A	A	A	A	A	B
D_contig17842_656	1B	2.5	A	B	A	B	B	B	-	B	B	B	A	B	B	B	B	B	B	B	A	A	B	B	B	B	B	B	A	B	B	A	B	B	B	B	A	B	B	B	B	B	B	A	A	A	A	A	B
Excalibur_c4163_387	1B	2.5	A	B	A	B	B	B	-	B	B	B	A	B	B	B	B	B	B	B	A	A	B	B	B	B	B	B	A	B	B	A	B	B	B	B	A	B	B	B	B	B	B	A	A	A	A	A	B
JD_c64600_281	1B	2.5	A	B	A	B	B	B	-	B	B	B	A	B	B	B	B	B	B	B	A	A	B	B	B	B	B	B	A	B	B	A	B	B	B	B	A	B	B	B	B	B	B	A	A	A	A	A	B
Ku_c13515_171	1B	2.5	A	B	A	B	B	B	-	B	B	B	A	B	B	B	B	B	B	B	A	A	B	B	B	B	B	B	A	B	B	A	B	B	B	B	A	B	B	B	B	B	B	A	A	A	A	A	B
Kukri_c75399_226	1B	2.5	A	B	A	B	B	B	-	B	B	B	A	B	B	B	B	B	B	B	A	A	B	B	B	B	B	B	A	B	B	A	B	B	B	B	A	B	B	B	B	B	B	A	A	A	A	A	B
BS00011712_51	1B	2.5	A	B	A	B	B	B	-	B	B	B	A	B	B	B	B	B	B	B	A	A	B	B	B	B	B	B	A	B	B	A	B	B	B	B	A	B	B	B	B	B	B	A	A	A	A	A	B
TA005233_0508	1B	2.5	A	B	A	B	B	B	-	B	B	B	A	B	B	B	B	B	B	B	A	A	B	B	B	B	B	B	A	B	B	A	B	B	B	B	A	B	B	B	B	B	B	A	A	A	A	A	B
BS00021946_51	1B	2.5	A	B	A	B	B	B	-	B	B	B	A	B	B	B	B	B	B	B	A	A	B	B	B	B	B	B	A	B	B	A	B	B	B	B	A	B	B	B	B	B	B	A	A	A	A	A	B
BS00021947_51	1B	2.5	A	B	A	B	B	B	-	B	B	B	A	B	B	B	B	B	B	B	A	A	B	B	B	B	B	B	A	B	B	A	B	B	B	B	A	B	B	B	B	B	B	A	A	A	A	A	B
Tdurum_contig28899_127	1B	2.5	A	B	A	B	B	B	-	B	B	B	A	B	B	B	B	B	B	B	A	A	B	B	B	B	B	B	A	B	B	A	B	B	B	B	A	B	B	B	B	B	B	A	A	A	A	A	B
Tdurum_contig42217_127	1B	2.5	A	B	A	B	B	B	-	B	B	B	A	B	B	B	B	B	B	B	A	A	B	B	B	B	B	B	A	B	B	A	B	B	B	B	A	B	B	B	B	B	B	A	A	A	A	A	B
Tdurum_contig43910_1113	1B	2.5	A	B	A	B	B	B	-	B	B	B	A	B	B	B	B	B	B	B	A	A	B	B	B	B	B	B	A	B	B	A	B	B	B	B	A	B	B	B	B	B	B	A	A	A	A	A	B
Tdurum_contig43910_687	1B	2.5	A	B	A	B	B	B	-	B	B	B	A	B	B	B	B	B	B	B	A	A	B	B	B	B	B	B	A	B	B	A	B	B	B	B	A	B	B	B	B	B	B	A	A	A	A	A	B
Tdurum_contig87816_268	1B	2.5	A	B	A	B	B	B	-	B	B	B	A	B	B	B	B	B	B	B	A	A	B	B	B	B	B	B	A	B	B	A	B	B	B	B	A	B	B	B	B	B	B	A	A	A	A	A	B
wsnp_BE403956B_Ta_2_3	1B	2.5	A	B	A	B	B	B	-	B	B	B	A	B	B	B	B	B	B	B	A	A	B	B	B	B	B	B	A	B	B	A	B	B	B	B	A	B	B	B	B	B	B	A	A	A	A	A	B
wsnp_BE442716B_Ta_2_1	1B	2.5	A	B	A	B	B	B	-	B	B	B	A	B	B	B	B	B	B	B	A	A	B	B	B	B	B	B	A	B	B	A	B	B	B	B	A	B	B	B	B	B	B	A	A	A	A	A	B
wsnp_BE442716B_Ta_2_2	1B	2.5	A	B	A	B	B	B	-	B	B	B	A	B	B	B	B	B	B	B	A	A	B	B	B	B	B	B	A	B	B	A	B	B	B	B	A	B	B	B	B	B	B	A	A	A	A	A	B
wsnp_BE591501B_Ta_2_1	1B	2.5	A	B	A	B	B	B	-	B	B	B	A	B	B	B	B	B	B	B	A	A	B	B	B	B	B	B	A	B	B	A	B	B	B	B	A	B	B	B	B	B	B	A	A	A	A	A	B
JD_c18139_485	1B	2.5	A	B	A	B	B	B	-	B	B	B	A	B	B	B	B	B	B	B	A	A	B	B	B	B	B	B	A	B	B	A	B	B	B	B	A	B	B	B	B	B	B	A	A	A	A	A	B
BobWhite_c1318_691	1B	2.5	A	B	A	B	B	B	-	B	B	B	A	B	B	B	B	B	B	B	A	A	B	B	B	B	B	B	A	B	B	A	B	B	B	B	A	B	B	B	B	B	B	A	A	A	A	A	B
Excalibur_c39191_82	1B	2.5	A	B	A	B	B	B	-	B	B	B	A	B	B	B	B	B	B	B	A	A	B	B	B	B	B	B	A	B	B	A	B	B	B	B	A	B	B	B	B	B	B	A	A	A	A	A	B
Kukri_rep_c108436_534	1B	2.5	A	B	A	B	B	B	-	B	B	B	A	B	B	B	B	B	B	B	A	A	B	B	B	B	B	B	A	B	B	A	B	B	B	B	A	B	B	B	B	B	B	A	A	A	A	A	B
BS00062740_51	1B	2.5	A	B	A	B	B	B	-	B	B	B	A	B	B	B	B	B	B	B	A	A	B	B	B	B	B	B	A	B	B	A	B	B	B	B	A	B	B	B	B	B	B	A	A	A	A	A	B
CAP11_c1969_268	1B	2.5	A	B	A	B	B	B	-	B	B	B	A	B	B	B	B	B	B	B	A	A	B	B	B	B	B	B	A	B	B	A	B	B	B	B	A	B	B	B	B	B	B	A	A	A	A	A	B
CAP7_c302_518	1B	2.5	A	B	A	B	B	B	-	B	B	B	A	B	B	B	B	B	B	B	A	A	B	B	B	B	B	B	A	B	B	A	B	B	B	B	A	B	B	B	B	B	B	A	A	A	A	A	B
Ex_c16691_96	1B	2.5	A	B	A	B	B	B	-	B	B	B	A	B	B	B	B	B	B	B	A	A	B	B	B	B	B	B	A	B	B	A	B	B	B	B	A	B	B	B	B	B	B	A	A	A	A	A	B
BobWhite_c43322_203	1B	2.5	A	B	A	B	B	B	-	B	B	B	A	B	B	B	B	B	B	B	A	A	B	B	B	B	B	B	A	B	B	A	B	B	B	B	A	B	B	B	B	B	B	A	A	A	A	A	B
IAAV178	1B	2.5	A	B	A	B	B	B	-	B	B	B	A	B	B	B	B	B	B	B	A	A	B	B	B	B	B	B	A	B	B	A	B	B	B	B	A	B	B	B	B	B	B	A	A	A	A	A	B
IACX184	1B	2.5	A	B	A	B	B	B	-	B	B	B	A	B	B	B	B	B	B	B	A	A	B	B	B	B	B	B	A	B	B	A	B	B	B	B	A	B	B	B	B	B	B	A	A	A	A	A	B
Kukri_c62285_336	1B	2.5	A	B	A	B	B	B	-	B	B	B	A	B	B	B	B	B	B	B	A	A	B	B	B	B	B	B	A	B	B	A	B	B	B	B	A	B	B	B	B	B	B	A	A	A	A	A	B
Kukri_rep_c88171_730	1B	2.5	A	B	A	B	B	B	-	B	B	B	A	B	B	B	B	B	B	B	A	A	B	B	B	B	B	B	A	B	B	A	B	B	B	B	A	B	B	B	B	B	B	A	A	A	A	A	B
Ra_c18323_183	1B	2.5	A	B	A	B	B	B	-	B	B	B	A	B	B	B	B	B	B	B	A	A	B	B	B	B	B	B	A	B	B	A	B	B	B	B	A	B	B	B	B	B	B	A	A	A	A	A	B
RAC875_c2331_2570	1B	2.5	A	B	A	B	B	B	-	B	B	B	A	B	B	B	B	B	B	B	A	A	B	B	B	B	B	B	A	B	B	A	B	B	B	B	A	B	B	B	B	B	B	A	A	A	A	A	B
RAC875_c44575_561	1B	2.5	A	B	A	B	B	B	-	B	B	B	A	B	B	B	B	B	B	B	A	A	B	B	B	B	B	B	A	B	B	A	B	B	B	B	A	B	B	B	B	B	B	A	A	A	A	A	B
RAC875_c5227_1385	1B	2.5	A	B	A	B	B	B	-	B	B	B	A	B	B	B	B	B	B	B	A	A	B	B	B	B	B	B	A	B	B	A	B	B	B	B	A	B	B	B	B	B	B	A	A	A	A	A	B
RAC875_rep_c70803_1442	1B	2.5	A	B	A	B	B	B	-	B	B	B	A	B	B	B	B	B	B	B	A	A	B	B	B	B	B	B	A	B	B	A	B	B	B	B	A	B	B	B	B	B	B	A	A	A	A	A	B
Tdurum_contig10326_151	1B	2.5	A	B	A	B	B	B	-	B	B	B	A	B	B	B	B	B	B	B	A	A	B	B	B	B	B	B	A	B	B	A	B	B	B	B	A	B	B	B	B	B	B	A	A	A	A	A	B
Tdurum_contig42856_1271	1B	2.5	A	B	A	B	B	B	-	B	B	B	A	B	B	B	B	B	B	B	A	A	B	B	B	B	B	B	A	B	B	A	B	B	B	B	A	B	B	B	B	B	B	A	A	A	A	A	B
Tdurum_contig46780_203	1B	2.5	A	B	A	B	B	B	-	B	B	B	A	B	B	B	B	B	B	B	A	A	B	B	B	B	B	B	A	B	B	A	B	B	B	B	A	B	B	B	B	B	B	A	A	A	A	A	B
BS00022670_51	1B	2.5	A	B	A	B	B	B	-	B	B	B	A	B	B	B	B	B	B	B	A	A	B	B	B	B	B	B	A	B	B	A	B	B	B	B	A	B	B	B	B	B	B	A	A	A	A	A	B
wsnp_be443797B_Ta_2_1	1B	2.5	A	B	A	B	B	B	-	B	B	B	A	B	B	B	B	B	B	B	A	A	B	B	B	B	B	B	A	B	B	A	B	B	B	B	A	B	B	B	B	B	B	A	A	A	A	A	B
wsnp_Ku_c30982_40765254	1B	2.5	A	B	A	B	B	B	-	B	B	B	A	B	B	B	B	B	B	B	A	A	B	B	B	B	B	B	A	B	B	A	B	B	B	B	A	B	B	B	B	B	B	A	A	A	A	A	B
BS00052075_51	1B	2.5	A	B	A	B	B	B	-	B	B	B	A	B	B	B	B	B	B	B	A	A	B	B	B	B	B	B	A	B	B	A	B	B	B	B	A	B	B	B	B	B	B	A	A	A	A	A	B
BS00063113_51	1B	2.5	A	B	A	B	B	B	-	B	B	B	A	B	B	B	B	B	B	B	A	A	B	B	B	B	B	B	A	B	B	A	B	B	B	B	A	B	B	B	B	B	B	A	A	A	A	A	B
CAP7_rep_c10850_139	1B	2.5	A	B	A	B	B	B	-	B	B	B	A	B	B	B	B	B	B	B	A	A	B	B	B	B	B	B	A	B	B	A	B	B	B	B	A	B	B	B	B	B	B	A	A	A	A	A	B
CAP7_rep_c7114_55	1B	2.5	A	B	A	B	B	B	-	B	B	B	A	B	B	B	B	B	B	B	A	A	B	B	B	B	B	B	A	B	B	A	B	B	B	B	A	B	B	B	B	B	B	A	A	A	A	A	B
Ex_c34713_501	1B	2.5	A	B	A	B	B	B	-	B	B	B	A	B	B	B	B	B	B	B	A	A	B	B	B	B	B	B	A	B	B	A	B	B	B	B	A	B	B	B	B	B	B	A	A	A	A	A	B
Excalibur_c3140_697	1B	2.5	A	B	A	B	B	B	-	B	B	B	A	B	B	B	B	B	B	B	A	A	B	B	B	B	B	B	A	B	B	A	B	B	B	B	A	B	B	B	B	B	B	A	A	A	A	A	B
GENE_0116_102	1B	2.5	A	B	A	B	B	B	-	B	B	B	A	B	B	B	B	B	B	B	A	A	B	B	B	B	B	B	A	B	B	A	B	B	B	B	A	B	B	B	B	B	B	A	A	A	A	A	B
GENE_0193_197	1B	2.5	A	B	A	B	B	B	-	B	B	B	A	B	B	B	B	B	B	B	A	A	B	B	B	B	B	B	A	B	B	A	B	B	B	B	A	B	B	B	B	B	B	A	A	A	A	A	B
GENE_1214_159	1B	2.5	A	B	A	B	B	B	-	B	B	B	A	B	B	B	B	B	B	B	A	A	B	B	B	B	B	B	A	B	B	A	B	B	B	B	A	B	B	B	B	B	B	A	A	A	A	A	B
Ku_c42700_2798	1B	2.5	A	B	A	B	B	B	-	B	B	B	A	B	B	B	B	B	B	B	A	A	B	B	B	B	B	B	A	B	B	A	B	B	B	B	A	B	B	B	B	B	B	A	A	A	A	A	B
Kukri_c2297_181	1B	2.5	A	B	A	B	B	B	-	B	B	B	A	B	B	B	B	B	B	B	A	A	B	B	B	B	B	B	A	B	B	A	B	B	B	B	A	B	B	B	B	B	B	A	A	A	A	A	B
BobWhite_c7577_69	1B	2.5	A	B	A	B	B	B	-	B	B	B	A	B	B	B	B	B	B	B	A	A	B	B	B	B	B	B	A	B	B	A	B	B	B	B	A	B	B	B	B	B	B	A	A	A	A	A	B
Kukri_c37856_492	1B	2.5	A	B	A	B	B	B	-	B	B	B	A	B	B	B	B	B	B	B	A	A	B	B	B	B	B	B	A	B	B	A	B	B	B	B	A	B	B	B	B	B	B	A	A	A	A	A	B
Ra_c23839_884	1B	2.5	A	B	A	B	B	B	-	B	B	B	A	B	B	B	B	B	B	B	A	A	B	B	B	B	B	B	A	B	B	A	B	B	B	B	A	B	B	B	B	B	B	A	A	A	A	A	B
Ra_c33845_794	1B	2.5	A	B	A	B	B	B	-	B	B	B	A	B	B	B	B	B	B	B	A	A	B	B	B	B	B	B	A	B	B	A	B	B	B	B	A	B	B	B	B	B	B	A	A	A	A	A	B
RAC875_c21842_1647	1B	2.5	A	B	A	B	B	B	-	B	B	B	A	B	B	B	B	B	B	B	A	A	B	B	B	B	B	B	A	B	B	A	B	B	B	B	A	B	B	B	B	B	B	A	A	A	A	A	B
RAC875_c24109_600	1B	2.5	A	B	A	B	B	B	-	B	B	B	A	B	B	B	B	B	B	B	A	A	B	B	B	B	B	B	A	B	B	A	B	B	B	B	A	B	B	B	B	B	B	A	A	A	A	A	B
Tdurum_contig11877_414	1B	2.5	A	B	A	B	B	B	-	B	B	B	A	B	B	B	B	B	B	B	A	A	B	B	B	B	B	B	A	B	B	A	B	B	B	B	A	B	B	B	B	B	B	A	A	A	A	A	B
Tdurum_contig65023_587	1B	2.5	A	B	A	B	B	B	-	B	B	B	A	B	B	B	B	B	B	B	A	A	B	B	B	B	B	B	A	B	B	A	B	B	B	B	A	B	B	B	B	B	B	A	A	A	A	A	B
wsnp_Ex_c26419_35667216	1B	2.5	A	B	A	B	B	B	-	B	B	B	A	B	B	B	B	B	B	B	A	A	B	B	B	B	B	B	A	B	B	A	B	B	B	B	A	B	B	B	B	B	B	A	A	A	A	A	B
wsnp_Ex_rep_c66802_65172754	1B	2.5	A	B	A	B	B	B	-	B	B	B	A	B	B	B	B	B	B	B	A	A	B	B	B	B	B	B	A	B	B	A	B	B	B	B	A	B	B	B	B	B	B	A	A	A	A	A	B
wsnp_Ku_c16117_24917524	1B	2.5	A	B	A	B	B	B	-	B	B	B	A	B	B	B	B	B	B	B	A	A	B	B	B	B	B	B	A	B	B	A	B	B	B	B	A	B	B	B	B	B	B	A	A	A	A	A	B
wsnp_Ku_c66585_65967792	1B	2.5	A	B	A	B	B	B	-	B	B	B	A	B	B	B	B	B	B	B	A	A	B	B	B	B	B	B	A	B	B	A	B	B	B	B	A	B	B	B	B	B	B	A	A	A	A	A	B
wsnp_Ku_c9014_15193623	1B	2.5	A	B	A	B	B	B	-	B	B	B	A	B	B	B	B	B	B	B	A	A	B	B	B	B	B	B	A	B	B	A	B	B	B	B	A	B	B	B	B	B	B	A	A	A	A	A	B
BobWhite_c4236_410	1B	2.5	A	B	A	B	B	B	-	B	B	B	A	B	B	B	B	B	B	B	A	A	B	B	B	B	B	B	A	B	B	A	B	B	B	B	A	B	B	B	B	B	B	A	A	A	A	A	B
wsnp_RFL_Contig4726_5654774	1B	2.5	A	B	A	B	B	B	-	B	B	B	A	B	B	B	B	B	B	B	A	A	B	B	B	B	B	B	A	B	B	A	B	B	B	B	A	B	B	B	B	B	B	A	A	A	A	A	B
BS00090449_51	1B	2.5	A	B	A	B	B	B	-	B	B	B	A	B	B	B	B	B	B	B	A	A	B	B	B	B	B	B	A	B	B	A	B	B	B	B	A	B	B	B	B	B	B	A	A	A	A	A	B
BS00098730_51	1B	2.5	A	B	A	B	B	B	-	B	B	B	A	B	B	B	B	B	B	B	A	A	B	B	B	B	B	B	A	B	B	A	B	B	B	B	A	B	B	B	B	B	B	A	A	A	A	A	B
CAP7_c1241_128	1B	2.5	A	B	A	B	B	B	-	B	B	B	A	B	B	B	B	B	B	B	A	A	B	B	B	B	B	B	A	B	B	A	B	B	B	B	A	B	B	B	B	B	B	A	A	A	A	A	B
Excalibur_c100908_482	1B	2.5	A	B	A	B	B	B	-	B	B	B	A	B	B	B	B	B	B	B	A	A	B	B	B	B	B	B	A	B	B	A	B	B	B	B	A	B	B	B	B	B	B	A	A	A	A	A	B
Excalibur_c111213_145	1B	2.5	A	B	A	B	B	B	-	B	B	B	A	B	B	B	B	B	B	B	A	A	B	B	B	B	B	B	A	B	B	A	B	B	B	B	A	B	B	B	B	B	B	A	A	A	A	A	B
BobWhite_c3661_88	1B	2.5	A	B	A	B	B	B	-	B	B	B	A	B	B	B	B	B	B	B	A	A	B	B	B	B	B	B	A	B	B	A	B	B	B	B	A	B	B	B	B	B	B	A	A	A	A	A	B
Excalibur_rep_c101395_56	1B	2.5	A	B	A	B	B	B	-	B	B	B	A	B	B	B	B	B	B	B	A	A	B	B	B	B	B	B	A	B	B	A	B	B	B	B	A	B	B	B	B	B	B	A	A	A	A	A	B
Excalibur_rep_c67757_264	1B	2.5	A	B	A	B	B	B	-	B	B	B	A	B	B	B	B	B	B	B	A	A	B	B	B	B	B	B	A	B	B	A	B	B	B	B	A	B	B	B	B	B	B	A	A	A	A	A	B
Excalibur_s113941_196	1B	2.5	A	B	A	B	B	B	-	B	B	B	A	B	B	B	B	B	B	B	A	A	B	B	B	B	B	B	A	B	B	A	B	B	B	B	A	B	B	B	B	B	B	A	A	A	A	A	B
IAAV1869	1B	2.5	A	B	A	B	B	B	-	B	B	B	A	B	B	B	B	B	B	B	A	A	B	B	B	B	B	B	A	B	B	A	B	B	B	B	A	B	B	B	B	B	B	A	A	A	A	A	B
IAAV2764	1B	2.5	A	B	A	B	B	B	-	B	B	B	A	B	B	B	B	B	B	B	A	A	B	B	B	B	B	B	A	B	B	A	B	B	B	B	A	B	B	B	B	B	B	A	A	A	A	A	B
JD_c10376_670	1B	2.5	A	B	A	B	B	B	-	B	B	B	A	B	B	B	B	B	B	B	A	A	B	B	B	B	B	B	A	B	B	A	B	B	B	B	A	B	B	B	B	B	B	A	A	A	A	A	B
Ku_c3893_771	1B	2.5	A	B	A	B	B	B	-	B	B	B	A	B	B	B	B	B	B	B	A	A	B	B	B	B	B	B	A	B	B	A	B	B	B	B	A	B	B	B	B	B	B	A	A	A	A	A	B
Kukri_c12936_1505	1B	2.5	A	B	A	B	B	B	-	B	B	B	A	B	B	B	B	B	B	B	A	A	B	B	B	B	B	B	A	B	B	A	B	B	B	B	A	B	B	B	B	B	B	A	A	A	A	A	B
Kukri_c14968_674	1B	2.5	A	B	A	B	B	B	-	B	B	B	A	B	B	B	B	B	B	B	A	A	B	B	B	B	B	B	A	B	B	A	B	B	B	B	A	B	B	B	B	B	B	A	A	A	A	A	B
Kukri_c37856_123	1B	2.5	A	B	A	B	B	B	-	B	B	B	A	B	B	B	B	B	B	B	A	A	B	B	B	B	B	B	A	B	B	A	B	B	B	B	A	B	B	B	B	B	B	A	A	A	A	A	B
Kukri_c6462_320	1B	2.5	A	B	A	B	B	B	-	B	B	B	A	B	B	B	B	B	B	B	A	A	B	B	B	B	B	B	A	B	B	A	B	B	B	B	A	B	B	B	B	B	B	A	A	A	A	A	B
Kukri_c76762_166	1B	2.5	A	B	A	B	B	B	-	B	B	B	A	B	B	B	B	B	B	B	A	A	B	B	B	B	B	B	A	B	B	A	B	B	B	B	A	B	B	B	B	B	B	A	A	A	A	A	B
Kukri_c8308_245	1B	2.5	A	B	A	B	B	B	-	B	B	B	A	B	B	B	B	B	B	B	A	A	B	B	B	B	B	B	A	B	B	A	B	B	B	B	A	B	B	B	B	B	B	A	A	A	A	A	B
Kukri_rep_c101550_113	1B	2.5	A	B	A	B	B	B	-	B	B	B	A	B	B	B	B	B	B	B	A	A	B	B	B	B	B	B	A	B	B	A	B	B	B	B	A	B	B	B	B	B	B	A	A	A	A	A	B
Kukri_rep_c70738_896	1B	2.5	A	B	A	B	B	B	-	B	B	B	A	B	B	B	B	B	B	B	A	A	B	B	B	B	B	B	A	B	B	A	B	B	B	B	A	B	B	B	B	B	B	A	A	A	A	A	B
BobWhite_c13450_2100	1B	2.5	A	B	A	B	B	B	-	B	B	B	A	B	B	B	B	B	B	B	A	A	B	B	B	B	B	B	A	B	B	A	B	B	B	B	A	B	B	B	B	B	B	A	A	A	A	A	B
Ra_c21902_654	1B	2.5	A	B	A	B	B	B	-	B	B	B	A	B	B	B	B	B	B	B	A	A	B	B	B	B	B	B	A	B	B	A	B	B	B	B	A	B	B	B	B	B	B	A	A	A	A	A	B
RAC875_c44452_438	1B	2.5	A	B	A	B	B	B	-	B	B	B	A	B	B	B	B	B	B	B	A	A	B	B	B	B	B	B	A	B	B	A	B	B	B	B	A	B	B	B	B	B	B	A	A	A	A	A	B
RAC875_c53382_120	1B	2.5	A	B	A	B	B	B	-	B	B	B	A	B	B	B	B	B	B	B	A	A	B	B	B	B	B	B	A	B	B	A	B	B	B	B	A	B	B	B	B	B	B	A	A	A	A	A	B
BS00009731_51	1B	2.5	A	B	A	B	B	B	-	B	B	B	A	B	B	B	B	B	B	B	A	A	B	B	B	B	B	B	A	B	B	A	B	B	B	B	A	B	B	B	B	B	B	A	A	A	A	A	B
RAC875_rep_c108085_570	1B	2.5	A	B	A	B	B	B	-	B	B	B	A	B	B	B	B	B	B	B	A	A	B	B	B	B	B	B	A	B	B	A	B	B	B	B	A	B	B	B	B	B	B	A	A	A	A	A	B
RFL_Contig1354_484	1B	2.5	A	B	A	B	B	B	-	B	B	B	A	B	B	B	B	B	B	B	A	A	B	B	B	B	B	B	A	B	B	A	B	B	B	B	A	B	B	B	B	B	B	A	A	A	A	A	B
TA003204_1339	1B	2.5	A	B	A	B	B	B	-	B	B	B	A	B	B	B	B	B	B	B	A	A	B	B	B	B	B	B	A	B	B	A	B	B	B	B	A	B	B	B	B	B	B	A	A	A	A	A	B
TA004324_0491	1B	2.5	A	B	A	B	B	B	-	B	B	B	A	B	B	B	B	B	B	B	A	A	B	B	B	B	B	B	A	B	B	A	B	B	B	B	A	B	B	B	B	B	B	A	A	A	A	A	B
Tdurum_contig47456_182	1B	2.5	A	B	A	B	B	B	-	B	B	B	A	B	B	B	B	B	B	B	A	A	B	B	B	B	B	B	A	B	B	A	B	B	B	B	A	B	B	B	B	B	B	A	A	A	A	A	B
Tdurum_contig53888_107	1B	2.5	A	B	A	B	B	B	-	B	B	B	A	B	B	B	B	B	B	B	A	A	B	B	B	B	B	B	A	B	B	A	B	B	B	B	A	B	B	B	B	B	B	A	A	A	A	A	B
Tdurum_contig53888_350	1B	2.5	A	B	A	B	B	B	-	B	B	B	A	B	B	B	B	B	B	B	A	A	B	B	B	B	B	B	A	B	B	A	B	B	B	B	A	B	B	B	B	B	B	A	A	A	A	A	B
Tdurum_contig84184_124	1B	2.5	A	B	A	B	B	B	-	B	B	B	A	B	B	B	B	B	B	B	A	A	B	B	B	B	B	B	A	B	B	A	B	B	B	B	A	B	B	B	B	B	B	A	A	A	A	A	B
wsnp_Ex_c15934_24341135	1B	2.5	A	B	A	B	B	B	-	B	B	B	A	B	B	B	B	B	B	B	A	A	B	B	B	B	B	B	A	B	B	A	B	B	B	B	A	B	B	B	B	B	B	A	A	A	A	A	B
BS00029345_51	1B	2.5	A	B	A	B	B	B	-	B	B	B	A	B	B	B	B	B	B	B	A	A	B	B	B	B	B	B	A	B	B	A	B	B	B	B	A	B	B	B	B	B	B	A	A	A	A	A	B
wsnp_Ex_c30805_39678077	1B	2.5	A	B	A	B	B	B	-	B	B	B	A	B	B	B	B	B	B	B	A	A	B	B	B	B	B	B	A	B	B	A	B	B	B	B	A	B	B	B	B	B	B	A	A	A	A	A	B
wsnp_Ex_c37635_45347415	1B	2.5	A	B	A	B	B	B	-	B	B	B	A	B	B	B	B	B	B	B	A	A	B	B	B	B	B	B	A	B	B	A	B	B	B	B	A	B	B	B	B	B	B	A	A	A	A	A	B
wsnp_Ex_c38116_45719983	1B	2.5	A	B	A	B	B	B	-	B	B	B	A	B	B	B	B	B	B	B	A	A	B	B	B	B	B	B	A	B	B	A	B	B	B	B	A	B	B	B	B	B	B	A	A	A	A	A	B
wsnp_Ex_c5947_10431109	1B	2.5	A	B	A	B	B	B	-	B	B	B	A	B	B	B	B	B	B	B	A	A	B	B	B	B	B	B	A	B	B	A	B	B	B	B	A	B	B	B	B	B	B	A	A	A	A	A	B
wsnp_Ex_c6022_10552811	1B	2.5	A	B	A	B	B	B	-	B	B	B	A	B	B	B	B	B	B	B	A	A	B	B	B	B	B	B	A	B	B	A	B	B	B	B	A	B	B	B	B	B	B	A	A	A	A	A	B
wsnp_Ex_c9902_16309166	1B	2.5	A	B	A	B	B	B	-	B	B	B	A	B	B	B	B	B	B	B	A	A	B	B	B	B	B	B	A	B	B	A	B	B	B	B	A	B	B	B	B	B	B	A	A	A	A	A	B
wsnp_Ex_rep_c68573_67416138	1B	2.5	A	B	A	B	B	B	-	B	B	B	A	B	B	B	B	B	B	B	A	A	B	B	B	B	B	B	A	B	B	A	B	B	B	B	A	B	B	B	B	B	B	A	A	A	A	A	B
wsnp_Ra_c21132_30487331	1B	2.5	A	B	A	B	B	B	-	B	B	B	A	B	B	B	B	B	B	B	A	A	B	B	B	B	B	B	A	B	B	A	B	B	B	B	A	B	B	B	B	B	B	A	A	A	A	A	B
BS00041010_51	1B	2.5	A	B	A	B	B	B	-	B	B	B	A	B	B	B	B	B	B	B	A	A	B	B	B	B	B	B	A	B	B	A	B	B	B	B	A	B	B	B	B	B	B	A	A	A	A	A	B
BS00063885_51	1B	2.5	A	B	A	B	B	B	-	B	B	B	A	B	B	B	B	B	B	B	A	A	B	B	B	B	B	B	A	B	B	A	B	B	B	B	A	B	B	B	B	B	B	A	A	A	A	A	B
BS00066165_51	1B	2.5	A	B	A	B	B	B	-	B	B	B	A	B	B	B	B	B	B	B	A	A	B	B	B	B	B	B	A	B	B	A	B	B	B	B	A	B	B	B	B	B	B	A	A	A	A	A	B
Excalibur_c6497_535	1B	2.5	A	B	A	B	B	B	-	B	B	B	A	B	B	B	B	B	B	B	A	A	B	B	B	B	B	B	A	B	B	A	B	B	B	B	A	B	B	B	B	B	B	A	A	A	A	A	B
Kukri_c147_1620	1B	2.5	A	B	A	B	B	B	-	B	B	B	A	B	B	B	B	B	B	B	A	A	B	B	B	B	B	B	A	B	B	A	B	B	B	B	A	B	B	B	B	B	B	A	A	A	A	A	B
BS00094017_51	1B	2.5	A	B	A	B	B	B	-	B	B	B	A	B	B	B	B	B	B	B	A	A	B	B	B	B	B	B	A	B	B	A	B	B	B	B	A	B	B	B	B	B	B	A	A	A	A	A	B
IAAV7757	1B	2.5	A	B	A	B	B	B	-	B	B	B	A	B	B	B	B	B	B	B	A	A	B	B	B	B	B	B	A	B	B	A	B	B	B	B	A	B	B	B	B	B	B	A	A	A	A	A	B
Kukri_c31554_437	1B	2.5	A	B	A	B	B	B	-	B	B	B	A	B	B	B	B	B	B	B	A	A	B	B	B	B	B	B	A	B	B	A	B	B	B	B	A	B	B	B	B	B	B	A	A	A	A	A	B
RAC875_c7236_3265	1B	2.5	A	B	A	B	B	B	-	B	B	B	A	B	B	B	B	B	B	B	A	A	B	B	B	B	B	B	A	B	B	A	B	B	B	B	A	B	B	B	B	B	B	A	A	A	A	A	B
BobWhite_c15603_69	1B	2.5	A	B	A	B	B	B	-	B	B	B	A	B	B	B	B	B	B	B	A	A	B	B	B	B	B	B	A	B	B	A	B	B	B	B	A	B	B	B	B	B	B	A	A	A	A	A	B
CAP7_rep_c12580_266	1B	2.5	A	B	A	B	B	B	-	B	B	B	A	B	B	B	B	B	B	B	A	A	B	B	B	B	B	B	A	B	B	A	B	B	B	B	A	B	B	B	B	B	B	A	A	A	A	A	B
Excalibur_c15885_1145	1B	2.5	A	B	A	B	B	B	-	B	B	B	A	B	B	B	B	B	B	B	A	A	B	B	B	B	B	B	A	B	B	A	B	B	B	B	A	B	B	B	B	B	B	A	A	A	A	A	B
JD_c2834_381	1B	2.5	A	B	A	B	B	B	-	B	B	B	A	B	B	B	B	B	B	B	A	A	B	B	B	B	B	B	A	B	B	A	B	B	B	B	A	B	B	B	B	B	B	A	A	A	A	A	B
Kukri_c10308_342	1B	2.5	A	B	A	B	B	B	-	B	B	B	A	B	B	B	B	B	B	B	A	A	B	B	B	B	B	B	A	B	B	A	B	B	B	B	A	B	B	B	B	B	B	A	A	A	A	A	B
Kukri_c62848_1581	1B	2.5	A	B	A	B	B	B	-	B	B	B	A	B	B	B	B	B	B	B	A	A	B	B	B	B	B	B	A	B	B	A	B	B	B	B	A	B	B	B	B	B	B	A	A	A	A	A	B
Kukri_c62848_1632	1B	2.5	A	B	A	B	B	B	-	B	B	B	A	B	B	B	B	B	B	B	A	A	B	B	B	B	B	B	A	B	B	A	B	B	B	B	A	B	B	B	B	B	B	A	A	A	A	A	B
Kukri_c7428_604	1B	2.5	A	B	A	B	B	B	-	B	B	B	A	B	B	B	B	B	B	B	A	A	B	B	B	B	B	B	A	B	B	A	B	B	B	B	A	B	B	B	B	B	B	A	A	A	A	A	B
Kukri_rep_c68583_931	1B	2.5	A	B	A	B	B	B	-	B	B	B	A	B	B	B	B	B	B	B	A	A	B	B	B	B	B	B	A	B	B	A	B	B	B	B	A	B	B	B	B	B	B	A	A	A	A	A	B
BobWhite_rep_c66146_237	1B	2.5	A	B	A	B	B	B	-	B	B	B	A	B	B	B	B	B	B	B	A	A	B	B	B	B	B	B	A	B	B	A	B	B	B	B	A	B	B	B	B	B	B	A	A	A	A	A	B
RFL_Contig2784_641	1B	2.5	A	B	A	B	B	B	-	B	B	B	A	B	B	B	B	B	B	B	A	A	B	B	B	B	B	B	A	B	B	A	B	B	B	B	A	B	B	B	B	B	B	A	A	A	A	A	B
Tdurum_contig288_253	1B	2.5	A	B	A	B	B	B	-	B	B	B	A	B	B	B	B	B	B	B	A	A	B	B	B	B	B	B	A	B	B	A	B	B	B	B	A	B	B	B	B	B	B	A	A	A	A	A	B
Tdurum_contig42289_1857	1B	2.5	A	B	A	B	B	B	-	B	B	B	A	B	B	B	B	B	B	B	A	A	B	B	B	B	B	B	A	B	B	A	B	B	B	B	A	B	B	B	B	B	B	A	A	A	A	A	B
Tdurum_contig7497_570	1B	2.5	A	B	A	B	B	B	-	B	B	B	A	B	B	B	B	B	B	B	A	A	B	B	B	B	B	B	A	B	B	A	B	B	B	B	A	B	B	B	B	B	B	A	A	A	A	A	B
Tdurum_contig83763_107	1B	2.5	A	B	A	B	B	B	-	B	B	B	A	B	B	B	B	B	B	B	A	A	B	B	B	B	B	B	A	B	B	A	B	B	B	B	A	B	B	B	B	B	B	A	A	A	A	A	B
tplb0024i16_800	1B	2.5	A	B	A	B	B	B	-	B	B	B	A	B	B	B	B	B	B	B	A	A	B	B	B	B	B	B	A	B	B	A	B	B	B	B	A	B	B	B	B	B	B	A	A	A	A	A	B
Tdurum_contig19102_84	1B	2.5	A	B	A	B	B	B	-	B	B	B	A	B	B	B	B	B	B	B	A	A	B	B	B	B	B	B	A	B	B	A	B	B	B	B	A	B	B	B	B	B	B	A	A	A	A	A	B
BS00082566_51	1B	2.5	A	B	A	B	B	B	-	B	B	B	A	B	B	B	B	B	B	B	A	A	B	B	B	B	B	B	A	B	B	A	B	B	B	B	A	B	B	B	B	B	B	A	A	A	A	A	B
BS00083237_51	1B	2.5	A	B	A	B	B	B	-	B	B	B	A	B	B	B	B	B	B	B	A	A	B	B	B	B	B	B	A	B	B	A	B	B	B	B	A	B	B	B	B	B	B	A	A	A	A	A	B
BS00083306_51	1B	2.5	A	B	A	B	B	B	-	B	B	B	A	B	B	B	B	B	B	B	A	A	B	B	B	B	B	B	A	B	B	A	B	B	B	B	A	B	B	B	B	B	B	A	A	A	A	A	B
BS00088672_51	1B	2.5	A	B	A	B	B	B	-	B	B	B	A	B	B	B	B	B	B	B	A	A	B	B	B	B	B	B	A	B	B	A	B	B	B	B	A	B	B	B	B	B	B	A	A	A	A	A	B
BS00094467_51	1B	2.5	A	B	A	B	B	B	-	B	B	B	A	B	B	B	B	B	B	B	A	A	B	B	B	B	B	B	A	B	B	A	B	B	B	B	A	B	B	B	B	B	B	A	A	A	A	A	B
BS00094469_51	1B	2.5	A	B	A	B	B	B	-	B	B	B	A	B	B	B	B	B	B	B	A	A	B	B	B	B	B	B	A	B	B	A	B	B	B	B	A	B	B	B	B	B	B	A	A	A	A	A	B
CAP12_c1632_462	1B	2.5	A	B	A	B	B	B	-	B	B	B	A	B	B	B	B	B	B	B	A	A	B	B	B	B	B	B	A	B	B	A	B	B	B	B	A	B	B	B	B	B	B	A	A	A	A	A	B
CAP8_c2544_283	1B	2.5	A	B	A	B	B	B	-	B	B	B	A	B	B	B	B	B	B	B	A	A	B	B	B	B	B	B	A	B	B	A	B	B	B	B	A	B	B	B	B	B	B	A	A	A	A	A	B
BobWhite_c26130_475	1B	2.5	A	B	A	B	B	B	-	B	B	B	A	B	B	B	B	B	B	B	A	A	B	B	B	B	B	B	A	B	B	A	B	B	B	B	A	B	B	B	B	B	B	A	A	A	A	A	B
Ex_c24969_223	1B	2.5	A	B	A	B	B	B	-	B	B	B	A	B	B	B	B	B	B	B	A	A	B	B	B	B	B	B	A	B	B	A	B	B	B	B	A	B	B	B	B	B	B	A	A	A	A	A	B
Ex_c68416_859	1B	2.5	A	B	A	B	B	B	-	B	B	B	A	B	B	B	B	B	B	B	A	A	B	B	B	B	B	B	A	B	B	A	B	B	B	B	A	B	B	B	B	B	B	A	A	A	A	A	B
Excalibur_c10319_229	1B	2.5	A	B	A	B	B	B	-	B	B	B	A	B	B	B	B	B	B	B	A	A	B	B	B	B	B	B	A	B	B	A	B	B	B	B	A	B	B	B	B	B	B	A	A	A	A	A	B
BobWhite_c29659_339	1B	2.5	A	B	A	B	B	B	-	B	B	B	A	B	B	B	B	B	B	B	A	A	B	B	B	B	B	B	A	B	B	A	B	B	B	B	A	B	B	B	B	B	B	A	A	A	A	A	B
Excalibur_c20228_135	1B	2.5	A	B	A	B	B	B	-	B	B	B	A	B	B	B	B	B	B	B	A	A	B	B	B	B	B	B	A	B	B	A	B	B	B	B	A	B	B	B	B	B	B	A	A	A	A	A	B
Excalibur_c23779_474	1B	2.5	A	B	A	B	B	B	-	B	B	B	A	B	B	B	B	B	B	B	A	A	B	B	B	B	B	B	A	B	B	A	B	B	B	B	A	B	B	B	B	B	B	A	A	A	A	A	B
Excalibur_c4082_370	1B	2.5	A	B	A	B	B	B	-	B	B	B	A	B	B	B	B	B	B	B	A	A	B	B	B	B	B	B	A	B	B	A	B	B	B	B	A	B	B	B	B	B	B	A	A	A	A	A	B
Excalibur_c5052_151	1B	2.5	A	B	A	B	B	B	-	B	B	B	A	B	B	B	B	B	B	B	A	A	B	B	B	B	B	B	A	B	B	A	B	B	B	B	A	B	B	B	B	B	B	A	A	A	A	A	B
Excalibur_c64533_980	1B	2.5	A	B	A	B	B	B	-	B	B	B	A	B	B	B	B	B	B	B	A	A	B	B	B	B	B	B	A	B	B	A	B	B	B	B	A	B	B	B	B	B	B	A	A	A	A	A	B
Excalibur_rep_c106001_513	1B	2.5	A	B	A	B	B	B	-	B	B	B	A	B	B	B	B	B	B	B	A	A	B	B	B	B	B	B	A	B	B	A	B	B	B	B	A	B	B	B	B	B	B	A	A	A	A	A	B
Excalibur_rep_c66306_499	1B	2.5	A	B	A	B	B	B	-	B	B	B	A	B	B	B	B	B	B	B	A	A	B	B	B	B	B	B	A	B	B	A	B	B	B	B	A	B	B	B	B	B	B	A	A	A	A	A	B
GENE_0074_370	1B	2.5	A	B	A	B	B	B	-	B	B	B	A	B	B	B	B	B	B	B	A	A	B	B	B	B	B	B	A	B	B	A	B	B	B	B	A	B	B	B	B	B	B	A	A	A	A	A	B
GENE_0227_217	1B	2.5	A	B	A	B	B	B	-	B	B	B	A	B	B	B	B	B	B	B	A	A	B	B	B	B	B	B	A	B	B	A	B	B	B	B	A	B	B	B	B	B	B	A	A	A	A	A	B
GENE_0254_148	1B	2.5	A	B	A	B	B	B	-	B	B	B	A	B	B	B	B	B	B	B	A	A	B	B	B	B	B	B	A	B	B	A	B	B	B	B	A	B	B	B	B	B	B	A	A	A	A	A	B
GENE_0285_336	1B	2.5	A	B	A	B	B	B	-	B	B	B	A	B	B	B	B	B	B	B	A	A	B	B	B	B	B	B	A	B	B	A	B	B	B	B	A	B	B	B	B	B	B	A	A	A	A	A	B
GENE_0400_330	1B	2.5	A	B	A	B	B	B	-	B	B	B	A	B	B	B	B	B	B	B	A	A	B	B	B	B	B	B	A	B	B	A	B	B	B	B	A	B	B	B	B	B	B	A	A	A	A	A	B
GENE_0411_350	1B	2.5	A	B	A	B	B	B	-	B	B	B	A	B	B	B	B	B	B	B	A	A	B	B	B	B	B	B	A	B	B	A	B	B	B	B	A	B	B	B	B	B	B	A	A	A	A	A	B
GENE_0459_114	1B	2.5	A	B	A	B	B	B	-	B	B	B	A	B	B	B	B	B	B	B	A	A	B	B	B	B	B	B	A	B	B	A	B	B	B	B	A	B	B	B	B	B	B	A	A	A	A	A	B
GENE_0459_370	1B	2.5	A	B	A	B	B	B	-	B	B	B	A	B	B	B	B	B	B	B	A	A	B	B	B	B	B	B	A	B	B	A	B	B	B	B	A	B	B	B	B	B	B	A	A	A	A	A	B
GENE_0494_151	1B	2.5	A	B	A	B	B	B	-	B	B	B	A	B	B	B	B	B	B	B	A	A	B	B	B	B	B	B	A	B	B	A	B	B	B	B	A	B	B	B	B	B	B	A	A	A	A	A	B
GENE_0522_336	1B	2.5	A	B	A	B	B	B	-	B	B	B	A	B	B	B	B	B	B	B	A	A	B	B	B	B	B	B	A	B	B	A	B	B	B	B	A	B	B	B	B	B	B	A	A	A	A	A	B
GENE_0565_201	1B	2.5	A	B	A	B	B	B	-	B	B	B	A	B	B	B	B	B	B	B	A	A	B	B	B	B	B	B	A	B	B	A	B	B	B	B	A	B	B	B	B	B	B	A	A	A	A	A	B
GENE_1529_694	1B	2.5	A	B	A	B	B	B	-	B	B	B	A	B	B	B	B	B	B	B	A	A	B	B	B	B	B	B	A	B	B	A	B	B	B	B	A	B	B	B	B	B	B	A	A	A	A	A	B
GENE_3956_91	1B	2.5	A	B	A	B	B	B	-	B	B	B	A	B	B	B	B	B	B	B	A	A	B	B	B	B	B	B	A	B	B	A	B	B	B	B	A	B	B	B	B	B	B	A	A	A	A	A	B
GENE_4063_410	1B	2.5	A	B	A	B	B	B	-	B	B	B	A	B	B	B	B	B	B	B	A	A	B	B	B	B	B	B	A	B	B	A	B	B	B	B	A	B	B	B	B	B	B	A	A	A	A	A	B
BobWhite_c45790_683	1B	2.5	A	B	A	B	B	B	-	B	B	B	A	B	B	B	B	B	B	B	A	A	B	B	B	B	B	B	A	B	B	A	B	B	B	B	A	B	B	B	B	B	B	A	A	A	A	A	B
IAAV4055	1B	2.5	A	B	A	B	B	B	-	B	B	B	A	B	B	B	B	B	B	B	A	A	B	B	B	B	B	B	A	B	B	A	B	B	B	B	A	B	B	B	B	B	B	A	A	A	A	A	B
IAAV4677	1B	2.5	A	B	A	B	B	B	-	B	B	B	A	B	B	B	B	B	B	B	A	A	B	B	B	B	B	B	A	B	B	A	B	B	B	B	A	B	B	B	B	B	B	A	A	A	A	A	B
IAAV4861	1B	2.5	A	B	A	B	B	B	-	B	B	B	A	B	B	B	B	B	B	B	A	A	B	B	B	B	B	B	A	B	B	A	B	B	B	B	A	B	B	B	B	B	B	A	A	A	A	A	B
IAAV5269	1B	2.5	A	B	A	B	B	B	-	B	B	B	A	B	B	B	B	B	B	B	A	A	B	B	B	B	B	B	A	B	B	A	B	B	B	B	A	B	B	B	B	B	B	A	A	A	A	A	B
IAAV5364	1B	2.5	A	B	A	B	B	B	-	B	B	B	A	B	B	B	B	B	B	B	A	A	B	B	B	B	B	B	A	B	B	A	B	B	B	B	A	B	B	B	B	B	B	A	A	A	A	A	B
IAAV587	1B	2.5	A	B	A	B	B	B	-	B	B	B	A	B	B	B	B	B	B	B	A	A	B	B	B	B	B	B	A	B	B	A	B	B	B	B	A	B	B	B	B	B	B	A	A	A	A	A	B
IAAV6407	1B	2.5	A	B	A	B	B	B	-	B	B	B	A	B	B	B	B	B	B	B	A	A	B	B	B	B	B	B	A	B	B	A	B	B	B	B	A	B	B	B	B	B	B	A	A	A	A	A	B
IAAV6888	1B	2.5	A	B	A	B	B	B	-	B	B	B	A	B	B	B	B	B	B	B	A	A	B	B	B	B	B	B	A	B	B	A	B	B	B	B	A	B	B	B	B	B	B	A	A	A	A	A	B
IAAV7260	1B	2.5	A	B	A	B	B	B	-	B	B	B	A	B	B	B	B	B	B	B	A	A	B	B	B	B	B	B	A	B	B	A	B	B	B	B	A	B	B	B	B	B	B	A	A	A	A	A	B
IAAV7445	1B	2.5	A	B	A	B	B	B	-	B	B	B	A	B	B	B	B	B	B	B	A	A	B	B	B	B	B	B	A	B	B	A	B	B	B	B	A	B	B	B	B	B	B	A	A	A	A	A	B
IAAV7634	1B	2.5	A	B	A	B	B	B	-	B	B	B	A	B	B	B	B	B	B	B	A	A	B	B	B	B	B	B	A	B	B	A	B	B	B	B	A	B	B	B	B	B	B	A	A	A	A	A	B
IAAV8661	1B	2.5	A	B	A	B	B	B	-	B	B	B	A	B	B	B	B	B	B	B	A	A	B	B	B	B	B	B	A	B	B	A	B	B	B	B	A	B	B	B	B	B	B	A	A	A	A	A	B
IAAV9195	1B	2.5	A	B	A	B	B	B	-	B	B	B	A	B	B	B	B	B	B	B	A	A	B	B	B	B	B	B	A	B	B	A	B	B	B	B	A	B	B	B	B	B	B	A	A	A	A	A	B
IACX20627	1B	2.5	A	B	A	B	B	B	-	B	B	B	A	B	B	B	B	B	B	B	A	A	B	B	B	B	B	B	A	B	B	A	B	B	B	B	A	B	B	B	B	B	B	A	A	A	A	A	B
IACX6356	1B	2.5	A	B	A	B	B	B	-	B	B	B	A	B	B	B	B	B	B	B	A	A	B	B	B	B	B	B	A	B	B	A	B	B	B	B	A	B	B	B	B	B	B	A	A	A	A	A	B
JD_c1532_462	1B	2.5	A	B	A	B	B	B	-	B	B	B	A	B	B	B	B	B	B	B	A	A	B	B	B	B	B	B	A	B	B	A	B	B	B	B	A	B	B	B	B	B	B	A	A	A	A	A	B
JD_c3173_947	1B	2.5	A	B	A	B	B	B	-	B	B	B	A	B	B	B	B	B	B	B	A	A	B	B	B	B	B	B	A	B	B	A	B	B	B	B	A	B	B	B	B	B	B	A	A	A	A	A	B
JD_c4432_1913	1B	2.5	A	B	A	B	B	B	-	B	B	B	A	B	B	B	B	B	B	B	A	A	B	B	B	B	B	B	A	B	B	A	B	B	B	B	A	B	B	B	B	B	B	A	A	A	A	A	B
JD_c6297_810	1B	2.5	A	B	A	B	B	B	-	B	B	B	A	B	B	B	B	B	B	B	A	A	B	B	B	B	B	B	A	B	B	A	B	B	B	B	A	B	B	B	B	B	B	A	A	A	A	A	B
Ku_c11813_215	1B	2.5	A	B	A	B	B	B	-	B	B	B	A	B	B	B	B	B	B	B	A	A	B	B	B	B	B	B	A	B	B	A	B	B	B	B	A	B	B	B	B	B	B	A	A	A	A	A	B
Ku_c18793_951	1B	2.5	A	B	A	B	B	B	-	B	B	B	A	B	B	B	B	B	B	B	A	A	B	B	B	B	B	B	A	B	B	A	B	B	B	B	A	B	B	B	B	B	B	A	A	A	A	A	B
Ku_c20710_135	1B	2.5	A	B	A	B	B	B	-	B	B	B	A	B	B	B	B	B	B	B	A	A	B	B	B	B	B	B	A	B	B	A	B	B	B	B	A	B	B	B	B	B	B	A	A	A	A	A	B
BobWhite_c5757_260	1B	2.5	A	B	A	B	B	B	-	B	B	B	A	B	B	B	B	B	B	B	A	A	B	B	B	B	B	B	A	B	B	A	B	B	B	B	A	B	B	B	B	B	B	A	A	A	A	A	B
Ku_c62848_956	1B	2.5	A	B	A	B	B	B	-	B	B	B	A	B	B	B	B	B	B	B	A	A	B	B	B	B	B	B	A	B	B	A	B	B	B	B	A	B	B	B	B	B	B	A	A	A	A	A	B
Kukri_c11580_339	1B	2.5	A	B	A	B	B	B	-	B	B	B	A	B	B	B	B	B	B	B	A	A	B	B	B	B	B	B	A	B	B	A	B	B	B	B	A	B	B	B	B	B	B	A	A	A	A	A	B
Kukri_c11580_451	1B	2.5	A	B	A	B	B	B	-	B	B	B	A	B	B	B	B	B	B	B	A	A	B	B	B	B	B	B	A	B	B	A	B	B	B	B	A	B	B	B	B	B	B	A	A	A	A	A	B
Kukri_c11580_818	1B	2.5	A	B	A	B	B	B	-	B	B	B	A	B	B	B	B	B	B	B	A	A	B	B	B	B	B	B	A	B	B	A	B	B	B	B	A	B	B	B	B	B	B	A	A	A	A	A	B
Kukri_c13156_129	1B	2.5	A	B	A	B	B	B	-	B	B	B	A	B	B	B	B	B	B	B	A	A	B	B	B	B	B	B	A	B	B	A	B	B	B	B	A	B	B	B	B	B	B	A	A	A	A	A	B
Kukri_c2332_1093	1B	2.5	A	B	A	B	B	B	-	B	B	B	A	B	B	B	B	B	B	B	A	A	B	B	B	B	B	B	A	B	B	A	B	B	B	B	A	B	B	B	B	B	B	A	A	A	A	A	B
Kukri_c2535_98	1B	2.5	A	B	A	B	B	B	-	B	B	B	A	B	B	B	B	B	B	B	A	A	B	B	B	B	B	B	A	B	B	A	B	B	B	B	A	B	B	B	B	B	B	A	A	A	A	A	B
BobWhite_c7333_76	1B	2.5	A	B	A	B	B	B	-	B	B	B	A	B	B	B	B	B	B	B	A	A	B	B	B	B	B	B	A	B	B	A	B	B	B	B	A	B	B	B	B	B	B	A	A	A	A	A	B
BobWhite_c8713_420	1B	2.5	A	B	A	B	B	B	-	B	B	B	A	B	B	B	B	B	B	B	A	A	B	B	B	B	B	B	A	B	B	A	B	B	B	B	A	B	B	B	B	B	B	A	A	A	A	A	B
Kukri_c62848_106	1B	2.5	A	B	A	B	B	B	-	B	B	B	A	B	B	B	B	B	B	B	A	A	B	B	B	B	B	B	A	B	B	A	B	B	B	B	A	B	B	B	B	B	B	A	A	A	A	A	B
Kukri_c78742_146	1B	2.5	A	B	A	B	B	B	-	B	B	B	A	B	B	B	B	B	B	B	A	A	B	B	B	B	B	B	A	B	B	A	B	B	B	B	A	B	B	B	B	B	B	A	A	A	A	A	B
BobWhite_rep_c49610_521	1B	2.5	A	B	A	B	B	B	-	B	B	B	A	B	B	B	B	B	B	B	A	A	B	B	B	B	B	B	A	B	B	A	B	B	B	B	A	B	B	B	B	B	B	A	A	A	A	A	B
Kukri_c84940_106	1B	2.5	A	B	A	B	B	B	-	B	B	B	A	B	B	B	B	B	B	B	A	A	B	B	B	B	B	B	A	B	B	A	B	B	B	B	A	B	B	B	B	B	B	A	A	A	A	A	B
BobWhite_rep_c50112_99	1B	2.5	A	B	A	B	B	B	-	B	B	B	A	B	B	B	B	B	B	B	A	A	B	B	B	B	B	B	A	B	B	A	B	B	B	B	A	B	B	B	B	B	B	A	A	A	A	A	B
BobWhite_rep_c51917_234	1B	2.5	A	B	A	B	B	B	-	B	B	B	A	B	B	B	B	B	B	B	A	A	B	B	B	B	B	B	A	B	B	A	B	B	B	B	A	B	B	B	B	B	B	A	A	A	A	A	B
Ra_c1195_200	1B	2.5	A	B	A	B	B	B	-	B	B	B	A	B	B	B	B	B	B	B	A	A	B	B	B	B	B	B	A	B	B	A	B	B	B	B	A	B	B	B	B	B	B	A	A	A	A	A	B
Ra_c70039_1705	1B	2.5	A	B	A	B	B	B	-	B	B	B	A	B	B	B	B	B	B	B	A	A	B	B	B	B	B	B	A	B	B	A	B	B	B	B	A	B	B	B	B	B	B	A	A	A	A	A	B
Ra_c7745_1438	1B	2.5	A	B	A	B	B	B	-	B	B	B	A	B	B	B	B	B	B	B	A	A	B	B	B	B	B	B	A	B	B	A	B	B	B	B	A	B	B	B	B	B	B	A	A	A	A	A	B
Ra_c7855_49	1B	2.5	A	B	A	B	B	B	-	B	B	B	A	B	B	B	B	B	B	B	A	A	B	B	B	B	B	B	A	B	B	A	B	B	B	B	A	B	B	B	B	B	B	A	A	A	A	A	B
RAC875_c11749_97	1B	2.5	A	B	A	B	B	B	-	B	B	B	A	B	B	B	B	B	B	B	A	A	B	B	B	B	B	B	A	B	B	A	B	B	B	B	A	B	B	B	B	B	B	A	A	A	A	A	B
RAC875_c16677_56	1B	2.5	A	B	A	B	B	B	-	B	B	B	A	B	B	B	B	B	B	B	A	A	B	B	B	B	B	B	A	B	B	A	B	B	B	B	A	B	B	B	B	B	B	A	A	A	A	A	B
RAC875_c18282_1390	1B	2.5	A	B	A	B	B	B	-	B	B	B	A	B	B	B	B	B	B	B	A	A	B	B	B	B	B	B	A	B	B	A	B	B	B	B	A	B	B	B	B	B	B	A	A	A	A	A	B
RAC875_c20420_87	1B	2.5	A	B	A	B	B	B	-	B	B	B	A	B	B	B	B	B	B	B	A	A	B	B	B	B	B	B	A	B	B	A	B	B	B	B	A	B	B	B	B	B	B	A	A	A	A	A	B
RAC875_c20775_540	1B	2.5	A	B	A	B	B	B	-	B	B	B	A	B	B	B	B	B	B	B	A	A	B	B	B	B	B	B	A	B	B	A	B	B	B	B	A	B	B	B	B	B	B	A	A	A	A	A	B
RAC875_c21131_3615	1B	2.5	A	B	A	B	B	B	-	B	B	B	A	B	B	B	B	B	B	B	A	A	B	B	B	B	B	B	A	B	B	A	B	B	B	B	A	B	B	B	B	B	B	A	A	A	A	A	B
RAC875_c2209_988	1B	2.5	A	B	A	B	B	B	-	B	B	B	A	B	B	B	B	B	B	B	A	A	B	B	B	B	B	B	A	B	B	A	B	B	B	B	A	B	B	B	B	B	B	A	A	A	A	A	B
RAC875_c25708_503	1B	2.5	A	B	A	B	B	B	-	B	B	B	A	B	B	B	B	B	B	B	A	A	B	B	B	B	B	B	A	B	B	A	B	B	B	B	A	B	B	B	B	B	B	A	A	A	A	A	B
RAC875_c2972_225	1B	2.5	A	B	A	B	B	B	-	B	B	B	A	B	B	B	B	B	B	B	A	A	B	B	B	B	B	B	A	B	B	A	B	B	B	B	A	B	B	B	B	B	B	A	A	A	A	A	B
RAC875_c41584_984	1B	2.5	A	B	A	B	B	B	-	B	B	B	A	B	B	B	B	B	B	B	A	A	B	B	B	B	B	B	A	B	B	A	B	B	B	B	A	B	B	B	B	B	B	A	A	A	A	A	B
RAC875_c41675_396	1B	2.5	A	B	A	B	B	B	-	B	B	B	A	B	B	B	B	B	B	B	A	A	B	B	B	B	B	B	A	B	B	A	B	B	B	B	A	B	B	B	B	B	B	A	A	A	A	A	B
BS00003575_51	1B	2.5	A	B	A	B	B	B	-	B	B	B	A	B	B	B	B	B	B	B	A	A	B	B	B	B	B	B	A	B	B	A	B	B	B	B	A	B	B	B	B	B	B	A	A	A	A	A	B
RAC875_c50365_521	1B	2.5	A	B	A	B	B	B	-	B	B	B	A	B	B	B	B	B	B	B	A	A	B	B	B	B	B	B	A	B	B	A	B	B	B	B	A	B	B	B	B	B	B	A	A	A	A	A	B
RAC875_c63421_83	1B	2.5	A	B	A	B	B	B	-	B	B	B	A	B	B	B	B	B	B	B	A	A	B	B	B	B	B	B	A	B	B	A	B	B	B	B	A	B	B	B	B	B	B	A	A	A	A	A	B
RAC875_c8183_201	1B	2.5	A	B	A	B	B	B	-	B	B	B	A	B	B	B	B	B	B	B	A	A	B	B	B	B	B	B	A	B	B	A	B	B	B	B	A	B	B	B	B	B	B	A	A	A	A	A	B
RAC875_c9791_2297	1B	2.5	A	B	A	B	B	B	-	B	B	B	A	B	B	B	B	B	B	B	A	A	B	B	B	B	B	B	A	B	B	A	B	B	B	B	A	B	B	B	B	B	B	A	A	A	A	A	B
RAC875_rep_c101933_656	1B	2.5	A	B	A	B	B	B	-	B	B	B	A	B	B	B	B	B	B	B	A	A	B	B	B	B	B	B	A	B	B	A	B	B	B	B	A	B	B	B	B	B	B	A	A	A	A	A	B
BS00010352_51	1B	2.5	A	B	A	B	B	B	-	B	B	B	A	B	B	B	B	B	B	B	A	A	B	B	B	B	B	B	A	B	B	A	B	B	B	B	A	B	B	B	B	B	B	A	A	A	A	A	B
RAC875_rep_c117462_124	1B	2.5	A	B	A	B	B	B	-	B	B	B	A	B	B	B	B	B	B	B	A	A	B	B	B	B	B	B	A	B	B	A	B	B	B	B	A	B	B	B	B	B	B	A	A	A	A	A	B
RAC875_rep_c75762_175	1B	2.5	A	B	A	B	B	B	-	B	B	B	A	B	B	B	B	B	B	B	A	A	B	B	B	B	B	B	A	B	B	A	B	B	B	B	A	B	B	B	B	B	B	A	A	A	A	A	B
RFL_Contig1354_663	1B	2.5	A	B	A	B	B	B	-	B	B	B	A	B	B	B	B	B	B	B	A	A	B	B	B	B	B	B	A	B	B	A	B	B	B	B	A	B	B	B	B	B	B	A	A	A	A	A	B
RFL_Contig2670_718	1B	2.5	A	B	A	B	B	B	-	B	B	B	A	B	B	B	B	B	B	B	A	A	B	B	B	B	B	B	A	B	B	A	B	B	B	B	A	B	B	B	B	B	B	A	A	A	A	A	B
BS00011450_51	1B	2.5	A	B	A	B	B	B	-	B	B	B	A	B	B	B	B	B	B	B	A	A	B	B	B	B	B	B	A	B	B	A	B	B	B	B	A	B	B	B	B	B	B	A	A	A	A	A	B
TA001643_0728	1B	2.5	A	B	A	B	B	B	-	B	B	B	A	B	B	B	B	B	B	B	A	A	B	B	B	B	B	B	A	B	B	A	B	B	B	B	A	B	B	B	B	B	B	A	A	A	A	A	B
TA001649_1197	1B	2.5	A	B	A	B	B	B	-	B	B	B	A	B	B	B	B	B	B	B	A	A	B	B	B	B	B	B	A	B	B	A	B	B	B	B	A	B	B	B	B	B	B	A	A	A	A	A	B
TA002664_0848	1B	2.5	A	B	A	B	B	B	-	B	B	B	A	B	B	B	B	B	B	B	A	A	B	B	B	B	B	B	A	B	B	A	B	B	B	B	A	B	B	B	B	B	B	A	A	A	A	A	B
TA004184_0525	1B	2.5	A	B	A	B	B	B	-	B	B	B	A	B	B	B	B	B	B	B	A	A	B	B	B	B	B	B	A	B	B	A	B	B	B	B	A	B	B	B	B	B	B	A	A	A	A	A	B
TA004698_0181	1B	2.5	A	B	A	B	B	B	-	B	B	B	A	B	B	B	B	B	B	B	A	A	B	B	B	B	B	B	A	B	B	A	B	B	B	B	A	B	B	B	B	B	B	A	A	A	A	A	B
BS00021748_51	1B	2.5	A	B	A	B	B	B	-	B	B	B	A	B	B	B	B	B	B	B	A	A	B	B	B	B	B	B	A	B	B	A	B	B	B	B	A	B	B	B	B	B	B	A	A	A	A	A	B
Tdurum_contig13391_680	1B	2.5	A	B	A	B	B	B	-	B	B	B	A	B	B	B	B	B	B	B	A	A	B	B	B	B	B	B	A	B	B	A	B	B	B	B	A	B	B	B	B	B	B	A	A	A	A	A	B
Tdurum_contig14650_689	1B	2.5	A	B	A	B	B	B	-	B	B	B	A	B	B	B	B	B	B	B	A	A	B	B	B	B	B	B	A	B	B	A	B	B	B	B	A	B	B	B	B	B	B	A	A	A	A	A	B
BS00022180_51	1B	2.5	A	B	A	B	B	B	-	B	B	B	A	B	B	B	B	B	B	B	A	A	B	B	B	B	B	B	A	B	B	A	B	B	B	B	A	B	B	B	B	B	B	A	A	A	A	A	B
Tdurum_contig31201_201	1B	2.5	A	B	A	B	B	B	-	B	B	B	A	B	B	B	B	B	B	B	A	A	B	B	B	B	B	B	A	B	B	A	B	B	B	B	A	B	B	B	B	B	B	A	A	A	A	A	B
Tdurum_contig31201_380	1B	2.5	A	B	A	B	B	B	-	B	B	B	A	B	B	B	B	B	B	B	A	A	B	B	B	B	B	B	A	B	B	A	B	B	B	B	A	B	B	B	B	B	B	A	A	A	A	A	B
Tdurum_contig31624_230	1B	2.5	A	B	A	B	B	B	-	B	B	B	A	B	B	B	B	B	B	B	A	A	B	B	B	B	B	B	A	B	B	A	B	B	B	B	A	B	B	B	B	B	B	A	A	A	A	A	B
Tdurum_contig42289_936	1B	2.5	A	B	A	B	B	B	-	B	B	B	A	B	B	B	B	B	B	B	A	A	B	B	B	B	B	B	A	B	B	A	B	B	B	B	A	B	B	B	B	B	B	A	A	A	A	A	B
Tdurum_contig60809_255	1B	2.5	A	B	A	B	B	B	-	B	B	B	A	B	B	B	B	B	B	B	A	A	B	B	B	B	B	B	A	B	B	A	B	B	B	B	A	B	B	B	B	B	B	A	A	A	A	A	B
Tdurum_contig60809_268	1B	2.5	A	B	A	B	B	B	-	B	B	B	A	B	B	B	B	B	B	B	A	A	B	B	B	B	B	B	A	B	B	A	B	B	B	B	A	B	B	B	B	B	B	A	A	A	A	A	B
Tdurum_contig63991_186	1B	2.5	A	B	A	B	B	B	-	B	B	B	A	B	B	B	B	B	B	B	A	A	B	B	B	B	B	B	A	B	B	A	B	B	B	B	A	B	B	B	B	B	B	A	A	A	A	A	B
Tdurum_contig63991_280	1B	2.5	A	B	A	B	B	B	-	B	B	B	A	B	B	B	B	B	B	B	A	A	B	B	B	B	B	B	A	B	B	A	B	B	B	B	A	B	B	B	B	B	B	A	A	A	A	A	B
Tdurum_contig63991_404	1B	2.5	A	B	A	B	B	B	-	B	B	B	A	B	B	B	B	B	B	B	A	A	B	B	B	B	B	B	A	B	B	A	B	B	B	B	A	B	B	B	B	B	B	A	A	A	A	A	B
tplb0024i16_1177	1B	2.5	A	B	A	B	B	B	-	B	B	B	A	B	B	B	B	B	B	B	A	A	B	B	B	B	B	B	A	B	B	A	B	B	B	B	A	B	B	B	B	B	B	A	A	A	A	A	B
tplb0029b01_1022	1B	2.5	A	B	A	B	B	B	-	B	B	B	A	B	B	B	B	B	B	B	A	A	B	B	B	B	B	B	A	B	B	A	B	B	B	B	A	B	B	B	B	B	B	A	A	A	A	A	B
tplb0029b01_123	1B	2.5	A	B	A	B	B	B	-	B	B	B	A	B	B	B	B	B	B	B	A	A	B	B	B	B	B	B	A	B	B	A	B	B	B	B	A	B	B	B	B	B	B	A	A	A	A	A	B
wsnp_Ex_c11177_18096010	1B	2.5	A	B	A	B	B	B	-	B	B	B	A	B	B	B	B	B	B	B	A	A	B	B	B	B	B	B	A	B	B	A	B	B	B	B	A	B	B	B	B	B	B	A	A	A	A	A	B
wsnp_Ex_c14_27570	1B	2.5	A	B	A	B	B	B	-	B	B	B	A	B	B	B	B	B	B	B	A	A	B	B	B	B	B	B	A	B	B	A	B	B	B	B	A	B	B	B	B	B	B	A	A	A	A	A	B
wsnp_Ex_rep_c69266_68192766	1B	2.5	A	B	A	B	B	B	-	B	B	B	A	B	B	B	B	B	B	B	A	A	B	B	B	B	B	B	A	B	B	A	B	B	B	B	A	B	B	B	B	B	B	A	A	A	A	A	B
wsnp_Ku_c62848_63784645	1B	2.5	A	B	A	B	B	B	-	B	B	B	A	B	B	B	B	B	B	B	A	A	B	B	B	B	B	B	A	B	B	A	B	B	B	B	A	B	B	B	B	B	B	A	A	A	A	A	B
wsnp_RFL_Contig2794_2564017	1B	2.5	A	B	A	B	B	B	-	B	B	B	A	B	B	B	B	B	B	B	A	A	B	B	B	B	B	B	A	B	B	A	B	B	B	B	A	B	B	B	B	B	B	A	A	A	A	A	B
BS00062942_51	1B	2.5	A	B	A	B	B	B	-	B	B	B	A	B	B	B	B	B	B	B	A	A	B	B	B	B	B	B	A	B	B	A	B	B	B	B	A	B	B	B	B	B	B	A	A	A	A	A	B
BobWhite_c16623_68	1B	2.5	A	B	A	B	B	B	-	B	B	B	A	B	B	B	B	B	B	B	A	A	B	B	B	B	B	B	A	B	B	A	B	B	B	B	A	B	B	B	B	B	B	A	A	A	A	A	B
BS00065815_51	1B	2.5	A	B	A	B	B	B	-	B	B	B	A	B	B	B	B	B	B	B	A	A	B	B	B	B	B	B	A	B	B	A	B	B	B	B	A	B	B	B	B	B	B	A	A	A	A	A	B
IAAV2987	1B	2.5	A	B	A	B	B	B	-	B	B	B	A	B	B	B	B	B	B	B	A	A	B	B	B	B	B	B	A	B	B	A	B	B	B	B	A	B	B	B	B	B	B	A	A	A	A	A	B
BS00110530_51	1B	2.5	A	B	A	B	B	B	-	B	B	B	A	B	B	B	B	B	B	B	A	A	B	B	B	B	B	B	A	B	B	A	B	B	B	B	A	B	B	B	B	B	B	A	A	A	A	A	B
D_contig22896_682	1B	2.5	A	B	A	B	B	B	-	B	B	B	A	B	B	B	B	B	B	B	A	A	B	B	B	B	B	B	A	B	B	A	B	B	B	B	A	B	B	B	B	B	B	A	A	A	A	A	B
IACX778	1B	2.5	A	B	A	B	B	B	-	B	B	B	A	B	B	B	B	B	B	B	A	A	B	B	B	B	B	B	A	B	B	A	B	B	B	B	A	B	B	B	B	B	B	A	A	A	A	A	B
BS00068096_51	1B	2.5	A	B	A	B	B	B	-	B	B	B	A	B	B	B	B	B	B	B	A	A	B	B	B	B	B	B	A	B	B	A	B	B	B	B	A	B	B	B	B	B	B	A	A	A	A	A	B
BobWhite_c11036_842	1B	2.5	A	B	A	B	B	B	-	B	B	B	A	B	B	B	B	B	B	B	A	A	B	B	B	B	B	B	A	B	B	A	B	B	B	B	A	B	B	B	B	B	B	A	A	A	A	A	B
Ex_c103126_573	1B	2.5	A	B	A	B	B	B	-	B	B	B	A	B	B	B	B	B	B	B	A	A	B	B	B	B	B	B	A	B	B	A	B	B	B	B	A	B	B	B	B	B	B	A	A	A	A	A	B
BobWhite_c31602_139	1B	2.5	A	B	A	B	B	B	-	B	B	B	A	B	B	B	B	B	B	B	A	A	B	B	B	B	B	B	A	B	B	A	B	B	B	B	A	B	B	B	B	B	B	A	A	A	A	A	B
GENE_0163_519	1B	2.5	A	B	A	B	B	B	-	B	B	B	A	B	B	B	B	B	B	B	A	A	B	B	B	B	B	B	A	B	B	A	B	B	B	B	A	B	B	B	B	B	B	A	A	A	A	A	B
GENE_0181_607	1B	2.5	A	B	A	B	B	B	-	B	B	B	A	B	B	B	B	B	B	B	A	A	B	B	B	B	B	B	A	B	B	A	B	B	B	B	A	B	B	B	B	B	B	A	A	A	A	A	B
GENE_0217_123	1B	2.5	A	B	A	B	B	B	-	B	B	B	A	B	B	B	B	B	B	B	A	A	B	B	B	B	B	B	A	B	B	A	B	B	B	B	A	B	B	B	B	B	B	A	A	A	A	A	B
GENE_0366_124	1B	2.5	A	B	A	B	B	B	-	B	B	B	A	B	B	B	B	B	B	B	A	A	B	B	B	B	B	B	A	B	B	A	B	B	B	B	A	B	B	B	B	B	B	A	A	A	A	A	B
GENE_2766_500	1B	2.5	A	B	A	B	B	B	-	B	B	B	A	B	B	B	B	B	B	B	A	A	B	B	B	B	B	B	A	B	B	A	B	B	B	B	A	B	B	B	B	B	B	A	A	A	A	A	B
GENE_3478_202	1B	2.5	A	B	A	B	B	B	-	B	B	B	A	B	B	B	B	B	B	B	A	A	B	B	B	B	B	B	A	B	B	A	B	B	B	B	A	B	B	B	B	B	B	A	A	A	A	A	B
IAAV2777	1B	2.5	A	B	A	B	B	B	-	B	B	B	A	B	B	B	B	B	B	B	A	A	B	B	B	B	B	B	A	B	B	A	B	B	B	B	A	B	B	B	B	B	B	A	A	A	A	A	B
IAAV3509	1B	2.5	A	B	A	B	B	B	-	B	B	B	A	B	B	B	B	B	B	B	A	A	B	B	B	B	B	B	A	B	B	A	B	B	B	B	A	B	B	B	B	B	B	A	A	A	A	A	B
IAAV4362	1B	2.5	A	B	A	B	B	B	-	B	B	B	A	B	B	B	B	B	B	B	A	A	B	B	B	B	B	B	A	B	B	A	B	B	B	B	A	B	B	B	B	B	B	A	A	A	A	A	B
IAAV5236	1B	2.5	A	B	A	B	B	B	-	B	B	B	A	B	B	B	B	B	B	B	A	A	B	B	B	B	B	B	A	B	B	A	B	B	B	B	A	B	B	B	B	B	B	A	A	A	A	A	B
IAAV6948	1B	2.5	A	B	A	B	B	B	-	B	B	B	A	B	B	B	B	B	B	B	A	A	B	B	B	B	B	B	A	B	B	A	B	B	B	B	A	B	B	B	B	B	B	A	A	A	A	A	B
IAAV9097	1B	2.5	A	B	A	B	B	B	-	B	B	B	A	B	B	B	B	B	B	B	A	A	B	B	B	B	B	B	A	B	B	A	B	B	B	B	A	B	B	B	B	B	B	A	A	A	A	A	B
BobWhite_c872_587	1B	2.5	A	B	A	B	B	B	-	B	B	B	A	B	B	B	B	B	B	B	A	A	B	B	B	B	B	B	A	B	B	A	B	B	B	B	A	B	B	B	B	B	B	A	A	A	A	A	B
BobWhite_c14258_383	1B	2.5	A	B	A	B	B	B	-	B	B	B	A	B	B	B	B	B	B	B	A	A	B	B	B	B	B	B	A	B	B	A	B	B	B	B	A	B	B	B	B	B	B	A	A	A	A	A	B
TA002525_0992	1B	2.5	A	B	A	B	B	B	-	B	B	B	A	B	B	B	B	B	B	B	A	A	B	B	B	B	B	B	A	B	B	A	B	B	B	B	A	B	B	B	B	B	B	A	A	A	A	A	B
TA012633_1207	1B	2.5	A	B	A	B	B	B	-	B	B	B	A	B	B	B	B	B	B	B	A	A	B	B	B	B	B	B	A	B	B	A	B	B	B	B	A	B	B	B	B	B	B	A	A	A	A	A	B
BS00035794_51	1B	2.5	A	B	A	B	B	B	-	B	B	B	A	B	B	B	B	B	B	B	A	A	B	B	B	B	B	B	A	B	B	A	B	B	B	B	A	B	B	B	B	B	B	A	A	A	A	A	B
BS00066135_51	1B	2.5	A	B	A	B	B	B	-	B	B	B	A	B	B	B	B	B	B	B	A	A	B	B	B	B	B	B	A	B	B	A	B	B	B	B	A	B	B	B	B	B	B	A	A	A	A	A	B
BS00109910_51	1B	2.5	A	B	A	B	B	B	-	B	B	B	A	B	B	B	B	B	B	B	A	A	B	B	B	B	B	B	A	B	B	A	B	B	B	B	A	B	B	B	B	B	B	A	A	A	A	A	B
Excalibur_c28681_1046	1B	2.5	A	B	A	B	B	B	-	B	B	B	A	B	B	B	B	B	B	B	A	A	B	B	B	B	B	B	A	B	B	A	B	B	B	B	A	B	B	B	B	B	B	A	A	A	A	A	B
GENE_0158_358	1B	2.5	A	B	A	B	B	B	-	B	B	B	A	B	B	B	B	B	B	B	A	A	B	B	B	B	B	B	A	B	B	A	B	B	B	B	A	B	B	B	B	B	B	A	A	A	A	A	B
GENE_1276_68	1B	2.5	A	B	A	B	B	B	-	B	B	B	A	B	B	B	B	B	B	B	A	A	B	B	B	B	B	B	A	B	B	A	B	B	B	B	A	B	B	B	B	B	B	A	A	A	A	A	B
IAAV11	1B	2.5	A	B	A	B	B	B	-	B	B	B	A	B	B	B	B	B	B	B	A	A	B	B	B	B	B	B	A	B	B	A	B	B	B	B	A	B	B	B	B	B	B	A	A	A	A	A	B
JG_c8473_141	1B	2.5	A	B	A	B	B	B	-	B	B	B	A	B	B	B	B	B	B	B	A	A	B	B	B	B	B	B	A	B	B	A	B	B	B	B	A	B	B	B	B	B	B	A	A	A	A	A	B
BS00079450_51	1B	2.5	A	B	A	B	B	B	-	B	B	B	A	B	B	B	B	B	B	B	A	A	B	B	B	B	B	B	A	B	B	A	B	B	B	B	A	B	B	B	B	B	B	A	A	A	A	A	B
Excalibur_c19291_571	1B	2.5	A	B	A	B	B	B	-	B	B	B	A	B	B	B	B	B	B	B	A	A	B	B	B	B	B	B	A	B	B	A	B	B	B	B	A	B	B	B	B	B	B	A	A	A	A	A	B
Excalibur_c46412_148	1B	2.5	A	B	A	B	B	B	-	B	B	B	A	B	B	B	B	B	B	B	A	A	B	B	B	B	B	B	A	B	B	A	B	B	B	B	A	B	B	B	B	B	B	A	A	A	A	A	B
GENE_0065_246	1B	2.5	A	B	A	B	B	B	-	B	B	B	A	B	B	B	B	B	B	B	A	A	B	B	B	B	B	B	A	B	B	A	B	B	B	B	A	B	B	B	B	B	B	A	A	A	A	A	B
IAAV1451	1B	2.5	A	B	A	B	B	B	-	B	B	B	A	B	B	B	B	B	B	B	A	A	B	B	B	B	B	B	A	B	B	A	B	B	B	B	A	B	B	B	B	B	B	A	A	A	A	A	B
IACX13974	1B	2.5	A	B	A	B	B	B	-	B	B	B	A	B	B	B	B	B	B	B	A	A	B	B	B	B	B	B	A	B	B	A	B	B	B	B	A	B	B	B	B	B	B	A	A	A	A	A	B
IACX3433	1B	2.5	A	B	A	B	B	B	-	B	B	B	A	B	B	B	B	B	B	B	A	A	B	B	B	B	B	B	A	B	B	A	B	B	B	B	A	B	B	B	B	B	B	A	A	A	A	A	B
Jagger_c7740_104	1B	2.5	A	B	A	B	B	B	-	B	B	B	A	B	B	B	B	B	B	B	A	A	B	B	B	B	B	B	A	B	B	A	B	B	B	B	A	B	B	B	B	B	B	A	A	A	A	A	B
Kukri_c23819_259	1B	2.5	A	B	A	B	B	B	-	B	B	B	A	B	B	B	B	B	B	B	A	A	B	B	B	B	B	B	A	B	B	A	B	B	B	B	A	B	B	B	B	B	B	A	A	A	A	A	B
Kukri_rep_c104321_201	1B	2.5	A	B	A	B	B	B	-	B	B	B	A	B	B	B	B	B	B	B	A	A	B	B	B	B	B	B	A	B	B	A	B	B	B	B	A	B	B	B	B	B	B	A	A	A	A	A	B
Kukri_rep_c71840_754	1B	2.5	A	B	A	B	B	B	-	B	B	B	A	B	B	B	B	B	B	B	A	A	B	B	B	B	B	B	A	B	B	A	B	B	B	B	A	B	B	B	B	B	B	A	A	A	A	A	B
BobWhite_rep_c55186_299	1B	2.5	A	B	A	B	B	B	-	B	B	B	A	B	B	B	B	B	B	B	A	A	B	B	B	B	B	B	A	B	B	A	B	B	B	B	A	B	B	B	B	B	B	A	A	A	A	A	B
RFL_Contig4520_770	1B	2.5	A	B	A	B	B	B	-	B	B	B	A	B	B	B	B	B	B	B	A	A	B	B	B	B	B	B	A	B	B	A	B	B	B	B	A	B	B	B	B	B	B	A	A	A	A	A	B
Tdurum_contig11572_931	1B	2.5	A	B	A	B	B	B	-	B	B	B	A	B	B	B	B	B	B	B	A	A	B	B	B	B	B	B	A	B	B	A	B	B	B	B	A	B	B	B	B	B	B	A	A	A	A	A	B
Tdurum_contig12812_83	1B	2.5	A	B	A	B	B	B	-	B	B	B	A	B	B	B	B	B	B	B	A	A	B	B	B	B	B	B	A	B	B	A	B	B	B	B	A	B	B	B	B	B	B	A	A	A	A	A	B
Tdurum_contig13095_97	1B	2.5	A	B	A	B	B	B	-	B	B	B	A	B	B	B	B	B	B	B	A	A	B	B	B	B	B	B	A	B	B	A	B	B	B	B	A	B	B	B	B	B	B	A	A	A	A	A	B
Tdurum_contig19251_515	1B	2.5	A	B	A	B	B	B	-	B	B	B	A	B	B	B	B	B	B	B	A	A	B	B	B	B	B	B	A	B	B	A	B	B	B	B	A	B	B	B	B	B	B	A	A	A	A	A	B
Tdurum_contig42092_274	1B	2.5	A	B	A	B	B	B	-	B	B	B	A	B	B	B	B	B	B	B	A	A	B	B	B	B	B	B	A	B	B	A	B	B	B	B	A	B	B	B	B	B	B	A	A	A	A	A	B
BobWhite_c4147_1351	1B	2.5	A	B	A	B	B	B	-	B	B	B	A	B	B	B	B	B	B	B	A	A	B	B	B	B	B	B	A	B	B	A	B	B	B	B	A	B	B	B	B	B	B	A	A	A	A	A	B
BobWhite_c4147_1429	1B	2.5	A	B	A	B	B	B	-	B	B	B	A	B	B	B	B	B	B	B	A	A	B	B	B	B	B	B	A	B	B	A	B	B	B	B	A	B	B	B	B	B	B	A	A	A	A	A	B
Excalibur_rep_c68921_433	1B	2.5	A	B	A	B	B	B	-	B	B	B	A	B	B	B	B	B	B	B	A	A	B	B	B	B	B	B	A	B	B	A	B	B	B	B	A	B	B	B	B	B	B	A	A	A	A	A	B
GENE_4608_569	1B	2.5	A	B	A	B	B	B	-	B	B	B	A	B	B	B	B	B	B	B	A	A	B	B	B	B	B	B	A	B	B	A	B	B	B	B	A	B	B	B	B	B	B	A	A	A	A	A	B
IACX5712	1B	2.5	A	B	A	B	B	B	-	B	B	B	A	B	B	B	B	B	B	B	A	A	B	B	B	B	B	B	A	B	B	A	B	B	B	B	A	B	B	B	B	B	B	A	A	A	A	A	B
BS00110104_51	1B	2.5	A	B	A	B	B	B	-	B	B	B	A	B	B	B	B	B	B	B	A	A	B	B	B	B	B	B	A	B	B	A	B	B	B	B	A	B	B	B	B	B	B	A	A	A	A	A	B
Excalibur_c56657_282	1B	2.5	A	B	A	B	B	B	-	B	B	B	A	B	B	B	B	B	B	B	A	A	B	B	B	B	B	B	A	B	B	A	B	B	B	B	A	B	B	B	B	B	B	A	A	A	A	A	B
Kukri_c5098_1902	1B	2.5	A	B	A	B	B	B	-	B	B	B	A	B	B	B	B	B	B	B	A	A	B	B	B	B	B	B	A	B	B	A	B	B	B	B	A	B	B	B	B	B	B	A	A	A	A	A	B
RAC875_rep_c105213_103	1B	2.5	A	B	A	B	B	B	-	B	B	B	A	B	B	B	B	B	B	B	A	A	B	B	B	B	B	B	A	B	B	A	B	B	B	B	A	B	B	B	B	B	B	A	A	A	A	A	B
TA015141_0717	1B	2.5	A	B	A	B	B	B	-	B	B	B	A	B	B	B	B	B	B	B	A	A	B	B	B	B	B	B	A	B	B	A	B	B	B	B	A	B	B	B	B	B	B	A	A	A	A	A	B
wsnp_JD_c4444_5575748	1B	2.5	A	B	A	B	B	B	-	B	B	B	A	B	B	B	B	B	B	B	A	A	B	B	B	B	B	B	A	B	B	A	B	B	B	B	A	B	B	B	B	B	B	A	A	A	A	A	B
BS00093736_51	1B	2.5	A	B	A	B	B	B	-	B	B	B	A	B	B	B	B	B	B	B	A	A	B	B	B	B	B	B	A	B	B	A	B	B	B	B	A	B	B	B	B	B	B	A	A	A	A	A	B
BS00093740_51	1B	2.5	A	B	A	B	B	B	-	B	B	B	A	B	B	B	B	B	B	B	A	A	B	B	B	B	B	B	A	B	B	A	B	B	B	B	A	B	B	B	B	B	B	A	A	A	A	A	B
Excalibur_c32726_125	1B	2.5	A	B	A	B	B	B	-	B	B	B	A	B	B	B	B	B	B	B	A	A	B	B	B	B	B	B	A	B	B	A	B	B	B	B	A	B	B	B	B	B	B	A	A	A	A	A	B
Excalibur_c32726_279	1B	2.5	A	B	A	B	B	B	-	B	B	B	A	B	B	B	B	B	B	B	A	A	B	B	B	B	B	B	A	B	B	A	B	B	B	B	A	B	B	B	B	B	B	A	A	A	A	A	B
Excalibur_c5789_373	1B	2.5	A	B	A	B	B	B	-	B	B	B	A	B	B	B	B	B	B	B	A	A	B	B	B	B	B	B	A	B	B	A	B	B	B	B	A	B	B	B	B	B	B	A	A	A	A	A	B
IAAV2452	1B	2.5	A	B	A	B	B	B	-	B	B	B	A	B	B	B	B	B	B	B	A	A	B	B	B	B	B	B	A	B	B	A	B	B	B	B	A	B	B	B	B	B	B	A	A	A	A	A	B
IAAV3828	1B	2.5	A	B	A	B	B	B	-	B	B	B	A	B	B	B	B	B	B	B	A	A	B	B	B	B	B	B	A	B	B	A	B	B	B	B	A	B	B	B	B	B	B	A	A	A	A	A	B
IAAV4985	1B	2.5	A	B	A	B	B	B	-	B	B	B	A	B	B	B	B	B	B	B	A	A	B	B	B	B	B	B	A	B	B	A	B	B	B	B	A	B	B	B	B	B	B	A	A	A	A	A	B
Kukri_c1853_1975	1B	2.5	A	B	A	B	B	B	-	B	B	B	A	B	B	B	B	B	B	B	A	A	B	B	B	B	B	B	A	B	B	A	B	B	B	B	A	B	B	B	B	B	B	A	A	A	A	A	B
Kukri_c19709_383	1B	2.5	A	B	A	B	B	B	-	B	B	B	A	B	B	B	B	B	B	B	A	A	B	B	B	B	B	B	A	B	B	A	B	B	B	B	A	B	B	B	B	B	B	A	A	A	A	A	B
Kukri_c7647_1122	1B	2.5	A	B	A	B	B	B	-	B	B	B	A	B	B	B	B	B	B	B	A	A	B	B	B	B	B	B	A	B	B	A	B	B	B	B	A	B	B	B	B	B	B	A	A	A	A	A	B
RAC875_c10659_570	1B	2.5	A	B	A	B	B	B	-	B	B	B	A	B	B	B	B	B	B	B	A	A	B	B	B	B	B	B	A	B	B	A	B	B	B	B	A	B	B	B	B	B	B	A	A	A	A	A	B
RAC875_c14902_256	1B	2.5	A	B	A	B	B	B	-	B	B	B	A	B	B	B	B	B	B	B	A	A	B	B	B	B	B	B	A	B	B	A	B	B	B	B	A	B	B	B	B	B	B	A	A	A	A	A	B
RAC875_c30381_573	1B	2.5	A	B	A	B	B	B	-	B	B	B	A	B	B	B	B	B	B	B	A	A	B	B	B	B	B	B	A	B	B	A	B	B	B	B	A	B	B	B	B	B	B	A	A	A	A	A	B
BS00013901_51	1B	2.5	A	B	A	B	B	B	-	B	B	B	A	B	B	B	B	B	B	B	A	A	B	B	B	B	B	B	A	B	B	A	B	B	B	B	A	B	B	B	B	B	B	A	A	A	A	A	B
BS00022625_51	1B	2.5	A	B	A	B	B	B	-	B	B	B	A	B	B	B	B	B	B	B	A	A	B	B	B	B	B	B	A	B	B	A	B	B	B	B	A	B	B	B	B	B	B	A	A	A	A	A	B
wsnp_BF291549B_Ta_1_1	1B	2.5	A	B	A	B	B	B	-	B	B	B	A	B	B	B	B	B	B	B	A	A	B	B	B	B	B	B	A	B	B	A	B	B	B	B	A	B	B	B	B	B	B	A	A	A	A	A	B
wsnp_JD_rep_c62985_40164465	1B	2.5	A	B	A	B	B	B	-	B	B	B	A	B	B	B	B	B	B	B	A	A	B	B	B	B	B	B	A	B	B	A	B	B	B	B	A	B	B	B	B	B	B	A	A	A	A	A	B
BS00035690_51	1B	2.5	A	B	A	B	B	B	-	B	B	B	A	B	B	B	B	B	B	B	A	A	B	B	B	B	B	B	A	B	B	A	B	B	B	B	A	B	B	B	B	B	B	A	A	A	A	A	B
BS00067567_51	1B	2.5	A	B	A	B	B	B	-	B	B	B	A	B	B	B	B	B	B	B	A	A	B	B	B	B	B	B	A	B	B	A	B	B	B	B	A	B	B	B	B	B	B	A	A	A	A	A	B
BS00067717_51	1B	2.5	A	B	A	B	B	B	-	B	B	B	A	B	B	B	B	B	B	B	A	A	B	B	B	B	B	B	A	B	B	A	B	B	B	B	A	B	B	B	B	B	B	A	A	A	A	A	B
BS00068182_51	1B	2.5	A	B	A	B	B	B	-	B	B	B	A	B	B	B	B	B	B	B	A	A	B	B	B	B	B	B	A	B	B	A	B	B	B	B	A	B	B	B	B	B	B	A	A	A	A	A	B
BS00069316_51	1B	2.5	A	B	A	B	B	B	-	B	B	B	A	B	B	B	B	B	B	B	A	A	B	B	B	B	B	B	A	B	B	A	B	B	B	B	A	B	B	B	B	B	B	A	A	A	A	A	B
BS00081167_51	1B	2.5	A	B	A	B	B	B	-	B	B	B	A	B	B	B	B	B	B	B	A	A	B	B	B	B	B	B	A	B	B	A	B	B	B	B	A	B	B	B	B	B	B	A	A	A	A	A	B
BS00081969_51	1B	2.5	A	B	A	B	B	B	-	B	B	B	A	B	B	B	B	B	B	B	A	A	B	B	B	B	B	B	A	B	B	A	B	B	B	B	A	B	B	B	B	B	B	A	A	A	A	A	B
BS00083533_51	1B	2.5	A	B	A	B	B	B	-	B	B	B	A	B	B	B	B	B	B	B	A	A	B	B	B	B	B	B	A	B	B	A	B	B	B	B	A	B	B	B	B	B	B	A	A	A	A	A	B
BS00084021_51	1B	2.5	A	B	A	B	B	B	-	B	B	B	A	B	B	B	B	B	B	B	A	A	B	B	B	B	B	B	A	B	B	A	B	B	B	B	A	B	B	B	B	B	B	A	A	A	A	A	B
BobWhite_c18208_142	1B	2.5	A	B	A	B	B	B	-	B	B	B	A	B	B	B	B	B	B	B	A	A	B	B	B	B	B	B	A	B	B	A	B	B	B	B	A	B	B	B	B	B	B	A	A	A	A	A	B
BS00090003_51	1B	2.5	A	B	A	B	B	B	-	B	B	B	A	B	B	B	B	B	B	B	A	A	B	B	B	B	B	B	A	B	B	A	B	B	B	B	A	B	B	B	B	B	B	A	A	A	A	A	B
BS00091317_51	1B	2.5	A	B	A	B	B	B	-	B	B	B	A	B	B	B	B	B	B	B	A	A	B	B	B	B	B	B	A	B	B	A	B	B	B	B	A	B	B	B	B	B	B	A	A	A	A	A	B
BS00091445_51	1B	2.5	A	B	A	B	B	B	-	B	B	B	A	B	B	B	B	B	B	B	A	A	B	B	B	B	B	B	A	B	B	A	B	B	B	B	A	B	B	B	B	B	B	A	A	A	A	A	B
BS00092426_51	1B	2.5	A	B	A	B	B	B	-	B	B	B	A	B	B	B	B	B	B	B	A	A	B	B	B	B	B	B	A	B	B	A	B	B	B	B	A	B	B	B	B	B	B	A	A	A	A	A	B
BS00093945_51	1B	2.5	A	B	A	B	B	B	-	B	B	B	A	B	B	B	B	B	B	B	A	A	B	B	B	B	B	B	A	B	B	A	B	B	B	B	A	B	B	B	B	B	B	A	A	A	A	A	B
BS00098308_51	1B	2.5	A	B	A	B	B	B	-	B	B	B	A	B	B	B	B	B	B	B	A	A	B	B	B	B	B	B	A	B	B	A	B	B	B	B	A	B	B	B	B	B	B	A	A	A	A	A	B
BS00104686_51	1B	2.5	A	B	A	B	B	B	-	B	B	B	A	B	B	B	B	B	B	B	A	A	B	B	B	B	B	B	A	B	B	A	B	B	B	B	A	B	B	B	B	B	B	A	A	A	A	A	B
BS00110120_51	1B	2.5	A	B	A	B	B	B	-	B	B	B	A	B	B	B	B	B	B	B	A	A	B	B	B	B	B	B	A	B	B	A	B	B	B	B	A	B	B	B	B	B	B	A	A	A	A	A	B
D_GBUVHFX02IUW4W_159	1B	2.5	A	B	A	B	B	B	-	B	B	B	A	B	B	B	B	B	B	B	A	A	B	B	B	B	B	B	A	B	B	A	B	B	B	B	A	B	B	B	B	B	B	A	A	A	A	A	B
Excalibur_c100837_236	1B	2.5	A	B	A	B	B	B	-	B	B	B	A	B	B	B	B	B	B	B	A	A	B	B	B	B	B	B	A	B	B	A	B	B	B	B	A	B	B	B	B	B	B	A	A	A	A	A	B
Excalibur_c2016_292	1B	2.5	A	B	A	B	B	B	-	B	B	B	A	B	B	B	B	B	B	B	A	A	B	B	B	B	B	B	A	B	B	A	B	B	B	B	A	B	B	B	B	B	B	A	A	A	A	A	B
Excalibur_c24828_1288	1B	2.5	A	B	A	B	B	B	-	B	B	B	A	B	B	B	B	B	B	B	A	A	B	B	B	B	B	B	A	B	B	A	B	B	B	B	A	B	B	B	B	B	B	A	A	A	A	A	B
Excalibur_c25624_86	1B	2.5	A	B	A	B	B	B	-	B	B	B	A	B	B	B	B	B	B	B	A	A	B	B	B	B	B	B	A	B	B	A	B	B	B	B	A	B	B	B	B	B	B	A	A	A	A	A	B
BobWhite_c11817_376	1B	2.5	A	B	A	B	B	B	-	B	B	B	A	B	B	B	B	B	B	B	A	A	B	B	B	B	B	B	A	B	B	A	B	B	B	B	A	B	B	B	B	B	B	A	A	A	A	A	B
Excalibur_c43347_79	1B	2.5	A	B	A	B	B	B	-	B	B	B	A	B	B	B	B	B	B	B	A	A	B	B	B	B	B	B	A	B	B	A	B	B	B	B	A	B	B	B	B	B	B	A	A	A	A	A	B
Excalibur_c56029_277	1B	2.5	A	B	A	B	B	B	-	B	B	B	A	B	B	B	B	B	B	B	A	A	B	B	B	B	B	B	A	B	B	A	B	B	B	B	A	B	B	B	B	B	B	A	A	A	A	A	B
Excalibur_c5881_398	1B	2.5	A	B	A	B	B	B	-	B	B	B	A	B	B	B	B	B	B	B	A	A	B	B	B	B	B	B	A	B	B	A	B	B	B	B	A	B	B	B	B	B	B	A	A	A	A	A	B
GENE_0025_120	1B	2.5	A	B	A	B	B	B	-	B	B	B	A	B	B	B	B	B	B	B	A	A	B	B	B	B	B	B	A	B	B	A	B	B	B	B	A	B	B	B	B	B	B	A	A	A	A	A	B
GENE_0025_338	1B	2.5	A	B	A	B	B	B	-	B	B	B	A	B	B	B	B	B	B	B	A	A	B	B	B	B	B	B	A	B	B	A	B	B	B	B	A	B	B	B	B	B	B	A	A	A	A	A	B
GENE_0032_951	1B	2.5	A	B	A	B	B	B	-	B	B	B	A	B	B	B	B	B	B	B	A	A	B	B	B	B	B	B	A	B	B	A	B	B	B	B	A	B	B	B	B	B	B	A	A	A	A	A	B
GENE_0121_495	1B	2.5	A	B	A	B	B	B	-	B	B	B	A	B	B	B	B	B	B	B	A	A	B	B	B	B	B	B	A	B	B	A	B	B	B	B	A	B	B	B	B	B	B	A	A	A	A	A	B
GENE_0189_307	1B	2.5	A	B	A	B	B	B	-	B	B	B	A	B	B	B	B	B	B	B	A	A	B	B	B	B	B	B	A	B	B	A	B	B	B	B	A	B	B	B	B	B	B	A	A	A	A	A	B
GENE_0403_110	1B	2.5	A	B	A	B	B	B	-	B	B	B	A	B	B	B	B	B	B	B	A	A	B	B	B	B	B	B	A	B	B	A	B	B	B	B	A	B	B	B	B	B	B	A	A	A	A	A	B
GENE_0466_416	1B	2.5	A	B	A	B	B	B	-	B	B	B	A	B	B	B	B	B	B	B	A	A	B	B	B	B	B	B	A	B	B	A	B	B	B	B	A	B	B	B	B	B	B	A	A	A	A	A	B
GENE_2162_650	1B	2.5	A	B	A	B	B	B	-	B	B	B	A	B	B	B	B	B	B	B	A	A	B	B	B	B	B	B	A	B	B	A	B	B	B	B	A	B	B	B	B	B	B	A	A	A	A	A	B
BobWhite_c44165_441	1B	2.5	A	B	A	B	B	B	-	B	B	B	A	B	B	B	B	B	B	B	A	A	B	B	B	B	B	B	A	B	B	A	B	B	B	B	A	B	B	B	B	B	B	A	A	A	A	A	B
GENE_4436_150	1B	2.5	A	B	A	B	B	B	-	B	B	B	A	B	B	B	B	B	B	B	A	A	B	B	B	B	B	B	A	B	B	A	B	B	B	B	A	B	B	B	B	B	B	A	A	A	A	A	B
GENE_4777_297	1B	2.5	A	B	A	B	B	B	-	B	B	B	A	B	B	B	B	B	B	B	A	A	B	B	B	B	B	B	A	B	B	A	B	B	B	B	A	B	B	B	B	B	B	A	A	A	A	A	B
IAAV2773	1B	2.5	A	B	A	B	B	B	-	B	B	B	A	B	B	B	B	B	B	B	A	A	B	B	B	B	B	B	A	B	B	A	B	B	B	B	A	B	B	B	B	B	B	A	A	A	A	A	B
IAAV4825	1B	2.5	A	B	A	B	B	B	-	B	B	B	A	B	B	B	B	B	B	B	A	A	B	B	B	B	B	B	A	B	B	A	B	B	B	B	A	B	B	B	B	B	B	A	A	A	A	A	B
IAAV5957	1B	2.5	A	B	A	B	B	B	-	B	B	B	A	B	B	B	B	B	B	B	A	A	B	B	B	B	B	B	A	B	B	A	B	B	B	B	A	B	B	B	B	B	B	A	A	A	A	A	B
IAAV8003	1B	2.5	A	B	A	B	B	B	-	B	B	B	A	B	B	B	B	B	B	B	A	A	B	B	B	B	B	B	A	B	B	A	B	B	B	B	A	B	B	B	B	B	B	A	A	A	A	A	B
IACX14648	1B	2.5	A	B	A	B	B	B	-	B	B	B	A	B	B	B	B	B	B	B	A	A	B	B	B	B	B	B	A	B	B	A	B	B	B	B	A	B	B	B	B	B	B	A	A	A	A	A	B
IACX20344	1B	2.5	A	B	A	B	B	B	-	B	B	B	A	B	B	B	B	B	B	B	A	A	B	B	B	B	B	B	A	B	B	A	B	B	B	B	A	B	B	B	B	B	B	A	A	A	A	A	B
IACX3431	1B	2.5	A	B	A	B	B	B	-	B	B	B	A	B	B	B	B	B	B	B	A	A	B	B	B	B	B	B	A	B	B	A	B	B	B	B	A	B	B	B	B	B	B	A	A	A	A	A	B
IACX5970	1B	2.5	A	B	A	B	B	B	-	B	B	B	A	B	B	B	B	B	B	B	A	A	B	B	B	B	B	B	A	B	B	A	B	B	B	B	A	B	B	B	B	B	B	A	A	A	A	A	B
IACX6397	1B	2.5	A	B	A	B	B	B	-	B	B	B	A	B	B	B	B	B	B	B	A	A	B	B	B	B	B	B	A	B	B	A	B	B	B	B	A	B	B	B	B	B	B	A	A	A	A	A	B
IACX6800	1B	2.5	A	B	A	B	B	B	-	B	B	B	A	B	B	B	B	B	B	B	A	A	B	B	B	B	B	B	A	B	B	A	B	B	B	B	A	B	B	B	B	B	B	A	A	A	A	A	B
IACX7219	1B	2.5	A	B	A	B	B	B	-	B	B	B	A	B	B	B	B	B	B	B	A	A	B	B	B	B	B	B	A	B	B	A	B	B	B	B	A	B	B	B	B	B	B	A	A	A	A	A	B
JD_c2439_468	1B	2.5	A	B	A	B	B	B	-	B	B	B	A	B	B	B	B	B	B	B	A	A	B	B	B	B	B	B	A	B	B	A	B	B	B	B	A	B	B	B	B	B	B	A	A	A	A	A	B
JD_c3173_1128	1B	2.5	A	B	A	B	B	B	-	B	B	B	A	B	B	B	B	B	B	B	A	A	B	B	B	B	B	B	A	B	B	A	B	B	B	B	A	B	B	B	B	B	B	A	A	A	A	A	B
Ku_c12783_286	1B	2.5	A	B	A	B	B	B	-	B	B	B	A	B	B	B	B	B	B	B	A	A	B	B	B	B	B	B	A	B	B	A	B	B	B	B	A	B	B	B	B	B	B	A	A	A	A	A	B
Ku_c58871_938	1B	2.5	A	B	A	B	B	B	-	B	B	B	A	B	B	B	B	B	B	B	A	A	B	B	B	B	B	B	A	B	B	A	B	B	B	B	A	B	B	B	B	B	B	A	A	A	A	A	B
Kukri_c100694_132	1B	2.5	A	B	A	B	B	B	-	B	B	B	A	B	B	B	B	B	B	B	A	A	B	B	B	B	B	B	A	B	B	A	B	B	B	B	A	B	B	B	B	B	B	A	A	A	A	A	B
BobWhite_c6367_691	1B	2.5	A	B	A	B	B	B	-	B	B	B	A	B	B	B	B	B	B	B	A	A	B	B	B	B	B	B	A	B	B	A	B	B	B	B	A	B	B	B	B	B	B	A	A	A	A	A	B
Kukri_c18052_356	1B	2.5	A	B	A	B	B	B	-	B	B	B	A	B	B	B	B	B	B	B	A	A	B	B	B	B	B	B	A	B	B	A	B	B	B	B	A	B	B	B	B	B	B	A	A	A	A	A	B
Kukri_c18305_873	1B	2.5	A	B	A	B	B	B	-	B	B	B	A	B	B	B	B	B	B	B	A	A	B	B	B	B	B	B	A	B	B	A	B	B	B	B	A	B	B	B	B	B	B	A	A	A	A	A	B
Kukri_c18679_401	1B	2.5	A	B	A	B	B	B	-	B	B	B	A	B	B	B	B	B	B	B	A	A	B	B	B	B	B	B	A	B	B	A	B	B	B	B	A	B	B	B	B	B	B	A	A	A	A	A	B
Kukri_c20180_112	1B	2.5	A	B	A	B	B	B	-	B	B	B	A	B	B	B	B	B	B	B	A	A	B	B	B	B	B	B	A	B	B	A	B	B	B	B	A	B	B	B	B	B	B	A	A	A	A	A	B
Kukri_c24120_83	1B	2.5	A	B	A	B	B	B	-	B	B	B	A	B	B	B	B	B	B	B	A	A	B	B	B	B	B	B	A	B	B	A	B	B	B	B	A	B	B	B	B	B	B	A	A	A	A	A	B
Kukri_c31349_1542	1B	2.5	A	B	A	B	B	B	-	B	B	B	A	B	B	B	B	B	B	B	A	A	B	B	B	B	B	B	A	B	B	A	B	B	B	B	A	B	B	B	B	B	B	A	A	A	A	A	B
Kukri_c34902_520	1B	2.5	A	B	A	B	B	B	-	B	B	B	A	B	B	B	B	B	B	B	A	A	B	B	B	B	B	B	A	B	B	A	B	B	B	B	A	B	B	B	B	B	B	A	A	A	A	A	B
Kukri_c42522_155	1B	2.5	A	B	A	B	B	B	-	B	B	B	A	B	B	B	B	B	B	B	A	A	B	B	B	B	B	B	A	B	B	A	B	B	B	B	A	B	B	B	B	B	B	A	A	A	A	A	B
Kukri_c5299_462	1B	2.5	A	B	A	B	B	B	-	B	B	B	A	B	B	B	B	B	B	B	A	A	B	B	B	B	B	B	A	B	B	A	B	B	B	B	A	B	B	B	B	B	B	A	A	A	A	A	B
Kukri_c6027_66	1B	2.5	A	B	A	B	B	B	-	B	B	B	A	B	B	B	B	B	B	B	A	A	B	B	B	B	B	B	A	B	B	A	B	B	B	B	A	B	B	B	B	B	B	A	A	A	A	A	B
Kukri_c65484_161	1B	2.5	A	B	A	B	B	B	-	B	B	B	A	B	B	B	B	B	B	B	A	A	B	B	B	B	B	B	A	B	B	A	B	B	B	B	A	B	B	B	B	B	B	A	A	A	A	A	B
Kukri_c7129_227	1B	2.5	A	B	A	B	B	B	-	B	B	B	A	B	B	B	B	B	B	B	A	A	B	B	B	B	B	B	A	B	B	A	B	B	B	B	A	B	B	B	B	B	B	A	A	A	A	A	B
Kukri_c7886_195	1B	2.5	A	B	A	B	B	B	-	B	B	B	A	B	B	B	B	B	B	B	A	A	B	B	B	B	B	B	A	B	B	A	B	B	B	B	A	B	B	B	B	B	B	A	A	A	A	A	B
Kukri_c81766_107	1B	2.5	A	B	A	B	B	B	-	B	B	B	A	B	B	B	B	B	B	B	A	A	B	B	B	B	B	B	A	B	B	A	B	B	B	B	A	B	B	B	B	B	B	A	A	A	A	A	B
Kukri_c81766_686	1B	2.5	A	B	A	B	B	B	-	B	B	B	A	B	B	B	B	B	B	B	A	A	B	B	B	B	B	B	A	B	B	A	B	B	B	B	A	B	B	B	B	B	B	A	A	A	A	A	B
Kukri_c9105_1184	1B	2.5	A	B	A	B	B	B	-	B	B	B	A	B	B	B	B	B	B	B	A	A	B	B	B	B	B	B	A	B	B	A	B	B	B	B	A	B	B	B	B	B	B	A	A	A	A	A	B
BobWhite_c13378_662	1B	2.5	A	B	A	B	B	B	-	B	B	B	A	B	B	B	B	B	B	B	A	A	B	B	B	B	B	B	A	B	B	A	B	B	B	B	A	B	B	B	B	B	B	A	A	A	A	A	B
Kukri_rep_c108883_500	1B	2.5	A	B	A	B	B	B	-	B	B	B	A	B	B	B	B	B	B	B	A	A	B	B	B	B	B	B	A	B	B	A	B	B	B	B	A	B	B	B	B	B	B	A	A	A	A	A	B
Kukri_rep_c112099_98	1B	2.5	A	B	A	B	B	B	-	B	B	B	A	B	B	B	B	B	B	B	A	A	B	B	B	B	B	B	A	B	B	A	B	B	B	B	A	B	B	B	B	B	B	A	A	A	A	A	B
Kukri_rep_c115647_349	1B	2.5	A	B	A	B	B	B	-	B	B	B	A	B	B	B	B	B	B	B	A	A	B	B	B	B	B	B	A	B	B	A	B	B	B	B	A	B	B	B	B	B	B	A	A	A	A	A	B
Ra_c71421_387	1B	2.5	A	B	A	B	B	B	-	B	B	B	A	B	B	B	B	B	B	B	A	A	B	B	B	B	B	B	A	B	B	A	B	B	B	B	A	B	B	B	B	B	B	A	A	A	A	A	B
RAC875_c45183_415	1B	2.5	A	B	A	B	B	B	-	B	B	B	A	B	B	B	B	B	B	B	A	A	B	B	B	B	B	B	A	B	B	A	B	B	B	B	A	B	B	B	B	B	B	A	A	A	A	A	B
RAC875_c49601_837	1B	2.5	A	B	A	B	B	B	-	B	B	B	A	B	B	B	B	B	B	B	A	A	B	B	B	B	B	B	A	B	B	A	B	B	B	B	A	B	B	B	B	B	B	A	A	A	A	A	B
RAC875_c50407_177	1B	2.5	A	B	A	B	B	B	-	B	B	B	A	B	B	B	B	B	B	B	A	A	B	B	B	B	B	B	A	B	B	A	B	B	B	B	A	B	B	B	B	B	B	A	A	A	A	A	B
BS00003839_51	1B	2.5	A	B	A	B	B	B	-	B	B	B	A	B	B	B	B	B	B	B	A	A	B	B	B	B	B	B	A	B	B	A	B	B	B	B	A	B	B	B	B	B	B	A	A	A	A	A	B
BS00004637_51	1B	2.5	A	B	A	B	B	B	-	B	B	B	A	B	B	B	B	B	B	B	A	A	B	B	B	B	B	B	A	B	B	A	B	B	B	B	A	B	B	B	B	B	B	A	A	A	A	A	B
BS00004981_51	1B	2.5	A	B	A	B	B	B	-	B	B	B	A	B	B	B	B	B	B	B	A	A	B	B	B	B	B	B	A	B	B	A	B	B	B	B	A	B	B	B	B	B	B	A	A	A	A	A	B
RAC875_c68119_594	1B	2.5	A	B	A	B	B	B	-	B	B	B	A	B	B	B	B	B	B	B	A	A	B	B	B	B	B	B	A	B	B	A	B	B	B	B	A	B	B	B	B	B	B	A	A	A	A	A	B
RAC875_c6825_202	1B	2.5	A	B	A	B	B	B	-	B	B	B	A	B	B	B	B	B	B	B	A	A	B	B	B	B	B	B	A	B	B	A	B	B	B	B	A	B	B	B	B	B	B	A	A	A	A	A	B
RAC875_c79514_853	1B	2.5	A	B	A	B	B	B	-	B	B	B	A	B	B	B	B	B	B	B	A	A	B	B	B	B	B	B	A	B	B	A	B	B	B	B	A	B	B	B	B	B	B	A	A	A	A	A	B
RAC875_c99469_172	1B	2.5	A	B	A	B	B	B	-	B	B	B	A	B	B	B	B	B	B	B	A	A	B	B	B	B	B	B	A	B	B	A	B	B	B	B	A	B	B	B	B	B	B	A	A	A	A	A	B
RAC875_rep_c69176_194	1B	2.5	A	B	A	B	B	B	-	B	B	B	A	B	B	B	B	B	B	B	A	A	B	B	B	B	B	B	A	B	B	A	B	B	B	B	A	B	B	B	B	B	B	A	A	A	A	A	B
RAC875_rep_c69360_259	1B	2.5	A	B	A	B	B	B	-	B	B	B	A	B	B	B	B	B	B	B	A	A	B	B	B	B	B	B	A	B	B	A	B	B	B	B	A	B	B	B	B	B	B	A	A	A	A	A	B
RFL_Contig1952_781	1B	2.5	A	B	A	B	B	B	-	B	B	B	A	B	B	B	B	B	B	B	A	A	B	B	B	B	B	B	A	B	B	A	B	B	B	B	A	B	B	B	B	B	B	A	A	A	A	A	B
RFL_Contig4059_310	1B	2.5	A	B	A	B	B	B	-	B	B	B	A	B	B	B	B	B	B	B	A	A	B	B	B	B	B	B	A	B	B	A	B	B	B	B	A	B	B	B	B	B	B	A	A	A	A	A	B
TA001211_0664	1B	2.5	A	B	A	B	B	B	-	B	B	B	A	B	B	B	B	B	B	B	A	A	B	B	B	B	B	B	A	B	B	A	B	B	B	B	A	B	B	B	B	B	B	A	A	A	A	A	B
BS00012321_51	1B	2.5	A	B	A	B	B	B	-	B	B	B	A	B	B	B	B	B	B	B	A	A	B	B	B	B	B	B	A	B	B	A	B	B	B	B	A	B	B	B	B	B	B	A	A	A	A	A	B
TA003169_1042	1B	2.5	A	B	A	B	B	B	-	B	B	B	A	B	B	B	B	B	B	B	A	A	B	B	B	B	B	B	A	B	B	A	B	B	B	B	A	B	B	B	B	B	B	A	A	A	A	A	B
TA003421_0429	1B	2.5	A	B	A	B	B	B	-	B	B	B	A	B	B	B	B	B	B	B	A	A	B	B	B	B	B	B	A	B	B	A	B	B	B	B	A	B	B	B	B	B	B	A	A	A	A	A	B
TA004235_0297	1B	2.5	A	B	A	B	B	B	-	B	B	B	A	B	B	B	B	B	B	B	A	A	B	B	B	B	B	B	A	B	B	A	B	B	B	B	A	B	B	B	B	B	B	A	A	A	A	A	B
BS00015169_51	1B	2.5	A	B	A	B	B	B	-	B	B	B	A	B	B	B	B	B	B	B	A	A	B	B	B	B	B	B	A	B	B	A	B	B	B	B	A	B	B	B	B	B	B	A	A	A	A	A	B
Tdurum_contig100344_184	1B	2.5	A	B	A	B	B	B	-	B	B	B	A	B	B	B	B	B	B	B	A	A	B	B	B	B	B	B	A	B	B	A	B	B	B	B	A	B	B	B	B	B	B	A	A	A	A	A	B
BS00015528_51	1B	2.5	A	B	A	B	B	B	-	B	B	B	A	B	B	B	B	B	B	B	A	A	B	B	B	B	B	B	A	B	B	A	B	B	B	B	A	B	B	B	B	B	B	A	A	A	A	A	B
Tdurum_contig10663_267	1B	2.5	A	B	A	B	B	B	-	B	B	B	A	B	B	B	B	B	B	B	A	A	B	B	B	B	B	B	A	B	B	A	B	B	B	B	A	B	B	B	B	B	B	A	A	A	A	A	B
Tdurum_contig11334_554	1B	2.5	A	B	A	B	B	B	-	B	B	B	A	B	B	B	B	B	B	B	A	A	B	B	B	B	B	B	A	B	B	A	B	B	B	B	A	B	B	B	B	B	B	A	A	A	A	A	B
Tdurum_contig11442_930	1B	2.5	A	B	A	B	B	B	-	B	B	B	A	B	B	B	B	B	B	B	A	A	B	B	B	B	B	B	A	B	B	A	B	B	B	B	A	B	B	B	B	B	B	A	A	A	A	A	B
BS00021703_51	1B	2.5	A	B	A	B	B	B	-	B	B	B	A	B	B	B	B	B	B	B	A	A	B	B	B	B	B	B	A	B	B	A	B	B	B	B	A	B	B	B	B	B	B	A	A	A	A	A	B
Tdurum_contig11824_416	1B	2.5	A	B	A	B	B	B	-	B	B	B	A	B	B	B	B	B	B	B	A	A	B	B	B	B	B	B	A	B	B	A	B	B	B	B	A	B	B	B	B	B	B	A	A	A	A	A	B
BS00021904_51	1B	2.5	A	B	A	B	B	B	-	B	B	B	A	B	B	B	B	B	B	B	A	A	B	B	B	B	B	B	A	B	B	A	B	B	B	B	A	B	B	B	B	B	B	A	A	A	A	A	B
Tdurum_contig13709_317	1B	2.5	A	B	A	B	B	B	-	B	B	B	A	B	B	B	B	B	B	B	A	A	B	B	B	B	B	B	A	B	B	A	B	B	B	B	A	B	B	B	B	B	B	A	A	A	A	A	B
Tdurum_contig25732_112	1B	2.5	A	B	A	B	B	B	-	B	B	B	A	B	B	B	B	B	B	B	A	A	B	B	B	B	B	B	A	B	B	A	B	B	B	B	A	B	B	B	B	B	B	A	A	A	A	A	B
Tdurum_contig29169_289	1B	2.5	A	B	A	B	B	B	-	B	B	B	A	B	B	B	B	B	B	B	A	A	B	B	B	B	B	B	A	B	B	A	B	B	B	B	A	B	B	B	B	B	B	A	A	A	A	A	B
Tdurum_contig34379_237	1B	2.5	A	B	A	B	B	B	-	B	B	B	A	B	B	B	B	B	B	B	A	A	B	B	B	B	B	B	A	B	B	A	B	B	B	B	A	B	B	B	B	B	B	A	A	A	A	A	B
Tdurum_contig42092_353	1B	2.5	A	B	A	B	B	B	-	B	B	B	A	B	B	B	B	B	B	B	A	A	B	B	B	B	B	B	A	B	B	A	B	B	B	B	A	B	B	B	B	B	B	A	A	A	A	A	B
Tdurum_contig44861_1253	1B	2.5	A	B	A	B	B	B	-	B	B	B	A	B	B	B	B	B	B	B	A	A	B	B	B	B	B	B	A	B	B	A	B	B	B	B	A	B	B	B	B	B	B	A	A	A	A	A	B
Tdurum_contig9874_547	1B	2.5	A	B	A	B	B	B	-	B	B	B	A	B	B	B	B	B	B	B	A	A	B	B	B	B	B	B	A	B	B	A	B	B	B	B	A	B	B	B	B	B	B	A	A	A	A	A	B
tplb0038o14_241	1B	2.5	A	B	A	B	B	B	-	B	B	B	A	B	B	B	B	B	B	B	A	A	B	B	B	B	B	B	A	B	B	A	B	B	B	B	A	B	B	B	B	B	B	A	A	A	A	A	B
wsnp_CAP8_c4576_2228073	1B	2.5	A	B	A	B	B	B	-	B	B	B	A	B	B	B	B	B	B	B	A	A	B	B	B	B	B	B	A	B	B	A	B	B	B	B	A	B	B	B	B	B	B	A	A	A	A	A	B
BS00030667_51	1B	2.5	A	B	A	B	B	B	-	B	B	B	A	B	B	B	B	B	B	B	A	A	B	B	B	B	B	B	A	B	B	A	B	B	B	B	A	B	B	B	B	B	B	A	A	A	A	A	B
wsnp_Ra_rep_c74968_72704437	1B	2.5	A	B	A	B	B	B	-	B	B	B	A	B	B	B	B	B	B	B	A	A	B	B	B	B	B	B	A	B	B	A	B	B	B	B	A	B	B	B	B	B	B	A	A	A	A	A	B
BS00040513_51	1B	2.5	A	B	A	B	B	B	-	B	B	B	A	B	B	B	B	B	B	B	A	A	B	B	B	B	B	B	A	B	B	A	B	B	B	B	A	B	B	B	B	B	B	A	A	A	A	A	B
BS00049883_51	1B	2.5	A	B	A	B	B	B	-	B	B	B	A	B	B	B	B	B	B	B	A	A	B	B	B	B	B	B	A	B	B	A	B	B	B	B	A	B	B	B	B	B	B	A	A	A	A	A	B
BS00063964_51	1B	2.5	A	B	A	B	B	B	-	B	B	B	A	B	B	B	B	B	B	B	A	A	B	B	B	B	B	B	A	B	B	A	B	B	B	B	A	B	B	B	B	B	B	A	A	A	A	A	B
BS00064406_51	1B	2.5	A	B	A	B	B	B	-	B	B	B	A	B	B	B	B	B	B	B	A	A	B	B	B	B	B	B	A	B	B	A	B	B	B	B	A	B	B	B	B	B	B	A	A	A	A	A	B
BS00065322_51	1B	2.5	A	B	A	B	B	B	-	B	B	B	A	B	B	B	B	B	B	B	A	A	B	B	B	B	B	B	A	B	B	A	B	B	B	B	A	B	B	B	B	B	B	A	A	A	A	A	B
BS00066971_51	1B	2.5	A	B	A	B	B	B	-	B	B	B	A	B	B	B	B	B	B	B	A	A	B	B	B	B	B	B	A	B	B	A	B	B	B	B	A	B	B	B	B	B	B	A	A	A	A	A	B
wsnp_Ex_c27136_36355033	1B	2.5	A	B	A	B	B	B	-	B	B	B	A	B	B	B	B	B	B	B	A	A	B	B	B	B	B	B	A	B	B	A	B	B	B	B	A	B	B	B	B	B	B	A	A	A	A	A	B
BS00084304_51	1B	2.5	A	B	A	B	B	B	-	B	B	B	A	B	B	B	B	B	B	B	A	A	B	B	B	B	B	B	A	B	B	A	B	B	B	B	A	B	B	B	B	B	B	A	A	A	A	A	B
Kukri_c25500_879	1B	2.5	A	B	A	B	B	B	-	B	B	B	A	B	B	B	B	B	B	B	A	A	B	B	B	B	B	B	A	B	B	A	B	B	B	B	A	B	B	B	B	B	B	A	A	A	A	A	B
RAC875_c25692_343	1B	2.5	A	B	A	B	B	B	-	B	B	B	A	B	B	B	B	B	B	B	A	A	B	B	B	B	B	B	A	B	B	A	B	B	B	B	A	B	B	B	B	B	B	A	A	A	A	A	B
RAC875_c79370_378	1B	2.5	A	B	A	B	B	B	-	B	B	B	A	B	B	B	B	B	B	B	A	A	B	B	B	B	B	B	A	B	B	A	B	B	B	B	A	B	B	B	B	B	B	A	A	A	A	A	B
TA001473_0980	1B	2.5	A	B	A	B	B	B	-	B	B	B	A	B	B	B	B	B	B	B	A	A	B	B	B	B	B	B	A	B	B	A	B	B	B	B	A	B	B	B	B	B	B	A	A	A	A	A	B
wsnp_Ra_c8506_14401408	1B	2.5	A	B	A	B	B	B	-	B	B	B	A	B	B	B	B	B	B	B	A	A	B	B	B	B	B	B	A	B	B	A	B	B	B	B	A	B	B	B	B	B	B	A	A	A	A	A	B
BS00067404_51	1B	2.5	A	B	A	B	B	B	-	B	B	B	A	B	B	B	B	B	B	B	A	A	B	B	B	B	B	B	A	B	B	A	B	B	B	B	A	B	B	B	B	B	B	A	A	A	A	A	B
BS00067475_51	1B	2.5	A	B	A	B	B	B	-	B	B	B	A	B	B	B	B	B	B	B	A	A	B	B	B	B	B	B	A	B	B	A	B	B	B	B	A	B	B	B	B	B	B	A	A	A	A	A	B
BS00068380_51	1B	2.5	A	B	A	B	B	B	-	B	B	B	A	B	B	B	B	B	B	B	A	A	B	B	B	B	B	B	A	B	B	A	B	B	B	B	A	B	B	B	B	B	B	A	A	A	A	A	B
BS00068456_51	1B	2.5	A	B	A	B	B	B	-	B	B	B	A	B	B	B	B	B	B	B	A	A	B	B	B	B	B	B	A	B	B	A	B	B	B	B	A	B	B	B	B	B	B	A	A	A	A	A	B
BS00070649_51	1B	2.5	A	B	A	B	B	B	-	B	B	B	A	B	B	B	B	B	B	B	A	A	B	B	B	B	B	B	A	B	B	A	B	B	B	B	A	B	B	B	B	B	B	A	A	A	A	A	B
BS00071903_51	1B	2.5	A	B	A	B	B	B	-	B	B	B	A	B	B	B	B	B	B	B	A	A	B	B	B	B	B	B	A	B	B	A	B	B	B	B	A	B	B	B	B	B	B	A	A	A	A	A	B
BS00073034_51	1B	2.5	A	B	A	B	B	B	-	B	B	B	A	B	B	B	B	B	B	B	A	A	B	B	B	B	B	B	A	B	B	A	B	B	B	B	A	B	B	B	B	B	B	A	A	A	A	A	B
BS00075036_51	1B	2.5	A	B	A	B	B	B	-	B	B	B	A	B	B	B	B	B	B	B	A	A	B	B	B	B	B	B	A	B	B	A	B	B	B	B	A	B	B	B	B	B	B	A	A	A	A	A	B
BS00081569_51	1B	2.5	A	B	A	B	B	B	-	B	B	B	A	B	B	B	B	B	B	B	A	A	B	B	B	B	B	B	A	B	B	A	B	B	B	B	A	B	B	B	B	B	B	A	A	A	A	A	B
BS00087133_51	1B	2.5	A	B	A	B	B	B	-	B	B	B	A	B	B	B	B	B	B	B	A	A	B	B	B	B	B	B	A	B	B	A	B	B	B	B	A	B	B	B	B	B	B	A	A	A	A	A	B
BS00087444_51	1B	2.5	A	B	A	B	B	B	-	B	B	B	A	B	B	B	B	B	B	B	A	A	B	B	B	B	B	B	A	B	B	A	B	B	B	B	A	B	B	B	B	B	B	A	A	A	A	A	B
BS00088671_51	1B	2.5	A	B	A	B	B	B	-	B	B	B	A	B	B	B	B	B	B	B	A	A	B	B	B	B	B	B	A	B	B	A	B	B	B	B	A	B	B	B	B	B	B	A	A	A	A	A	B
BS00097523_51	1B	2.5	A	B	A	B	B	B	-	B	B	B	A	B	B	B	B	B	B	B	A	A	B	B	B	B	B	B	A	B	B	A	B	B	B	B	A	B	B	B	B	B	B	A	A	A	A	A	B
BS00098306_51	1B	2.5	A	B	A	B	B	B	-	B	B	B	A	B	B	B	B	B	B	B	A	A	B	B	B	B	B	B	A	B	B	A	B	B	B	B	A	B	B	B	B	B	B	A	A	A	A	A	B
BS00098484_51	1B	2.5	A	B	A	B	B	B	-	B	B	B	A	B	B	B	B	B	B	B	A	A	B	B	B	B	B	B	A	B	B	A	B	B	B	B	A	B	B	B	B	B	B	A	A	A	A	A	B
BS00106579_51	1B	2.5	A	B	A	B	B	B	-	B	B	B	A	B	B	B	B	B	B	B	A	A	B	B	B	B	B	B	A	B	B	A	B	B	B	B	A	B	B	B	B	B	B	A	A	A	A	A	B
BS00108243_51	1B	2.5	A	B	A	B	B	B	-	B	B	B	A	B	B	B	B	B	B	B	A	A	B	B	B	B	B	B	A	B	B	A	B	B	B	B	A	B	B	B	B	B	B	A	A	A	A	A	B
BS00109971_51	1B	2.5	A	B	A	B	B	B	-	B	B	B	A	B	B	B	B	B	B	B	A	A	B	B	B	B	B	B	A	B	B	A	B	B	B	B	A	B	B	B	B	B	B	A	A	A	A	A	B
BS00110181_51	1B	2.5	A	B	A	B	B	B	-	B	B	B	A	B	B	B	B	B	B	B	A	A	B	B	B	B	B	B	A	B	B	A	B	B	B	B	A	B	B	B	B	B	B	A	A	A	A	A	B
BS00110463_51	1B	2.5	A	B	A	B	B	B	-	B	B	B	A	B	B	B	B	B	B	B	A	A	B	B	B	B	B	B	A	B	B	A	B	B	B	B	A	B	B	B	B	B	B	A	A	A	A	A	B
BobWhite_c19327_314	1B	2.5	A	B	A	B	B	B	-	B	B	B	A	B	B	B	B	B	B	B	A	A	B	B	B	B	B	B	A	B	B	A	B	B	B	B	A	B	B	B	B	B	B	A	A	A	A	A	B
CAP11_c7652_277	1B	2.5	A	B	A	B	B	B	-	B	B	B	A	B	B	B	B	B	B	B	A	A	B	B	B	B	B	B	A	B	B	A	B	B	B	B	A	B	B	B	B	B	B	A	A	A	A	A	B
CAP12_c2714_164	1B	2.5	A	B	A	B	B	B	-	B	B	B	A	B	B	B	B	B	B	B	A	A	B	B	B	B	B	B	A	B	B	A	B	B	B	B	A	B	B	B	B	B	B	A	A	A	A	A	B
CAP7_c8902_121	1B	2.5	A	B	A	B	B	B	-	B	B	B	A	B	B	B	B	B	B	B	A	A	B	B	B	B	B	B	A	B	B	A	B	B	B	B	A	B	B	B	B	B	B	A	A	A	A	A	B
D_contig05173_749	1B	2.5	A	B	A	B	B	B	-	B	B	B	A	B	B	B	B	B	B	B	A	A	B	B	B	B	B	B	A	B	B	A	B	B	B	B	A	B	B	B	B	B	B	A	A	A	A	A	B
D_contig33799_445	1B	2.5	A	B	A	B	B	B	-	B	B	B	A	B	B	B	B	B	B	B	A	A	B	B	B	B	B	B	A	B	B	A	B	B	B	B	A	B	B	B	B	B	B	A	A	A	A	A	B
D_GA8KES401BUJHD_322	1B	2.5	A	B	A	B	B	B	-	B	B	B	A	B	B	B	B	B	B	B	A	A	B	B	B	B	B	B	A	B	B	A	B	B	B	B	A	B	B	B	B	B	B	A	A	A	A	A	B
Ex_c3312_446	1B	2.5	A	B	A	B	B	B	-	B	B	B	A	B	B	B	B	B	B	B	A	A	B	B	B	B	B	B	A	B	B	A	B	B	B	B	A	B	B	B	B	B	B	A	A	A	A	A	B
Excalibur_c1263_901	1B	2.5	A	B	A	B	B	B	-	B	B	B	A	B	B	B	B	B	B	B	A	A	B	B	B	B	B	B	A	B	B	A	B	B	B	B	A	B	B	B	B	B	B	A	A	A	A	A	B
Excalibur_c17801_198	1B	2.5	A	B	A	B	B	B	-	B	B	B	A	B	B	B	B	B	B	B	A	A	B	B	B	B	B	B	A	B	B	A	B	B	B	B	A	B	B	B	B	B	B	A	A	A	A	A	B
Excalibur_c18735_1380	1B	2.5	A	B	A	B	B	B	-	B	B	B	A	B	B	B	B	B	B	B	A	A	B	B	B	B	B	B	A	B	B	A	B	B	B	B	A	B	B	B	B	B	B	A	A	A	A	A	B
Excalibur_c22958_433	1B	2.5	A	B	A	B	B	B	-	B	B	B	A	B	B	B	B	B	B	B	A	A	B	B	B	B	B	B	A	B	B	A	B	B	B	B	A	B	B	B	B	B	B	A	A	A	A	A	B
Excalibur_c34848_287	1B	2.5	A	B	A	B	B	B	-	B	B	B	A	B	B	B	B	B	B	B	A	A	B	B	B	B	B	B	A	B	B	A	B	B	B	B	A	B	B	B	B	B	B	A	A	A	A	A	B
Excalibur_c40507_80	1B	2.5	A	B	A	B	B	B	-	B	B	B	A	B	B	B	B	B	B	B	A	A	B	B	B	B	B	B	A	B	B	A	B	B	B	B	A	B	B	B	B	B	B	A	A	A	A	A	B
Excalibur_c4151_166	1B	2.5	A	B	A	B	B	B	-	B	B	B	A	B	B	B	B	B	B	B	A	A	B	B	B	B	B	B	A	B	B	A	B	B	B	B	A	B	B	B	B	B	B	A	A	A	A	A	B
Excalibur_c43347_322	1B	2.5	A	B	A	B	B	B	-	B	B	B	A	B	B	B	B	B	B	B	A	A	B	B	B	B	B	B	A	B	B	A	B	B	B	B	A	B	B	B	B	B	B	A	A	A	A	A	B
Excalibur_c43626_117	1B	2.5	A	B	A	B	B	B	-	B	B	B	A	B	B	B	B	B	B	B	A	A	B	B	B	B	B	B	A	B	B	A	B	B	B	B	A	B	B	B	B	B	B	A	A	A	A	A	B
Excalibur_c55348_283	1B	2.5	A	B	A	B	B	B	-	B	B	B	A	B	B	B	B	B	B	B	A	A	B	B	B	B	B	B	A	B	B	A	B	B	B	B	A	B	B	B	B	B	B	A	A	A	A	A	B
Excalibur_c58433_839	1B	2.5	A	B	A	B	B	B	-	B	B	B	A	B	B	B	B	B	B	B	A	A	B	B	B	B	B	B	A	B	B	A	B	B	B	B	A	B	B	B	B	B	B	A	A	A	A	A	B
Excalibur_rep_c112996_167	1B	2.5	A	B	A	B	B	B	-	B	B	B	A	B	B	B	B	B	B	B	A	A	B	B	B	B	B	B	A	B	B	A	B	B	B	B	A	B	B	B	B	B	B	A	A	A	A	A	B
Excalibur_rep_c113275_136	1B	2.5	A	B	A	B	B	B	-	B	B	B	A	B	B	B	B	B	B	B	A	A	B	B	B	B	B	B	A	B	B	A	B	B	B	B	A	B	B	B	B	B	B	A	A	A	A	A	B
GENE_0014_142	1B	2.5	A	B	A	B	B	B	-	B	B	B	A	B	B	B	B	B	B	B	A	A	B	B	B	B	B	B	A	B	B	A	B	B	B	B	A	B	B	B	B	B	B	A	A	A	A	A	B
GENE_0040_121	1B	2.5	A	B	A	B	B	B	-	B	B	B	A	B	B	B	B	B	B	B	A	A	B	B	B	B	B	B	A	B	B	A	B	B	B	B	A	B	B	B	B	B	B	A	A	A	A	A	B
GENE_0041_486	1B	2.5	A	B	A	B	B	B	-	B	B	B	A	B	B	B	B	B	B	B	A	A	B	B	B	B	B	B	A	B	B	A	B	B	B	B	A	B	B	B	B	B	B	A	A	A	A	A	B
GENE_0074_455	1B	2.5	A	B	A	B	B	B	-	B	B	B	A	B	B	B	B	B	B	B	A	A	B	B	B	B	B	B	A	B	B	A	B	B	B	B	A	B	B	B	B	B	B	A	A	A	A	A	B
GENE_0163_949	1B	2.5	A	B	A	B	B	B	-	B	B	B	A	B	B	B	B	B	B	B	A	A	B	B	B	B	B	B	A	B	B	A	B	B	B	B	A	B	B	B	B	B	B	A	A	A	A	A	B
GENE_0181_271	1B	2.5	A	B	A	B	B	B	-	B	B	B	A	B	B	B	B	B	B	B	A	A	B	B	B	B	B	B	A	B	B	A	B	B	B	B	A	B	B	B	B	B	B	A	A	A	A	A	B
GENE_0189_45	1B	2.5	A	B	A	B	B	B	-	B	B	B	A	B	B	B	B	B	B	B	A	A	B	B	B	B	B	B	A	B	B	A	B	B	B	B	A	B	B	B	B	B	B	A	A	A	A	A	B
GENE_0217_113	1B	2.5	A	B	A	B	B	B	-	B	B	B	A	B	B	B	B	B	B	B	A	A	B	B	B	B	B	B	A	B	B	A	B	B	B	B	A	B	B	B	B	B	B	A	A	A	A	A	B
GENE_0221_100	1B	2.5	A	B	A	B	B	B	-	B	B	B	A	B	B	B	B	B	B	B	A	A	B	B	B	B	B	B	A	B	B	A	B	B	B	B	A	B	B	B	B	B	B	A	A	A	A	A	B
GENE_0332_657	1B	2.5	A	B	A	B	B	B	-	B	B	B	A	B	B	B	B	B	B	B	A	A	B	B	B	B	B	B	A	B	B	A	B	B	B	B	A	B	B	B	B	B	B	A	A	A	A	A	B
GENE_0336_140	1B	2.5	A	B	A	B	B	B	-	B	B	B	A	B	B	B	B	B	B	B	A	A	B	B	B	B	B	B	A	B	B	A	B	B	B	B	A	B	B	B	B	B	B	A	A	A	A	A	B
GENE_0336_224	1B	2.5	A	B	A	B	B	B	-	B	B	B	A	B	B	B	B	B	B	B	A	A	B	B	B	B	B	B	A	B	B	A	B	B	B	B	A	B	B	B	B	B	B	A	A	A	A	A	B
GENE_0339_174	1B	2.5	A	B	A	B	B	B	-	B	B	B	A	B	B	B	B	B	B	B	A	A	B	B	B	B	B	B	A	B	B	A	B	B	B	B	A	B	B	B	B	B	B	A	A	A	A	A	B
GENE_0433_66	1B	2.5	A	B	A	B	B	B	-	B	B	B	A	B	B	B	B	B	B	B	A	A	B	B	B	B	B	B	A	B	B	A	B	B	B	B	A	B	B	B	B	B	B	A	A	A	A	A	B
GENE_0456_190	1B	2.5	A	B	A	B	B	B	-	B	B	B	A	B	B	B	B	B	B	B	A	A	B	B	B	B	B	B	A	B	B	A	B	B	B	B	A	B	B	B	B	B	B	A	A	A	A	A	B
GENE_0496_408	1B	2.5	A	B	A	B	B	B	-	B	B	B	A	B	B	B	B	B	B	B	A	A	B	B	B	B	B	B	A	B	B	A	B	B	B	B	A	B	B	B	B	B	B	A	A	A	A	A	B
GENE_0538_65	1B	2.5	A	B	A	B	B	B	-	B	B	B	A	B	B	B	B	B	B	B	A	A	B	B	B	B	B	B	A	B	B	A	B	B	B	B	A	B	B	B	B	B	B	A	A	A	A	A	B
GENE_3075_364	1B	2.5	A	B	A	B	B	B	-	B	B	B	A	B	B	B	B	B	B	B	A	A	B	B	B	B	B	B	A	B	B	A	B	B	B	B	A	B	B	B	B	B	B	A	A	A	A	A	B
IAAV1312	1B	2.5	A	B	A	B	B	B	-	B	B	B	A	B	B	B	B	B	B	B	A	A	B	B	B	B	B	B	A	B	B	A	B	B	B	B	A	B	B	B	B	B	B	A	A	A	A	A	B
IAAV1624	1B	2.5	A	B	A	B	B	B	-	B	B	B	A	B	B	B	B	B	B	B	A	A	B	B	B	B	B	B	A	B	B	A	B	B	B	B	A	B	B	B	B	B	B	A	A	A	A	A	B
IAAV4676	1B	2.5	A	B	A	B	B	B	-	B	B	B	A	B	B	B	B	B	B	B	A	A	B	B	B	B	B	B	A	B	B	A	B	B	B	B	A	B	B	B	B	B	B	A	A	A	A	A	B
IAAV4723	1B	2.5	A	B	A	B	B	B	-	B	B	B	A	B	B	B	B	B	B	B	A	A	B	B	B	B	B	B	A	B	B	A	B	B	B	B	A	B	B	B	B	B	B	A	A	A	A	A	B
IAAV5936	1B	2.5	A	B	A	B	B	B	-	B	B	B	A	B	B	B	B	B	B	B	A	A	B	B	B	B	B	B	A	B	B	A	B	B	B	B	A	B	B	B	B	B	B	A	A	A	A	A	B
IAAV6503	1B	2.5	A	B	A	B	B	B	-	B	B	B	A	B	B	B	B	B	B	B	A	A	B	B	B	B	B	B	A	B	B	A	B	B	B	B	A	B	B	B	B	B	B	A	A	A	A	A	B
IAAV7602	1B	2.5	A	B	A	B	B	B	-	B	B	B	A	B	B	B	B	B	B	B	A	A	B	B	B	B	B	B	A	B	B	A	B	B	B	B	A	B	B	B	B	B	B	A	A	A	A	A	B
IAAV7845	1B	2.5	A	B	A	B	B	B	-	B	B	B	A	B	B	B	B	B	B	B	A	A	B	B	B	B	B	B	A	B	B	A	B	B	B	B	A	B	B	B	B	B	B	A	A	A	A	A	B
IAAV8117	1B	2.5	A	B	A	B	B	B	-	B	B	B	A	B	B	B	B	B	B	B	A	A	B	B	B	B	B	B	A	B	B	A	B	B	B	B	A	B	B	B	B	B	B	A	A	A	A	A	B
IAAV8409	1B	2.5	A	B	A	B	B	B	-	B	B	B	A	B	B	B	B	B	B	B	A	A	B	B	B	B	B	B	A	B	B	A	B	B	B	B	A	B	B	B	B	B	B	A	A	A	A	A	B
IAAV8883	1B	2.5	A	B	A	B	B	B	-	B	B	B	A	B	B	B	B	B	B	B	A	A	B	B	B	B	B	B	A	B	B	A	B	B	B	B	A	B	B	B	B	B	B	A	A	A	A	A	B
IACX16878	1B	2.5	A	B	A	B	B	B	-	B	B	B	A	B	B	B	B	B	B	B	A	A	B	B	B	B	B	B	A	B	B	A	B	B	B	B	A	B	B	B	B	B	B	A	A	A	A	A	B
IACX20130	1B	2.5	A	B	A	B	B	B	-	B	B	B	A	B	B	B	B	B	B	B	A	A	B	B	B	B	B	B	A	B	B	A	B	B	B	B	A	B	B	B	B	B	B	A	A	A	A	A	B
IACX5756	1B	2.5	A	B	A	B	B	B	-	B	B	B	A	B	B	B	B	B	B	B	A	A	B	B	B	B	B	B	A	B	B	A	B	B	B	B	A	B	B	B	B	B	B	A	A	A	A	A	B
IACX6862	1B	2.5	A	B	A	B	B	B	-	B	B	B	A	B	B	B	B	B	B	B	A	A	B	B	B	B	B	B	A	B	B	A	B	B	B	B	A	B	B	B	B	B	B	A	A	A	A	A	B
IACX7107	1B	2.5	A	B	A	B	B	B	-	B	B	B	A	B	B	B	B	B	B	B	A	A	B	B	B	B	B	B	A	B	B	A	B	B	B	B	A	B	B	B	B	B	B	A	A	A	A	A	B
Jagger_c5906_333	1B	2.5	A	B	A	B	B	B	-	B	B	B	A	B	B	B	B	B	B	B	A	A	B	B	B	B	B	B	A	B	B	A	B	B	B	B	A	B	B	B	B	B	B	A	A	A	A	A	B
JD_c10917_341	1B	2.5	A	B	A	B	B	B	-	B	B	B	A	B	B	B	B	B	B	B	A	A	B	B	B	B	B	B	A	B	B	A	B	B	B	B	A	B	B	B	B	B	B	A	A	A	A	A	B
JD_c10917_403	1B	2.5	A	B	A	B	B	B	-	B	B	B	A	B	B	B	B	B	B	B	A	A	B	B	B	B	B	B	A	B	B	A	B	B	B	B	A	B	B	B	B	B	B	A	A	A	A	A	B
JD_c11817_592	1B	2.5	A	B	A	B	B	B	-	B	B	B	A	B	B	B	B	B	B	B	A	A	B	B	B	B	B	B	A	B	B	A	B	B	B	B	A	B	B	B	B	B	B	A	A	A	A	A	B
JD_c4952_1073	1B	2.5	A	B	A	B	B	B	-	B	B	B	A	B	B	B	B	B	B	B	A	A	B	B	B	B	B	B	A	B	B	A	B	B	B	B	A	B	B	B	B	B	B	A	A	A	A	A	B
BobWhite_c12695_394	1B	2.5	A	B	A	B	B	B	-	B	B	B	A	B	B	B	B	B	B	B	A	A	B	B	B	B	B	B	A	B	B	A	B	B	B	B	A	B	B	B	B	B	B	A	A	A	A	A	B
Kukri_c11707_160	1B	2.5	A	B	A	B	B	B	-	B	B	B	A	B	B	B	B	B	B	B	A	A	B	B	B	B	B	B	A	B	B	A	B	B	B	B	A	B	B	B	B	B	B	A	A	A	A	A	B
Kukri_c15901_1064	1B	2.5	A	B	A	B	B	B	-	B	B	B	A	B	B	B	B	B	B	B	A	A	B	B	B	B	B	B	A	B	B	A	B	B	B	B	A	B	B	B	B	B	B	A	A	A	A	A	B
Kukri_c17055_189	1B	2.5	A	B	A	B	B	B	-	B	B	B	A	B	B	B	B	B	B	B	A	A	B	B	B	B	B	B	A	B	B	A	B	B	B	B	A	B	B	B	B	B	B	A	A	A	A	A	B
Kukri_c18081_1280	1B	2.5	A	B	A	B	B	B	-	B	B	B	A	B	B	B	B	B	B	B	A	A	B	B	B	B	B	B	A	B	B	A	B	B	B	B	A	B	B	B	B	B	B	A	A	A	A	A	B
Kukri_c18081_988	1B	2.5	A	B	A	B	B	B	-	B	B	B	A	B	B	B	B	B	B	B	A	A	B	B	B	B	B	B	A	B	B	A	B	B	B	B	A	B	B	B	B	B	B	A	A	A	A	A	B
Kukri_c19709_407	1B	2.5	A	B	A	B	B	B	-	B	B	B	A	B	B	B	B	B	B	B	A	A	B	B	B	B	B	B	A	B	B	A	B	B	B	B	A	B	B	B	B	B	B	A	A	A	A	A	B
Kukri_c20401_674	1B	2.5	A	B	A	B	B	B	-	B	B	B	A	B	B	B	B	B	B	B	A	A	B	B	B	B	B	B	A	B	B	A	B	B	B	B	A	B	B	B	B	B	B	A	A	A	A	A	B
Kukri_c23300_267	1B	2.5	A	B	A	B	B	B	-	B	B	B	A	B	B	B	B	B	B	B	A	A	B	B	B	B	B	B	A	B	B	A	B	B	B	B	A	B	B	B	B	B	B	A	A	A	A	A	B
Kukri_c23662_414	1B	2.5	A	B	A	B	B	B	-	B	B	B	A	B	B	B	B	B	B	B	A	A	B	B	B	B	B	B	A	B	B	A	B	B	B	B	A	B	B	B	B	B	B	A	A	A	A	A	B
Kukri_c26168_423	1B	2.5	A	B	A	B	B	B	-	B	B	B	A	B	B	B	B	B	B	B	A	A	B	B	B	B	B	B	A	B	B	A	B	B	B	B	A	B	B	B	B	B	B	A	A	A	A	A	B
Kukri_c29541_416	1B	2.5	A	B	A	B	B	B	-	B	B	B	A	B	B	B	B	B	B	B	A	A	B	B	B	B	B	B	A	B	B	A	B	B	B	B	A	B	B	B	B	B	B	A	A	A	A	A	B
Kukri_c30371_173	1B	2.5	A	B	A	B	B	B	-	B	B	B	A	B	B	B	B	B	B	B	A	A	B	B	B	B	B	B	A	B	B	A	B	B	B	B	A	B	B	B	B	B	B	A	A	A	A	A	B
Kukri_c34436_560	1B	2.5	A	B	A	B	B	B	-	B	B	B	A	B	B	B	B	B	B	B	A	A	B	B	B	B	B	B	A	B	B	A	B	B	B	B	A	B	B	B	B	B	B	A	A	A	A	A	B
Kukri_c38845_430	1B	2.5	A	B	A	B	B	B	-	B	B	B	A	B	B	B	B	B	B	B	A	A	B	B	B	B	B	B	A	B	B	A	B	B	B	B	A	B	B	B	B	B	B	A	A	A	A	A	B
Kukri_c51925_654	1B	2.5	A	B	A	B	B	B	-	B	B	B	A	B	B	B	B	B	B	B	A	A	B	B	B	B	B	B	A	B	B	A	B	B	B	B	A	B	B	B	B	B	B	A	A	A	A	A	B
Kukri_c53962_102	1B	2.5	A	B	A	B	B	B	-	B	B	B	A	B	B	B	B	B	B	B	A	A	B	B	B	B	B	B	A	B	B	A	B	B	B	B	A	B	B	B	B	B	B	A	A	A	A	A	B
BobWhite_rep_c49149_530	1B	2.5	A	B	A	B	B	B	-	B	B	B	A	B	B	B	B	B	B	B	A	A	B	B	B	B	B	B	A	B	B	A	B	B	B	B	A	B	B	B	B	B	B	A	A	A	A	A	B
Kukri_c8943_1381	1B	2.5	A	B	A	B	B	B	-	B	B	B	A	B	B	B	B	B	B	B	A	A	B	B	B	B	B	B	A	B	B	A	B	B	B	B	A	B	B	B	B	B	B	A	A	A	A	A	B
Kukri_rep_c102887_300	1B	2.5	A	B	A	B	B	B	-	B	B	B	A	B	B	B	B	B	B	B	A	A	B	B	B	B	B	B	A	B	B	A	B	B	B	B	A	B	B	B	B	B	B	A	A	A	A	A	B
Kukri_rep_c110443_269	1B	2.5	A	B	A	B	B	B	-	B	B	B	A	B	B	B	B	B	B	B	A	A	B	B	B	B	B	B	A	B	B	A	B	B	B	B	A	B	B	B	B	B	B	A	A	A	A	A	B
Kukri_rep_c76296_215	1B	2.5	A	B	A	B	B	B	-	B	B	B	A	B	B	B	B	B	B	B	A	A	B	B	B	B	B	B	A	B	B	A	B	B	B	B	A	B	B	B	B	B	B	A	A	A	A	A	B
BobWhite_rep_c53595_274	1B	2.5	A	B	A	B	B	B	-	B	B	B	A	B	B	B	B	B	B	B	A	A	B	B	B	B	B	B	A	B	B	A	B	B	B	B	A	B	B	B	B	B	B	A	A	A	A	A	B
Kukri_rep_c88225_329	1B	2.5	A	B	A	B	B	B	-	B	B	B	A	B	B	B	B	B	B	B	A	A	B	B	B	B	B	B	A	B	B	A	B	B	B	B	A	B	B	B	B	B	B	A	A	A	A	A	B
RAC875_c11123_186	1B	2.5	A	B	A	B	B	B	-	B	B	B	A	B	B	B	B	B	B	B	A	A	B	B	B	B	B	B	A	B	B	A	B	B	B	B	A	B	B	B	B	B	B	A	A	A	A	A	B
RAC875_c1224_1290	1B	2.5	A	B	A	B	B	B	-	B	B	B	A	B	B	B	B	B	B	B	A	A	B	B	B	B	B	B	A	B	B	A	B	B	B	B	A	B	B	B	B	B	B	A	A	A	A	A	B
RAC875_c1276_717	1B	2.5	A	B	A	B	B	B	-	B	B	B	A	B	B	B	B	B	B	B	A	A	B	B	B	B	B	B	A	B	B	A	B	B	B	B	A	B	B	B	B	B	B	A	A	A	A	A	B
RAC875_c15942_571	1B	2.5	A	B	A	B	B	B	-	B	B	B	A	B	B	B	B	B	B	B	A	A	B	B	B	B	B	B	A	B	B	A	B	B	B	B	A	B	B	B	B	B	B	A	A	A	A	A	B
RAC875_c25100_89	1B	2.5	A	B	A	B	B	B	-	B	B	B	A	B	B	B	B	B	B	B	A	A	B	B	B	B	B	B	A	B	B	A	B	B	B	B	A	B	B	B	B	B	B	A	A	A	A	A	B
RAC875_c29054_192	1B	2.5	A	B	A	B	B	B	-	B	B	B	A	B	B	B	B	B	B	B	A	A	B	B	B	B	B	B	A	B	B	A	B	B	B	B	A	B	B	B	B	B	B	A	A	A	A	A	B
RAC875_c3656_1229	1B	2.5	A	B	A	B	B	B	-	B	B	B	A	B	B	B	B	B	B	B	A	A	B	B	B	B	B	B	A	B	B	A	B	B	B	B	A	B	B	B	B	B	B	A	A	A	A	A	B
RAC875_c37857_158	1B	2.5	A	B	A	B	B	B	-	B	B	B	A	B	B	B	B	B	B	B	A	A	B	B	B	B	B	B	A	B	B	A	B	B	B	B	A	B	B	B	B	B	B	A	A	A	A	A	B
RAC875_c400_193	1B	2.5	A	B	A	B	B	B	-	B	B	B	A	B	B	B	B	B	B	B	A	A	B	B	B	B	B	B	A	B	B	A	B	B	B	B	A	B	B	B	B	B	B	A	A	A	A	A	B
RAC875_c44920_181	1B	2.5	A	B	A	B	B	B	-	B	B	B	A	B	B	B	B	B	B	B	A	A	B	B	B	B	B	B	A	B	B	A	B	B	B	B	A	B	B	B	B	B	B	A	A	A	A	A	B
RAC875_c46581_420	1B	2.5	A	B	A	B	B	B	-	B	B	B	A	B	B	B	B	B	B	B	A	A	B	B	B	B	B	B	A	B	B	A	B	B	B	B	A	B	B	B	B	B	B	A	A	A	A	A	B
RAC875_c47463_231	1B	2.5	A	B	A	B	B	B	-	B	B	B	A	B	B	B	B	B	B	B	A	A	B	B	B	B	B	B	A	B	B	A	B	B	B	B	A	B	B	B	B	B	B	A	A	A	A	A	B
RAC875_c47884_100	1B	2.5	A	B	A	B	B	B	-	B	B	B	A	B	B	B	B	B	B	B	A	A	B	B	B	B	B	B	A	B	B	A	B	B	B	B	A	B	B	B	B	B	B	A	A	A	A	A	B
RAC875_c51813_151	1B	2.5	A	B	A	B	B	B	-	B	B	B	A	B	B	B	B	B	B	B	A	A	B	B	B	B	B	B	A	B	B	A	B	B	B	B	A	B	B	B	B	B	B	A	A	A	A	A	B
RAC875_c53593_236	1B	2.5	A	B	A	B	B	B	-	B	B	B	A	B	B	B	B	B	B	B	A	A	B	B	B	B	B	B	A	B	B	A	B	B	B	B	A	B	B	B	B	B	B	A	A	A	A	A	B
RAC875_c56796_114	1B	2.5	A	B	A	B	B	B	-	B	B	B	A	B	B	B	B	B	B	B	A	A	B	B	B	B	B	B	A	B	B	A	B	B	B	B	A	B	B	B	B	B	B	A	A	A	A	A	B
RAC875_c6025_1151	1B	2.5	A	B	A	B	B	B	-	B	B	B	A	B	B	B	B	B	B	B	A	A	B	B	B	B	B	B	A	B	B	A	B	B	B	B	A	B	B	B	B	B	B	A	A	A	A	A	B
BS00004316_51	1B	2.5	A	B	A	B	B	B	-	B	B	B	A	B	B	B	B	B	B	B	A	A	B	B	B	B	B	B	A	B	B	A	B	B	B	B	A	B	B	B	B	B	B	A	A	A	A	A	B
RAC875_c83089_213	1B	2.5	A	B	A	B	B	B	-	B	B	B	A	B	B	B	B	B	B	B	A	A	B	B	B	B	B	B	A	B	B	A	B	B	B	B	A	B	B	B	B	B	B	A	A	A	A	A	B
RAC875_c85881_200	1B	2.5	A	B	A	B	B	B	-	B	B	B	A	B	B	B	B	B	B	B	A	A	B	B	B	B	B	B	A	B	B	A	B	B	B	B	A	B	B	B	B	B	B	A	A	A	A	A	B
RAC875_rep_c109306_570	1B	2.5	A	B	A	B	B	B	-	B	B	B	A	B	B	B	B	B	B	B	A	A	B	B	B	B	B	B	A	B	B	A	B	B	B	B	A	B	B	B	B	B	B	A	A	A	A	A	B
RAC875_rep_c110403_532	1B	2.5	A	B	A	B	B	B	-	B	B	B	A	B	B	B	B	B	B	B	A	A	B	B	B	B	B	B	A	B	B	A	B	B	B	B	A	B	B	B	B	B	B	A	A	A	A	A	B
RAC875_s115222_177	1B	2.5	A	B	A	B	B	B	-	B	B	B	A	B	B	B	B	B	B	B	A	A	B	B	B	B	B	B	A	B	B	A	B	B	B	B	A	B	B	B	B	B	B	A	A	A	A	A	B
RAC875_s117310_106	1B	2.5	A	B	A	B	B	B	-	B	B	B	A	B	B	B	B	B	B	B	A	A	B	B	B	B	B	B	A	B	B	A	B	B	B	B	A	B	B	B	B	B	B	A	A	A	A	A	B
BS00011205_51	1B	2.5	A	B	A	B	B	B	-	B	B	B	A	B	B	B	B	B	B	B	A	A	B	B	B	B	B	B	A	B	B	A	B	B	B	B	A	B	B	B	B	B	B	A	A	A	A	A	B
RFL_Contig3232_1308	1B	2.5	A	B	A	B	B	B	-	B	B	B	A	B	B	B	B	B	B	B	A	A	B	B	B	B	B	B	A	B	B	A	B	B	B	B	A	B	B	B	B	B	B	A	A	A	A	A	B
RFL_Contig5090_1154	1B	2.5	A	B	A	B	B	B	-	B	B	B	A	B	B	B	B	B	B	B	A	A	B	B	B	B	B	B	A	B	B	A	B	B	B	B	A	B	B	B	B	B	B	A	A	A	A	A	B
RFL_Contig529_963	1B	2.5	A	B	A	B	B	B	-	B	B	B	A	B	B	B	B	B	B	B	A	A	B	B	B	B	B	B	A	B	B	A	B	B	B	B	A	B	B	B	B	B	B	A	A	A	A	A	B
RFL_Contig5444_1284	1B	2.5	A	B	A	B	B	B	-	B	B	B	A	B	B	B	B	B	B	B	A	A	B	B	B	B	B	B	A	B	B	A	B	B	B	B	A	B	B	B	B	B	B	A	A	A	A	A	B
TA002065_1430	1B	2.5	A	B	A	B	B	B	-	B	B	B	A	B	B	B	B	B	B	B	A	A	B	B	B	B	B	B	A	B	B	A	B	B	B	B	A	B	B	B	B	B	B	A	A	A	A	A	B
TA005370_0351	1B	2.5	A	B	A	B	B	B	-	B	B	B	A	B	B	B	B	B	B	B	A	A	B	B	B	B	B	B	A	B	B	A	B	B	B	B	A	B	B	B	B	B	B	A	A	A	A	A	B
TA005390_1205	1B	2.5	A	B	A	B	B	B	-	B	B	B	A	B	B	B	B	B	B	B	A	A	B	B	B	B	B	B	A	B	B	A	B	B	B	B	A	B	B	B	B	B	B	A	A	A	A	A	B
TA005394_0822	1B	2.5	A	B	A	B	B	B	-	B	B	B	A	B	B	B	B	B	B	B	A	A	B	B	B	B	B	B	A	B	B	A	B	B	B	B	A	B	B	B	B	B	B	A	A	A	A	A	B
TA005699_1050	1B	2.5	A	B	A	B	B	B	-	B	B	B	A	B	B	B	B	B	B	B	A	A	B	B	B	B	B	B	A	B	B	A	B	B	B	B	A	B	B	B	B	B	B	A	A	A	A	A	B
TA005710_0827	1B	2.5	A	B	A	B	B	B	-	B	B	B	A	B	B	B	B	B	B	B	A	A	B	B	B	B	B	B	A	B	B	A	B	B	B	B	A	B	B	B	B	B	B	A	A	A	A	A	B
TA006347_0547	1B	2.5	A	B	A	B	B	B	-	B	B	B	A	B	B	B	B	B	B	B	A	A	B	B	B	B	B	B	A	B	B	A	B	B	B	B	A	B	B	B	B	B	B	A	A	A	A	A	B
BS00019225_51	1B	2.5	A	B	A	B	B	B	-	B	B	B	A	B	B	B	B	B	B	B	A	A	B	B	B	B	B	B	A	B	B	A	B	B	B	B	A	B	B	B	B	B	B	A	A	A	A	A	B
Tdurum_contig11824_281	1B	2.5	A	B	A	B	B	B	-	B	B	B	A	B	B	B	B	B	B	B	A	A	B	B	B	B	B	B	A	B	B	A	B	B	B	B	A	B	B	B	B	B	B	A	A	A	A	A	B
Tdurum_contig12173_284	1B	2.5	A	B	A	B	B	B	-	B	B	B	A	B	B	B	B	B	B	B	A	A	B	B	B	B	B	B	A	B	B	A	B	B	B	B	A	B	B	B	B	B	B	A	A	A	A	A	B
BS00021870_51	1B	2.5	A	B	A	B	B	B	-	B	B	B	A	B	B	B	B	B	B	B	A	A	B	B	B	B	B	B	A	B	B	A	B	B	B	B	A	B	B	B	B	B	B	A	A	A	A	A	B
Tdurum_contig13937_1782	1B	2.5	A	B	A	B	B	B	-	B	B	B	A	B	B	B	B	B	B	B	A	A	B	B	B	B	B	B	A	B	B	A	B	B	B	B	A	B	B	B	B	B	B	A	A	A	A	A	B
Tdurum_contig14418_1242	1B	2.5	A	B	A	B	B	B	-	B	B	B	A	B	B	B	B	B	B	B	A	A	B	B	B	B	B	B	A	B	B	A	B	B	B	B	A	B	B	B	B	B	B	A	A	A	A	A	B
Tdurum_contig25384_530	1B	2.5	A	B	A	B	B	B	-	B	B	B	A	B	B	B	B	B	B	B	A	A	B	B	B	B	B	B	A	B	B	A	B	B	B	B	A	B	B	B	B	B	B	A	A	A	A	A	B
Tdurum_contig30712_430	1B	2.5	A	B	A	B	B	B	-	B	B	B	A	B	B	B	B	B	B	B	A	A	B	B	B	B	B	B	A	B	B	A	B	B	B	B	A	B	B	B	B	B	B	A	A	A	A	A	B
Tdurum_contig31387_156	1B	2.5	A	B	A	B	B	B	-	B	B	B	A	B	B	B	B	B	B	B	A	A	B	B	B	B	B	B	A	B	B	A	B	B	B	B	A	B	B	B	B	B	B	A	A	A	A	A	B
Tdurum_contig42092_1047	1B	2.5	A	B	A	B	B	B	-	B	B	B	A	B	B	B	B	B	B	B	A	A	B	B	B	B	B	B	A	B	B	A	B	B	B	B	A	B	B	B	B	B	B	A	A	A	A	A	B
BS00022507_51	1B	2.5	A	B	A	B	B	B	-	B	B	B	A	B	B	B	B	B	B	B	A	A	B	B	B	B	B	B	A	B	B	A	B	B	B	B	A	B	B	B	B	B	B	A	A	A	A	A	B
BS00022736_51	1B	2.5	A	B	A	B	B	B	-	B	B	B	A	B	B	B	B	B	B	B	A	A	B	B	B	B	B	B	A	B	B	A	B	B	B	B	A	B	B	B	B	B	B	A	A	A	A	A	B
tplb0026b15_350	1B	2.5	A	B	A	B	B	B	-	B	B	B	A	B	B	B	B	B	B	B	A	A	B	B	B	B	B	B	A	B	B	A	B	B	B	B	A	B	B	B	B	B	B	A	A	A	A	A	B
tplb0053b16_1030	1B	2.5	A	B	A	B	B	B	-	B	B	B	A	B	B	B	B	B	B	B	A	A	B	B	B	B	B	B	A	B	B	A	B	B	B	B	A	B	B	B	B	B	B	A	A	A	A	A	B
tplb0055p02_1074	1B	2.5	A	B	A	B	B	B	-	B	B	B	A	B	B	B	B	B	B	B	A	A	B	B	B	B	B	B	A	B	B	A	B	B	B	B	A	B	B	B	B	B	B	A	A	A	A	A	B
BS00026541_51	1B	2.5	A	B	A	B	B	B	-	B	B	B	A	B	B	B	B	B	B	B	A	A	B	B	B	B	B	B	A	B	B	A	B	B	B	B	A	B	B	B	B	B	B	A	A	A	A	A	B
wsnp_Ex_c12063_19310114	1B	2.5	A	B	A	B	B	B	-	B	B	B	A	B	B	B	B	B	B	B	A	A	B	B	B	B	B	B	A	B	B	A	B	B	B	B	A	B	B	B	B	B	B	A	A	A	A	A	B
BS00030733_51	1B	2.5	A	B	A	B	B	B	-	B	B	B	A	B	B	B	B	B	B	B	A	A	B	B	B	B	B	B	A	B	B	A	B	B	B	B	A	B	B	B	B	B	B	A	A	A	A	A	B
BS00031056_51	1B	2.5	A	B	A	B	B	B	-	B	B	B	A	B	B	B	B	B	B	B	A	A	B	B	B	B	B	B	A	B	B	A	B	B	B	B	A	B	B	B	B	B	B	A	A	A	A	A	B
BS00033738_51	1B	2.5	A	B	A	B	B	B	-	B	B	B	A	B	B	B	B	B	B	B	A	A	B	B	B	B	B	B	A	B	B	A	B	B	B	B	A	B	B	B	B	B	B	A	A	A	A	A	B
wsnp_JD_rep_c49357_33576509	1B	2.5	A	B	A	B	B	B	-	B	B	B	A	B	B	B	B	B	B	B	A	A	B	B	B	B	B	B	A	B	B	A	B	B	B	B	A	B	B	B	B	B	B	A	A	A	A	A	B
BobWhite_c15522_250	1B	2.5	A	B	A	B	B	B	-	B	B	B	A	B	B	B	B	B	B	B	A	A	B	B	B	B	B	B	A	B	B	A	B	B	B	B	A	B	B	B	B	B	B	A	A	A	A	A	B
BS00040342_51	1B	2.5	A	B	A	B	B	B	-	B	B	B	A	B	B	B	B	B	B	B	A	A	B	B	B	B	B	B	A	B	B	A	B	B	B	B	A	B	B	B	B	B	B	A	A	A	A	A	B
BS00062723_51	1B	2.5	A	B	A	B	B	B	-	B	B	B	A	B	B	B	B	B	B	B	A	A	B	B	B	B	B	B	A	B	B	A	B	B	B	B	A	B	B	B	B	B	B	A	A	A	A	A	B
BS00063741_51	1B	2.5	A	B	A	B	B	B	-	B	B	B	A	B	B	B	B	B	B	B	A	A	B	B	B	B	B	B	A	B	B	A	B	B	B	B	A	B	B	B	B	B	B	A	A	A	A	A	B
BS00063872_51	1B	2.5	A	B	A	B	B	B	-	B	B	B	A	B	B	B	B	B	B	B	A	A	B	B	B	B	B	B	A	B	B	A	B	B	B	B	A	B	B	B	B	B	B	A	A	A	A	A	B
BS00064750_51	1B	2.5	A	B	A	B	B	B	-	B	B	B	A	B	B	B	B	B	B	B	A	A	B	B	B	B	B	B	A	B	B	A	B	B	B	B	A	B	B	B	B	B	B	A	A	A	A	A	B
BS00064929_51	1B	2.5	A	B	A	B	B	B	-	B	B	B	A	B	B	B	B	B	B	B	A	A	B	B	B	B	B	B	A	B	B	A	B	B	B	B	A	B	B	B	B	B	B	A	A	A	A	A	B
BS00065314_51	1B	2.5	A	B	A	B	B	B	-	B	B	B	A	B	B	B	B	B	B	B	A	A	B	B	B	B	B	B	A	B	B	A	B	B	B	B	A	B	B	B	B	B	B	A	A	A	A	A	B
BS00067169_51	1B	2.5	A	B	A	B	B	B	-	B	B	B	A	B	B	B	B	B	B	B	A	A	B	B	B	B	B	B	A	B	B	A	B	B	B	B	A	B	B	B	B	B	B	A	A	A	A	A	B
Kukri_c45137_137	1B	2.5	A	B	A	B	B	B	-	B	B	B	A	B	B	B	B	B	B	B	A	A	B	B	B	B	B	B	A	B	B	A	B	B	B	B	A	B	B	B	B	B	B	A	A	A	A	A	B
Kukri_c5861_360	1B	2.5	A	B	A	B	B	B	-	B	B	B	A	B	B	B	B	B	B	B	A	A	B	B	B	B	B	B	A	B	B	A	B	B	B	B	A	B	B	B	B	B	B	A	A	A	A	A	B
Tdurum_contig12812_182	1B	2.5	A	B	A	B	B	B	-	B	B	B	A	B	B	B	B	B	B	B	A	A	B	B	B	B	B	B	A	B	B	A	B	B	B	B	A	B	B	B	B	B	B	A	A	A	A	A	B
BS00022902_51	1B	2.5	A	B	A	B	B	B	-	B	B	B	A	B	B	B	B	B	B	B	A	A	B	B	B	B	B	B	A	B	B	A	B	B	B	B	A	B	B	B	B	B	B	A	A	A	A	A	B
BS00110546_51	1B	2.5	A	B	A	B	B	B	-	B	B	B	A	B	B	B	B	B	B	B	A	A	B	B	B	B	B	B	A	B	B	A	B	B	B	B	A	B	B	B	B	B	B	A	A	A	A	A	B
BS00105606_51	1B	2.5	A	B	A	B	B	B	-	B	B	B	A	B	B	B	B	B	B	B	A	A	B	B	B	B	B	B	A	B	B	A	B	B	B	B	A	B	B	B	B	B	B	A	A	A	A	A	B
Excalibur_c26936_636	1B	2.5	A	B	A	B	B	B	-	B	B	B	A	B	B	B	B	B	B	B	A	A	B	B	B	B	B	B	A	B	B	A	B	B	B	B	A	B	B	B	B	B	B	A	A	A	A	A	B
Excalibur_c63563_370	1B	2.5	A	B	A	B	B	B	-	B	B	B	A	B	B	B	B	B	B	B	A	A	B	B	B	B	B	B	A	B	B	A	B	B	B	B	A	B	B	B	B	B	B	A	A	A	A	A	B
Excalibur_c94756_540	1B	2.5	A	B	A	B	B	B	-	B	B	B	A	B	B	B	B	B	B	B	A	A	B	B	B	B	B	B	A	B	B	A	B	B	B	B	A	B	B	B	B	B	B	A	A	A	A	A	B
Ku_c6440_336	1B	2.5	A	B	A	B	B	B	-	B	B	B	A	B	B	B	B	B	B	B	A	A	B	B	B	B	B	B	A	B	B	A	B	B	B	B	A	B	B	B	B	B	B	A	A	A	A	A	B
Kukri_c50086_537	1B	2.5	A	B	A	B	B	B	-	B	B	B	A	B	B	B	B	B	B	B	A	A	B	B	B	B	B	B	A	B	B	A	B	B	B	B	A	B	B	B	B	B	B	A	A	A	A	A	B
RAC875_c29906_275	1B	2.5	A	B	A	B	B	B	-	B	B	B	A	B	B	B	B	B	B	B	A	A	B	B	B	B	B	B	A	B	B	A	B	B	B	B	A	B	B	B	B	B	B	A	A	A	A	A	B
RAC875_rep_c69777_101	1B	2.5	A	B	A	B	B	B	-	B	B	B	A	B	B	B	B	B	B	B	A	A	B	B	B	B	B	B	A	B	B	A	B	B	B	B	A	B	B	B	B	B	B	A	A	A	A	A	B
wsnp_Ex_c2111_3963339	1B	2.5	A	B	A	B	B	B	-	B	B	B	A	B	B	B	B	B	B	B	A	A	B	B	B	B	B	B	A	B	B	A	B	B	B	B	A	B	B	B	B	B	B	A	A	A	A	A	B
wsnp_Ex_c28495_37622019	1B	2.5	A	B	A	B	B	B	-	B	B	B	A	B	B	B	B	B	B	B	A	A	B	B	B	B	B	B	A	B	B	A	B	B	B	B	A	B	B	B	B	B	B	A	A	A	A	A	B
wsnp_Ku_c11987_19473636	1B	2.5	A	B	A	B	B	B	-	B	B	B	A	B	B	B	B	B	B	B	A	A	B	B	B	B	B	B	A	B	B	A	B	B	B	B	A	B	B	B	B	B	B	A	A	A	A	A	B
wsnp_Ku_rep_c70742_70379526	1B	2.5	A	B	A	B	B	B	-	B	B	B	A	B	B	B	B	B	B	B	A	A	B	B	B	B	B	B	A	B	B	A	B	B	B	B	A	B	B	B	B	B	B	A	A	A	A	A	B
BS00074034_51	1B	2.5	A	B	A	B	B	B	-	B	B	B	A	B	B	B	B	B	B	B	A	A	B	B	B	B	B	B	A	B	B	A	B	B	B	B	A	B	B	B	B	B	B	A	A	A	A	A	B
Excalibur_c5065_566	1B	2.5	A	B	A	B	B	B	-	B	B	B	A	B	B	B	B	B	B	B	A	A	B	B	B	B	B	B	A	B	B	A	B	B	B	B	A	B	B	B	B	B	B	A	A	A	A	A	B
Kukri_c40439_366	1B	2.5	A	B	A	B	B	B	-	B	B	B	A	B	B	B	B	B	B	B	A	A	B	B	B	B	B	B	A	B	B	A	B	B	B	B	A	B	B	B	B	B	B	A	A	A	A	A	B
Kukri_c8533_1398	1B	2.5	A	B	A	B	B	B	-	B	B	B	A	B	B	B	B	B	B	B	A	A	B	B	B	B	B	B	A	B	B	A	B	B	B	B	A	B	B	B	B	B	B	A	A	A	A	A	B
Kukri_rep_c108299_221	1B	2.5	A	B	A	B	B	B	-	B	B	B	A	B	B	B	B	B	B	B	A	A	B	B	B	B	B	B	A	B	B	A	B	B	B	B	A	B	B	B	B	B	B	A	A	A	A	A	B
Ra_c11488_297	1B	2.5	A	B	A	B	B	B	-	B	B	B	A	B	B	B	B	B	B	B	A	A	B	B	B	B	B	B	A	B	B	A	B	B	B	B	A	B	B	B	B	B	B	A	A	A	A	A	B
RAC875_rep_c109416_191	1B	2.5	A	B	A	B	B	B	-	B	B	B	A	B	B	B	B	B	B	B	A	A	B	B	B	B	B	B	A	B	B	A	B	B	B	B	A	B	B	B	B	B	B	A	A	A	A	A	B
wsnp_Ex_c14832_22953906	1B	2.5	A	B	A	B	B	B	-	B	B	B	A	B	B	B	B	B	B	B	A	A	B	B	B	B	B	B	A	B	B	A	B	B	B	B	A	B	B	B	B	B	B	A	A	A	A	A	B
Excalibur_c19341_673	1B	2.5	A	B	A	B	B	B	-	B	B	B	A	B	B	B	B	B	B	B	A	A	B	B	B	B	B	B	A	B	B	A	B	B	B	B	A	B	B	B	B	B	B	A	A	A	A	A	B
GENE_0427_115	1B	2.5	A	B	A	B	B	B	-	B	B	B	A	B	B	B	B	B	B	B	A	A	B	B	B	B	B	B	A	B	B	A	B	B	B	B	A	B	B	B	B	B	B	A	A	A	A	A	B
IACX16577	1B	2.5	A	B	A	B	B	B	-	B	B	B	A	B	B	B	B	B	B	B	A	A	B	B	B	B	B	B	A	B	B	A	B	B	B	B	A	B	B	B	B	B	B	A	A	A	A	A	B
Kukri_c18006_1568	1B	2.5	A	B	A	B	B	B	-	B	B	B	A	B	B	B	B	B	B	B	A	A	B	B	B	B	B	B	A	B	B	A	B	B	B	B	A	B	B	B	B	B	B	A	A	A	A	A	B
Kukri_c4376_388	1B	2.5	A	B	A	B	B	B	-	B	B	B	A	B	B	B	B	B	B	B	A	A	B	B	B	B	B	B	A	B	B	A	B	B	B	B	A	B	B	B	B	B	B	A	A	A	A	A	B
Kukri_c60285_505	1B	2.5	A	B	A	B	B	B	-	B	B	B	A	B	B	B	B	B	B	B	A	A	B	B	B	B	B	B	A	B	B	A	B	B	B	B	A	B	B	B	B	B	B	A	A	A	A	A	B
Kukri_rep_c100936_449	1B	2.5	A	B	A	B	B	B	-	B	B	B	A	B	B	B	B	B	B	B	A	A	B	B	B	B	B	B	A	B	B	A	B	B	B	B	A	B	B	B	B	B	B	A	A	A	A	A	B
RAC875_c8271_1352	1B	2.5	A	B	A	B	B	B	-	B	B	B	A	B	B	B	B	B	B	B	A	A	B	B	B	B	B	B	A	B	B	A	B	B	B	B	A	B	B	B	B	B	B	A	A	A	A	A	B
RAC875_c8271_1469	1B	2.5	A	B	A	B	B	B	-	B	B	B	A	B	B	B	B	B	B	B	A	A	B	B	B	B	B	B	A	B	B	A	B	B	B	B	A	B	B	B	B	B	B	A	A	A	A	A	B
RAC875_c8271_887	1B	2.5	A	B	A	B	B	B	-	B	B	B	A	B	B	B	B	B	B	B	A	A	B	B	B	B	B	B	A	B	B	A	B	B	B	B	A	B	B	B	B	B	B	A	A	A	A	A	B
RAC875_c90169_393	1B	2.5	A	B	A	B	B	B	-	B	B	B	A	B	B	B	B	B	B	B	A	A	B	B	B	B	B	B	A	B	B	A	B	B	B	B	A	B	B	B	B	B	B	A	A	A	A	A	B
RAC875_rep_c96733_369	1B	2.5	A	B	A	B	B	B	-	B	B	B	A	B	B	B	B	B	B	B	A	A	B	B	B	B	B	B	A	B	B	A	B	B	B	B	A	B	B	B	B	B	B	A	A	A	A	A	B
wsnp_Ex_c33654_42106735	1B	2.5	A	B	A	B	B	B	-	B	B	B	A	B	B	B	B	B	B	B	A	A	B	B	B	B	B	B	A	B	B	A	B	B	B	B	A	B	B	B	B	B	B	A	A	A	A	A	B
wsnp_Ku_c11987_19472688	1B	2.5	A	B	A	B	B	B	-	B	B	B	A	B	B	B	B	B	B	B	A	A	B	B	B	B	B	B	A	B	B	A	B	B	B	B	A	B	B	B	B	B	B	A	A	A	A	A	B
BS00064263_51	1B	2.5	A	B	A	B	B	B	-	B	B	B	A	B	B	B	B	B	B	B	A	A	B	B	B	B	B	B	A	B	B	A	B	B	B	B	A	B	B	B	B	B	B	A	A	A	A	A	B
BS00065844_51	1B	2.5	A	B	A	B	B	B	-	B	B	B	A	B	B	B	B	B	B	B	A	A	B	B	B	B	B	B	A	B	B	A	B	B	B	B	A	B	B	B	B	B	B	A	A	A	A	A	B
GENE_3070_114	1B	2.5	A	B	A	B	B	B	-	B	B	B	A	B	B	B	B	B	B	B	A	A	B	B	B	B	B	B	A	B	B	A	B	B	B	B	A	B	B	B	B	B	B	A	A	A	A	A	B
IAAV8952	1B	2.5	A	B	A	B	B	B	-	B	B	B	A	B	B	B	B	B	B	B	A	A	B	B	B	B	B	B	A	B	B	A	B	B	B	B	A	B	B	B	B	B	B	A	A	A	A	A	B
BS00063679_51	1B	2.5	A	B	A	B	B	B	-	B	B	B	A	B	B	B	B	B	B	B	A	A	B	B	B	B	B	B	A	B	B	A	B	B	B	B	A	B	B	B	B	B	B	A	A	A	A	A	B
BobWhite_c26045_230	1B	2.5	A	B	A	B	B	B	-	B	B	B	A	B	B	B	B	B	B	B	A	A	B	B	B	B	B	B	A	B	B	A	B	B	B	B	A	B	B	B	B	B	B	A	A	A	A	A	B
Kukri_c47342_73	1B	2.5	A	B	A	B	B	B	-	B	B	B	A	B	B	B	B	B	B	B	A	A	B	B	B	B	B	B	A	B	B	A	B	B	B	B	A	B	B	B	B	B	B	A	A	A	A	A	B
Tdurum_contig16541_78	1B	2.5	A	B	A	B	B	B	-	B	B	B	A	B	B	B	B	B	B	B	A	A	B	B	B	B	B	B	A	B	B	A	B	B	B	B	A	B	B	B	B	B	B	A	A	A	A	A	B
Tdurum_contig16541_89	1B	2.5	A	B	A	B	B	B	-	B	B	B	A	B	B	B	B	B	B	B	A	A	B	B	B	B	B	B	A	B	B	A	B	B	B	B	A	B	B	B	B	B	B	A	A	A	A	A	B
BS00025736_51	1B	2.5	A	B	A	B	B	B	-	B	B	B	A	B	B	B	B	B	B	B	A	A	B	B	B	B	B	B	A	B	B	A	B	B	B	B	A	B	B	B	B	B	B	A	A	A	A	A	B
wsnp_RFL_Contig4080_4587633	1B	2.5	A	B	A	B	B	B	-	B	B	B	A	B	B	B	B	B	B	B	A	A	B	B	B	B	B	B	A	B	B	A	B	B	B	B	A	B	B	B	B	B	B	A	A	A	A	A	B
wsnp_Ex_c2117_3976893	1B	2.5	A	B	A	B	B	B	-	B	B	B	A	B	B	B	B	B	B	B	A	A	B	B	B	B	B	B	A	B	B	A	B	B	B	B	A	B	B	B	B	B	B	A	A	A	A	A	B
IAAV7541	1B	2.5	A	B	A	B	B	B	-	B	B	B	A	B	B	B	B	B	B	B	A	A	B	B	B	B	B	B	A	B	B	A	B	B	B	B	A	B	B	B	B	B	B	A	A	A	A	A	B
Tdurum_contig61410_467	1B	2.5	A	B	A	B	B	B	-	B	B	B	A	B	B	B	B	B	B	B	A	A	B	B	B	B	B	B	A	B	B	A	B	B	B	B	A	B	B	B	B	B	B	A	A	A	A	A	B
Excalibur_c43567_850	1B	2.5	A	B	A	B	B	B	-	B	B	B	A	B	B	B	B	B	B	B	A	A	B	B	B	B	B	B	A	B	B	A	B	B	B	B	A	B	B	B	B	B	B	A	A	A	A	A	B
Kukri_c34793_360	1B	2.5	A	B	A	B	B	B	-	B	B	B	A	B	B	B	B	B	B	B	A	A	B	B	B	B	B	B	A	B	B	A	B	B	B	B	A	B	B	B	B	B	B	A	A	A	A	A	B
RAC875_c13585_778	1B	2.5	A	B	A	B	B	B	-	B	B	B	A	B	B	B	B	B	B	B	A	A	B	B	B	B	B	B	A	B	B	A	B	B	B	B	A	B	B	B	B	B	B	A	A	A	A	A	B
RAC875_c32874_1164	1B	2.5	A	B	A	B	B	B	-	B	B	B	A	B	B	B	B	B	B	B	A	A	B	B	B	B	B	B	A	B	B	A	B	B	B	B	A	B	B	B	B	B	B	A	A	A	A	A	B
Tdurum_contig56188_569	1B	2.5	A	B	A	B	B	B	-	B	B	B	A	B	B	B	B	B	B	B	A	A	B	B	B	B	B	B	A	B	B	A	B	B	B	B	A	B	B	B	B	B	B	A	A	A	A	A	B
Tdurum_contig61324_305	1B	2.5	A	B	A	B	B	B	-	B	B	B	A	B	B	B	B	B	B	B	A	A	B	B	B	B	B	B	A	B	B	A	B	B	B	B	A	B	B	B	B	B	B	A	A	A	A	A	B
BS00091126_51	1B	2.5	A	B	A	B	B	B	-	B	B	B	A	B	B	B	B	B	B	B	A	A	B	B	B	B	B	B	A	B	B	A	B	B	B	B	A	B	B	B	B	B	B	A	A	A	A	A	B
Excalibur_c101903_287	1B	2.5	A	B	A	B	B	B	-	B	B	B	A	B	B	B	B	B	B	B	A	A	B	B	B	B	B	B	A	B	B	A	B	B	B	B	A	B	B	B	B	B	B	A	A	A	A	A	B
RAC875_c25101_644	1B	2.5	A	B	A	B	B	B	-	B	B	B	A	B	B	B	B	B	B	B	A	A	B	B	B	B	B	B	A	B	B	A	B	B	B	B	A	B	B	B	B	B	B	A	A	A	A	A	B
wsnp_Ra_c19335_28504388	1B	2.5	A	B	A	B	B	B	-	B	B	B	A	B	B	B	B	B	B	B	A	A	B	B	B	B	B	B	A	B	B	A	B	B	B	B	A	B	B	B	B	B	B	A	A	A	A	A	B
BS00064974_51	1B	2.5	A	B	A	B	B	B	-	B	B	B	A	B	B	B	B	B	B	B	A	A	B	B	B	B	B	B	A	B	B	A	B	B	B	B	A	B	B	B	B	B	B	A	A	A	A	A	B
GENE_1756_115	1B	2.5	A	B	A	B	B	B	-	B	B	B	A	B	B	B	B	B	B	B	A	A	B	B	B	B	B	B	A	B	B	A	B	B	B	B	A	B	B	B	B	B	B	A	A	A	A	A	B
wsnp_Ex_c5780_10154132	1B	2.5	A	B	A	B	B	B	-	B	B	B	A	B	B	B	B	B	B	B	A	A	B	B	B	B	B	B	A	B	B	A	B	B	B	B	A	B	B	B	B	B	B	A	A	A	A	A	B
IAAV426	1B	2.5	A	B	A	B	B	B	-	B	B	B	A	B	B	B	B	B	B	B	A	A	B	B	B	B	B	B	A	B	B	A	B	B	B	B	A	B	B	B	B	B	B	A	A	A	A	A	B
BS00067709_51	1B	2.5	A	B	A	B	B	B	-	B	B	B	A	B	B	B	B	B	B	B	A	A	B	B	B	B	B	B	A	B	B	A	B	B	B	B	A	B	B	B	B	B	B	A	A	A	A	A	B
BS00071161_51	1B	2.5	A	B	A	B	B	B	-	B	B	B	A	B	B	B	B	B	B	B	A	A	B	B	B	B	B	B	A	B	B	A	B	B	B	B	A	B	B	B	B	B	B	A	A	A	A	A	B
BS00073199_51	1B	2.5	A	B	A	B	B	B	-	B	B	B	A	B	B	B	B	B	B	B	A	A	B	B	B	B	B	B	A	B	B	A	B	B	B	B	A	B	B	B	B	B	B	A	A	A	A	A	B
BS00081168_51	1B	2.5	A	B	A	B	B	B	-	B	B	B	A	B	B	B	B	B	B	B	A	A	B	B	B	B	B	B	A	B	B	A	B	B	B	B	A	B	B	B	B	B	B	A	A	A	A	A	B
BS00084722_51	1B	2.5	A	B	A	B	B	B	-	B	B	B	A	B	B	B	B	B	B	B	A	A	B	B	B	B	B	B	A	B	B	A	B	B	B	B	A	B	B	B	B	B	B	A	A	A	A	A	B
BS00087988_51	1B	2.5	A	B	A	B	B	B	-	B	B	B	A	B	B	B	B	B	B	B	A	A	B	B	B	B	B	B	A	B	B	A	B	B	B	B	A	B	B	B	B	B	B	A	A	A	A	A	B
BS00088256_51	1B	2.5	A	B	A	B	B	B	-	B	B	B	A	B	B	B	B	B	B	B	A	A	B	B	B	B	B	B	A	B	B	A	B	B	B	B	A	B	B	B	B	B	B	A	A	A	A	A	B
BS00091632_51	1B	2.5	A	B	A	B	B	B	-	B	B	B	A	B	B	B	B	B	B	B	A	A	B	B	B	B	B	B	A	B	B	A	B	B	B	B	A	B	B	B	B	B	B	A	A	A	A	A	B
BS00092514_51	1B	2.5	A	B	A	B	B	B	-	B	B	B	A	B	B	B	B	B	B	B	A	A	B	B	B	B	B	B	A	B	B	A	B	B	B	B	A	B	B	B	B	B	B	A	A	A	A	A	B
BS00093102_51	1B	2.5	A	B	A	B	B	B	-	B	B	B	A	B	B	B	B	B	B	B	A	A	B	B	B	B	B	B	A	B	B	A	B	B	B	B	A	B	B	B	B	B	B	A	A	A	A	A	B
BS00094759_51	1B	2.5	A	B	A	B	B	B	-	B	B	B	A	B	B	B	B	B	B	B	A	A	B	B	B	B	B	B	A	B	B	A	B	B	B	B	A	B	B	B	B	B	B	A	A	A	A	A	B
BS00095751_51	1B	2.5	A	B	A	B	B	B	-	B	B	B	A	B	B	B	B	B	B	B	A	A	B	B	B	B	B	B	A	B	B	A	B	B	B	B	A	B	B	B	B	B	B	A	A	A	A	A	B
BS00105833_51	1B	2.5	A	B	A	B	B	B	-	B	B	B	A	B	B	B	B	B	B	B	A	A	B	B	B	B	B	B	A	B	B	A	B	B	B	B	A	B	B	B	B	B	B	A	A	A	A	A	B
BS00110121_51	1B	2.5	A	B	A	B	B	B	-	B	B	B	A	B	B	B	B	B	B	B	A	A	B	B	B	B	B	B	A	B	B	A	B	B	B	B	A	B	B	B	B	B	B	A	A	A	A	A	B
CAP11_c3813_253	1B	2.5	A	B	A	B	B	B	-	B	B	B	A	B	B	B	B	B	B	B	A	A	B	B	B	B	B	B	A	B	B	A	B	B	B	B	A	B	B	B	B	B	B	A	A	A	A	A	B
CAP8_c2036_140	1B	2.5	A	B	A	B	B	B	-	B	B	B	A	B	B	B	B	B	B	B	A	A	B	B	B	B	B	B	A	B	B	A	B	B	B	B	A	B	B	B	B	B	B	A	A	A	A	A	B
CAP8_c2850_333	1B	2.5	A	B	A	B	B	B	-	B	B	B	A	B	B	B	B	B	B	B	A	A	B	B	B	B	B	B	A	B	B	A	B	B	B	B	A	B	B	B	B	B	B	A	A	A	A	A	B
Ex_c15717_451	1B	2.5	A	B	A	B	B	B	-	B	B	B	A	B	B	B	B	B	B	B	A	A	B	B	B	B	B	B	A	B	B	A	B	B	B	B	A	B	B	B	B	B	B	A	A	A	A	A	B
Ex_c64327_523	1B	2.5	A	B	A	B	B	B	-	B	B	B	A	B	B	B	B	B	B	B	A	A	B	B	B	B	B	B	A	B	B	A	B	B	B	B	A	B	B	B	B	B	B	A	A	A	A	A	B
Excalibur_c11666_996	1B	2.5	A	B	A	B	B	B	-	B	B	B	A	B	B	B	B	B	B	B	A	A	B	B	B	B	B	B	A	B	B	A	B	B	B	B	A	B	B	B	B	B	B	A	A	A	A	A	B
Excalibur_c12376_569	1B	2.5	A	B	A	B	B	B	-	B	B	B	A	B	B	B	B	B	B	B	A	A	B	B	B	B	B	B	A	B	B	A	B	B	B	B	A	B	B	B	B	B	B	A	A	A	A	A	B
BobWhite_c3068_393	1B	2.5	A	B	A	B	B	B	-	B	B	B	A	B	B	B	B	B	B	B	A	A	B	B	B	B	B	B	A	B	B	A	B	B	B	B	A	B	B	B	B	B	B	A	A	A	A	A	B
Excalibur_c2541_262	1B	2.5	A	B	A	B	B	B	-	B	B	B	A	B	B	B	B	B	B	B	A	A	B	B	B	B	B	B	A	B	B	A	B	B	B	B	A	B	B	B	B	B	B	A	A	A	A	A	B
Excalibur_c31375_558	1B	2.5	A	B	A	B	B	B	-	B	B	B	A	B	B	B	B	B	B	B	A	A	B	B	B	B	B	B	A	B	B	A	B	B	B	B	A	B	B	B	B	B	B	A	A	A	A	A	B
Excalibur_c55959_710	1B	2.5	A	B	A	B	B	B	-	B	B	B	A	B	B	B	B	B	B	B	A	A	B	B	B	B	B	B	A	B	B	A	B	B	B	B	A	B	B	B	B	B	B	A	A	A	A	A	B
Excalibur_c5775_228	1B	2.5	A	B	A	B	B	B	-	B	B	B	A	B	B	B	B	B	B	B	A	A	B	B	B	B	B	B	A	B	B	A	B	B	B	B	A	B	B	B	B	B	B	A	A	A	A	A	B
Excalibur_c6213_689	1B	2.5	A	B	A	B	B	B	-	B	B	B	A	B	B	B	B	B	B	B	A	A	B	B	B	B	B	B	A	B	B	A	B	B	B	B	A	B	B	B	B	B	B	A	A	A	A	A	B
Excalibur_c95327_51	1B	2.5	A	B	A	B	B	B	-	B	B	B	A	B	B	B	B	B	B	B	A	A	B	B	B	B	B	B	A	B	B	A	B	B	B	B	A	B	B	B	B	B	B	A	A	A	A	A	B
Excalibur_rep_c103847_565	1B	2.5	A	B	A	B	B	B	-	B	B	B	A	B	B	B	B	B	B	B	A	A	B	B	B	B	B	B	A	B	B	A	B	B	B	B	A	B	B	B	B	B	B	A	A	A	A	A	B
BobWhite_c39269_243	1B	2.5	A	B	A	B	B	B	-	B	B	B	A	B	B	B	B	B	B	B	A	A	B	B	B	B	B	B	A	B	B	A	B	B	B	B	A	B	B	B	B	B	B	A	A	A	A	A	B
GENE_0087_196	1B	2.5	A	B	A	B	B	B	-	B	B	B	A	B	B	B	B	B	B	B	A	A	B	B	B	B	B	B	A	B	B	A	B	B	B	B	A	B	B	B	B	B	B	A	A	A	A	A	B
GENE_0087_561	1B	2.5	A	B	A	B	B	B	-	B	B	B	A	B	B	B	B	B	B	B	A	A	B	B	B	B	B	B	A	B	B	A	B	B	B	B	A	B	B	B	B	B	B	A	A	A	A	A	B
GENE_0256_368	1B	2.5	A	B	A	B	B	B	-	B	B	B	A	B	B	B	B	B	B	B	A	A	B	B	B	B	B	B	A	B	B	A	B	B	B	B	A	B	B	B	B	B	B	A	A	A	A	A	B
GENE_0346_235	1B	2.5	A	B	A	B	B	B	-	B	B	B	A	B	B	B	B	B	B	B	A	A	B	B	B	B	B	B	A	B	B	A	B	B	B	B	A	B	B	B	B	B	B	A	A	A	A	A	B
GENE_0489_946	1B	2.5	A	B	A	B	B	B	-	B	B	B	A	B	B	B	B	B	B	B	A	A	B	B	B	B	B	B	A	B	B	A	B	B	B	B	A	B	B	B	B	B	B	A	A	A	A	A	B
GENE_0553_173	1B	2.5	A	B	A	B	B	B	-	B	B	B	A	B	B	B	B	B	B	B	A	A	B	B	B	B	B	B	A	B	B	A	B	B	B	B	A	B	B	B	B	B	B	A	A	A	A	A	B
GENE_0564_125	1B	2.5	A	B	A	B	B	B	-	B	B	B	A	B	B	B	B	B	B	B	A	A	B	B	B	B	B	B	A	B	B	A	B	B	B	B	A	B	B	B	B	B	B	A	A	A	A	A	B
GENE_0564_313	1B	2.5	A	B	A	B	B	B	-	B	B	B	A	B	B	B	B	B	B	B	A	A	B	B	B	B	B	B	A	B	B	A	B	B	B	B	A	B	B	B	B	B	B	A	A	A	A	A	B
GENE_0815_140	1B	2.5	A	B	A	B	B	B	-	B	B	B	A	B	B	B	B	B	B	B	A	A	B	B	B	B	B	B	A	B	B	A	B	B	B	B	A	B	B	B	B	B	B	A	A	A	A	A	B
GENE_2541_403	1B	2.5	A	B	A	B	B	B	-	B	B	B	A	B	B	B	B	B	B	B	A	A	B	B	B	B	B	B	A	B	B	A	B	B	B	B	A	B	B	B	B	B	B	A	A	A	A	A	B
GENE_2762_144	1B	2.5	A	B	A	B	B	B	-	B	B	B	A	B	B	B	B	B	B	B	A	A	B	B	B	B	B	B	A	B	B	A	B	B	B	B	A	B	B	B	B	B	B	A	A	A	A	A	B
GENE_4777_662	1B	2.5	A	B	A	B	B	B	-	B	B	B	A	B	B	B	B	B	B	B	A	A	B	B	B	B	B	B	A	B	B	A	B	B	B	B	A	B	B	B	B	B	B	A	A	A	A	A	B
IAAV1625	1B	2.5	A	B	A	B	B	B	-	B	B	B	A	B	B	B	B	B	B	B	A	A	B	B	B	B	B	B	A	B	B	A	B	B	B	B	A	B	B	B	B	B	B	A	A	A	A	A	B
IAAV1833	1B	2.5	A	B	A	B	B	B	-	B	B	B	A	B	B	B	B	B	B	B	A	A	B	B	B	B	B	B	A	B	B	A	B	B	B	B	A	B	B	B	B	B	B	A	A	A	A	A	B
IAAV2375	1B	2.5	A	B	A	B	B	B	-	B	B	B	A	B	B	B	B	B	B	B	A	A	B	B	B	B	B	B	A	B	B	A	B	B	B	B	A	B	B	B	B	B	B	A	A	A	A	A	B
IAAV268	1B	2.5	A	B	A	B	B	B	-	B	B	B	A	B	B	B	B	B	B	B	A	A	B	B	B	B	B	B	A	B	B	A	B	B	B	B	A	B	B	B	B	B	B	A	A	A	A	A	B
IAAV3057	1B	2.5	A	B	A	B	B	B	-	B	B	B	A	B	B	B	B	B	B	B	A	A	B	B	B	B	B	B	A	B	B	A	B	B	B	B	A	B	B	B	B	B	B	A	A	A	A	A	B
IAAV3801	1B	2.5	A	B	A	B	B	B	-	B	B	B	A	B	B	B	B	B	B	B	A	A	B	B	B	B	B	B	A	B	B	A	B	B	B	B	A	B	B	B	B	B	B	A	A	A	A	A	B
IAAV4531	1B	2.5	A	B	A	B	B	B	-	B	B	B	A	B	B	B	B	B	B	B	A	A	B	B	B	B	B	B	A	B	B	A	B	B	B	B	A	B	B	B	B	B	B	A	A	A	A	A	B
IAAV4559	1B	2.5	A	B	A	B	B	B	-	B	B	B	A	B	B	B	B	B	B	B	A	A	B	B	B	B	B	B	A	B	B	A	B	B	B	B	A	B	B	B	B	B	B	A	A	A	A	A	B
IAAV6001	1B	2.5	A	B	A	B	B	B	-	B	B	B	A	B	B	B	B	B	B	B	A	A	B	B	B	B	B	B	A	B	B	A	B	B	B	B	A	B	B	B	B	B	B	A	A	A	A	A	B
IAAV6025	1B	2.5	A	B	A	B	B	B	-	B	B	B	A	B	B	B	B	B	B	B	A	A	B	B	B	B	B	B	A	B	B	A	B	B	B	B	A	B	B	B	B	B	B	A	A	A	A	A	B
IAAV6525	1B	2.5	A	B	A	B	B	B	-	B	B	B	A	B	B	B	B	B	B	B	A	A	B	B	B	B	B	B	A	B	B	A	B	B	B	B	A	B	B	B	B	B	B	A	A	A	A	A	B
IAAV6922	1B	2.5	A	B	A	B	B	B	-	B	B	B	A	B	B	B	B	B	B	B	A	A	B	B	B	B	B	B	A	B	B	A	B	B	B	B	A	B	B	B	B	B	B	A	A	A	A	A	B
IAAV8714	1B	2.5	A	B	A	B	B	B	-	B	B	B	A	B	B	B	B	B	B	B	A	A	B	B	B	B	B	B	A	B	B	A	B	B	B	B	A	B	B	B	B	B	B	A	A	A	A	A	B
IACX19890	1B	2.5	A	B	A	B	B	B	-	B	B	B	A	B	B	B	B	B	B	B	A	A	B	B	B	B	B	B	A	B	B	A	B	B	B	B	A	B	B	B	B	B	B	A	A	A	A	A	B
IACX3505	1B	2.5	A	B	A	B	B	B	-	B	B	B	A	B	B	B	B	B	B	B	A	A	B	B	B	B	B	B	A	B	B	A	B	B	B	B	A	B	B	B	B	B	B	A	A	A	A	A	B
IACX6858	1B	2.5	A	B	A	B	B	B	-	B	B	B	A	B	B	B	B	B	B	B	A	A	B	B	B	B	B	B	A	B	B	A	B	B	B	B	A	B	B	B	B	B	B	A	A	A	A	A	B
IACX7053	1B	2.5	A	B	A	B	B	B	-	B	B	B	A	B	B	B	B	B	B	B	A	A	B	B	B	B	B	B	A	B	B	A	B	B	B	B	A	B	B	B	B	B	B	A	A	A	A	A	B
Jagger_c6107_116	1B	2.5	A	B	A	B	B	B	-	B	B	B	A	B	B	B	B	B	B	B	A	A	B	B	B	B	B	B	A	B	B	A	B	B	B	B	A	B	B	B	B	B	B	A	A	A	A	A	B
Ku_c8810_903	1B	2.5	A	B	A	B	B	B	-	B	B	B	A	B	B	B	B	B	B	B	A	A	B	B	B	B	B	B	A	B	B	A	B	B	B	B	A	B	B	B	B	B	B	A	A	A	A	A	B
Kukri_c11756_1706	1B	2.5	A	B	A	B	B	B	-	B	B	B	A	B	B	B	B	B	B	B	A	A	B	B	B	B	B	B	A	B	B	A	B	B	B	B	A	B	B	B	B	B	B	A	A	A	A	A	B
BobWhite_c6812_144	1B	2.5	A	B	A	B	B	B	-	B	B	B	A	B	B	B	B	B	B	B	A	A	B	B	B	B	B	B	A	B	B	A	B	B	B	B	A	B	B	B	B	B	B	A	A	A	A	A	B
Kukri_c22856_385	1B	2.5	A	B	A	B	B	B	-	B	B	B	A	B	B	B	B	B	B	B	A	A	B	B	B	B	B	B	A	B	B	A	B	B	B	B	A	B	B	B	B	B	B	A	A	A	A	A	B
Kukri_c25654_382	1B	2.5	A	B	A	B	B	B	-	B	B	B	A	B	B	B	B	B	B	B	A	A	B	B	B	B	B	B	A	B	B	A	B	B	B	B	A	B	B	B	B	B	B	A	A	A	A	A	B
Kukri_c26731_312	1B	2.5	A	B	A	B	B	B	-	B	B	B	A	B	B	B	B	B	B	B	A	A	B	B	B	B	B	B	A	B	B	A	B	B	B	B	A	B	B	B	B	B	B	A	A	A	A	A	B
Kukri_c3414_114	1B	2.5	A	B	A	B	B	B	-	B	B	B	A	B	B	B	B	B	B	B	A	A	B	B	B	B	B	B	A	B	B	A	B	B	B	B	A	B	B	B	B	B	B	A	A	A	A	A	B
Kukri_c34536_259	1B	2.5	A	B	A	B	B	B	-	B	B	B	A	B	B	B	B	B	B	B	A	A	B	B	B	B	B	B	A	B	B	A	B	B	B	B	A	B	B	B	B	B	B	A	A	A	A	A	B
Kukri_c5221_506	1B	2.5	A	B	A	B	B	B	-	B	B	B	A	B	B	B	B	B	B	B	A	A	B	B	B	B	B	B	A	B	B	A	B	B	B	B	A	B	B	B	B	B	B	A	A	A	A	A	B
Kukri_c56333_178	1B	2.5	A	B	A	B	B	B	-	B	B	B	A	B	B	B	B	B	B	B	A	A	B	B	B	B	B	B	A	B	B	A	B	B	B	B	A	B	B	B	B	B	B	A	A	A	A	A	B
Kukri_c7936_630	1B	2.5	A	B	A	B	B	B	-	B	B	B	A	B	B	B	B	B	B	B	A	A	B	B	B	B	B	B	A	B	B	A	B	B	B	B	A	B	B	B	B	B	B	A	A	A	A	A	B
Kukri_rep_c108883_577	1B	2.5	A	B	A	B	B	B	-	B	B	B	A	B	B	B	B	B	B	B	A	A	B	B	B	B	B	B	A	B	B	A	B	B	B	B	A	B	B	B	B	B	B	A	A	A	A	A	B
Kukri_rep_c111568_656	1B	2.5	A	B	A	B	B	B	-	B	B	B	A	B	B	B	B	B	B	B	A	A	B	B	B	B	B	B	A	B	B	A	B	B	B	B	A	B	B	B	B	B	B	A	A	A	A	A	B
Kukri_rep_c68217_1456	1B	2.5	A	B	A	B	B	B	-	B	B	B	A	B	B	B	B	B	B	B	A	A	B	B	B	B	B	B	A	B	B	A	B	B	B	B	A	B	B	B	B	B	B	A	A	A	A	A	B
RAC875_c10050_620	1B	2.5	A	B	A	B	B	B	-	B	B	B	A	B	B	B	B	B	B	B	A	A	B	B	B	B	B	B	A	B	B	A	B	B	B	B	A	B	B	B	B	B	B	A	A	A	A	A	B
BobWhite_c13654_447	1B	2.5	A	B	A	B	B	B	-	B	B	B	A	B	B	B	B	B	B	B	A	A	B	B	B	B	B	B	A	B	B	A	B	B	B	B	A	B	B	B	B	B	B	A	A	A	A	A	B
RAC875_c140_338	1B	2.5	A	B	A	B	B	B	-	B	B	B	A	B	B	B	B	B	B	B	A	A	B	B	B	B	B	B	A	B	B	A	B	B	B	B	A	B	B	B	B	B	B	A	A	A	A	A	B
RAC875_c21367_209	1B	2.5	A	B	A	B	B	B	-	B	B	B	A	B	B	B	B	B	B	B	A	A	B	B	B	B	B	B	A	B	B	A	B	B	B	B	A	B	B	B	B	B	B	A	A	A	A	A	B
RAC875_c2444_101	1B	2.5	A	B	A	B	B	B	-	B	B	B	A	B	B	B	B	B	B	B	A	A	B	B	B	B	B	B	A	B	B	A	B	B	B	B	A	B	B	B	B	B	B	A	A	A	A	A	B
RAC875_c30367_736	1B	2.5	A	B	A	B	B	B	-	B	B	B	A	B	B	B	B	B	B	B	A	A	B	B	B	B	B	B	A	B	B	A	B	B	B	B	A	B	B	B	B	B	B	A	A	A	A	A	B
RAC875_c30593_58	1B	2.5	A	B	A	B	B	B	-	B	B	B	A	B	B	B	B	B	B	B	A	A	B	B	B	B	B	B	A	B	B	A	B	B	B	B	A	B	B	B	B	B	B	A	A	A	A	A	B
RAC875_c42715_856	1B	2.5	A	B	A	B	B	B	-	B	B	B	A	B	B	B	B	B	B	B	A	A	B	B	B	B	B	B	A	B	B	A	B	B	B	B	A	B	B	B	B	B	B	A	A	A	A	A	B
RAC875_c455_1400	1B	2.5	A	B	A	B	B	B	-	B	B	B	A	B	B	B	B	B	B	B	A	A	B	B	B	B	B	B	A	B	B	A	B	B	B	B	A	B	B	B	B	B	B	A	A	A	A	A	B
BS00004453_51	1B	2.5	A	B	A	B	B	B	-	B	B	B	A	B	B	B	B	B	B	B	A	A	B	B	B	B	B	B	A	B	B	A	B	B	B	B	A	B	B	B	B	B	B	A	A	A	A	A	B
BS00005004_51	1B	2.5	A	B	A	B	B	B	-	B	B	B	A	B	B	B	B	B	B	B	A	A	B	B	B	B	B	B	A	B	B	A	B	B	B	B	A	B	B	B	B	B	B	A	A	A	A	A	B
RAC875_c82649_146	1B	2.5	A	B	A	B	B	B	-	B	B	B	A	B	B	B	B	B	B	B	A	A	B	B	B	B	B	B	A	B	B	A	B	B	B	B	A	B	B	B	B	B	B	A	A	A	A	A	B
RAC875_c90431_188	1B	2.5	A	B	A	B	B	B	-	B	B	B	A	B	B	B	B	B	B	B	A	A	B	B	B	B	B	B	A	B	B	A	B	B	B	B	A	B	B	B	B	B	B	A	A	A	A	A	B
RAC875_c9457_788	1B	2.5	A	B	A	B	B	B	-	B	B	B	A	B	B	B	B	B	B	B	A	A	B	B	B	B	B	B	A	B	B	A	B	B	B	B	A	B	B	B	B	B	B	A	A	A	A	A	B
RAC875_rep_c109118_164	1B	2.5	A	B	A	B	B	B	-	B	B	B	A	B	B	B	B	B	B	B	A	A	B	B	B	B	B	B	A	B	B	A	B	B	B	B	A	B	B	B	B	B	B	A	A	A	A	A	B
RAC875_rep_c115865_721	1B	2.5	A	B	A	B	B	B	-	B	B	B	A	B	B	B	B	B	B	B	A	A	B	B	B	B	B	B	A	B	B	A	B	B	B	B	A	B	B	B	B	B	B	A	A	A	A	A	B
RAC875_rep_c71677_695	1B	2.5	A	B	A	B	B	B	-	B	B	B	A	B	B	B	B	B	B	B	A	A	B	B	B	B	B	B	A	B	B	A	B	B	B	B	A	B	B	B	B	B	B	A	A	A	A	A	B
RAC875_s110045_62	1B	2.5	A	B	A	B	B	B	-	B	B	B	A	B	B	B	B	B	B	B	A	A	B	B	B	B	B	B	A	B	B	A	B	B	B	B	A	B	B	B	B	B	B	A	A	A	A	A	B
RFL_Contig1736_1393	1B	2.5	A	B	A	B	B	B	-	B	B	B	A	B	B	B	B	B	B	B	A	A	B	B	B	B	B	B	A	B	B	A	B	B	B	B	A	B	B	B	B	B	B	A	A	A	A	A	B
RFL_Contig4104_3197	1B	2.5	A	B	A	B	B	B	-	B	B	B	A	B	B	B	B	B	B	B	A	A	B	B	B	B	B	B	A	B	B	A	B	B	B	B	A	B	B	B	B	B	B	A	A	A	A	A	B
TA003412_0312	1B	2.5	A	B	A	B	B	B	-	B	B	B	A	B	B	B	B	B	B	B	A	A	B	B	B	B	B	B	A	B	B	A	B	B	B	B	A	B	B	B	B	B	B	A	A	A	A	A	B
TA003907_0995	1B	2.5	A	B	A	B	B	B	-	B	B	B	A	B	B	B	B	B	B	B	A	A	B	B	B	B	B	B	A	B	B	A	B	B	B	B	A	B	B	B	B	B	B	A	A	A	A	A	B
Tdurum_contig10663_1143	1B	2.5	A	B	A	B	B	B	-	B	B	B	A	B	B	B	B	B	B	B	A	A	B	B	B	B	B	B	A	B	B	A	B	B	B	B	A	B	B	B	B	B	B	A	A	A	A	A	B
BS00021899_51	1B	2.5	A	B	A	B	B	B	-	B	B	B	A	B	B	B	B	B	B	B	A	A	B	B	B	B	B	B	A	B	B	A	B	B	B	B	A	B	B	B	B	B	B	A	A	A	A	A	B
Tdurum_contig14418_753	1B	2.5	A	B	A	B	B	B	-	B	B	B	A	B	B	B	B	B	B	B	A	A	B	B	B	B	B	B	A	B	B	A	B	B	B	B	A	B	B	B	B	B	B	A	A	A	A	A	B
Tdurum_contig14584_159	1B	2.5	A	B	A	B	B	B	-	B	B	B	A	B	B	B	B	B	B	B	A	A	B	B	B	B	B	B	A	B	B	A	B	B	B	B	A	B	B	B	B	B	B	A	A	A	A	A	B
Tdurum_contig19251_352	1B	2.5	A	B	A	B	B	B	-	B	B	B	A	B	B	B	B	B	B	B	A	A	B	B	B	B	B	B	A	B	B	A	B	B	B	B	A	B	B	B	B	B	B	A	A	A	A	A	B
Tdurum_contig21489_536	1B	2.5	A	B	A	B	B	B	-	B	B	B	A	B	B	B	B	B	B	B	A	A	B	B	B	B	B	B	A	B	B	A	B	B	B	B	A	B	B	B	B	B	B	A	A	A	A	A	B
Tdurum_contig25384_255	1B	2.5	A	B	A	B	B	B	-	B	B	B	A	B	B	B	B	B	B	B	A	A	B	B	B	B	B	B	A	B	B	A	B	B	B	B	A	B	B	B	B	B	B	A	A	A	A	A	B
Tdurum_contig27840_304	1B	2.5	A	B	A	B	B	B	-	B	B	B	A	B	B	B	B	B	B	B	A	A	B	B	B	B	B	B	A	B	B	A	B	B	B	B	A	B	B	B	B	B	B	A	A	A	A	A	B
Tdurum_contig27840_760	1B	2.5	A	B	A	B	B	B	-	B	B	B	A	B	B	B	B	B	B	B	A	A	B	B	B	B	B	B	A	B	B	A	B	B	B	B	A	B	B	B	B	B	B	A	A	A	A	A	B
Tdurum_contig34019_260	1B	2.5	A	B	A	B	B	B	-	B	B	B	A	B	B	B	B	B	B	B	A	A	B	B	B	B	B	B	A	B	B	A	B	B	B	B	A	B	B	B	B	B	B	A	A	A	A	A	B
Tdurum_contig42493_605	1B	2.5	A	B	A	B	B	B	-	B	B	B	A	B	B	B	B	B	B	B	A	A	B	B	B	B	B	B	A	B	B	A	B	B	B	B	A	B	B	B	B	B	B	A	A	A	A	A	B
BS00022604_51	1B	2.5	A	B	A	B	B	B	-	B	B	B	A	B	B	B	B	B	B	B	A	A	B	B	B	B	B	B	A	B	B	A	B	B	B	B	A	B	B	B	B	B	B	A	A	A	A	A	B
Tdurum_contig50667_306	1B	2.5	A	B	A	B	B	B	-	B	B	B	A	B	B	B	B	B	B	B	A	A	B	B	B	B	B	B	A	B	B	A	B	B	B	B	A	B	B	B	B	B	B	A	A	A	A	A	B
Tdurum_contig68637_256	1B	2.5	A	B	A	B	B	B	-	B	B	B	A	B	B	B	B	B	B	B	A	A	B	B	B	B	B	B	A	B	B	A	B	B	B	B	A	B	B	B	B	B	B	A	A	A	A	A	B
Tdurum_contig70094_228	1B	2.5	A	B	A	B	B	B	-	B	B	B	A	B	B	B	B	B	B	B	A	A	B	B	B	B	B	B	A	B	B	A	B	B	B	B	A	B	B	B	B	B	B	A	A	A	A	A	B
BS00023056_51	1B	2.5	A	B	A	B	B	B	-	B	B	B	A	B	B	B	B	B	B	B	A	A	B	B	B	B	B	B	A	B	B	A	B	B	B	B	A	B	B	B	B	B	B	A	A	A	A	A	B
Tdurum_contig9874_391	1B	2.5	A	B	A	B	B	B	-	B	B	B	A	B	B	B	B	B	B	B	A	A	B	B	B	B	B	B	A	B	B	A	B	B	B	B	A	B	B	B	B	B	B	A	A	A	A	A	B
tplb0025b13_352	1B	2.5	A	B	A	B	B	B	-	B	B	B	A	B	B	B	B	B	B	B	A	A	B	B	B	B	B	B	A	B	B	A	B	B	B	B	A	B	B	B	B	B	B	A	A	A	A	A	B
tplb0035p13_560	1B	2.5	A	B	A	B	B	B	-	B	B	B	A	B	B	B	B	B	B	B	A	A	B	B	B	B	B	B	A	B	B	A	B	B	B	B	A	B	B	B	B	B	B	A	A	A	A	A	B
BS00023185_51	1B	2.5	A	B	A	B	B	B	-	B	B	B	A	B	B	B	B	B	B	B	A	A	B	B	B	B	B	B	A	B	B	A	B	B	B	B	A	B	B	B	B	B	B	A	A	A	A	A	B
wsnp_Ex_c1493_2860766	1B	2.5	A	B	A	B	B	B	-	B	B	B	A	B	B	B	B	B	B	B	A	A	B	B	B	B	B	B	A	B	B	A	B	B	B	B	A	B	B	B	B	B	B	A	A	A	A	A	B
BS00030635_51	1B	2.5	A	B	A	B	B	B	-	B	B	B	A	B	B	B	B	B	B	B	A	A	B	B	B	B	B	B	A	B	B	A	B	B	B	B	A	B	B	B	B	B	B	A	A	A	A	A	B
BS00031417_51	1B	2.5	A	B	A	B	B	B	-	B	B	B	A	B	B	B	B	B	B	B	A	A	B	B	B	B	B	B	A	B	B	A	B	B	B	B	A	B	B	B	B	B	B	A	A	A	A	A	B
wsnp_Ku_c8592_14575931	1B	2.5	A	B	A	B	B	B	-	B	B	B	A	B	B	B	B	B	B	B	A	A	B	B	B	B	B	B	A	B	B	A	B	B	B	B	A	B	B	B	B	B	B	A	A	A	A	A	B
BS00038368_51	1B	2.5	A	B	A	B	B	B	-	B	B	B	A	B	B	B	B	B	B	B	A	A	B	B	B	B	B	B	A	B	B	A	B	B	B	B	A	B	B	B	B	B	B	A	A	A	A	A	B
BS00058711_51	1B	2.5	A	B	A	B	B	B	-	B	B	B	A	B	B	B	B	B	B	B	A	A	B	B	B	B	B	B	A	B	B	A	B	B	B	B	A	B	B	B	B	B	B	A	A	A	A	A	B
BS00063080_51	1B	2.5	A	B	A	B	B	B	-	B	B	B	A	B	B	B	B	B	B	B	A	A	B	B	B	B	B	B	A	B	B	A	B	B	B	B	A	B	B	B	B	B	B	A	A	A	A	A	B
BS00065311_51	1B	2.5	A	B	A	B	B	B	-	B	B	B	A	B	B	B	B	B	B	B	A	A	B	B	B	B	B	B	A	B	B	A	B	B	B	B	A	B	B	B	B	B	B	A	A	A	A	A	B
BS00065401_51	1B	2.5	A	B	A	B	B	B	-	B	B	B	A	B	B	B	B	B	B	B	A	A	B	B	B	B	B	B	A	B	B	A	B	B	B	B	A	B	B	B	B	B	B	A	A	A	A	A	B
BS00066117_51	1B	2.5	A	B	A	B	B	B	-	B	B	B	A	B	B	B	B	B	B	B	A	A	B	B	B	B	B	B	A	B	B	A	B	B	B	B	A	B	B	B	B	B	B	A	A	A	A	A	B
BS00066398_51	1B	2.5	A	B	A	B	B	B	-	B	B	B	A	B	B	B	B	B	B	B	A	A	B	B	B	B	B	B	A	B	B	A	B	B	B	B	A	B	B	B	B	B	B	A	A	A	A	A	B
BS00087939_51	1B	2.5	A	B	A	B	B	B	-	B	B	B	A	B	B	B	B	B	B	B	A	A	B	B	B	B	B	B	A	B	B	A	B	B	B	B	A	B	B	B	B	B	B	A	A	A	A	A	B
D_contig07994_167	1B	2.5	A	B	A	B	B	B	-	B	B	B	A	B	B	B	B	B	B	B	A	A	B	B	B	B	B	B	A	B	B	A	B	B	B	B	A	B	B	B	B	B	B	A	A	A	A	A	B
GENE_0456_163	1B	2.5	A	B	A	B	B	B	-	B	B	B	A	B	B	B	B	B	B	B	A	A	B	B	B	B	B	B	A	B	B	A	B	B	B	B	A	B	B	B	B	B	B	A	A	A	A	A	B
IAAV3128	1B	2.5	A	B	A	B	B	B	-	B	B	B	A	B	B	B	B	B	B	B	A	A	B	B	B	B	B	B	A	B	B	A	B	B	B	B	A	B	B	B	B	B	B	A	A	A	A	A	B
BobWhite_c14258_434	1B	2.5	A	B	A	B	B	B	-	B	B	B	A	B	B	B	B	B	B	B	A	A	B	B	B	B	B	B	A	B	B	A	B	B	B	B	A	B	B	B	B	B	B	A	A	A	A	A	B
BobWhite_c15522_625	1B	2.5	A	B	A	B	B	B	-	B	B	B	A	B	B	B	B	B	B	B	A	A	B	B	B	B	B	B	A	B	B	A	B	B	B	B	A	B	B	B	B	B	B	A	A	A	A	A	B
Ex_c9403_942	1B	2.5	A	B	A	B	B	B	-	B	B	B	A	B	B	B	B	B	B	B	A	A	B	B	B	B	B	B	A	B	B	A	B	B	B	B	A	B	B	B	B	B	B	A	A	A	A	A	B
Jagger_c8952_170	1B	2.5	A	B	A	B	B	B	-	B	B	B	A	B	B	B	B	B	B	B	A	A	B	B	B	B	B	B	A	B	B	A	B	B	B	B	A	B	B	B	B	B	B	A	A	A	A	A	B
BS00070706_51	1B	2.5	A	B	A	B	B	B	-	B	B	B	A	B	B	B	B	B	B	B	A	A	B	B	B	B	B	B	A	B	B	A	B	B	B	B	A	B	B	B	B	B	B	A	A	A	A	A	B
GENE_0019_1155	1B	2.5	A	B	A	B	B	B	-	B	B	B	A	B	B	B	B	B	B	B	A	A	B	B	B	B	B	B	A	B	B	A	B	B	B	B	A	B	B	B	B	B	B	A	A	A	A	A	B
IACX3811	1B	2.5	A	B	A	B	B	B	-	B	B	B	A	B	B	B	B	B	B	B	A	A	B	B	B	B	B	B	A	B	B	A	B	B	B	B	A	B	B	B	B	B	B	A	A	A	A	A	B
Ku_c1312_1194	1B	2.5	A	B	A	B	B	B	-	B	B	B	A	B	B	B	B	B	B	B	A	A	B	B	B	B	B	B	A	B	B	A	B	B	B	B	A	B	B	B	B	B	B	A	A	A	A	A	B
RAC875_c63624_753	1B	2.5	A	B	A	B	B	B	-	B	B	B	A	B	B	B	B	B	B	B	A	A	B	B	B	B	B	B	A	B	B	A	B	B	B	B	A	B	B	B	B	B	B	A	A	A	A	A	B
BS00006820_51	1B	2.5	A	B	A	B	B	B	-	B	B	B	A	B	B	B	B	B	B	B	A	A	B	B	B	B	B	B	A	B	B	A	B	B	B	B	A	B	B	B	B	B	B	A	A	A	A	A	B
RFL_Contig5637_1008	1B	2.5	A	B	A	B	B	B	-	B	B	B	A	B	B	B	B	B	B	B	A	A	B	B	B	B	B	B	A	B	B	A	B	B	B	B	A	B	B	B	B	B	B	A	A	A	A	A	B
TA003235_0794	1B	2.5	A	B	A	B	B	B	-	B	B	B	A	B	B	B	B	B	B	B	A	A	B	B	B	B	B	B	A	B	B	A	B	B	B	B	A	B	B	B	B	B	B	A	A	A	A	A	B
Tdurum_contig42092_1244	1B	2.5	A	B	A	B	B	B	-	B	B	B	A	B	B	B	B	B	B	B	A	A	B	B	B	B	B	B	A	B	B	A	B	B	B	B	A	B	B	B	B	B	B	A	A	A	A	A	B
Tdurum_contig47083_278	1B	2.5	A	B	A	B	B	B	-	B	B	B	A	B	B	B	B	B	B	B	A	A	B	B	B	B	B	B	A	B	B	A	B	B	B	B	A	B	B	B	B	B	B	A	A	A	A	A	B
wsnp_BE637971B_Ta_1_20	1B	2.5	A	B	A	B	B	B	-	B	B	B	A	B	B	B	B	B	B	B	A	A	B	B	B	B	B	B	A	B	B	A	B	B	B	B	A	B	B	B	B	B	B	A	A	A	A	A	B
Kukri_c79135_136	1B	2.5	A	B	A	B	B	B	-	B	B	B	A	B	B	B	B	B	B	B	A	A	B	B	B	B	B	B	A	B	B	A	B	B	B	B	A	B	B	B	B	B	B	A	A	A	A	A	B
BS00011695_51	1B	2.5	A	B	A	B	B	B	-	B	B	B	A	B	B	B	B	B	B	B	A	A	B	B	B	B	B	B	A	B	B	A	B	B	B	B	A	B	B	B	B	B	B	A	A	A	A	A	B
TA003422_0757	1B	2.5	A	B	A	B	B	B	-	B	B	B	A	B	B	B	B	B	B	B	A	A	B	B	B	B	B	B	A	B	B	A	B	B	B	B	A	B	B	B	B	B	B	A	A	A	A	A	B
BobWhite_c28295_256	1B	2.5	A	B	A	B	B	B	-	B	B	B	A	B	B	B	B	B	B	B	A	A	B	B	B	B	B	B	A	B	B	A	B	B	B	B	A	B	B	B	B	B	B	A	A	A	A	A	B
GENE_0387_81	1B	2.5	A	B	A	B	B	B	-	B	B	B	A	B	B	B	B	B	B	B	A	A	B	B	B	B	B	B	A	B	B	A	B	B	B	B	A	B	B	B	B	B	B	A	A	A	A	A	B
Tdurum_contig50555_944	1B	2.5	A	B	A	B	B	B	-	B	B	B	A	B	B	B	B	B	B	B	A	A	B	B	B	B	B	B	A	B	B	A	B	B	B	B	A	B	B	B	B	B	B	A	A	A	A	A	B
Kukri_c14149_462	1B	2.5	A	B	A	B	B	B	-	B	B	B	A	B	B	B	B	B	B	B	A	A	B	B	B	B	B	B	A	B	B	A	B	B	B	B	A	B	B	B	B	B	B	A	A	A	A	A	B
BS00080212_51	1B	2.5	A	B	A	B	B	B	-	B	B	B	A	B	B	B	B	B	B	B	A	A	B	B	B	B	B	B	A	B	B	A	B	B	B	B	A	B	B	B	B	B	B	A	A	A	A	A	B
Excalibur_c31248_607	1B	2.5	A	B	A	B	B	B	-	B	B	B	A	B	B	B	B	B	B	B	A	A	B	B	B	B	B	B	A	B	B	A	B	B	B	B	A	B	B	B	B	B	B	A	A	A	A	A	B
IAAV4194	1B	2.5	A	B	A	B	B	B	-	B	B	B	A	B	B	B	B	B	B	B	A	A	B	B	B	B	B	B	A	B	B	A	B	B	B	B	A	B	B	B	B	B	B	A	A	A	A	A	B
IAAV739	1B	2.5	A	B	A	B	B	B	-	B	B	B	A	B	B	B	B	B	B	B	A	A	B	B	B	B	B	B	A	B	B	A	B	B	B	B	A	B	B	B	B	B	B	A	A	A	A	A	B
Excalibur_c16851_835	1B	2.5	A	B	A	B	B	B	-	B	B	B	A	B	B	B	B	B	B	B	A	A	B	B	B	B	B	B	A	B	B	A	B	B	B	B	A	B	B	B	B	B	B	A	A	A	A	A	B
Excalibur_c54439_276	1B	2.5	A	B	A	B	B	B	-	B	B	B	A	B	B	B	B	B	B	B	A	A	B	B	B	B	B	B	A	B	B	A	B	B	B	B	A	B	B	B	B	B	B	A	A	A	A	A	B
Excalibur_rep_c67198_530	1B	2.5	A	B	A	B	B	B	-	B	B	B	A	B	B	B	B	B	B	B	A	A	B	B	B	B	B	B	A	B	B	A	B	B	B	B	A	B	B	B	B	B	B	A	A	A	A	A	B
GENE_3569_500	1B	2.5	A	B	A	B	B	B	-	B	B	B	A	B	B	B	B	B	B	B	A	A	B	B	B	B	B	B	A	B	B	A	B	B	B	B	A	B	B	B	B	B	B	A	A	A	A	A	B
IAAV3809	1B	2.5	A	B	A	B	B	B	-	B	B	B	A	B	B	B	B	B	B	B	A	A	B	B	B	B	B	B	A	B	B	A	B	B	B	B	A	B	B	B	B	B	B	A	A	A	A	A	B
IAAV423	1B	2.5	A	B	A	B	B	B	-	B	B	B	A	B	B	B	B	B	B	B	A	A	B	B	B	B	B	B	A	B	B	A	B	B	B	B	A	B	B	B	B	B	B	A	A	A	A	A	B
Ku_c31363_2165	1B	2.5	A	B	A	B	B	B	-	B	B	B	A	B	B	B	B	B	B	B	A	A	B	B	B	B	B	B	A	B	B	A	B	B	B	B	A	B	B	B	B	B	B	A	A	A	A	A	B
Kukri_c1312_666	1B	2.5	A	B	A	B	B	B	-	B	B	B	A	B	B	B	B	B	B	B	A	A	B	B	B	B	B	B	A	B	B	A	B	B	B	B	A	B	B	B	B	B	B	A	A	A	A	A	B
Kukri_c38845_821	1B	2.5	A	B	A	B	B	B	-	B	B	B	A	B	B	B	B	B	B	B	A	A	B	B	B	B	B	B	A	B	B	A	B	B	B	B	A	B	B	B	B	B	B	A	A	A	A	A	B
RAC875_c113582_346	1B	2.5	A	B	A	B	B	B	-	B	B	B	A	B	B	B	B	B	B	B	A	A	B	B	B	B	B	B	A	B	B	A	B	B	B	B	A	B	B	B	B	B	B	A	A	A	A	A	B
RAC875_c1471_566	1B	2.5	A	B	A	B	B	B	-	B	B	B	A	B	B	B	B	B	B	B	A	A	B	B	B	B	B	B	A	B	B	A	B	B	B	B	A	B	B	B	B	B	B	A	A	A	A	A	B
RAC875_rep_c70613_78	1B	2.5	A	B	A	B	B	B	-	B	B	B	A	B	B	B	B	B	B	B	A	A	B	B	B	B	B	B	A	B	B	A	B	B	B	B	A	B	B	B	B	B	B	A	A	A	A	A	B
RFL_Contig4104_670	1B	2.5	A	B	A	B	B	B	-	B	B	B	A	B	B	B	B	B	B	B	A	A	B	B	B	B	B	B	A	B	B	A	B	B	B	B	A	B	B	B	B	B	B	A	A	A	A	A	B
Tdurum_contig44219_318	1B	2.5	A	B	A	B	B	B	-	B	B	B	A	B	B	B	B	B	B	B	A	A	B	B	B	B	B	B	A	B	B	A	B	B	B	B	A	B	B	B	B	B	B	A	A	A	A	A	B
wsnp_Ex_c7705_13139890	1B	2.5	A	B	A	B	B	B	-	B	B	B	A	B	B	B	B	B	B	B	A	A	B	B	B	B	B	B	A	B	B	A	B	B	B	B	A	B	B	B	B	B	B	A	A	A	A	A	B
wsnp_Ex_rep_c67198_65702998	1B	2.5	A	B	A	B	B	B	-	B	B	B	A	B	B	B	B	B	B	B	A	A	B	B	B	B	B	B	A	B	B	A	B	B	B	B	A	B	B	B	B	B	B	A	A	A	A	A	B
wsnp_Ku_c28164_38103270	1B	2.5	A	B	A	B	B	B	-	B	B	B	A	B	B	B	B	B	B	B	A	A	B	B	B	B	B	B	A	B	B	A	B	B	B	B	A	B	B	B	B	B	B	A	A	A	A	A	B
wsnp_Ku_rep_c103074_89904851	1B	2.5	A	B	A	B	B	B	-	B	B	B	A	B	B	B	B	B	B	B	A	A	B	B	B	B	B	B	A	B	B	A	B	B	B	B	A	B	B	B	B	B	B	A	A	A	A	A	B
wsnp_Ku_rep_c103074_89905152	1B	2.5	A	B	A	B	B	B	-	B	B	B	A	B	B	B	B	B	B	B	A	A	B	B	B	B	B	B	A	B	B	A	B	B	B	B	A	B	B	B	B	B	B	A	A	A	A	A	B
BS00067097_51	1B	2.5	A	B	A	B	B	B	-	B	B	B	A	B	B	B	B	B	B	B	A	A	B	B	B	B	B	B	A	B	B	A	B	B	B	B	A	B	B	B	B	B	B	A	A	A	A	A	B
BS00062726_51	1B	2.5	A	B	A	B	B	B	-	B	B	B	A	B	B	B	B	B	B	B	A	A	B	B	B	B	B	B	A	B	B	A	B	B	B	B	A	B	B	B	B	B	B	A	A	A	A	A	B
TA004380_0460	1B	2.5	A	B	A	B	B	B	-	B	B	B	A	B	B	B	B	B	B	B	A	A	B	B	B	B	B	B	A	B	B	A	B	B	B	B	A	B	B	B	B	B	B	A	A	A	A	A	B
BS00022429_51	1B	2.5	A	B	A	B	B	B	-	B	B	B	A	B	B	B	B	B	B	B	A	A	B	B	B	B	B	B	A	B	B	A	B	B	B	B	A	B	B	B	B	B	B	A	A	A	A	A	B
BS00095286_51	1B	2.5	A	B	A	B	B	B	-	B	B	B	A	B	B	B	B	B	B	B	A	A	B	B	B	B	B	B	A	B	B	A	B	B	B	B	A	B	B	B	B	B	B	A	A	A	A	A	B
Kukri_c24615_823	1B	2.5	A	B	A	B	B	B	-	B	B	B	A	B	B	B	B	B	B	B	A	A	B	B	B	B	B	B	A	B	B	A	B	B	B	B	A	B	B	B	B	B	B	A	A	A	A	A	B
Kukri_c92979_195	1B	2.5	A	B	A	B	B	B	-	B	B	B	A	B	B	B	B	B	B	B	A	A	B	B	B	B	B	B	A	B	B	A	B	B	B	B	A	B	B	B	B	B	B	A	A	A	A	A	B
Ku_c17846_363	1B	2.5	A	B	A	B	B	B	-	B	B	B	A	B	B	B	B	B	B	B	A	A	B	B	B	B	B	B	A	B	B	A	B	B	B	B	A	B	B	B	B	B	B	A	A	A	A	A	B
Ku_c36151_460	1B	2.5	A	B	A	B	B	B	-	B	B	B	A	B	B	B	B	B	B	B	A	A	B	B	B	B	B	B	A	B	B	A	B	B	B	B	A	B	B	B	B	B	B	A	A	A	A	A	B
Kukri_c36151_170	1B	2.5	A	B	A	B	B	B	-	B	B	B	A	B	B	B	B	B	B	B	A	A	B	B	B	B	B	B	A	B	B	A	B	B	B	B	A	B	B	B	B	B	B	A	A	A	A	A	B
Ku_c8810_895	1B	2.5	A	B	A	B	B	B	-	B	B	B	A	B	B	B	B	B	B	B	A	A	B	B	B	B	B	B	A	B	B	A	B	B	B	B	A	B	B	B	B	B	B	A	A	A	A	A	B
BS00022323_51	1B	2.5	A	B	A	B	B	B	-	B	B	B	A	B	B	B	B	B	B	B	A	A	B	B	B	B	B	B	A	B	B	A	B	B	B	B	A	B	B	B	B	B	B	A	A	A	A	A	B
Excalibur_c415_844	1B	2.5	A	B	A	B	B	B	-	B	B	B	A	B	B	B	B	B	B	B	A	A	B	B	B	B	B	B	A	B	B	A	B	B	B	B	A	B	B	B	B	B	B	A	A	A	A	A	B
Kukri_c8390_801	1B	2.5	A	B	A	B	B	B	-	B	B	B	A	B	B	B	B	B	B	B	A	A	B	B	B	B	B	B	A	B	B	A	B	B	B	B	A	B	B	B	B	B	B	A	A	A	A	A	B
D_GB5Y7FA01BMOJY_241	1B	2.5	A	B	A	B	B	B	-	B	B	B	A	B	B	B	B	B	B	B	A	A	B	B	B	B	B	B	A	B	B	A	B	B	B	B	A	B	B	B	B	B	B	A	A	A	A	A	B
Kukri_c37738_417	1B	2.5	A	B	A	B	B	B	-	B	B	B	A	B	B	B	B	B	B	B	A	A	B	B	B	B	B	B	A	B	B	A	B	B	B	B	A	B	B	B	B	B	B	A	A	A	A	A	B
TA001594_0748	1B	2.5	A	B	A	B	B	B	-	B	B	B	A	B	B	B	B	B	B	B	A	A	B	B	B	B	B	B	A	B	B	A	B	B	B	B	A	B	B	B	B	B	B	A	A	A	A	A	B
TA006040_0724	1B	2.5	A	B	A	B	B	B	-	B	B	B	A	B	B	B	B	B	B	B	A	A	B	B	B	B	B	B	A	B	B	A	B	B	B	B	A	B	B	B	B	B	B	A	A	A	A	A	B
Tdurum_contig28703_293	1B	2.5	A	B	A	B	B	B	-	B	B	B	A	B	B	B	B	B	B	B	A	A	B	B	B	B	B	B	A	B	B	A	B	B	B	B	A	B	B	B	B	B	B	A	A	A	A	A	B
BS00093078_51	1B	2.5	A	B	A	B	B	B	-	B	B	B	A	B	B	B	B	B	B	B	A	A	B	B	B	B	B	B	A	B	B	A	B	B	B	B	A	B	B	B	B	B	B	A	A	A	A	A	B
CAP12_c7629_189	1B	2.5	A	B	A	B	B	B	-	B	B	B	A	B	B	B	B	B	B	B	A	A	B	B	B	B	B	B	A	B	B	A	B	B	B	B	A	B	B	B	B	B	B	A	A	A	A	A	B
Excalibur_c10657_1280	1B	2.5	A	B	A	B	B	B	-	B	B	B	A	B	B	B	B	B	B	B	A	A	B	B	B	B	B	B	A	B	B	A	B	B	B	B	A	B	B	B	B	B	B	A	A	A	A	A	B
Excalibur_c10657_796	1B	2.5	A	B	A	B	B	B	-	B	B	B	A	B	B	B	B	B	B	B	A	A	B	B	B	B	B	B	A	B	B	A	B	B	B	B	A	B	B	B	B	B	B	A	A	A	A	A	B
Excalibur_c21898_1423	1B	2.5	A	B	A	B	B	B	-	B	B	B	A	B	B	B	B	B	B	B	A	A	B	B	B	B	B	B	A	B	B	A	B	B	B	B	A	B	B	B	B	B	B	A	A	A	A	A	B
BobWhite_c65478_119	1B	2.5	A	B	A	B	B	B	-	B	B	B	A	B	B	B	B	B	B	B	A	A	B	B	B	B	B	B	A	B	B	A	B	B	B	B	A	B	B	B	B	B	B	A	A	A	A	A	B
[truncated: 10,327 more rows]
[truncated: 36 more columns]
